# Supplementary material for: In-depth mapping of protein localizations in whole tissue by micro-scaffold assisted spatial proteomics (MASP)
Source: Nat Commun. 2022 Dec 14;13:7736. doi: 10.1038/s41467-022-35367-2 (PMC9751300; doi:10.1038/s41467-022-35367-2)
Supplement: Supplementary file 5 — Supplementary Data 1 [file 41467_2022_35367_MOESM5_ESM.xlsx]

## Sheet: Supplementary Data 1
Supplementary Data 1: The log2 abundance of the 5,019 proteins quantified by MASP with spatial locations (the map of the spatial locations is shown in Supplementary Data 2)
Uniprot AC: ID	A1	A2	A3	A4	A5	A6	B1	B10	B2	B3	B4	B5	B6	B7	B8	B9	C1	C10	C11	C12	C13	C2	C3	C4	C5	C6	C7	C8	C9	D1	D10	D11	D12	D13	D14	D15	D2	D3	D4	D5	D6	D7	D8	D9	E1	E10	E11	E12	E13
A2A432:CUL4B_MOUSE	24.931	25.1296	24.9118	25.0707	25.312	25.0526	24.9577	24.9263	24.8006	24.8362	24.5965	25.0851	24.8286	25.0572	25.1094	24.7318	25.8223	25.3459	24.8006	25.3783	25.2189	24.9422	25.7147	25.1462	24.8592	24.6301	25.103	25.0301	25.3532	25.2655	24.595	24.9884	25.0135	24.8973	24.905	25.5782	24.9833	25.5093	24.7097	24.997	25.2289	24.8721	24.9946	24.9472	24.8165	25.0076	25.1828	24.6549	25.2728
A2A5R2:BIG2_MOUSE	26.8415	27.2482	26.9269	26.9641	27.5652	26.9503	26.6729	26.7324	26.9713	26.4735	27.2507	26.7352	27.0824	26.4737	26.7239	27.0385	26.9536	26.6708	26.8964	27.5072	26.9357	26.7913	26.9652	26.9491	27.0619	27.1621	27.0035	26.9877	27.0505	26.7118	26.6698	26.9406	26.9474	26.6255	26.6867	26.6783	26.8939	27.3548	26.8342	27.2333	27.239	27.3043	26.9144	27.3378	27.2115	26.8579	27.0295	26.9968	26.7991
A2A690:TANC2_MOUSE	26.447	26.5737	26.182	26.2022	26.6496	26.4946	26.4428	26.4155	26.6312	26.1402	26.0426	25.9715	26.0387	26.149	26.4528	26.7268	26.746	26.3622	26.4337	26.6159	26.9074	26.6212	26.6824	26.4283	26.3279	26.274	26.2245	25.9467	26.3828	26.4089	25.6018	26.1078	26.3224	26.1857	26.2973	26.4473	26.508	27.3579	25.9324	25.7704	25.7832	25.5956	25.478	25.7337	26.3319	25.5669	25.1442	25.5689	25.7042
A2A699:F1712_MOUSE	25.9776	25.5431	25.6729	25.7529	26.3395	25.8694	26.2438	26.4031	26.359	25.7647	25.8865	25.4976	25.7468	25.4277	26.412	25.2985	26.894	26.1661	26.1513	26.0693	26.4082	26.2473	26.4343	26.3571	25.6304	24.998	26.3418	25.6492	25.8798	26.2832	25.9705	25.9753	25.6443	25.6228	25.6171	26.9735	25.0122	25.2296	25.5986	24.8874	24.7825	25.2779	25.8157	25.2065	25.6981	25.3138	24.9673	25.72	26.2505
A2A8L1:CHD5_MOUSE	24.985	24.7862	24.4187	24.7664	24.8698	24.9169	25.0895	25.1722	25.2423	24.8221	23.6177	24.4488	24.6511	25.096	24.9689	24.733	25.633	25.4882	25.2191	24.4344	24.5294	24.8747	25.4462	24.9815	24.6422	24.5006	24.9707	24.7818	24.7348	25.1304	25.0493	25.1243	24.8732	25.0235	24.8104	24.978	24.8031	25.0284	25.3363	24.5498	24.2145	24.8413	25.0001	24.5114	24.1647	25.8671	25.5536	25.2316	25.541
A2A8L5:PTPRF_MOUSE	25.5237	25.931	25.2755	25.5097	26.635	25.6196	25.4917	25.3333	25.5092	25.163	24.8765	25.1317	24.9585	25.3136	25.4193	25.1106	26.2646	25.4096	25.2806	25.8897	25.6007	25.415	26.2923	25.3838	25.5099	24.869	24.9694	25.1355	24.9372	25.2077	25.1188	25.5104	25.9586	25.5218	25.2974	26.0371	25.1772	25.3202	25.541	25.2084	25.3143	25.3276	25.2689	25.1775	25.4248	25.4945	25.1755	25.3607	25.6712
A2A8Z1:OSBL9_MOUSE	23.6167	23.4327	23.5202	23.3961	23.8562	23.5875	24.2194	23.9875	23.7931	23.0215	24.0804	23.5461	22.9479	23.2343	23.8696	23.3899	22.4716	23.1958	24.5224	25.3663	23.3993	24.1513	25.3218	24.7038	24.7608	23.3247	25.0153	23.9884	24.062	24.2592	24.0117	24.3398	24.4332	23.8659	22.5218	24.4038	23.5854	23.4531	23.342	23.6506	23.3249	24.7945	24.0592	24.248	23.852	22.8435	23.6096	24.1823	25.0882
A2ADY9:DDI2_MOUSE	25.3613	25.2436	25.1788	25.3137	25.8384	25.3293	25.4749	25.456	25.5852	25.1414	25.4137	24.9163	25.3725	25.1276	25.3533	24.998	26.5111	24.9927	25.7473	25.9002	25.6314	25.579	26.1294	25.5897	25.4562	24.7071	25.0558	25.0928	25.6339	25.2266	25.3858	25.4063	25.7209	25.1391	25.4636	25.6251	25.0839	25.9618	25.3768	25.0297	25.087	24.9193	25.0231	24.694	25.3752	24.6778	24.1998	25.0645	25.0373
A2AG50:MA7D2_MOUSE	24.2291	24.7818	24.9185	24.7746	24.7135	24.5198	23.2916	23.8219	23.9751	24.8681	25.1025	24.9216	24.7275	24.7358	24.3336	24.2963	24.2605	24.099	23.8051	25.1336	23.5647	23.2546	25.4134	24.3434	25.2204	24.3988	24.2437	24.6089	24.4134	23.5797	24.741	24.3358	24.8266	24.3746	23.3202	23.8033	25.0092	25.2371	25.4576	24.5429	24.7663	24.4697	24.4877	24.872	24.3703	25.0175	24.8369	24.1758	23.6211
A2AGL3:RYR3_MOUSE	23.6679	23.4105	23.5453	23.663	24.5048	23.6131	23.386	23.982	23.9399	23.9355	23.4272	23.408	22.8768	23.8624	23.2237	22.8617	23.9859	24.5959	23.6344	24.2171	24.3647	23.7649	24.9692	23.5646	23.6963	22.4652	23.1922	23.1641	23.8581	24.0713	23.0982	23.9589	24.3344	24.0847	24.1968	24.3109	23.6509	24.1602	23.9874	22.6948	22.7373	22.6726	22.4971	22.9453	23.8046	22.4135	22.6174	23.5333	24.1451
A2AGT5:CKAP5_MOUSE	28.7211	29.2149	28.6948	28.7399	29.4317	28.9872	28.5178	28.7641	28.5777	28.5741	28.4212	28.569	28.3143	28.6447	28.5131	29.3593	29.9235	29.3795	28.5338	29.2943	28.9136	28.5361	29.3958	28.9403	29.065	29.6951	28.9242	28.771	28.9323	28.6894	28.9535	28.8578	28.859	28.8124	28.6974	29.0558	29.1622	29.4138	28.7453	29.07	29.0213	29.1908	29.0312	28.5614	28.5823	29.5242	29.6648	28.5729	28.5678
A2AHC3:CAMP1_MOUSE	25.1369	24.9902	24.7076	24.8602	25.2241	25.0694	25.4039	25.2696	25.6505	24.5031	24.8966	24.4404	25.2957	24.4807	25.4907	25.0821	25.4482	24.9476	25.4157	25.2669	25.5146	25.4969	25.4149	25.5632	24.8445	24.721	25.2721	24.6113	24.6167	25.174	24.9481	24.9664	24.7789	25.1225	24.7952	25.4826	25.2939	25.6307	24.9342	24.1521	23.8481	23.9612	24.7809	24.0427	24.9614	24.3947	24.4808	24.7066	24.6919
A2AHG0:LZTS3_MOUSE	22.6303	22.8091	21.8326	21.6923	22.6438	22.1069	23.2061	22.5755	23.1588	21.3472	21.3245	21.8498	21.6787	20.5968	22.2121	22.9752	24.4601	22.0078	21.7027	21.0868	22.9021	23.0075	22.7474	21.4088	21.4754	21.173	20.9307	21.186	20.8979	22.3896	21.271	21.0424	22.0206	22.0151	22.1751	22.4609	21.9796	22.357	19.6731	20.3806	20.1637	NA	21.1625	NA	22.4149	19.1819	18.6376	19.334	20.5247
A2AJA9:AJM1_MOUSE	25.2603	25.4332	25.0145	24.9224	25.1238	25.126	25.3543	25.4725	25.5089	24.7447	25.0171	24.863	25.1396	24.5633	25.2463	25.5707	26.1728	24.3647	24.8556	25.2756	25.8161	25.4311	25.7306	24.8965	24.5805	25.3049	25.0841	24.7047	24.7694	25.3056	24.371	24.6187	24.5953	24.8137	25.1657	25.6363	24.9869	25.4931	23.7666	24.5923	24.5069	24.1844	24.6681	24.3656	25.1389	23.7905	23.7155	24.119	24.7717
A2AJI0:MA7D1_MOUSE	25.7465	25.7426	25.8837	25.8428	26.2519	25.933	25.5255	25.6905	25.6965	26.0215	26.2592	25.5116	25.7332	25.8746	25.7581	25.8473	27.054	25.7301	25.6848	26.158	25.3256	25.4815	26.5312	25.6464	26.0404	25.596	25.7267	25.5924	25.8993	25.3925	26.0468	25.6554	25.9828	25.8157	25.6469	25.6804	26.1016	26.5104	26.2585	25.5998	25.6007	25.3844	25.4525	25.1568	25.629	25.8648	25.9685	25.1648	25.1052
A2ALK8:PTN3_MOUSE	20.7334	20.469	20.3144	20.5795	21.3154	20.7351	21.543	21.8421	21.4601	19.4614	20.8526	20.4744	20.7306	19.7975	21.4663	20.3613	21.9215	19.5162	21.1319	21.6232	22.7739	21.6561	21.1502	20.7526	19.9192	20.1952	21.3617	20.023	20.2684	22.3712	19.8304	20.9105	20.5655	20.8773	21.323	22.3139	20.9455	21.349	18.9002	18.6752	19.0333	18.9709	18.389	20.1914	21.1691	NA	18.7949	20.3353	22.1206
A2ALS5:RPGP1_MOUSE	27.4358	27.7102	27.3357	27.53	27.4916	27.4547	27.2881	27.2329	27.583	27.162	26.8659	27.6049	27.7209	27.3027	27.6829	27.3417	27.0029	27.0994	27.4757	26.869	27.4661	27.7435	27.5867	27.4827	27.1821	27.7537	28.111	27.4736	26.9951	27.8153	27.4502	27.2279	26.5009	26.5914	26.6588	27.1857	27.2375	27.8124	27.6664	27.6267	27.6083	27.0568	27.3882	27.6089	26.724	27.5414	27.5442	27.2389	27.4662
A2ALU4:SHRM2_MOUSE	25.0888	25.5332	24.9681	25.1632	25.8665	25.1945	25.0786	24.7751	24.9212	24.8221	24.8582	24.6589	25.1207	25.0067	24.7696	25.135	26.2757	24.8754	24.9284	25.0603	25.5286	25.1791	26.0768	24.966	24.8201	25.0697	24.7923	24.7396	24.62	25.1219	24.9372	24.9746	25.2525	24.9014	25.3231	25.6667	25.1363	25.7065	25.1721	24.8872	25.1314	24.7524	24.7763	24.1896	25.2604	25.3432	25.3179	24.8495	24.849
A2AN08:UBR4_MOUSE	27.1645	27.304	27.043	27.0921	27.4777	27.0501	27.1988	27.1531	27.243	26.9123	26.9083	27.0473	26.9287	26.9147	27.057	26.7511	27.4754	27.4024	27.1977	27.4072	27.8025	27.3819	27.7579	27	27.1158	26.8379	27.2176	27.0798	27.3889	27.4738	26.8317	27.195	27.0663	27.1904	27.2113	27.4986	26.9663	27.8514	27.2177	26.9009	26.9326	27.0625	27.1154	26.9633	27.1108	26.7399	27.0268	27.0097	27.2918
A2AP18:PLCH2_MOUSE	24.7595	24.4812	24.3354	24.5	24.8619	24.6416	24.9163	25.0352	25.1767	24.4639	24.1773	24.2193	24.5037	24.415	24.7543	24.5353	24.6261	25.0065	25.1633	24.9165	25.576	24.954	25.6854	25.2405	24.4052	23.9699	24.8069	24.6218	24.6126	25.3906	24.9139	25.1269	24.7536	24.6736	24.2703	25.2894	24.6554	25.1295	25.2977	24.8832	24.5421	24.589	25.217	24.6105	24.489	24.1327	24.1549	25.1053	25.6652
A2APV2:FMNL2_MOUSE	23.7524	23.2198	23.5336	23.7634	23.9749	23.7734	24.1414	23.8698	23.915	23.7334	23.3535	23.8279	23.4825	23.7683	23.8457	23.5045	24.7109	24.5281	23.8231	23.9883	24.1761	24	24.5647	23.7327	23.4309	23.1139	23.7091	23.6911	24.2984	23.7414	23.9586	23.9861	23.5629	23.7475	23.7865	24.6639	23.3024	24.2024	24.0375	23.4526	23.8292	23.438	23.3219	23.6825	23.2806	22.8399	23.2406	23.9153	24.1379
A2APX8:SCN1A_MOUSE	26.3796	26.5889	26.4048	26.555	26.8988	26.4758	26.5579	26.4994	26.3396	26.0321	26.8035	26.1945	26.8261	26.3008	26.4245	26.2791	27.1794	26.8023	26.8564	27.2328	26.8772	26.5406	27.2972	26.9264	26.8615	26.4233	26.8177	26.5524	26.9506	26.6971	26.6929	26.8024	26.975	26.6538	26.5728	26.7775	26.933	27.9988	27.0383	26.4632	26.5998	26.5622	26.4934	26.274	26.6628	26.7005	26.7937	26.5271	26.4613
A2APY7:NDUF5_MOUSE	23.528	23.9814	23.5846	23.696	24.2723	23.5632	23.1952	23.6143	23.7228	23.2125	23.7649	23.3797	23.9977	23.1341	23.4203	23.4263	24.3933	23.1613	23.6952	23.7897	24.1227	23.6524	23.9917	23.5058	23.5828	24.1292	24.0943	23.7661	24.0192	23.8118	22.8541	23.5147	23.1229	23.1124	23.3984	23.5237	23.3871	24.2139	22.7414	23.5347	24.1767	24.0777	23.8823	23.5436	23.4087	23.5318	23.9509	23.9819	23.7582
A2AQ07:TBB1_MOUSE	34.4043	34.6836	34.304	34.4018	35.0045	34.4406	34.2655	34.3926	34.5196	34.1485	34.2439	34.1401	34.2134	34.2494	34.3327	34.1757	35.5074	34.954	34.671	34.7451	34.9529	34.6337	35.4262	34.89	34.5287	34.1618	34.5164	34.3562	34.8004	34.8186	34.6552	34.7332	34.6701	34.4853	34.0787	35.061	34.4332	35.1978	34.9889	34.2704	34.3181	34.1458	34.5321	34.2524	33.8681	34.6215	34.6534	34.4672	34.857
A2AQ25:SKT_MOUSE	27.363	27.4449	27.2806	27.1516	27.2679	27.3061	27.4468	26.8882	27.161	27.3993	27.153	27.1251	26.8102	27.4034	27.3482	27.2048	27.973	28.0802	27.2731	27.431	27.7843	27.1356	28.4449	27.0877	27.193	27.4984	27.2628	26.8692	27.4544	27.2293	27.4512	27.2542	26.9532	27.5188	27.5248	26.9427	27.6088	27.849	26.9905	26.8789	26.8553	25.6177	26.5014	26.7784	27.0987	26.5966	26.2401	26.5694	27.1246
A2AR02:PPIG_MOUSE	22.2615	21.371	22.0639	22.3118	22.5641	22.3283	22.2176	22.6875	22.8866	22.571	22.4816	21.8321	22.6248	22.2263	22.89	21.6327	23.2867	21.1836	22.4308	22.655	23.0759	22.7251	22.7872	22.61	21.8483	21.5871	21.4302	22.0396	21.6873	22.082	23.8832	22.3718	22.1153	21.6882	22.7705	22.7912	21.5713	20.9408	21.944	21.7024	22.0437	22.3029	22.781	21.432	22.4262	21.5082	21.7676	22.1037	22.262
A2ARP1:VIP1_MOUSE	25.6892	24.6878	24.9166	25.5462	26.8272	25.9913	26.0276	26.6944	26.659	25.3822	26.0926	23.5038	26.4258	25.428	26.9103	24.7997	26.7411	23.7325	26.6042	25.8669	26.3721	26.7437	25.7914	26.5068	24.6771	26.457	26.7612	25.5843	24.1884	26.6525	26.5198	25.8322	26.2168	25.3905	25.2125	26.3663	24.8689	25.2626	24.0883	26.5239	26.2724	26.1018	26.3671	25.8984	26.1013	26.7079	26.7385	26.2105	25.5828
A2ARS0:ANR63_MOUSE	23.1836	22.5934	22.3496	22.4175	23.7876	22.9081	23.9631	22.8881	23.6566	22.5215	21.8397	22.4439	20.924	22.5144	23.1472	22.1834	23.5549	22.0018	22.7012	22.9754	23.1278	22.9212	24.0196	22.0377	22.6886	21.9286	21.0281	21.3833	21.473	22.4231	22.5215	22.2893	23.1052	22.842	22.7012	24.1852	22.3432	23.7824	21.1034	21.2035	20.907	21.7651	18.9964	21.9217	22.975	21.0623	20.8156	20.3309	21.7331
A2ASI5:SCN3A_MOUSE	27.1027	27.0723	26.7431	26.9772	27.2153	26.9768	27.3316	27.4391	27.429	26.5778	26.9661	26.356	27.4786	26.8589	27.2987	26.5341	27.5121	27.9484	27.8096	27.6523	27.7443	27.4991	27.9264	27.9317	27.5343	26.6428	27.6757	27.0884	27.5711	27.5775	27.6114	27.6591	27.6319	27.2351	26.9163	27.5192	27.2691	28.0368	27.994	26.8958	26.9344	26.9302	27.0645	26.7723	26.9063	27.3644	27.3698	27.3197	27.4796
A2ASQ1:AGRIN_MOUSE	25.0446	25.0247	25.0521	25.4473	25.5184	25.2922	24.847	24.9347	25.5344	24.7724	25.0005	25.4108	25.1054	25.7546	24.9402	24.9556	25.5948	24.8007	24.8059	24.9633	25.2764	24.9421	25.3742	24.9538	25.0635	25.5569	25.2458	25.3582	24.9284	24.9096	26.2556	25.0406	24.7674	24.9204	25.2619	25.0506	24.7223	24.528	25.3018	25.5195	25.0882	25.3543	25.5864	25.4795	24.7095	25.5028	25.3295	25.0133	24.809
A2ASZ8:SCMC2_MOUSE	25.6929	25.781	25.7652	25.9118	26.1488	25.6842	25.8993	25.971	25.6176	25.4736	25.6892	26.1169	25.9046	25.477	25.612	25.4992	26.0804	25.7963	25.5237	26.0219	26.2194	25.7227	26.591	25.6829	25.6082	26.1541	26.0626	26.1192	26.0609	25.8375	25.2756	25.6536	25.2347	25.4548	25.6749	25.9167	25.3576	25.757	25.6039	25.9348	26.6444	26.5322	26.568	26.2313	25.4833	26.8378	26.9803	26.1508	25.966
A2AT37:RENT2_MOUSE	22.9072	22.6481	22.6939	22.9217	23.2483	22.6742	23.4615	22.949	22.9429	22.5763	22.7607	22.7907	22.8388	22.8089	22.7837	21.8559	22.4711	23.1254	23.4448	22.9546	23.7092	22.9927	22.9841	22.9224	22.9283	22.5859	23.1728	22.8962	23.2092	23.3971	22.4171	22.9451	23.1203	22.916	22.6584	23.0056	23.0413	23.8141	22.9166	22.2433	22.7744	23.0144	22.6367	22.6984	22.8321	23.2712	23.1717	22.8945	22.779
A2AWA9:RBGP1_MOUSE	26.8064	27.1423	26.5523	26.5089	27.2213	26.7844	26.7387	26.9711	27.2118	26.1328	26.8028	26.1315	26.4983	26.1843	26.9379	26.794	28.1098	26.5841	27.0317	27.2938	27.2746	27.0474	27.4516	27.0561	26.7704	26.5324	27.0425	26.5342	26.7007	27.2792	26.7609	26.9797	26.9589	26.281	26.5143	27.2027	26.7312	27.5413	26.6162	26.7725	26.8588	26.4775	26.8198	26.4187	26.7424	26.5895	26.8719	26.8779	27.1936
A2BDX3:MOCS3_MOUSE	25.3783	24.9691	25.2643	25.3907	25.5477	25.3525	25.2706	25.642	25.8459	25.4275	25.4195	25.241	25.3684	25.4056	25.6471	24.8094	26.9431	25.3064	25.5252	25.7348	25.9303	25.6842	26.5866	25.8749	25.4333	24.701	25.3464	25.2098	25.677	25.5347	25.3342	25.4177	25.3494	25.3995	25.4494	25.8056	24.5852	24.4792	25.5329	24.9293	24.7857	24.7773	25.2762	24.5865	25.1117	24.4302	24.5005	25.3119	25.3471
A2CG49:KALRN_MOUSE	27.1244	27.2647	26.7014	26.6493	27.1124	26.8277	27.3004	27.1845	27.4078	26.5245	26.5953	26.4213	26.7442	26.3196	26.9843	26.8948	27.9031	26.3148	26.9632	27.1694	27.6112	27.3473	27.5656	26.7275	26.4998	26.4211	27.0366	26.3823	26.7085	27.2187	26.5973	26.8798	27.2844	26.7504	26.697	27.6649	27.0474	28.393	26.3255	26.2882	25.8305	25.5123	25.9756	26.3407	26.9541	25.0432	24.6789	26.3205	27.1315
A2RSJ4:UH1BL_MOUSE	24.8007	24.9653	24.6482	24.8029	25.4381	24.7207	25.0682	24.6474	24.8808	24.2887	24.6876	24.6513	24.9147	24.2072	24.78	24.4574	25.3925	23.8889	24.987	25.3023	25.1049	25.0575	25.4753	24.8752	24.6304	24.2122	25.0166	24.5634	24.1233	24.7144	24.954	24.8874	25.069	24.6452	24.7305	25.2313	24.5042	25.5128	24.8403	24.6872	24.6708	24.2663	24.4994	24.8288	24.8128	24.1829	24.2058	24.7607	24.977
A2RSQ0:DEN5B_MOUSE	22.5358	22.6831	22.3207	22.3817	22.4925	22.3784	22.9045	22.5364	22.5556	21.9999	21.8589	22.7409	22.1993	22.0942	22.3642	22.5626	21.1227	22.4391	22.1405	22.3642	22.7992	22.6629	21.9589	22.1087	21.91	22.3795	22.5303	22.3011	22.6089	22.9314	21.698	22.1307	21.7548	22.1023	21.9597	22.5359	22.268	21.9771	21.7905	22.7727	22.6867	21.796	22.289	22.1505	22.2637	21.9881	21.964	22.2962	22.2201
A2RT62:FXL16_MOUSE	28.5966	28.1427	28.1206	28.3089	28.7701	28.6829	28.6788	28.7428	29.1312	28.4336	28.1278	27.7783	28.2209	28.4664	29.0216	28.4735	31.0437	29.3132	29.4292	29.0789	29.2214	29.1373	29.3598	29.8586	28.8099	28.2665	28.7346	28.1404	28.4361	28.8367	28.9094	29.2517	29.245	28.8091	28.4674	29.1975	30.0346	31.2364	28.504	27.143	28.5606	27.6016	27.8094	28.0757	28.556	28.9077	27.6882	28.8459	29.5007
A3KFX0:5NT1A_MOUSE	21.8924	21.9645	21.8154	21.7822	22.6711	21.8936	22.4865	21.7664	21.1598	21.959	21.7811	21.557	21.106	21.7945	21.6471	21.4616	20.2187	22.3768	21.7164	21.4538	22.6209	21.5602	22.8648	21.3106	21.7633	21.708	21.1912	21.7783	22.2484	22.0319	21.2723	22.0164	21.7454	21.7788	21.4438	22.5139	22.1843	21.1955	22.7926	21.884	21.8831	22.3165	21.4736	22.5393	21.9065	23.1018	22.2015	22.3939	22.9469
A3KGF7:PLCB2_MOUSE	24.1353	24.4758	23.9211	24.0176	24.5305	24.2129	23.8771	24.554	24.3177	23.8707	23.767	23.571	24.2092	23.7596	24.256	24.3053	25.5161	23.668	24.163	24.2004	24.5754	24.3727	24.9952	24.2385	23.6708	23.872	24.0255	23.6528	23.7594	24.3429	23.1403	23.74	23.2619	23.5073	23.9823	25.1398	23.3052	21.8819	23.9499	23.8636	23.5877	23.1982	23.661	23.0385	23.7895	22.5692	22.9942	23.4987	23.8643
A6H5Z3:EXC6B_MOUSE	24.1904	24.414	24.116	24.1266	24.6953	24.247	24.1265	24.1354	24.3007	23.9204	24.1812	23.9484	23.9237	23.9389	24.1064	24.2474	24.4402	24.4738	24.3133	24.3653	24.943	24.4706	24.9727	24.0775	24.0728	24.2575	24.3199	24.0473	24.4659	24.3156	24.2497	24.3644	24.3404	24.0517	24.0173	24.4277	24.2272	25.1304	24.5332	24.2076	23.9432	23.961	23.7274	24.093	23.9906	23.7068	23.8929	24.039	24.514
A6H611:MIPEP_MOUSE	22.2576	22.59	22.2333	21.8518	22.3567	22.3726	22.6521	22.2559	21.9148	21.8735	22.4474	22.0223	21.667	21.3611	22.5775	23.1949	21.1855	21.9564	22.8393	22.7108	21.9226	22.957	22.1362	22.819	21.8718	22.6522	22.88	22.0785	22.7128	22.9136	21.8226	22.4785	22.1875	21.8346	22.0949	23.3164	23.6699	21.558	22.1119	22.5129	22.4095	22.008	21.9433	22.0332	21.2133	21.4933	23.5812	22.2178	23.6157
A6H630:ARMT1_MOUSE	23.2254	21.1902	21.9836	22.9962	23.0875	22.511	24.9878	25.0753	24.7017	22.022	22.2354	22.4866	24.3992	22.0115	24.9443	20.0007	21.36	22.006	24.3702	22.2908	26.0933	24.7331	22.9345	23.7163	22.0003	21.1408	23.5023	22.9902	22.5518	25.5077	24.2937	23.5675	22.4203	22.275	21.6088	26.067	21.4829	21.9778	23.2315	22.1439	21.2831	22.3901	23.8679	22.7119	22.6001	21.0774	20.4302	23.6153	25.6409
A6H6A9:RBG1L_MOUSE	20.8227	20.5445	20.4623	20.6245	19.6926	20.4655	21.0418	21.1241	21.3264	20.378	19.7698	21.1571	20.9302	20.7181	20.6396	20.8115	17.4587	21.1654	21.2053	19.7237	21.8354	20.4115	19.6554	20.8553	19.506	21.9274	21.0493	20.8096	21.0551	21.0355	20.3224	20.5275	20.2114	20.6822	20.4631	19.4092	20.4754	19.5668	20.7834	21.3351	19.779	20.351	20.2951	20.9211	21.2623	20.368	20.819	21.0148	20.8879
A6X919:D19L1_MOUSE	22.581	21.7126	22.7747	23.1551	22.9885	23.0129	22.5474	22.2056	22.7724	23.2917	22.825	23.2694	23.3468	23.0157	23.5888	22.4584	23.0051	23.4913	24.0516	22.8284	22.5566	23.1593	24.0726	22.5884	22.9258	23.2587	23.5363	23.3466	23.6652	22.7521	23.914	23.2553	22.6584	23.2486	21.932	21.7856	23.733	23.0464	23.6396	23.6596	23.4739	23.1146	23.9111	22.9135	21.6505	24.7791	24.9733	23.3615	22.737
A8Y5H7:S14L1_MOUSE	20.7105	19.6246	20.4044	20.4916	20.7006	20.5157	20.8906	20.397	21.1431	21.1836	20.9467	19.8629	20.7981	20.6048	20.8519	19.9057	18.6945	20.0324	20.4431	20.5982	20.5632	20.3738	21.4619	20.7445	20.2915	20.8995	20.8518	20.5885	21.023	20.374	20.3274	20.2394	19.461	20.0718	20.2864	19.7286	19.9498	19.2414	20.2838	20.2703	20.0614	20.3614	20.6433	20.5625	20.0248	18.8006	18.5053	19.7153	20.6486
A9Z1V5:VW5B1_MOUSE	19.8376	19.4901	18.8292	19.0926	21.0553	19.2775	19.5519	19.8352	20.0839	20.2246	17.3348	18.2672	20.3736	16.6742	20.2194	19.1612	20.3602	20.255	19.0634	20.1454	19.7119	20.2814	21.4584	19.4296	NA	19.7618	19.9947	19.1896	20.1179	19.8838	18.8949	19.461	19.7341	20.2623	NA	19.7108	18.5379	21.0089	19.8064	19.2866	18.0082	18.0159	20.0003	20.0727	19.2835	19.9556	18.1715	17.9759	20.7126
B0F2B4:NLGN4_MOUSE	26.25	25.7981	25.609	25.8574	26.1281	25.8863	26.8006	26.7293	26.8759	25.5252	25.4872	25.6256	26.2309	25.4451	26.6431	25.3287	25.4975	25.0835	26.481	25.9329	26.8011	26.8494	26.4245	25.5563	25.275	25.0363	26.4348	25.7729	25.5187	27.1586	25.8758	25.878	25.3738	25.601	25.4976	26.5686	25.2334	25.2205	25.4745	25.294	25.4072	25.7706	25.5655	25.5922	25.6466	25.1784	25.3199	25.9081	26.3125
B0V2N1:PTPRS_MOUSE	28.9809	29.1465	28.8186	28.9304	29.5158	29.0478	29.0187	28.9689	29.0514	28.707	28.8116	28.6095	28.9451	28.6514	28.9627	29.0612	30.0292	28.894	28.9681	29.1632	29.6266	29.088	29.5125	28.9511	28.6455	29.3483	28.7571	28.6734	28.8257	29.1723	28.7583	29.0239	29.327	28.8452	28.845	29.4426	28.8184	28.8029	28.8691	28.7427	28.565	28.3356	28.5242	28.7385	29.0117	28.8133	28.7236	28.9102	29.1519
B1AR13:CISD3_MOUSE	23.9505	23.8343	23.9318	23.9777	24.1088	24.0297	23.5384	23.2316	23.7508	24.6784	23.7826	23.4318	23.8144	24.5559	24.0798	23.3742	24.4443	22.4064	23.0898	23.8149	22.7474	23.0984	24.506	23.0518	23.2455	24.0084	23.7953	23.9047	23.0532	23.2869	23.6027	23.4068	24.0422	24.1976	23.9561	23.4061	23.0237	23.3647	23.4281	23.8602	24.5892	24.262	24.5755	23.7495	24.0092	24.3196	24.7468	23.8242	22.9749
B1AS29:GRIK3_MOUSE	24.5139	24.7839	24.1878	24.2965	23.7629	24.23	24.2866	24.9882	24.7682	24.2171	23.9114	23.8386	25.0364	24.5481	24.5987	24.0103	23.9897	24.855	25.2574	24.6277	24.7772	24.5975	24.9095	25.7706	24.8574	24.4454	24.8954	24.5294	25.0565	24.9206	24.7442	24.6573	24.284	24.4388	23.723	24.603	25.2158	25.7263	24.3709	25.0508	24.7425	23.9562	24.7917	24.1125	23.5962	23.9832	24.3566	24.7761	24.0785
B1AWN6:SCN2A_MOUSE	27.7964	27.7001	27.491	27.7284	28.0691	27.7589	27.9384	28.208	28.1442	27.4031	27.8093	27.0516	28.1916	27.6014	28.0541	27.3108	28.5278	28.5607	28.385	28.3637	28.4827	28.1354	28.5897	28.5869	28.1713	27.3109	28.2361	27.7216	28.1864	28.2422	28.2684	28.3149	28.3691	28.1021	27.7863	28.3478	28.0152	28.9413	28.6932	27.465	27.4373	27.3886	27.7139	27.4035	27.7555	27.8915	27.8169	27.9014	28.2212
B1AXH1:NHSL2_MOUSE	21.2904	20.4526	20.9944	21.1627	21.1148	20.8497	21.7072	20.6241	21.5381	21.4638	20.201	21.8604	20.864	20.8116	21.7507	19.7217	20.5528	20.4875	22.0322	20.9619	20.6207	20.3797	21.745	20.5196	21.0332	19.2057	21.6346	20.9093	20.0487	20.0709	21.2205	21.7302	22.127	21.2393	20.4239	22.2134	20.0481	22.3528	21.4562	19.2117	19.8963	20.5238	20.668	20.8629	19.7656	18.725	19.0498	22.2559	22.9382
B1AXP6:TOM5_MOUSE	22.9796	22.7479	22.7661	22.716	22.6269	22.9567	23.1206	22.8524	23.1653	22.8844	22.7597	22.6722	22.8117	22.7531	23.0963	23.3507	24.6031	22.8121	22.8761	23.6861	22.2892	23.2139	24.2142	23.2983	23.0269	23.6063	23.0494	22.9526	22.927	23.303	23.0816	23.0652	23.1887	23.0917	22.851	24.0967	23.4111	23.4765	22.7909	23.2223	23.2245	23.1473	23.3194	22.9407	22.8958	23.3871	23.5921	22.9499	22.6923
B1AXV0:FRS1L_MOUSE	26.1996	26.0583	25.866	25.9275	26.4289	26.2351	25.9819	26.2889	26.6201	26.1383	25.8091	25.4582	25.8241	25.9987	26.2524	26.2605	27.1368	25.8685	26.0618	26.4776	26.1633	26.2755	26.7934	26.1696	25.9294	25.7915	25.9852	25.6804	25.7346	26.1902	26.1203	26.1902	26.4673	25.9953	25.939	26.4486	25.9702	26.3329	26.0999	25.901	25.3673	25.3361	25.5399	25.5666	25.8455	25.2353	25.361	25.897	26.3916
B1AY13:UBP24_MOUSE	25.672	25.3219	25.0142	25.7182	25.9077	25.5552	26.5161	25.5977	26.1434	24.7065	24.5788	25.4498	26.3072	25.2082	26.0542	25.0506	24.2986	25.673	25.9256	25.3104	26.2912	26.1365	26.2228	25.5003	24.8997	25.6022	26.5802	25.7439	25.5323	26.2155	25.2568	25.5012	24.9264	25.2346	24.8694	25.5919	25.3342	25.1836	25.1912	25.7408	25.319	25.6242	25.6925	25.5568	25.5257	25.3849	25.1877	25.9004	25.6068
B1AZI6:THOC2_MOUSE	21.5116	20.5206	20.8255	21.344	21.2324	21.2286	21.9433	22.7942	22.6769	20.9058	20.5332	21.3423	21.9596	20.8416	22.1221	20.7184	20.1788	20.881	22.2196	21.1461	23.6283	22.8113	21.6021	22.5277	20.9431	20.5568	22.1863	21.4844	21.0714	23.0096	21.9783	21.7778	20.8705	20.747	20.3249	23.5743	21.239	21.3165	20.5809	21.5656	21.0494	21.0633	22.2294	21.181	20.8392	20.3794	20.192	21.8898	23.2522
B1AZP2:DLGP4_MOUSE	27.1489	26.2294	27.1768	27.2635	27.0797	27.2826	27.3447	27.335	27.488	27.5335	27.5619	27.3826	27.1385	27.4531	27.9651	26.6325	27.778	27.0936	27.2853	27.7718	27.7792	27.551	28.2147	27.3622	27.1729	26.1973	27.3335	27.0619	27.26	27.4881	27.0032	27.1537	27.4451	27.6249	27.6146	27.8342	26.5618	27.4293	26.8803	26.4625	26.6039	26.3556	26.6527	26.9191	27.4059	26.4501	26.4606	26.104	26.9569
B2RQA1:KCA10_MOUSE	22.94	23.4672	23.2292	23.5399	23.7156	23.2677	22.7409	23.0387	22.8711	22.6807	23.7569	23.0121	24.2357	23.1963	23.2073	22.9517	24.1803	23.6107	23.942	24.1381	23.9417	22.7911	22.8087	23.6782	23.5429	23.4635	24.2284	23.5784	23.7028	23.7204	22.4744	23.3342	23.586	23.3314	23.3082	23.0996	23.4335	24.0223	23.6351	23.1588	23.3456	23.5174	23.6658	23.0685	23.2428	23.9681	24.2681	23.8521	22.1177
B2RQC6:PYR1_MOUSE	22.9326	23.0981	22.4948	22.7367	23.5423	22.8313	23.2096	23.1359	23.5113	21.9113	22.4498	22.5199	22.7096	22.175	22.8261	22.782	22.6405	22.3291	23.1358	22.9139	23.4935	23.3368	22.7135	23.2152	22.5663	22.9881	23.2184	22.8668	23.3899	22.8882	23.4402	22.9789	22.3431	22.1575	22.1642	23.6564	22.7649	23.0021	22.4731	23.2344	23.037	23.1253	23.1903	22.6061	22.0468	23.4442	23.1284	23.5295	23.0953
B2RSH2:GNAI1_MOUSE	31.312	31.5396	31.0116	31.1428	31.6506	31.2231	31.4121	31.2921	31.427	30.8695	30.6306	31.0069	30.9641	30.9498	31.2385	31.0534	32.0386	31.4072	31.3462	31.434	31.5763	31.3088	32.2151	31.5936	31.1309	30.8837	31.3338	31.036	31.2446	31.4816	31.1087	31.2407	31.1858	31.1473	30.8989	31.8387	31.1235	31.682	31.3759	31.006	30.9716	30.6928	31.0809	31.0153	30.9128	30.8339	30.8675	30.9617	31.1634
B2RUJ5:APBA1_MOUSE	23.4039	23.6982	23.2506	23.4273	23.9057	23.5246	23.5776	23.5243	23.3648	22.975	23.1734	23.1557	23.74	22.9076	23.5453	23.7398	24.0528	23.5797	23.8447	23.537	24.3792	23.9797	23.8495	23.9536	23.4684	24.2862	24.0423	23.5821	22.94	23.8107	23.7728	23.7344	23.7084	23.5076	23.3912	24.2908	23.5086	23.644	23.0074	24.0587	24.3352	23.8244	24.3779	23.6692	23.7348	23.7526	23.7077	23.4617	24.0815
B2RXA1:PLCX2_MOUSE	19.6115	19.0543	19.9225	19.9633	19.1934	19.8479	19.8091	21.1146	20.0082	19.5746	20.411	20.6501	20.5734	19.4364	19.8206	20.9411	17.0307	19.6205	21.212	21.5044	21.3528	21.4953	19.8303	20.7022	19.7719	20.6188	21.443	20.3549	20.5525	21.4484	18.6648	18.9241	17.7552	20.7394	20.6316	20.022	20.3806	19.3209	17.8442	20.0667	20.1265	20.6669	20.0039	19.5131	20.2992	19.6734	20.032	18.9236	15.9055
B2RXC1:TPC11_MOUSE	24.0262	24.7642	23.8371	23.6699	23.638	23.613	23.8386	23.8178	23.8086	23.6936	23.1016	23.789	23.7288	23.5238	23.6092	23.6812	22.6046	23.8269	23.8411	23.5531	24.2275	23.7357	25.0563	23.4861	23.4835	23.5782	23.7893	23.7939	24.1767	23.9701	23.4127	23.7652	23.5539	23.5745	23.5226	23.9948	23.1916	23.6482	23.9362	23.7446	23.4189	23.7975	23.8893	23.6565	23.0943	23.3968	23.497	23.782	23.8758
B2RXS4:PLXB2_MOUSE	25.5402	25.6548	25.1136	25.3364	26.1406	25.5787	25.8403	25.5264	25.7289	24.9367	24.561	25.3018	24.8366	25.0667	25.3195	25.7879	25.5682	25.4469	25.4242	25.546	25.9102	25.6796	29.5158	25.341	25.2552	26.9083	25.6986	25.4049	25.4477	25.8312	25.6907	25.5423	25.3393	24.9129	24.7373	26.3325	25.3056	25.4535	25.5035	26.1838	25.9005	25.9117	25.6099	25.3662	24.9558	26.3178	25.8445	25.6198	25.8281
B2RY56:RBM25_MOUSE	25.5875	25.6065	25.4996	25.5267	25.8868	25.5643	25.5017	25.4052	25.6008	25.6411	25.3722	25.3785	25.5032	25.3382	25.2641	25.7678	26.0495	25.6591	25.3915	25.8075	25.4349	25.1371	26.3946	25.3228	25.7326	25.1119	25.78	25.4705	25.2926	25.1847	25.4496	25.4582	25.4372	25.6679	25.6344	25.968	25.3961	25.6124	25.7343	25.5275	25.406	25.4276	25.5365	25.5072	25.2946	25.1472	25.5265	25.3632	25.3112
B5TVM2:ILDR2_MOUSE	24.2467	24.2139	23.5503	23.5084	24.1422	24.0044	24.5311	24.5304	24.7248	23.5172	23.4201	23.05	23.4861	23.3554	24.4777	24.0425	24.3951	23.1144	23.8407	24.4136	24.8308	24.7429	24.0544	23.7517	23.151	23.6834	24.1427	22.7382	23.282	24.5474	21.7857	23.2339	23.2835	23.7535	24.0337	24.5205	23.818	24.1593	21.6595	22.2162	22.5989	20.4236	21.7871	22.3784	24.476	21.2295	22.1011	22.0931	23.7235
B7ZMP1:XPP3_MOUSE	21.4301	21.781	21.4369	21.9639	22.3867	21.6949	21.2059	21.3455	21.664	21.0697	20.7397	22.157	22.1305	21.1814	21.7815	21.4298	20.7523	21.6233	21.6722	20.9635	23.0562	21.8415	21.7881	21.7454	21.0483	20.0658	21.824	21.5933	21.2192	22.612	21.58	21.6841	21.2649	21.1927	21.5998	20.9372	21.0027	19.122	21.634	22.0108	21.2044	21.551	21.0662	21.6169	21.4796	21.4227	21.0224	21.9123	22.4306
B9EHT4:CLIP3_MOUSE	22.7703	22.433	22.6285	22.7654	22.7613	22.6595	22.9835	22.7017	23.0072	22.6574	22.5881	22.8353	22.7422	22.7226	22.7836	22.3704	21.1318	22.8366	23.1945	23.0306	22.9773	22.9289	20.8093	22.957	22.9667	22.8883	23.1235	22.8242	23.3166	22.6436	22.9513	22.9201	22.5381	23.0404	22.4245	22.3815	22.5971	22.6522	23.2671	23.0754	22.8018	22.6209	22.5428	22.6892	22.6402	22.4981	22.6519	22.7588	22.9584
B9EJ80:PDZD8_MOUSE	23.0186	23.1089	22.6983	23.0097	23.597	22.983	23.1992	22.9579	23.1736	22.5928	22.5127	22.5788	23.3902	22.473	23.081	22.7813	23.147	22.969	23.2196	23.2364	23.5196	22.888	23.2919	23.2326	22.7662	23.0615	23.5099	22.9728	23.1566	23.3464	23.0325	23.066	22.8586	22.9541	22.8995	23.0438	23.3632	23.7996	23.1015	22.9217	23.1248	23.214	22.9126	22.5473	23.1298	23.2182	23.0012	23.0214	22.9218
B9EJ86:OSBL8_MOUSE	25.9506	25.8292	25.8883	25.8862	26.0094	25.8533	25.8474	25.9797	26.203	25.923	25.9605	25.8404	26.0991	25.596	26.0834	25.7244	25.7872	25.7556	26.0097	26.197	26.464	26.2319	26.3316	25.8026	25.7857	26.1377	26.4424	25.8559	26.1556	26.3128	25.7894	25.7103	25.4038	25.9742	25.6008	26.261	25.7732	25.6954	25.6801	25.9861	25.5242	25.498	25.5054	25.7101	25.7023	24.9784	25.43	25.2558	25.5548
B9EJA2:CTTB2_MOUSE	27.0934	27.2624	26.9287	26.9949	27.5413	27.0259	27.1986	27.0233	27.2577	26.655	26.9742	26.8231	27.0062	26.6091	27.0604	26.8929	28.064	26.4378	26.8008	27.3892	27.4543	27.1686	27.738	26.7337	26.9302	26.9084	27.3605	26.7818	26.9927	27.2031	26.7692	27.0372	27.2481	26.8129	27.0114	27.477	26.7603	27.6455	26.783	26.6662	26.5534	26.2898	26.519	26.6542	26.7897	25.8045	26.1008	26.859	27.4336
B9EJI9:T229A_MOUSE	19.7955	19.2629	19.1225	19.6651	20.0428	19.4579	20.5496	21.6132	20.9698	18.3995	19.9531	18.8746	20.078	NA	19.7864	18.5444	20.7864	18.43	19.5393	NA	22.7157	20.2941	20.3738	18.8687	20.012	18.5881	20.1709	20.0288	19.8869	21.1802	20.0186	20.0987	18.5611	NA	19.1986	21.6586	18.7083	19.9407	20.9107	19.4439	19.7917	NA	21.1339	NA	18.5108	20.0315	20.4222	21.3221	21.7921
B9EKR1:PTPRZ_MOUSE	29.9674	30.6191	29.5665	29.5828	29.9644	29.6793	30.0075	29.998	30.1826	29.0606	29.3817	29.2046	30.036	29.1262	29.982	29.6444	30.3374	29.6217	30.2477	29.4659	30.5115	29.9788	29.9219	30.3727	29.3701	29.916	30.279	29.6746	30.1962	30.1806	30.1613	30.0495	29.4004	29.0403	28.8011	30.4855	30.2002	30.3968	29.697	30.1792	30.3603	29.2689	30.1604	29.1259	29.1281	30.2218	30.3084	30.3082	30.6622
C0HKD9:MFA1B_MOUSE	21.1437	19.0862	20.9802	21.5135	21.7672	21.8476	22.0143	21.5529	21.8185	21.6556	21.0818	22.0971	20.5247	21.665	22.4087	21.5496	22.9982	20.6426	22.3818	21.7321	22.4141	22.8203	22.6068	21.5412	22.0411	21.5781	21.6625	21.1848	19.4712	22.7653	21.6079	21.7575	22.1104	22.2101	21.6383	22.2798	21.6241	22.5423	21.5422	21.4602	21.1655	21.5221	21.3012	21.2343	21.3024	21.3273	21.5072	20.9371	22.338
C0HKE5:H2A1G_MOUSE	32.1909	31.6637	32.222	32.2528	31.7501	32.062	32.4978	32.3835	32.5351	32.0669	32.1741	32.9831	32.2294	32.0485	32.3688	32.0808	33.1863	32.4828	32.4811	32.1633	32.2383	32.4687	32.7576	32.4443	32.0437	32.2821	32.5864	32.5482	32.5951	32.5271	33.0986	32.5942	32.4516	32.1082	31.7672	32.2268	32.0284	32.4306	32.6441	32.8498	32.5119	32.6197	32.816	32.507	31.6959	32.5052	32.5698	32.7031	33.0372
D3YVE8:S35G2_MOUSE	19.7402	20.4623	19.734	20.5325	22.2715	20.3831	19.0092	19.4915	20.754	18.7355	20.4513	19.2871	20.4704	20.1009	19.6651	19.4949	19.8293	19.3134	20.9187	21.1791	18.9752	20.2826	19.8703	19.9282	21.5928	19.2858	20.8994	20.8218	19.2282	20.344	20.5927	20.6152	20.1688	21.0483	19.9406	20.0346	18.4868	20.3839	18.7629	21.1455	21.6502	23.0673	21.9842	21.537	21.2397	20.7809	21.6813	21.7784	20.4911
D3YVF0:AKAP5_MOUSE	28.9868	29.157	28.7897	28.8201	29.6091	28.8442	29.1638	28.9479	29.1969	28.4296	28.7551	28.8173	28.6476	28.2063	28.8161	28.7454	30.1733	28.183	28.9079	29.5056	29.4516	29.0297	29.7332	28.6917	28.6088	28.371	29.0784	28.3319	28.2551	28.9874	27.7748	28.424	28.5129	28.6882	29.1457	28.8448	28.7366	28.9408	27.3151	28.2927	28.4708	27.4638	28.0829	28.104	29.4022	27.0945	27.0425	27.8614	28.1714
D3YXK2:SAFB1_MOUSE	27.5768	26.904	27.473	27.5403	27.3171	27.37	29.4504	26.9031	26.8982	27.0547	27.0191	28.9141	26.816	27.114	28.1021	26.9467	27.869	26.5102	27.2106	27.6281	28.252	27.7372	30.1044	27.0311	27.284	26.6334	26.9096	27.3774	26.9159	28.0355	26.9558	27.4381	27.3686	27.7593	26.7725	30.1566	27.156	27.2588	26.7312	26.9789	27.0716	26.7578	27.1305	28.461	26.9343	26.8302	26.9071	26.7205	28.1556
D3YZI9:PGBD5_MOUSE	25.5046	25.9923	25.425	25.3853	26.1418	25.6359	25.4472	25.3993	25.3903	25.1885	25.7199	24.7994	25.3021	25.298	25.6081	25.4959	26.6586	24.4602	25.3793	25.6527	25.7134	25.3202	26.035	25.5117	24.9267	24.8604	25.8375	25.3358	24.5113	25.54	25.919	25.6785	25.8847	25.4845	25.6787	25.7068	25.627	26.621	24.7514	25.6609	25.8821	25.3308	25.7951	25.8121	25.6581	25.5207	25.7181	25.9904	26.1061
D3YZP9:CCDC6_MOUSE	25.0895	25.4092	24.9404	24.9742	25.4145	25.2571	25.0301	24.9468	24.9609	24.9576	24.7754	24.6192	25.0068	24.8563	25.3887	25.369	24.8605	24.4471	24.8604	24.4425	25.306	24.9396	24.9291	24.6873	24.473	25.2795	24.7195	24.7199	24.7008	25.1317	24.938	24.855	25.1426	24.668	24.2449	25.5476	25.0895	25.8074	25.2421	25.3703	24.827	24.4922	24.5555	24.8088	24.9032	25.3073	24.8987	24.5946	25.6785
D3YZU1:SHAN1_MOUSE	28.2021	27.8073	27.8995	27.9252	27.9088	28.0195	28.5376	28.5037	28.655	27.8085	28.129	27.8533	28.1879	27.751	28.484	27.9342	28.7503	27.4668	28.0165	28.1895	28.9731	28.6254	28.4332	27.9098	27.5359	27.6439	28.4066	27.7072	28.0118	28.581	27.4017	27.7868	28.0117	27.943	27.9881	28.9834	27.6189	28.226	27.6354	27.0951	26.9679	26.8453	27.2474	27.354	28.2658	26.5626	26.3125	27.2927	27.7664
D3Z4S3:PTRD1_MOUSE	23.706	24.043	23.8885	23.6582	23.3664	23.4183	23.6769	23.4056	23.3477	23.7563	23.739	24.0156	23.4707	23.7802	23.5212	23.0054	22.0315	23.7249	23.8763	23.2853	23.0723	23.7339	24.4894	23.2256	23.0232	22.8897	23.2794	23.6414	23.9648	23.3089	23.7898	23.5431	23.0694	23.5693	23.0947	23.2086	22.926	23.5263	23.6894	23.0915	22.2692	23.321	23.0773	24.2224	23.9913	22.7896	22.0532	23.6303	23.4727
D3Z6Q9:BIN2_MOUSE	24.8529	25.1811	24.7195	24.7077	25.3748	24.8797	24.8531	24.8991	24.7658	24.6114	24.7621	24.3233	24.5674	24.5653	24.9081	24.6707	26.7059	23.6557	24.8951	25.3096	24.9188	25.0617	26.011	25.121	24.8229	24.5635	24.8129	24.5501	24.6244	25.2398	24.8114	24.8516	25.1623	24.8812	24.9559	25.793	24.8623	26.0114	25.1103	24.3767	24.7351	24.497	24.6146	24.396	24.6493	24.483	24.4925	24.6429	25.0059
D3Z7P3:GLSK_MOUSE	30.7539	30.7965	30.6278	30.7457	31.2021	30.863	30.6637	30.9483	30.9963	30.5591	30.6047	30.5509	30.6407	30.589	30.9495	30.7114	31.419	30.7594	31.0037	31.1768	31.3731	31.1433	31.3647	30.9796	30.6125	30.7288	30.964	30.5298	30.8224	31.4152	30.1825	30.7439	30.6472	30.7222	30.6583	31.2628	30.5696	30.828	30.5982	30.454	30.2122	30.0482	30.3458	30.2777	30.6469	30.0996	30.2771	30.3405	30.8539
E1U8D0:SOGA1_MOUSE	21.5971	20.0543	22.617	22.4469	22.7855	21.6375	21.6857	21.1563	NA	23.0513	24.4424	22.9201	21.4404	22.6414	NA	19.4857	23.2135	22.4072	21.4669	25.4111	22.1093	20.641	23.964	21.8796	24.3948	20.7866	NA	22.8753	23.6524	NA	23.0009	22.7624	24.4227	23.924	21.1522	NA	21.997	22.61	23.8757	20.2604	21.3477	24.1138	21.8424	23.5163	24.2428	21.9787	23.0826	20.996	22.8338
E9PUL5:PRRT2_MOUSE	29.0281	29.6169	29.0755	29.0755	29.6064	29.1156	29.2002	28.6127	28.4686	28.8266	29.4225	28.4359	29.364	28.8956	29.1648	28.7955	30.1808	29.1746	28.387	29.2807	28.9794	28.3895	29.4938	28.6758	28.7526	28.8731	28.7471	28.7899	28.9734	28.4154	29.4437	28.9076	29.5211	28.9038	28.9993	28.6588	29.5104	30.238	28.9057	28.4871	28.9118	28.6938	28.5776	28.6314	29.707	29.0086	28.6446	28.3353	28.5082
E9PVA8:GCN1_MOUSE	25.2514	24.9604	25.1304	25.224	25.5183	25.2486	25.4771	25.3382	25.4421	25.126	25.3829	25.0523	25.2481	25.0771	25.4135	24.9856	25.4871	25.2596	25.4373	25.7041	25.966	25.6638	25.5831	25.3591	25.4234	25.348	25.5232	25.2982	25.8895	25.636	25.0902	25.4319	25.575	25.3324	25.1701	25.4031	25.9728	25.9258	25.6936	25.4434	25.4338	25.2529	25.2278	25.1147	25.1598	25.3143	26.0648	25.3295	25.4256
E9PXF8:MTMRD_MOUSE	22.3628	22.8974	22.3509	22.3084	23.1872	22.2853	22.3299	21.7337	22.0234	22.2007	22.535	21.7704	22.2484	22.0274	22.39	21.5364	23.8888	24.243	22.5615	22.8663	21.971	21.7687	22.366	22.2545	22.635	20.8176	21.9656	22.0776	22.8548	21.1634	22.3944	22.5405	22.4835	22.3066	22.2976	22.3026	22.0931	24.0858	22.0458	21.248	21.6656	22.5072	21.4129	21.8345	22.4732	19.181	19.9975	22.1349	20.9255
E9PZ19:TUTLB_MOUSE	21.3329	21.238	21.9657	22.2184	21.6603	21.3923	21.0247	21.1898	21.6699	21.3989	22.0727	23.1531	22.4007	21.6594	21.2278	21.0217	17.0637	21.2752	21.5024	20.9559	22.2121	21.5481	20.2592	20.8873	21.3982	23.245	23.0322	22.4283	22.7797	21.7654	21.6654	20.9535	19.402	21.3813	20.702	20.7845	20.6075	18.5831	20.6535	22.5346	22.1949	21.7592	22.1148	22.5273	21.4495	21.3823	21.2197	21.305	20.8509
E9PZQ0:RYR1_MOUSE	23.5327	24.0098	23.3459	23.3015	24.2667	23.5135	23.1991	23.7385	23.5952	23.3266	23.1349	22.9125	22.8494	23.1773	23.0696	23.5403	24.5744	23.9177	23.3929	24.2661	24.357	23.532	24.8935	23.5605	23.4321	23.265	23.1334	22.9098	23.5107	24.0344	23.0555	23.7287	23.8355	23.5933	23.7728	24.3864	23.7385	24.7402	23.5629	22.7347	22.287	22.6917	22.5708	22.4325	23.4489	22.6007	22.4782	23.172	24.0454
E9Q3L2:PI4KA_MOUSE	28.4411	28.7983	28.349	28.4142	28.8877	28.4271	28.4578	28.4253	28.5194	27.9891	28.2107	28.398	28.2971	28.0741	28.2567	28.4897	29.1754	28.3797	28.4332	28.6646	29.1063	28.5303	29.3845	28.4353	28.2347	28.6269	28.6995	28.3554	28.4589	28.6168	28.1648	28.3736	28.3297	28.2758	28.2172	28.8324	28.2307	28.8123	28.3703	28.3076	28.3846	28.2407	28.3861	28.2888	28.3074	28.1798	28.2933	28.2394	28.308
E9Q401:RYR2_MOUSE	28.9315	29.1196	28.6547	28.6388	29.0354	28.8623	28.9706	28.8141	29.0472	28.5885	28.4277	28.483	28.432	28.6049	28.8594	28.9494	29.1658	28.8623	28.9461	29.0637	29.3334	29.0787	29.8304	28.8154	28.5679	28.46	28.6304	28.3475	28.5652	29.1602	29.239	29.0328	28.8474	28.8146	28.6123	29.1976	29.011	29.7227	28.9401	28.2018	28.0106	27.8242	28.0116	28.2291	28.7453	27.5384	27.7136	28.6932	29.2989
E9Q4P1:WDFY1_MOUSE	26.2976	26.6134	26.1728	26.2478	26.8232	26.3679	26.428	26.2769	26.334	25.8151	26.0569	26.2058	26.064	25.8983	26.5489	26.201	26.5942	26.0275	26.1971	26.5863	26.4956	26.4629	26.6848	26.0996	26.2011	26.1479	26.5876	26.3427	26.2289	26.6202	26.0256	26.2982	25.9977	25.9378	25.7449	26.434	26.257	25.3328	26.1293	26.6202	26.804	26.6106	26.7154	26.4307	25.9611	26.4969	26.6959	26.4676	26.4919
E9Q4Z2:ACACB_MOUSE	24.0173	24.3924	23.8911	24.1456	24.7439	24.1354	23.8457	24.1992	24.4469	23.3841	24.0903	23.6975	24.2971	23.8439	24.084	23.8699	24.2407	24.2074	24.552	24.6298	24.8995	24.4232	24.7889	24.3229	24.4835	23.9659	24.4541	24.2858	24.3764	24.5066	24.535	24.5284	24.8158	23.9086	23.9833	24.6515	24.4376	25.2754	24.6048	24.0749	24.6174	24.7593	24.5435	24.3142	23.8405	24.9514	25.0134	24.5312	24.4807
E9Q557:DESP_MOUSE	20.3788	21.5482	20.9811	21.8668	24.447	21.0912	20.7543	NA	18.6465	20.5663	20.9025	20.9074	NA	20.246	17.9432	21.7284	24.4152	20.9933	19.7581	21.7731	19.1158	18.2322	21.7231	19.9862	20.7306	21.8499	NA	21.2593	20.0294	21.0383	23.9655	20.9509	21.2798	20.0478	24.7738	23.0165	20.5794	21.1262	20.8267	21.8515	21.0949	24.0156	NA	21.0982	21.3707	21.9491	22.2081	19.3655	21.7719
E9Q5C9:NOLC1_MOUSE	22.1334	21.628	21.7055	21.9626	22.1864	22.1488	21.739	22.501	22.8208	22.346	21.7929	21.055	22.38	22.229	22.0126	22.1671	22.1424	22.4065	20.6874	21.7872	19.1732	20.9113	22.5106	21.0546	21.8827	21.7298	22.8036	22.3036	22.1041	21.1764	22.5587	21.7959	22.1897	22.2886	21.6436	21.1322	22.045	22.0435	22.1132	22.2684	22.0271	22.4774	23.2457	22.1343	21.8557	22.231	22.2437	22.4168	20.7354
E9Q6P5:TTC7B_MOUSE	27.2802	27.2252	27.018	27.0593	26.966	27.085	27.449	27.4097	27.4757	26.9707	26.9064	26.9695	27.3761	26.9256	27.2123	27.2359	26.5765	27.194	27.3497	26.89	27.7496	27.5749	28.9938	27.065	26.6415	27.7884	27.5439	27.1125	27.3542	27.504	26.6876	26.9567	26.3801	26.829	26.3355	29.434	26.7986	27.3059	27.0297	27.2821	27.0297	26.7149	27.0375	26.9785	26.7245	26.7711	26.8384	26.9373	27.2472
E9Q735:UBE4A_MOUSE	24.2735	24.0733	23.953	24.3532	24.7816	24.1617	24.5491	24.7103	24.9978	23.474	24.0519	24.2128	24.6423	23.7762	24.507	23.582	24.4179	23.6867	24.8329	24.4989	24.5882	24.6166	24.3709	24.6226	25.0214	23.5498	25.0371	24.4039	24.3794	24.8643	24.4937	24.526	24.7923	23.5663	23.769	24.544	23.2169	23.842	24.3084	24.2305	24.1312	24.33	24.7681	24.0854	24.1702	24.361	24.215	24.5429	24.7527
E9Q7G0:NUMA1_MOUSE	22.7541	23.6485	23.1536	22.7716	22.8482	23.1452	22.6674	21.3762	21.5413	23.1591	22.1299	23.6769	21.5269	23.0343	23.2689	23.4293	23.7604	22.7003	21.5103	23.0982	23.2953	23.0063	24.1951	22.1364	23.106	22.3938	22.9217	22.8605	23.7214	22.2249	19.3946	22.6079	23.1995	23.2261	22.7731	24.049	23.2749	24.3107	23.4203	23.4882	23.4576	23.1794	21.483	23.3408	22.7777	23.2813	23.4778	22.8779	23.8547
E9Q7T7:CHADL_MOUSE	20.058	20.1904	20.5452	20.6778	20.6945	20.3519	18.5666	19.8799	20.6963	20.7786	20.3537	20.8579	20.226	20.9327	20.2463	19.534	24.1122	22.7813	20.4542	21.6603	19.7357	19.0731	21.7077	20.5839	22.4669	21.737	20.9356	21.1647	22.3667	20.1848	21.8106	21.4846	21.5813	21.1798	21.7124	19.2953	20.4887	21.3841	22.9619	21.3857	21.3382	21.6529	21.1479	21.1982	21.1014	21.3943	21.474	21.4319	20.7466
E9Q7X7:NRX2A_MOUSE	26.0929	26.6079	25.9934	25.9274	26.8486	26.1066	26.1482	25.8387	25.9787	25.6368	26.1481	25.5807	25.5679	25.7126	26.1556	25.7097	27.369	25.5376	26.0968	26.737	26.1678	25.9971	26.9063	26.1567	25.9428	25.168	25.9839	25.7616	25.4867	26.0179	25.8396	26.0339	26.1103	25.7896	25.6842	26.581	25.9411	26.3336	25.9501	25.8649	26.1527	26.1111	26.1089	25.541	26.1053	26.0974	25.8644	25.9474	25.8123
E9Q8I9:FRY_MOUSE	24.3194	24.1792	24.1123	24.1936	24.6101	24.2766	24.5109	24.5403	24.6844	23.9033	24.3434	24.0234	24.178	23.9627	24.1681	24.3653	24.7655	24.1871	24.2146	24.8762	25.013	24.6653	24.5933	24.3132	24.2433	24.0478	24.5332	24.3106	24.6544	24.8793	24.0743	24.375	24.3967	24.1324	24.2145	24.7859	24.1275	24.6405	24.1666	24.2725	24.2181	24.2637	24.4264	24.4427	24.4075	23.5912	23.7582	24.2118	24.4297
E9QAT4:SC16A_MOUSE	24.164	23.5162	23.9721	24.1027	24.1118	24.1272	24.3011	24.4492	24.7747	24.0641	24.4674	23.8409	24.4359	24.022	24.0461	24.329	23.5459	23.5921	24.542	24.2105	24.382	24.4389	24.4326	23.931	23.8838	24.8697	24.5838	23.9274	24.3185	24.3842	23.4435	23.8	23.5818	23.9681	23.9058	23.8488	24.1443	24.2039	23.8575	24.0088	23.8676	23.3979	23.5426	23.2778	24.0031	23.3808	22.9532	23.5167	23.4871
F6SEU4:SYGP1_MOUSE	30.7645	30.7443	30.2717	30.2424	30.7813	30.6247	30.9983	30.9443	31.1666	30.1489	30.2523	29.9413	30.3094	29.9374	30.9338	30.8462	31.5212	29.9766	30.5346	30.7018	31.3222	31.1294	30.9736	30.3982	29.9515	30.2679	30.6546	29.7886	30.1738	30.9225	29.9606	30.4343	30.8664	30.3389	30.4705	31.4204	30.5516	31.4217	29.7938	29.6165	29.2066	28.4042	29.2994	29.5886	30.6225	28.5282	28.6845	29.8066	30.7367
F6W8I0:YJEN3_MOUSE	23.6366	24.3873	22.7425	22.7228	23.517	23.537	23.0713	23.008	23.9836	23.104	21.4847	21.994	22.2364	23.1438	23.4556	24.0316	23.8837	22.6056	22.2904	22.7584	23.9949	22.5585	22.9844	22.437	22.1112	22.1382	21.7174	22.2344	22.5376	23.6828	23.4846	23.067	23.2496	22.8798	22.9694	23.4664	22.2274	20.8405	23.5304	23.996	22.9787	20.7755	22.2007	23.2694	23.1084	NA	NA	22.6536	23.9072
F6ZDS4:TPR_MOUSE	25.5786	25.1322	25.403	25.387	25.6995	25.6292	25.9241	25.3304	25.7872	25.471	25.5125	25.4963	24.9362	25.416	25.9028	25.4986	26.1511	25.4521	25.8225	25.6939	26.0709	25.9066	26.6453	25.2706	25.2135	25.4051	25.8054	25.3035	25.5311	25.9293	24.9964	25.5867	25.4171	25.4092	25.3871	25.9526	25.6014	25.7389	25.2345	25.4541	25.3956	25.1032	25.2214	24.9183	25.2956	25.2891	25.3557	25.5243	26.0085
F8VPU2:FARP1_MOUSE	26.7978	27.2304	26.5507	26.5009	26.8753	26.6004	26.7245	26.5761	26.9177	26.3186	26.2603	26.3935	26.4584	26.2766	26.856	26.3936	27.0928	26.3177	26.5028	26.5658	26.7875	26.8117	27.1538	26.477	26.4	26.3423	26.922	26.5004	26.6268	26.8233	26.4674	26.4997	26.2153	26.3219	26.069	27.1394	26.3511	27.19	26.2136	26.8066	26.6307	26.1851	26.7841	26.3566	26.2476	26.0574	26.1163	26.4066	26.9934
F8VQB6:MYO10_MOUSE	22.3773	22.5993	22.4097	22.9014	22.9503	22.682	21.9744	22.669	22.7705	22.1649	21.7055	23.1689	22.6717	22.8147	21.977	22.986	21.7173	23.3033	22.5054	22.7909	23.3146	22.4096	23.9795	22.5945	22.587	23.8126	22.8415	22.8548	23.296	22.9268	22.1125	22.4563	22.4845	22.8788	22.5299	22.2062	22.4895	22.3934	22.0478	22.6092	22.1511	22.6976	23.1273	22.2212	21.8551	23.3744	23.8481	22.6896	22.1778
G3X9J0:SI1L3_MOUSE	22.7673	23.6057	22.8911	22.3837	23.4532	22.9957	22.5384	22.4109	21.99	22.9352	23.1097	21.9138	22.2037	21.9641	22.9146	23.651	23.4338	21.889	23.0981	22.6717	21.9446	22.53	23.0181	22.2775	21.5362	22.4584	21.8649	21.975	21.7927	22.735	22.4063	23.171	24.6434	22.3132	22.1784	22.1668	24.0526	26.2569	22.1746	23.0304	22.1481	22.15	21.9134	21.9974	23.2976	20.9481	22.8543	23.0167	23.8189
G3X9K3:BIG1_MOUSE	26.8023	27.2969	26.926	26.9562	27.5551	26.9952	26.5492	26.6821	26.8844	26.4786	27.1838	26.7449	26.9864	26.5385	26.6209	27.2662	27.0441	26.7783	26.8792	27.5099	26.8202	26.7228	26.9922	26.902	27.03	27.2136	26.9313	26.9604	27.0253	26.708	26.5743	26.9231	26.9603	26.6279	26.7535	26.7589	26.9995	27.3952	26.7956	27.1839	27.1887	27.2682	26.8805	27.3078	27.2061	26.9763	27.1351	27.0196	26.6767
G3XA57:RFIP2_MOUSE	26.0214	25.9715	25.8749	25.8924	26.407	26.0222	26.1394	25.9485	26.0561	25.9186	25.8523	25.757	25.6611	25.7445	26.0343	25.9029	26.9446	25.9617	26.0983	26.444	26.459	26.0975	26.4438	26.1063	25.806	25.8243	26.1485	25.687	26.0639	26.0065	25.8788	26.0668	26.1733	25.8799	25.9646	26.503	25.8908	25.9568	25.9211	25.6567	25.4822	25.1552	25.651	25.3148	26.0566	25.3969	25.4611	25.6398	26.17
G5E829:AT2B1_MOUSE	31.8819	32.0262	31.8013	31.815	32.1753	31.8982	32.0032	31.6861	31.7957	31.7024	31.7871	31.6895	31.7666	31.6286	32.1062	31.6827	32.8323	31.6788	31.4515	31.9632	32.0887	31.7076	32.4643	31.4703	31.4956	31.4811	31.6278	31.4913	31.6428	31.8506	31.5979	31.7541	32.3693	31.8253	31.8334	32.274	31.7991	33.0038	31.6875	31.3231	31.2972	30.7577	31.2126	31.605	31.6768	30.6114	30.8198	31.1223	31.8185
G5E870:TRIPC_MOUSE	22.417	22.4409	22.3288	22.5573	23.6618	22.5537	22.166	23.0041	23.0093	22.0517	22.7366	22.0858	22.5215	21.9601	22.4939	22.0992	23.9738	22.591	22.9595	23.2433	23.0438	22.7374	22.2924	23.288	22.8744	22.7037	22.7169	22.5311	22.8681	22.8254	23.2023	22.9852	23.2816	22.416	21.932	22.7559	22.8845	22.6604	23.3325	23.5463	22.5479	22.7772	22.9276	22.3917	22.7759	22.1902	22.4055	22.7014	23.0868
G5E897:PLGT3_MOUSE	19.3429	18.5216	18.7139	19.4864	19.456	19.3217	20.0709	20.4173	20.1877	18.5916	17.8077	19.9348	19.7538	18.8012	20.1484	18.8814	NA	18.4643	20.8781	18.6753	21.7622	19.3829	19.0802	17.985	17.9423	17.7443	19.0967	19.2467	18.4542	20.2057	20.3829	19.4178	18.0804	19.0239	18.8812	20.3743	18.7972	NA	18.9936	20.0255	19.2826	19.6029	19.5267	18.8032	18.6572	18.7525	18.488	19.2234	19.9181
G5E8F4:FPGT_MOUSE	18.3275	18.7917	18.089	19.5017	20.3781	19.1058	18.8048	19.3604	19.7923	15.9212	NA	19.554	19.2425	18.8321	18.9912	18.2218	NA	18.9013	20.8484	17.5486	20.3775	19.1208	19.2521	20.0365	19.1466	15.6521	18.7684	19.1005	18.6813	20.2205	20.085	19.5882	18.8617	18.5189	18.3903	19.4908	18.68	18.866	20.0096	18.7571	18.2202	18.7218	20.1746	18.829	19.7558	18.1771	18.1397	20.4221	19.7637
G5E8K5:ANK3_MOUSE	29.0035	28.9472	29.0128	29.1061	29.2514	29.0519	28.9613	29.2752	29.1153	28.9902	29.3413	28.7727	29.3573	29.0429	29.0101	28.9033	29.5185	29.6654	29.5039	29.5017	29.716	29.2209	29.937	29.5748	29.344	29.0411	29.3683	29.159	29.5882	29.4232	29.3648	29.4431	29.5752	29.3129	29.2197	29.5031	29.3486	30.0034	29.9382	28.9399	28.9623	28.999	29.1599	28.9835	28.9748	29.0974	29.2746	29.136	29.3169
O08528:HXK2_MOUSE	29.3931	29.6437	29.2268	29.323	29.9417	29.3752	29.3918	29.364	29.5578	28.9791	29.0569	29.2275	29.0905	29.0325	29.3035	29.2232	30.4197	29.3867	29.4432	29.522	29.8871	29.6242	30.1144	29.462	29.2803	29.2055	29.6272	29.2749	29.5202	29.7625	28.9422	29.3478	29.2882	29.2236	29.1805	30.0821	29.181	30.1731	29.2397	29.051	29.0843	29.2706	29.3266	29.1044	29.0916	29.0548	29.2516	29.2067	29.4484
O08529:CAN2_MOUSE	27.9827	28.631	28.0529	28.1164	28.4682	27.8479	28.1931	28.2646	27.7207	27.3858	28.0588	28.1359	28.4346	27.4268	27.8747	27.622	28.3516	27.5693	28.1109	28.3598	28.3718	28.0895	28.302	28.0202	27.9994	27.8398	28.351	28.127	27.7881	28.072	28.5614	28.0891	27.7522	27.5301	27.5199	28.5204	27.792	28.9687	28.1937	28.274	28.4384	28.1612	28.5996	28.119	27.6872	28.1302	28.5234	28.2201	27.8028
O08530:S1PR1_MOUSE	25.68	26.1114	25.5416	25.6655	26.2524	25.7536	25.8355	25.5623	25.6699	25.1032	25.1509	25.8007	25.5675	25.0416	25.7286	25.9918	25.4354	25.7889	25.6065	25.7899	26.4737	25.9289	26.1435	25.4535	25.5322	26.2517	26.0684	25.529	25.3841	26.0577	25.24	25.6517	25.513	25.4793	25.2341	26.4425	25.7607	26.2759	25.3117	26.0677	26.065	25.3203	25.6191	25.4298	25.1995	25.5305	25.934	25.3862	26.1399
O08532:CA2D1_MOUSE	28.5304	28.8915	28.0533	28.0242	29.0228	28.4714	28.8514	28.5488	28.6164	27.7625	27.9802	27.5792	27.7649	27.7298	28.4523	28.6809	29.9461	28.4595	28.4203	28.8198	29.1774	28.7558	28.7805	28.2974	27.8788	27.9936	27.9399	27.7749	28.1268	28.8466	27.9228	28.3299	28.236	28.3458	28.5922	29.3626	28.7313	29.0314	28.1727	27.7766	27.8864	27.8251	27.7667	27.467	28.7424	28.1182	27.6751	28.0384	28.4795
O08539:BIN1_MOUSE	29.8049	30.1817	29.6792	29.7203	30.3692	29.7947	29.9631	29.5767	29.7462	29.3285	29.7419	29.4647	29.6441	29.4031	29.8387	29.5676	30.5905	29.6169	29.8073	30.1012	29.8775	29.7555	30.3211	29.765	29.7938	29.5974	29.9136	29.5807	29.6407	29.7731	30.0336	29.8687	29.8875	29.5486	29.3639	30.0929	29.6678	30.0269	30.4116	29.6021	29.6731	29.4265	29.7006	29.4519	29.5251	29.444	29.5902	29.7217	29.6595
O08547:SC22B_MOUSE	28.502	28.301	28.3668	28.451	28.828	28.5092	28.653	28.5813	28.767	28.2871	28.632	28.2472	28.502	28.2268	28.6437	28.3384	29.1786	28.4745	28.5041	28.8631	28.9927	28.6777	29.1631	28.4582	28.4163	28.4033	28.6332	28.3966	28.8945	28.7932	28.2738	28.5009	28.4157	28.2981	28.2399	28.7854	28.3671	28.7544	28.4851	28.1347	28.2323	28.309	28.1781	28.1819	28.4374	28.1257	28.0944	28.1741	28.681
O08553:DPYL2_MOUSE	34.8314	34.9638	34.7572	34.8197	35.2189	34.8657	34.7734	34.7595	34.9033	34.6853	34.7685	34.6111	34.7476	34.701	34.8487	34.6942	35.5774	35.4331	35.1675	35.0495	35.107	34.9741	35.5277	35.1952	35.0423	34.8077	34.9975	34.7842	35.2649	35.0859	34.9386	35.0652	35.0185	34.8197	34.5097	35.0669	34.843	35.1426	35.5532	34.745	34.7055	34.5447	34.7689	34.6379	34.4753	34.9634	34.9508	34.8274	34.9987
O08576:RUN3A_MOUSE	25.4006	25.5216	25.3912	25.4739	26.008	25.5639	25.0957	25.2984	25.628	25.357	25.5393	25.1469	25.3046	25.436	25.6262	25.1854	25.8652	25.7956	25.7427	25.8787	25.7304	25.468	26.036	25.7156	25.8196	25.542	25.7826	25.4752	25.9594	25.5103	24.9765	25.4819	25.6277	25.4465	25.2499	25.5253	25.3528	25.9583	25.8287	25.6324	25.4619	25.6305	25.3598	25.1817	25.0984	24.9712	25.2371	25.0833	25.3001
O08579:EMD_MOUSE	25.5435	25.6407	25.3414	25.3717	25.3041	25.3586	25.4538	25.3581	25.8402	25.2394	25.1061	25.3794	25.388	25.4153	25.4541	25.261	25.8923	25.0831	25.2407	25.4265	25.5606	25.3234	25.393	25.6803	24.6171	25.0158	25.351	24.9915	25.1509	25.2307	25.2913	25.1117	25.0047	24.7213	25.403	25.5691	25.563	26.1713	24.7064	25.0961	25.2534	24.3359	24.9645	23.947	25.0198	24.8944	24.9412	24.8672	24.9651
O08581:KCNK1_MOUSE	21.9708	21.605	22.0594	22.1616	21.5194	21.7722	22.4374	21.8031	21.9077	21.9331	22.1597	22.5399	22.8407	21.7463	22.125	21.6982	19.7563	21.9973	21.2173	22.315	22.3793	22.37	22.0547	22.226	21.6907	22.8396	22.2894	21.9688	22.6307	22.719	21.5464	21.6849	20.7061	21.652	21.7481	22.1249	21.8966	19.4723	21.175	22.4272	21.2555	21.721	20.6389	21.3435	22.4464	20.9129	21.9246	21.7557	22.3345
O08582:GTPB1_MOUSE	25.4917	26.2408	25.2698	25.031	25.2631	25.2608	25.3295	25.3429	25.5862	24.8101	25.0676	24.9606	25.2573	24.6428	25.3316	25.8056	26.7386	25.3909	25.4815	25.0676	25.814	25.5386	25.5244	25.3748	24.7714	25.9542	25.5406	25.0936	25.6762	25.7396	25.1773	25.299	25.1009	24.6157	24.9842	25.5585	25.903	27.1548	25.0458	26.0883	25.8294	24.8818	25.136	24.6539	24.6766	25.4317	25.3319	24.9698	25.6692
O08583:THOC4_MOUSE	27.7437	27.2134	27.7237	27.8783	27.5503	27.8353	27.6104	28.0644	28.1591	27.992	27.6498	28.0395	27.9509	27.9726	27.9035	27.9149	27.4564	28.1112	28.1472	27.6809	28.1232	27.8879	28.5895	28.0749	27.8343	28.1013	27.6141	27.6993	28.1375	27.8307	27.4537	27.7504	27.5481	27.8597	27.4659	27.4436	27.8705	27.5809	27.8102	27.7093	27.6008	27.2667	27.4256	27.1875	27.195	27.4821	27.4972	27.4676	28.013
O08585:CLCA_MOUSE	28.9983	29.1347	28.9251	28.8361	29.3913	29.0151	29.0779	29.0595	28.9591	28.8214	29.1445	28.6	28.8933	28.4599	29.1709	29.0384	30.4713	29.2839	28.7553	29.1702	29.263	28.9777	29.3538	28.8566	28.6703	29.2814	28.9221	28.6807	28.7367	29.1246	28.5652	28.8244	28.705	28.668	28.9868	29.6298	28.7116	29.132	28.4807	28.4867	28.6488	28.6594	28.8077	28.3665	28.8485	28.8604	28.8777	28.5256	28.8895
O08586:PTEN_MOUSE	24.4695	24.6071	24.6315	24.4912	25.105	24.5738	24.5747	24.3957	24.2828	24.4137	25.1756	24.3296	24.3581	24.172	24.8154	24.2028	25.1539	24.9113	24.5237	24.9042	24.6066	24.4986	24.7701	24.5913	24.867	24.2752	24.948	24.3861	24.7687	24.5055	24.1649	24.5504	24.6656	24.3765	24.0944	24.664	24.195	24.8384	24.3281	23.7028	24.1676	23.9811	24.1847	24.3464	24.5255	24.464	24.0141	23.8704	24.6601
O08599:STXB1_MOUSE	33.3573	33.4239	33.1963	33.2289	33.5044	33.303	33.569	33.3164	33.4003	33.036	33.2564	33.069	33.2894	33.0527	33.4157	33.2391	33.9941	33.3753	33.2572	33.4558	33.6067	33.5972	33.7748	33.2761	32.957	33.2823	33.3761	33.0755	33.3602	33.6471	32.7347	32.9979	32.6766	33.0336	32.9289	33.7388	33.0737	33.3581	33.0137	32.914	32.8043	32.784	32.8152	32.8576	33.2043	33.0246	32.9706	32.6934	32.9239
O08600:NUCG_MOUSE	22.683	22.5937	22.8493	22.7844	22.2477	22.1743	22.8918	22.8383	22.599	22.6475	22.8655	23.2904	23.5867	22.0127	22.56	21.8769	20.7246	22.2718	22.9798	22.5096	23.1785	22.8195	22.6722	22.768	22.1794	23.506	23.6152	23.1722	22.8015	23.2482	22.8924	22.5744	21.832	22.0077	22.3433	23.5311	22.5541	22.1959	22.2025	23.6022	23.4276	23.5103	23.4003	23.1606	21.9576	23.2827	23.7487	22.7039	22.8079
O08638:MYH11_MOUSE	27.4765	27.6221	27.5473	27.6679	27.9278	27.4074	27.6517	27.4232	27.7008	26.9315	27.2867	28.3488	27.3797	27.0152	27.5755	27.111	28.4522	27.0479	27.4028	27.6954	27.8981	27.6762	28.2177	27.4428	27.2788	26.9737	27.5603	27.6136	27.2803	27.6153	30.9449	27.856	27.4664	27.3339	27.5086	28.3884	27.1663	28.0285	27.3327	28.9671	27.5306	27.4562	27.7576	28.1102	27.5977	26.8683	27.2824	27.3188	27.4291
O08644:EPHB6_MOUSE	21.182	21.1874	20.8338	20.6714	20.4792	21.0888	21.3359	21.7135	21.2658	20.9389	21.8372	19.3717	21.696	21.1388	21.4475	21.2897	23.2511	21.2438	21.4252	22.8459	21.1632	20.5002	19.8082	21.8186	21.8875	20.2593	21.428	20.9979	22.0541	21.0932	20.6336	21.1032	21.7876	21.3221	20.8056	21.3052	21.1644	21.4437	20.1343	20.3029	20.2667	21.5082	20.5384	20.2478	20.5598	20.3437	19.9223	19.809	20.7796
O08663:MAP2_MOUSE	25.4508	25.2706	25.5376	25.8171	25.9952	25.5526	25.5154	25.6643	25.5008	25.5166	25.5342	25.8291	25.7495	25.6945	25.4041	25.1166	25.5154	25.6938	25.7182	25.6875	26.2201	25.6802	26.4932	25.7988	25.5396	25.2719	25.8728	25.8439	25.8177	25.971	25.744	25.8196	25.4486	25.7102	25.3773	25.7895	25.1599	25.2405	25.7754	25.5487	25.545	25.8141	26.1136	25.8599	25.6387	26.0124	26.2937	26.176	26.2936
O08672:KIFC2_MOUSE	23.0879	23.9126	23.8207	23.5319	23.419	23.5108	22.1304	22.7108	22.8066	23.502	24.0282	23.84	23.3024	23.5661	23.1999	23.8581	23.9587	23.3223	22.9784	24.6824	22.5736	22.2601	24.539	22.5084	23.4806	23.746	22.6121	23.3251	24.0173	21.7919	22.7471	22.9197	23.2813	23.1815	22.994	21.8849	23.2261	22.3692	24.0193	23.3006	22.6749	23.2165	22.5887	23.4576	23.3568	22.3203	21.5144	22.3115	21.7992
O08688:CAN5_MOUSE	26.4604	26.7478	25.7315	25.7569	25.7041	26.115	26.6343	26.5478	27.0232	25.4363	25.828	24.9136	26.4725	25.9374	26.7923	26.0262	25.2075	25.8127	27.0127	25.9728	26.6023	26.2755	26.0416	26.968	26.3293	26.3523	26.6204	26.144	26.1032	26.422	27.1842	26.6806	26.8979	26.0581	24.7432	26.2676	26.7092	27.2212	27.2144	26.8478	26.4216	26.21	26.8607	26.0343	25.2817	26.9395	26.9126	26.8804	26.6319
O08709:PRDX6_MOUSE	31.6788	32.0554	31.7222	31.8222	32.1697	31.6207	31.7539	31.6308	31.6544	31.2517	31.4841	32.0976	31.7663	31.2552	31.5172	31.5405	31.7876	31.7813	31.8407	31.6398	32.0929	31.881	31.9216	31.6631	31.3653	31.7463	32.0627	31.8583	31.9165	32.0349	31.6917	31.7982	31.4079	31.2758	31.2143	32.0589	31.5055	31.6033	32.1046	31.9739	32.0283	31.8971	32.0061	31.8649	31.3039	31.8447	31.7764	31.9457	32.1641
O08739:AMPD3_MOUSE	24.1435	25.1747	24.2969	24.1997	24.2485	23.8297	23.6186	24.0758	23.8771	23.9036	23.794	24.3154	24.182	24.0529	23.2297	23.7879	24.1067	24.494	24.0318	24.1428	24.6139	23.7842	24.5924	24.0767	24.1856	23.0844	24.1211	24.314	24.5058	23.7472	24.299	24.2089	23.8574	24.0984	23.523	23.6402	23.1702	24.0246	24.198	24.0426	23.9745	24.6637	24.4798	24.1914	23.3111	23.6907	23.8742	24.7888	23.856
O08747:UNC5C_MOUSE	20.8161	20.6949	19.4578	20.4376	21.184	20.7954	22.2426	21.8581	21.847	18.4801	18.7339	19.9225	21.2479	19.3961	22.1078	20.4936	16.3794	19.6847	21.5177	20.9896	22.2983	22.3341	20.6576	21.5079	16.1696	20.2528	21.2625	19.8626	17.791	21.8177	20.3571	20.718	20.2196	19.5312	18.1853	22.4688	20.6334	20.807	20.1881	20.3516	21.1521	19.6831	19.9397	19.6584	21.0707	18.7592	19.5662	20.5843	21.4008
O08749:DLDH_MOUSE	30.2601	30.2621	30.2525	30.2509	30.3631	30.2779	30.3322	30.3438	30.2966	30.1495	30.3371	30.2612	30.2312	30.148	30.4121	30.1884	31.0473	30.3427	30.2284	30.4097	30.6741	30.4312	31.1991	30.2897	30.1408	30.3452	30.5381	30.2922	30.3581	30.591	30.3225	30.3185	30.0368	30.118	30.1397	30.7265	29.8598	29.6597	30.0812	30.2691	30.2744	30.2041	30.471	30.1261	29.9996	30.4009	30.6118	30.1865	30.678
O08756:HCD2_MOUSE	27.2063	27.6085	27.2049	27.2665	27.6534	27.0324	27.437	26.9351	26.9796	26.8001	26.9189	27.492	27.1368	26.7839	26.9785	26.7139	29.0916	27.1465	26.8898	27.0491	27.0454	26.9596	27.7782	26.8014	26.8806	27.3852	27.4307	27.2297	27.4987	27.2895	27.2602	27.0888	26.8649	26.7399	26.7437	27.4211	27.0202	28.558	26.8941	27.1994	27.4123	27.076	27.1739	27.2458	26.7738	27.2149	27.1262	27.049	27.5475
O08759:UBE3A_MOUSE	26.419	26.3426	26.1623	26.3832	26.7512	26.4512	26.4004	26.5468	26.7355	26.1972	25.9209	26.1884	26.408	26.1852	26.7951	26.0731	26.2941	26.3264	26.6995	26.5035	26.7072	26.6473	26.4944	26.6764	26.3447	25.9337	26.4823	26.2546	26.5334	26.941	26.1537	26.4435	26.2963	26.273	26.0246	26.5816	26.3483	26.7538	26.3439	26.062	26.2207	26.0551	26.1979	25.9863	26.2731	26.1853	26.2283	26.3129	26.599
O08784:TCOF_MOUSE	20.4476	20.4398	19.846	20.554	21.1508	20.9636	20.5894	20.4181	21.1775	19.5835	19.2712	20.0894	20.2694	20.7064	20.4656	21.5317	21.5811	19.6677	20.4469	19.7754	20.8321	20.5727	21.6718	20.273	19.9109	20.5909	20.7721	20.4113	20.5	20.8101	20.1613	20.0159	20.0988	20.1279	20.723	20.3272	20.8972	20.951	19.5582	21.8393	21.6915	20.3362	20.9625	19.6544	20.6785	21.1749	21.1478	20.1614	19.6797
O08788:DCTN1_MOUSE	29.6056	29.7226	29.4411	29.5431	30.0424	29.6127	29.6818	29.6704	29.7647	29.2533	29.439	29.3495	29.497	29.2835	29.5872	29.5376	30.1801	29.7418	29.6855	29.8198	30.0333	29.7512	30.3394	29.7079	29.5251	29.4338	29.667	29.4957	29.6526	29.7737	29.4682	29.5839	29.4123	29.4511	29.3771	30.1371	29.4538	30.0242	29.7402	29.4564	29.5928	29.5072	29.6431	29.3658	29.2873	29.5587	29.6127	29.4494	29.523
O08795:GLU2B_MOUSE	26.377	25.9783	26.2696	26.4871	26.9917	26.5443	26.3277	26.7067	26.6796	26.5223	26.369	26.2087	26.3405	26.4073	26.5217	26.2565	27.3548	26.9238	26.5468	26.5228	26.8311	26.7188	27.3189	26.6829	26.5327	26.2903	26.5344	26.4897	26.8885	26.888	26.9656	26.7795	26.8483	26.67	26.4238	27.4415	26.1367	26.4875	26.8796	26.1569	26.1269	26.6351	26.6352	26.2677	26.1376	26.4339	26.5646	26.6762	27.0197
O08807:PRDX4_MOUSE	23.5241	23.5422	23.3176	23.3225	24.0606	23.6705	23.4059	23.8217	23.7006	23.4477	22.9172	23.3633	22.4684	23.3978	23.7171	23.5066	24.3673	24.1566	24.4046	23.723	24.6077	24.2499	24.5231	24.1313	23.6246	23.1105	23.6347	23.3621	23.477	24.7561	24.1941	24.0032	23.8142	23.9808	23.2151	24.5263	24.0272	24.3691	23.276	23.7502	23.5009	23.3646	24.1007	23.0904	22.7999	24.1424	24.2564	23.6919	23.9264
O08808:DIAP1_MOUSE	24.0505	24.1381	23.7941	23.7536	24.4252	23.9068	24.1697	23.9052	24.18	23.7141	23.8445	23.4797	23.3781	23.7313	23.6556	23.8153	24.7603	23.6683	23.7358	24.3453	24.149	23.9486	24.2572	23.6922	23.4546	23.6089	23.6044	23.6009	23.6925	23.8393	23.6941	24.0243	24.2933	23.6665	23.7996	24.6087	24.0107	26.4774	24.5554	23.4936	23.432	23.5146	23.6532	23.7533	23.9828	23.82	23.2749	23.9618	24.3868
O08810:U5S1_MOUSE	26.2895	25.8892	26.1461	26.1285	26.4956	26.3016	26.1841	26.3386	26.3957	26.6891	25.9224	26.0839	25.9393	25.9953	26.5503	26.1653	26.4477	27.0588	26.5297	26.352	26.6906	26.5201	27.0741	26.2994	25.9343	26.1114	26.4385	26.1419	26.4096	26.4397	26.1692	26.4347	25.9118	26.6709	26.3517	26.5061	26.0786	26.1495	25.9723	26.0781	26.0214	25.8721	26.338	26.0588	25.9934	25.871	26.2724	26.3042	26.6558
O08811:ERCC2_MOUSE	22.1292	22.9088	21.8347	22.0552	23.2598	22.5657	22.6265	22.7531	22.5642	20.4172	23.4126	20.6001	23.5099	20.8511	22.732	23.4199	21.8533	21.5418	22.4117	23.1153	23.096	21.6789	20.8731	23.012	21.8761	24.6758	22.5233	21.9822	22.063	22.2188	23.0178	22.394	22.0522	20.5243	21.5975	21.8791	22.8958	23.2002	20.7969	22.973	22.3779	22.5065	22.7268	21.0771	21.8426	23.1081	22.9037	22.1837	22.3342
O08842:GFRA2_MOUSE	25.0494	25.7791	24.7001	24.6509	24.7284	24.8702	24.8423	25.181	25.355	24.2212	24.384	24.4159	25.1277	24.3318	25.1475	25.273	25.0955	24.518	25.2825	24.4153	25.2198	25.1002	25.0154	25.4908	24.5634	25.9529	25.7012	24.9133	25.171	25.0185	24.6319	24.6043	23.6257	24.0868	23.9781	25.186	25.1845	23.903	24.2413	25.844	25.8439	24.7649	25.6721	24.1218	24.0593	25.812	25.5539	24.9526	24.7004
O08848:RO60_MOUSE	25.2552	25.3448	25.2324	25.1892	25.2847	25.0871	25.2667	25.3226	25.2905	25.1186	25.203	25.2631	25.2269	24.9821	24.827	25.2549	25.3829	25.0791	25.3494	25.1847	25.328	25.4244	25.5972	25.3075	25.1115	25.1189	25.4835	25.4242	25.6695	25.4393	25.2965	25.2745	24.9632	25.0557	24.6709	25.0107	24.9722	24.8327	25.5617	25.4409	25.6095	25.5211	25.7397	25.5079	24.9002	25.365	25.3371	25.3823	25.6301
O08908:P85B_MOUSE	20.4863	19.9733	20.2414	20.5747	20.5962	20.2804	20.7501	20.651	20.9188	20.3031	19.6711	21.0184	20.5762	20.108	19.9937	20.4235	19.2979	19.7838	20.8832	19.2195	20.7599	20.5712	21.0531	20.313	19.6157	20.7025	21.1619	20.6028	20.7563	20.6123	21.4725	20.776	20.9298	20.5936	19.4488	20.5896	20.6959	20.2254	21.0258	20.4415	19.5669	19.7982	20.0679	21.3352	20.7679	20.018	19.6371	21.1481	21.4196
O08914:FAAH1_MOUSE	27.0813	27.3715	26.7634	26.9484	27.49	27.0866	27.1497	27.1614	27.2781	26.5259	26.5243	26.6319	26.9535	26.7182	27.0726	27.0658	27.2398	26.7437	27.177	27.1497	27.4931	27.2455	27.3221	27.0471	26.6153	26.6954	27.1086	26.585	26.7077	27.2578	26.7441	27.1695	27.5651	26.9754	26.9366	27.668	27.1933	27.3476	27.2212	26.5283	26.2002	25.5958	26.3356	26.6289	27.1836	25.2238	25.6119	26.8622	27.6021
O08915:AIP_MOUSE	25.0154	24.937	24.8765	24.9886	25.2573	24.9388	24.8761	25.0382	25.3675	24.881	24.771	24.9169	24.9886	24.7918	24.8058	24.9004	25.2394	25.158	25.2215	25.1383	25.2113	24.9548	25.4775	25.0839	25.1532	24.8644	25.4507	25.1803	25.4897	25.3237	24.9445	25.1042	24.7872	24.5096	24.317	25.4064	24.563	24.984	25.4691	24.9582	25.0153	25.2248	25.4055	25.1741	24.6003	24.9439	25.1417	25.2491	25.2703
O08917:FLOT1_MOUSE	27.8212	28.1129	27.3249	27.4181	28.2864	27.7055	27.9372	27.5003	27.9945	27.2402	26.9414	27.0051	27.0966	27.284	27.8086	27.4429	27.8352	27.3374	27.6492	27.7885	27.5621	27.8496	28.2925	27.7845	27.6615	26.9842	27.572	27.1743	27.4289	27.5399	27.0664	27.5444	27.5694	27.2694	26.7272	27.917	27.5458	28.3333	27.3792	27.2092	27.205	26.9524	27.0369	27.0185	27.0068	27.2159	26.9051	27.2758	27.7231
O08919:NUMBL_MOUSE	25.7337	26.0217	25.5336	25.4147	26.2105	25.7681	25.5764	25.6422	25.8447	25.4921	25.5897	25.031	25.0387	25.3785	25.6909	25.7926	27.6475	25.8641	25.5566	25.8693	26.0401	25.8251	26.523	25.6997	25.3922	25.5526	25.4553	25.1078	25.5653	25.7224	25.3703	25.6321	25.9136	25.4824	25.5408	26.0988	25.7595	26.6764	25.7271	25.2253	25.0521	24.6852	24.7922	24.9159	25.5271	25.3186	24.9407	25.1591	25.5548
O08967:CYH3_MOUSE	25.0953	25.0689	24.7723	24.8565	25.4945	25.1313	25.1161	25.3316	25.3832	24.8132	24.6764	24.5307	24.6429	24.7578	25.2283	25.0446	25.2523	25.3189	25.5381	25.8007	25.8319	25.365	25.6608	25.6909	25.3159	24.4327	25.0697	24.6383	25.146	25.5432	24.7019	25.2501	25.3085	25.0457	24.602	25.7621	25.0501	25.4765	25.2181	24.2331	24.0126	24.3246	24.3139	24.3207	24.6178	23.5892	24.051	24.6186	25.2064
O08989:RASM_MOUSE	25.9529	26.0447	25.7775	25.9495	26.3146	25.9133	26.1224	26.2508	26.1983	25.4462	25.6427	25.9763	25.9303	25.5767	25.9859	25.7758	26.0505	25.643	26.0654	26.3123	26.6202	26.0192	26.1629	26.1092	25.6769	25.983	25.9287	25.8477	26.0758	26.056	25.9258	25.9618	26.1449	25.7134	25.7114	26.4026	25.7905	25.8992	27.2567	25.7648	25.6065	25.7178	25.7128	25.8633	25.8459	25.1468	25.0998	25.6661	25.9329
O08992:SDCB1_MOUSE	23.0244	23.4164	23.1011	23.183	23.2613	23.1028	22.4135	23.239	23.6531	22.6146	23.4159	22.9574	23.5404	22.9728	23.2719	22.9052	24.616	23.3387	22.9296	23.8169	23.0495	23.2714	23.9473	23.7481	23.1622	23.0155	23.8533	23.1795	23.3253	23.5485	23.7984	23.8053	24.104	22.5528	22.7603	22.1625	23.0522	23.8082	23.7103	23.4885	22.9866	22.392	23.3587	23.0357	22.7645	22.6385	22.8886	23.8174	24.3226
O08997:ATOX1_MOUSE	27.6509	27.7909	27.6029	27.6111	28.0698	27.6447	27.7582	27.4375	27.6743	27.38	27.7517	27.4892	27.6586	27.2268	27.7731	27.5089	28.5623	27.8742	27.6496	27.8327	28.0619	27.7445	28.2681	27.7784	27.5021	27.724	27.7977	27.5961	27.9603	27.877	27.6302	27.8255	27.5792	27.0098	27.2059	28.1229	27.2504	26.7463	27.9808	27.619	27.5855	27.4569	27.6996	27.4796	27.4597	27.8747	28.0879	27.9572	28.1723
O09005:DEGS1_MOUSE	23.2669	22.6988	22.448	22.477	22.302	22.6987	23.683	23.4277	23.8913	22.7947	22.3627	21.936	23.2347	22.4353	23.6484	22.4091	22.3487	23.694	23.9045	23.0432	24.1496	23.6486	21.5561	23.4634	23.2904	23.018	23.9373	23.1637	23.7424	23.7649	24.1593	23.7652	23.3984	22.9856	22.8204	23.9726	23.5457	23.8275	23.8584	22.8863	22.9143	23.2347	23.8247	22.9647	20.7969	23.5507	23.5121	23.7996	24.1217
O09044:SNP23_MOUSE	25.0977	26.0437	25.2061	25.1897	26.3844	25.2938	25.5146	24.936	24.5526	24.2799	25.7797	24.721	25.2963	24.3572	25.4084	25.0252	27.8934	24.0015	25.5054	26.7222	25.0975	25.3092	25.8016	25.6025	25.5679	24.313	25.1896	24.8899	24.1675	25.0181	25.7572	25.5025	26.2127	25.2408	25.7106	25.9656	25.8819	27.3386	25.2064	24.6051	25.7874	25.5078	25.2684	24.6117	26.3783	25.5601	25.3382	25.0807	24.9434
O09061:PSB1_MOUSE	28.0164	28.112	27.8528	27.9741	28.4331	27.9147	27.9866	28.2812	28.2907	27.676	27.9322	27.6911	28.0188	27.7533	27.7702	27.7021	28.6257	28.0491	28.2855	28.1868	28.4812	27.9384	28.5383	28.2056	27.9301	27.8681	28.4833	28.0064	28.2266	28.2271	27.8332	28.0981	27.9386	27.8424	27.6788	28.1118	27.7654	27.9381	28.1692	27.8821	27.7964	27.8328	28.322	27.7232	27.6609	27.8086	27.8891	28.3836	27.9995
O09106:HDAC1_MOUSE	24.2489	24.1017	24.1624	24.2374	24.7529	24.0766	23.9163	24.0903	24.8741	24.1034	24.0138	24.4306	23.636	24.1301	23.9563	23.4672	24.0206	24.1698	24.1147	24.5563	24.1299	24.3653	24.9411	24.6663	24.0439	23.0558	24.5316	24.3394	24.1941	23.9901	27.9952	24.8041	24.4373	24.3328	24.2385	24.6949	23.73	24.8521	24.1091	23.721	24.0082	25.1144	24.2085	24.4701	23.5652	23.1637	22.8908	24.3659	25.0872
O09111:NDUBB_MOUSE	26.9039	27.469	26.9327	27.0725	27.6119	26.8849	26.7988	26.9668	27.0672	26.2807	27.2379	26.7434	27.6121	26.3226	26.9235	26.6815	27.5772	26.0352	27.3331	27.2759	27.2244	26.9015	27.1322	26.9806	26.6628	26.8235	27.4144	26.9034	26.3525	26.8932	27.1042	26.8626	26.5329	26.2633	26.5626	26.5506	26.7126	26.9746	26.5398	27.1183	27.5178	27.018	27.2661	26.4982	26.7579	27.1598	27.0834	27.0485	26.5488
O09114:PTGDS_MOUSE	26.4847	27.1405	26.5265	26.7998	27.6362	26.4199	26.6609	26.0151	26.4199	25.7176	25.9378	27.3099	26.4001	25.8531	26.231	25.9593	26.7415	25.9256	26.1498	26.1846	26.6733	26.4187	26.5792	26.3497	26.0933	25.6726	26.6202	26.5136	26.1595	26.3351	28.1631	26.3651	25.9424	25.5557	25.5924	27.2942	26.3122	27.0103	26.299	26.9762	26.8063	26.7924	26.6503	26.3234	25.888	25.9115	26.8268	26.5395	25.9683
O09117:SYPL1_MOUSE	23.0788	23.659	22.8901	23.0403	23.6696	23.132	23.0101	22.9828	23.0292	22.6168	22.584	22.7009	23.0616	22.7293	23.0797	23.0494	24.4631	22.2581	23.2003	23.3468	23.0166	23.4008	23.9592	23.533	23.6141	22.7614	23.3123	23.1052	23.2082	23.2734	23.7376	23.3024	23.5176	23.1039	22.5813	23.7544	23.3434	24.0175	24.0055	23.1305	23.5107	23.2117	23.628	22.9899	22.6634	23.6871	23.7341	23.5028	23.266
O09126:SEM4D_MOUSE	21.7802	21.824	21.578	22.0701	23.0475	21.9083	22.0917	22.1115	21.8252	21.3798	22.1533	20.9547	22.1721	22.1062	21.8946	20.5848	22.9701	22.7503	22.4804	22.6884	22.4934	22.1447	22.5366	22.8894	22.5194	21.3441	22.2942	21.9731	22.4883	21.5745	22.3262	22.4937	21.9157	22.1437	21.4535	22.397	22.6957	22.5116	22.6338	21.9759	22.0662	21.6248	22.0715	22.0731	22.0755	22.2694	21.779	22.2079	22.7498
O09131:GSTO1_MOUSE	26.3001	26.9069	26.4502	26.5261	27.1235	26.3349	25.9513	26.1262	26.3335	26.0087	26.4178	26.4676	26.4709	26.0426	26.0757	26.0981	27.0407	26.6408	25.9422	26.529	26.2939	25.9886	26.5212	26.0617	26.626	26.9253	26.8369	26.4746	27.0007	26.2622	26.1246	26.3635	26.5957	26.0702	25.708	26.2923	26.0418	26.1878	26.8898	26.5605	26.6362	26.1942	26.4995	26.2842	25.45	26.9109	26.8362	26.3097	26.5944
O09167:RL21_MOUSE	26.5228	26.2547	26.4823	26.643	26.9288	26.7656	26.2706	26.8214	26.9477	26.618	26.7456	26.3108	26.7023	26.6302	26.8969	26.6063	27.4666	26.7356	26.7988	27.4742	27.3661	26.9316	27.2039	27.0519	26.7407	26.6993	26.9392	26.6909	27.017	27.4545	26.6333	26.8726	26.8475	26.8971	26.5369	27.1888	26.7348	27.0963	26.6761	26.7514	26.5683	26.5705	26.7857	26.5717	26.4835	26.786	26.9579	26.7798	26.8484
O09172:GSH0_MOUSE	25.0551	25.0481	25.0545	25.2599	25.7754	25.1278	25.1375	25.0774	25.1517	24.8831	25.0879	25.1988	25.2009	24.8644	25.1914	24.68	25.2767	25.3978	25.2919	25.5943	25.3222	24.9351	25.6331	25.3773	25.4596	25.2081	25.4808	25.3462	25.7235	25.3883	25.508	25.4553	25.4537	25.2933	24.7795	25.6187	24.8932	24.8453	25.841	25.6703	25.5336	25.4641	25.5502	25.2866	24.6664	25.8636	25.9892	25.3081	25.4533
O09174:AMACR_MOUSE	21.8335	22.0202	22.0198	22.1539	22.8436	21.8471	21.3706	21.7274	22.1218	21.8215	22.2875	21.9502	21.9834	21.8382	21.5358	21.1707	20.8807	21.7277	21.926	22.0921	22.4293	21.4525	22.4296	21.6101	21.6273	22.2268	22.1311	22.1253	22.3043	21.726	22.5261	22.1601	22.0842	21.4933	21.5053	22.2539	21.5777	21.172	21.897	22.2845	22.4385	22.7679	22.6177	21.4098	20.1473	22.0274	22.7647	22.1038	22.5676
O35066:KIF3C_MOUSE	21.8854	21.2751	21.9391	21.9564	21.2398	21.7868	21.4403	22.1252	22.7539	22.0722	22.447	21.9621	22.6676	21.9562	22.0212	21.9297	21.8889	22.098	22.505	22.477	22.9986	21.0961	23.5488	22.149	22.4385	22.6547	22.3136	22.1777	23.2544	22.1878	22.4933	22.2234	22.43	22.79	21.8581	22.1569	21.1015	22.3201	23.0563	19.1544	20.5069	21.6447	21.5146	22.1085	22.0485	21.271	21.462	21.6572	21.1342
O35075:VP26C_MOUSE	23.3755	22.7881	23.1983	23.5374	23.4748	23.254	23.7786	23.6505	23.6733	23.262	23.279	23.4641	23.5652	23.6453	23.2396	22.6562	21.841	22.8644	23.6151	23.3688	23.7088	23.5	24.1139	23.4645	22.6315	23.4338	24.0068	23.6037	23.4831	23.2339	23.5982	23.2245	22.8535	23.1767	22.7191	23.4947	22.808	22.5215	22.8968	23.4589	23.3786	23.5617	23.5972	23.506	23.0632	23.0269	22.9477	23.517	23.1656
O35083:PLCA_MOUSE	25.1804	24.8683	24.9678	25.0163	25.0464	25.023	25.5286	25.181	25.3845	24.9403	25.2812	24.7812	25.3937	24.8441	25.3151	24.8864	25.5903	25.1026	25.5111	24.9533	25.3718	25.1337	25.6443	25.1466	24.699	25.1975	25.1175	24.9919	25.19	25.0585	24.9384	25.0909	24.8422	24.7552	24.7776	25.3482	24.9608	25.8035	24.7836	24.8679	24.6909	24.9979	24.7504	24.8606	25.1329	25.0068	24.8985	25.1991	25.194
O35098:DPYL4_MOUSE	31.6068	31.8522	31.5691	31.5561	31.9164	31.6043	31.4865	31.5258	31.6705	31.4178	31.5933	31.4133	31.4904	31.404	31.5962	31.5005	32.3341	32.2074	31.8063	31.7233	31.9001	31.6054	32.1659	31.9574	31.7905	31.8412	31.8033	31.6392	32.1359	31.6967	31.7153	31.8168	31.6104	31.3644	31.0401	31.7379	31.7217	32.1792	32.1622	31.6858	31.6719	31.5668	31.7633	31.5369	30.9689	31.7165	31.8479	31.6225	32.039
O35099:M3K5_MOUSE	23.7476	23.4569	23.0913	23.2585	23.5697	23.6653	23.8616	24.2848	24.1798	23.492	22.5377	22.8786	22.9753	23.6102	23.8555	23.6256	22.6123	23.8659	24.1714	23.8245	24.6156	23.9179	24.6468	23.821	23.3512	22.5904	23.511	22.9316	23.4834	24.3007	22.4534	23.3023	23.2231	23.828	23.7058	23.4718	23.4911	24.0129	22.4035	22.2501	22.4135	21.98	22.4411	22.5731	23.7148	21.1112	20.6222	22.7634	22.8027
O35114:SCRB2_MOUSE	22.9481	23.3343	22.7816	22.913	23.2462	22.8953	22.2738	23.024	23.6823	22.5018	22.5156	22.7746	22.8002	22.8311	22.5778	22.9261	23.2779	23.5661	23.5795	23.4872	23.2301	22.7927	24.1931	23.5281	23.4481	23.2315	23.6192	23.2613	23.5431	23.1365	23.9482	23.4698	23.0107	23.0721	21.9602	22.7798	22.8424	22.954	24.2808	23.5605	23.4674	23.7813	23.9723	22.7685	22.4433	23.5683	24.1424	23.5083	23.3557
O35127:C10_MOUSE	25.6404	25.5776	25.4514	25.5891	25.8745	25.6465	25.9604	25.7476	25.5717	25.4519	25.3897	25.3865	25.6865	25.4091	25.7577	25.5449	26.4409	25.6734	25.6678	25.6461	25.9763	25.7529	25.9663	25.922	25.2612	25.7242	25.4228	25.3803	25.71	25.8204	25.4872	25.6306	25.6021	25.1845	25.3707	25.7819	25.485	25.7303	25.2805	25.3517	25.1757	25.1139	25.1314	25.1822	25.5337	24.9556	24.9214	25.4302	25.8899
O35129:PHB2_MOUSE	29.4851	29.915	29.4556	29.5857	30.2098	29.549	29.3774	29.4632	29.5965	29.0518	29.2924	29.5634	29.393	29.1764	29.2922	29.5177	29.8539	29.3972	29.4157	29.7583	29.9403	29.6654	30.1614	29.4483	29.3717	29.7723	29.77	29.5934	29.7887	29.8752	29.4269	29.5888	29.4015	29.2596	29.2143	30.0311	29.3987	29.5648	29.3193	29.6591	29.7301	29.7504	29.7657	29.5394	29.1419	29.8521	29.963	29.6455	30.025
O35136:NCAM2_MOUSE	29.5189	29.5748	29.4901	29.5756	29.7807	29.6556	29.3455	29.5665	29.6251	29.5301	29.5838	29.2719	29.6622	29.5875	29.8073	29.4467	29.7143	29.5816	29.7793	29.7915	29.9246	29.8022	30.1335	29.7882	29.6648	29.607	29.8643	29.5557	29.847	29.8989	28.7956	29.3621	29.0581	29.4381	29.3957	29.5005	29.496	29.2779	29.3287	29.4937	29.537	29.5872	29.5408	29.0848	29.1396	29.6554	29.6627	29.1238	29.3413
O35143:ATIF1_MOUSE	29.1869	28.6306	29.1908	28.9795	28.7358	29.1827	28.9271	29.4693	29.5599	29.6301	29.3376	29.1647	29.0434	28.9741	29.6405	29.3804	29.3437	28.0089	28.3645	29.2804	28.2285	29.6506	29.9044	28.7385	29.2344	29.7839	29.3022	29.132	29.3573	29.603	28.6198	28.8253	29.0826	29.4119	28.2042	30.2714	28.9857	28.3384	29.5992	29.1424	28.8796	29.1335	29.132	28.9485	28.3866	28.6965	29.1399	28.8322	29.2275
O35166:GOSR2_MOUSE	21.6166	22.9414	21.27	20.8791	20.3952	20.7102	21.1281	20.6556	21.7501	20.6467	20.0461	21.446	20.8024	20.8728	19.9698	21.6029	19.5531	20.9585	20.6417	20.6796	NA	21.564	18.0522	19.9698	20.3343	22.1135	20.5549	20.7894	20.9159	22.4883	19.8258	20.7052	20.7886	20.7418	20.269	22.4002	21.5161	21.9137	21.1125	22.2491	22.5126	20.267	20.1218	21.3346	20.98	21.7735	21.2591	20.4432	21.5991
O35188:X3CL1_MOUSE	23.597	22.8887	23.3302	23.5381	24.609	23.6219	23.946	24.3565	24.0112	23.5423	23.9061	22.9836	23.4134	23.1463	24.1529	22.5793	25.6117	23.5679	23.9665	24.6413	23.8943	23.5495	24.258	24.3451	23.6245	21.0375	23.1423	22.8624	22.3795	23.6245	22.9439	23.6528	24.4748	23.6445	24.2387	24.4037	22.5704	23.2246	22.598	22.8134	22.911	22.4018	23.2235	22.2092	24.095	22.1458	22.4027	22.657	23.1952
O35215:DOPD_MOUSE	26.9512	27.6695	26.5894	26.7018	27.8744	26.5578	27.4448	26.5207	26.9603	25.7303	26.2548	26.7028	26.5289	25.7008	26.6756	25.9802	27.7785	26.361	26.62	26.6089	27.0396	26.6288	26.0021	26.6538	26.7682	26.1045	27.8228	26.9035	26.4733	27.0294	28.1168	27.2736	28.0168	27.8261	26.8951	28.0566	28.0934	28.3825	27.6084	27.4403	27.7141	27.3886	27.6759	26.9351	26.6978	27.9719	27.8718	27.4967	27.6781
O35226:PSMD4_MOUSE	27.1907	27.3515	27.2629	27.3414	27.7226	27.3525	27.0784	27.8878	27.282	27.0508	27.9684	26.6807	28.1165	26.8456	27.5978	27.244	27.8076	27.2386	27.292	27.215	28.0421	27.3874	27.6909	27.849	26.8462	27.075	27.1945	27.2109	27.169	27.1834	27.4945	27.3593	27.1382	27.0317	27.1439	27.7475	27.1209	27.3004	26.9927	27.0407	27.0726	26.8228	27.7739	27.0845	27.5568	27.0853	27.1803	27.174	27.7889
O35239:PTN9_MOUSE	23.4798	23.8919	23.0792	23.3036	24.5029	23.3905	23.5467	22.7789	23.4315	23.0492	22.4262	22.9494	23.0068	22.7555	22.9657	23.338	25.824	23.6092	23.4343	22.974	24.109	23.3538	23.6597	22.6487	22.4611	23.2673	23.2513	23.0607	23.0988	23.2576	23.3606	23.3899	22.8148	22.9583	22.6908	23.6927	22.9245	23.5684	22.6428	23.6798	23.7991	23.3477	22.8194	23.2572	23.0138	23.5175	23.6353	23.5561	23.7042
O35250:EXOC7_MOUSE	26.4272	26.5194	26.2106	26.2788	26.6056	26.3842	26.767	26.3383	26.5098	25.9124	26.412	25.9986	26.454	26.0571	26.5911	26.2831	27.0204	26.297	26.5746	26.7624	26.8421	26.622	27.7929	26.5459	25.9382	26.4509	26.3545	26.2248	27.1402	26.6292	26.3357	26.4541	26.2938	26.0989	25.8331	27.0037	26.5553	27.3738	26.2783	26.3088	26.0794	25.6305	26.0799	26.0835	26.3408	25.874	25.9106	26.2115	26.578
O35286:DHX15_MOUSE	27.2473	26.9656	27.1223	27.2516	27.4925	27.3772	27.1816	27.4823	27.5151	27.3268	27.0335	27.1633	27.0831	27.2677	27.37	27.3788	27.7039	27.9732	27.6424	27.694	27.7643	27.4987	28.2728	27.5849	27.3933	27.79	27.536	27.3572	28.0021	27.6008	27.0569	27.5212	27.3785	27.4319	27.0882	27.4855	27.0969	27.4742	27.4158	27.2769	26.8991	27.1648	27.3627	27.2783	26.9203	27.3843	27.5339	27.2842	27.6385
O35295:PURB_MOUSE	28.6904	28.5473	28.172	28.3024	28.346	28.5538	28.8844	29.1838	29.1699	28.16	28.2132	27.7674	28.9669	28.1295	29.075	28.6648	29.7289	28.3174	28.9561	28.5898	29.6741	29.2591	29.1931	29.1586	28.0959	28.5497	29.1291	28.301	28.4135	29.5937	28.518	28.7417	28.7662	28.5518	28.5088	29.5232	28.9505	30.9297	27.9925	28.3314	28.1229	27.5063	28.7205	27.7748	28.1075	27.8741	28.1229	28.6952	29.0689
O35316:SC6A6_MOUSE	25.1418	25.5468	25.2997	25.608	26.2209	25.1847	25.2433	25.169	25.2107	24.5665	25.3218	25.7638	25.847	24.6003	24.931	24.9865	26.0244	24.7701	25.3578	25.7002	26.0002	25.4676	25.3524	25.2599	25.178	25.658	26.3696	26.3777	25.3338	25.7883	25.6524	25.5508	24.6398	24.6937	24.8254	25.8115	24.7413	23.972	24.8173	27.075	27.8339	28.3277	28.011	26.7681	24.9344	28.27	28.642	27.5118	25.429
O35326:SRSF5_MOUSE	24.5311	24.386	24.5907	24.3994	24.2292	24.4513	24.736	24.6246	24.3465	24.6557	24.7307	24.5905	24.2285	24.5495	24.5447	24.4818	26.1295	24.8954	24.442	24.7823	24.7463	24.7488	24.9352	24.5442	24.2252	24.2568	23.6899	24.2763	24.7778	24.5928	24.3512	24.5013	24.2673	24.4596	24.5858	24.5044	24.3598	24.9244	24.3894	24.4685	24.5563	23.9856	24.1141	24.2742	24.42	24.3006	24.4841	23.9422	25.2535
O35343:IMA3_MOUSE	25.8333	25.8126	25.5512	25.8452	26.4109	25.7844	25.9568	25.7744	26.0623	25.5012	25.2082	25.6828	25.824	25.463	25.7442	25.5193	25.5138	25.9736	25.9728	25.7066	26.083	26.0153	26.1359	25.7482	25.4984	25.5734	26.0558	25.8023	25.959	26.2298	25.5836	25.9425	25.8428	25.6836	25.3307	25.8532	25.5561	26.3066	25.8972	25.4755	25.4303	25.6782	25.8811	25.8745	25.6382	25.7058	25.3983	26.0991	26.3474
O35344:IMA4_MOUSE	26.4401	26.5715	26.1812	26.4412	27.2057	26.4163	26.4745	26.3928	26.6532	26.0611	25.9408	26.1513	26.375	26.033	26.3913	26.0352	26.5229	26.4274	26.5879	26.5927	26.7198	26.6658	26.8562	26.452	26.2709	25.9993	26.694	26.3753	26.5534	26.8456	26.3975	26.6128	26.5833	26.2261	25.9783	26.6973	26.2274	26.7764	26.5816	26.1629	26.1535	26.3893	26.5023	26.3044	26.2213	26.2041	26.0658	26.6264	26.9811
O35345:IMA7_MOUSE	25.8795	26.0512	25.7381	25.933	26.452	25.9052	25.8624	25.9101	26.0459	25.5584	25.5614	25.7811	25.8745	25.6243	25.7251	25.8195	25.8836	25.9569	26.0706	26.1061	26.421	25.9795	26.2151	26.1391	25.7892	26.2249	26.1976	25.8977	26.267	26.1833	25.9104	26.0016	25.7065	25.6158	25.4838	25.8318	25.5114	25.3261	25.8994	26.0315	25.7979	25.8032	25.9257	25.7078	25.7552	26.1129	26.1323	26.0303	26.0896
O35350:CAN1_MOUSE	23.3899	24.0675	23.593	23.7515	24.4642	23.3381	23.3612	23.3891	23.3377	22.7932	23.7751	23.7364	23.8584	22.9468	23.131	22.8104	24.356	22.9182	23.3625	23.9637	23.8707	23.3771	23.0632	23.3798	23.6359	23.1091	23.9199	23.6632	23.7343	23.6999	24.1635	23.7098	23.6528	22.3695	22.5546	23.4978	23.3104	24.1306	22.9774	23.4975	23.6254	23.7923	23.8288	23.4889	23.3824	23.2454	23.2696	23.4498	24.2553
O35375:NRP2_MOUSE	24.5046	25.0368	23.3861	23.7926	24.2814	24.2272	25.2139	24.9936	25.1615	22.6062	23.0853	22.8161	25.0212	23.0517	25.3558	24.2198	22.6337	22.5925	25.1016	22.9924	25.5754	25.2923	20.6215	25.084	22.8022	24.5876	25.1817	24.0756	23.3268	25.2233	24.9666	24.4212	23.7574	22.3642	21.7021	25.9804	24.3959	26.713	23.0996	26.3817	25.6792	24.1614	25.0915	23.9541	22.1635	24.1875	24.069	25.001	25.5187
O35381:AN32A_MOUSE	28.3312	28.2361	28.0507	28.1636	28.513	28.3235	28.5413	28.5022	28.6099	27.9374	28.1199	27.9096	28.2935	27.9384	28.5735	28.2689	28.7592	27.9624	28.612	28.6271	28.5848	28.386	28.9058	28.7361	28.2403	28.0867	28.3427	28.0745	28.3578	28.3595	28.0726	28.4328	27.9926	27.7418	27.6486	28.8685	28.11	28.0263	28.0183	28.2502	28.1589	27.7431	28.1708	27.8398	28.1573	27.6434	27.8445	28.4969	29.1161
O35382:EXOC4_MOUSE	26.9436	27.2633	26.8562	26.8743	27.3304	26.9856	26.7282	26.7641	26.919	26.8638	26.6001	26.6975	26.6108	26.8586	26.8741	26.8793	27.4491	27.1741	26.8234	27.14	27.0912	26.9126	27.411	26.9455	27.1447	26.7661	26.8315	26.7408	26.949	26.8272	26.841	26.9606	27.2305	26.9456	26.6694	27.2718	26.8921	27.6537	27.2514	26.7032	26.7782	26.6367	26.5771	26.7652	26.6895	26.6798	26.5908	26.5694	26.8036
O35387:HAX1_MOUSE	22.7583	22.867	22.7901	23.0051	23.4134	23.0677	22.4004	23.0105	22.9939	22.7719	22.8165	22.705	23.0747	22.8273	22.7998	23.2302	23.1266	22.7957	22.7742	22.7815	23.0717	23.0663	22.5169	22.9228	22.6243	23.2865	23.3297	22.9725	23.4373	22.9022	22.5993	22.6698	22.6813	22.4237	22.6362	22.9119	22.8225	22.7414	22.7826	23.0517	23.0473	22.7268	23.1342	22.5452	22.2263	23.084	23.1802	22.4956	22.7333
O35393:EFNB3_MOUSE	23.4622	22.4383	23.5607	24.1557	24.5365	23.6373	23.9815	24.1112	23.9971	23.4318	24.3156	24.0571	24.352	23.6772	24.0677	22.2679	23.7976	24.089	24.2315	24.1837	24.424	24.2181	24.661	23.983	24.1087	22.452	24.2154	24.2128	24.4246	24.1633	24.3239	24.1373	23.7642	23.8046	23.6617	24.3084	22.6093	23.1498	24.5889	23.2833	23.5344	24.4377	24.4382	24.0999	24.0845	23.8348	24.6665	24.2572	24.0118
O35405:PLD3_MOUSE	27.4359	27.6116	27.4366	27.631	28.2447	27.6846	27.0427	27.6066	27.7151	27.3741	27.4442	27.3165	27.4337	27.5292	27.1939	27.7707	28.333	27.8971	27.6054	28.141	27.8658	27.6577	28.5169	27.609	27.5323	27.9427	27.6918	27.304	27.707	27.9791	27.3408	27.5428	27.7991	27.7789	27.4432	27.7149	27.694	27.5796	27.7201	27.4996	26.8252	26.7018	26.8292	27.2229	27.8053	26.741	26.9052	26.9262	27.1472
O35409:FOLH1_MOUSE	21.2192	21.4858	21.6299	21.7085	22.051	21.5401	20.4675	19.5401	21.3351	21.5885	21.6829	21.7626	21.0776	21.943	21.1501	21.0164	21.0592	21.8316	21.6112	20.4632	21.1423	21.1248	21.4939	21.7931	21.786	22.4891	22.2337	22.2404	21.8804	19.3752	21.8212	21.4316	21.4453	21.6178	21.372	20.0283	21.3206	22.2237	21.2958	22.6515	23.3956	23.4092	23.1562	22.4601	21.4107	23.4903	23.8669	23.1822	19.3864
O35435:PYRD_MOUSE	23.7503	24.1347	23.9008	23.8404	24.4165	23.8605	23.4431	23.857	23.632	23.7915	23.6797	23.9971	23.3435	23.6044	23.3953	24.0259	24.6943	23.9581	23.7948	23.9523	24.6093	23.8672	23.9408	23.7567	23.5317	24.2765	24.0675	23.887	24.2538	24.2574	23.5711	24.0182	23.7279	23.9126	23.5618	24.3354	23.8526	23.866	23.5764	23.9476	24.1368	24.2618	24.126	23.4422	23.5209	24.0876	24.3237	24.1296	24.7477
O35449:PRRT1_MOUSE	24.4298	24.7468	24.1683	24.0324	24.5442	24.1468	24.3421	24.2346	24.6365	23.9938	23.953	23.9799	23.7676	23.838	24.0545	24.1506	25.4276	24.0192	24.1468	24.1436	24.2073	24.0153	24.5264	24.2867	24.0023	23.8742	24.2246	23.6279	23.185	23.5567	24.707	24.6633	25.6317	24.0315	23.9849	24.5614	24.2662	26.356	24.2597	23.9791	23.6687	22.4809	23.6558	23.8916	24.3133	22.9805	23.2655	24.5266	24.9517
O35454:CLCN6_MOUSE	27.0066	26.907	26.859	27.0635	27.3455	27.2025	26.8957	27.1762	27.2879	26.9359	26.8468	26.7464	26.8181	27.3442	27.2384	26.882	27.5037	27.4669	27.2346	27.3466	27.6585	27.3245	27.3435	27.6041	27.3566	27.0015	27.4202	27.2505	27.3925	27.524	27.3021	27.4029	27.0275	27.2564	27.2683	27.7998	27.2598	27.8151	27.3667	27.3602	27.4584	27.5964	27.3946	27.2912	26.7971	27.2897	27.5487	27.3205	27.7805
O35459:ECH1_MOUSE	24.5514	24.6982	24.2089	24.2835	24.5394	24.2341	25.1233	24.8286	24.5252	23.8588	23.8171	24.4615	24.6722	23.4608	24.3667	24.5697	24.0308	24.1577	24.1258	24.6731	24.8719	24.4407	24.9231	24.5979	24.0568	24.7265	24.5964	24.5185	24.3027	24.6677	25.2122	24.5051	24.0144	23.5368	23.2565	25.65	24.7094	24.1083	24.0796	24.841	25.0202	25.1818	24.8251	24.6474	24.1139	25.2861	25.2956	24.8369	25.1245
O35465:FKBP8_MOUSE	27.0338	27.1297	26.9397	27.0205	27.4637	27.1918	26.9181	27.1691	27.124	26.9634	27.015	26.6507	27.0439	26.9235	27.3506	27.0293	27.5017	27.2875	27.4696	27.4304	27.8014	27.4546	27.7265	27.6067	27.2067	26.9909	27.2252	27.0115	27.2433	27.5249	27.0547	27.3079	27.2863	27.1323	26.9977	27.5947	27.1623	27.7534	27.1383	26.9315	27.0132	27.2006	27.1086	26.6961	26.881	27.1334	27.1672	26.9971	27.4599
O35474:EDIL3_MOUSE	20.6818	19.7723	19.8136	20.9992	20.5822	20.5731	20.4612	21.8631	23.1961	19.2977	19.894	20.2902	23.0843	20.0401	20.8205	20.8494	21.5346	21.6704	21.1673	20.4087	20.6228	19.6457	22.2318	21.311	21.2027	21.7485	21.382	21.2479	21.7874	19.9708	21.3443	20.8909	21.0041	21.3974	20.1607	20.4631	21.2501	20.9309	22.6234	21.3706	21.8372	21.4954	20.9094	20.9945	20.4392	22.1135	21.858	20.7666	19.8617
O35488:S27A2_MOUSE	18.4003	19.0054	18.9176	19.0094	19.3676	18.171	NA	14.8572	17.9514	18.2439	18.44	19.9812	18.2487	18.4399	16.7165	18.16	18.1048	19.454	17.1622	17.342	16.8293	15.5327	20.2529	17.5981	19.0467	19.6573	19.612	19.0815	18.6698	16.8637	17.6859	17.5636	16.1676	16.9694	17.3538	NA	18.176	15.4611	19.2885	18.6432	19.5919	19.02	19.2894	19.3909	17.1894	20.6343	20.6763	20.2917	15.3859
O35495:CDK14_MOUSE	24.011	24.2648	23.6602	23.7654	24.2679	23.7078	24.3896	24.0587	24.195	23.1947	23.5485	23.6328	23.8147	23.3463	24.0076	23.2096	25.3543	23.4951	24.117	24.4256	24.693	24.1439	23.8629	24.1148	23.9224	23.2238	24.1669	23.7436	23.6635	23.9429	24.0806	24.1926	24.3979	23.6857	22.8804	24.7556	23.733	23.979	24.3561	24.1752	23.6692	23.6503	23.7964	23.8782	23.8425	23.306	23.3098	24.1294	24.4712
O35526:STX1A_MOUSE	30.779	30.7232	30.4663	30.4217	30.8794	30.7164	30.7637	30.7998	30.9584	30.6708	30.4752	29.9961	30.2079	30.6034	30.6991	30.6837	31.6738	31.2011	30.7546	31.0666	30.9891	31.0877	31.7469	30.781	30.553	30.1134	30.4793	29.9745	30.8267	31.1155	29.5359	30.228	30.2862	30.7883	30.7328	31.4338	30.5833	30.416	30.6037	29.6597	29.0839	28.9705	29.0647	29.6477	30.512	28.6631	28.527	29.1613	29.9031
O35544:EAA4_MOUSE	29.1441	29.3266	28.9824	29.2301	29.8054	29.0235	29.4428	29.1153	29.2685	28.5385	28.5982	29.4663	29.1345	28.514	28.9507	28.8237	28.1239	28.9162	29.0459	28.8632	29.7746	29.5536	29.422	28.5028	28.4994	29.2981	29.6754	29.262	29.5397	29.6488	28.4371	28.9918	28.0197	27.8986	28.0975	29.5995	28.2057	28.0246	29.442	29.3316	28.8936	29.402	29.1185	29.2453	28.6589	28.4354	28.378	29.3144	29.8503
O35551:RABE1_MOUSE	26.1041	26.1824	25.8054	25.9627	26.4367	26.1621	26.2825	26.3116	26.3364	25.615	25.7571	25.6671	26.074	25.6731	26.3139	26.2245	26.7042	25.875	26.4436	26.3749	26.8275	26.4871	26.5991	26.1559	25.8571	26.1304	26.2334	25.7925	25.9647	26.4703	25.7772	26.1284	25.872	25.8294	25.8063	26.5553	26.0737	26.5031	25.8294	25.6266	25.8893	25.6155	25.7488	25.3634	25.7085	25.714	25.6046	26.0017	26.2378
O35593:PSDE_MOUSE	26.9581	27.0079	26.7757	27.032	27.2883	27.0312	26.7571	27.1993	27.3418	26.7259	26.5838	26.7854	26.9047	27.1497	26.9008	26.7859	27.5474	27.1066	27.0786	27.3267	27.4589	27.1118	28.0535	27.1613	27.0401	26.7526	27.1963	26.9473	27.0002	27.5447	26.7541	27.0596	27.0238	27.0157	26.5567	27.3798	26.7752	27.1656	27.0971	26.8022	26.8395	26.7815	26.9707	26.7898	26.5642	26.7456	26.9226	26.8349	27.2437
O35598:ADA10_MOUSE	23.8751	24.2319	24.2289	23.8056	24.1531	24.1728	22.9822	23.7255	23.5755	24.7109	24.0804	23.8926	22.9883	24.1884	24.0268	24.3231	22.7328	24.2514	24.0731	23.0622	24.0241	23.8775	25.0915	23.7194	23.5715	23.8763	23.5669	23.648	23.1801	23.7547	23.978	23.9686	23.712	24.3028	24.1377	23.7095	23.8499	23.793	23.9092	24.0229	23.8299	23.9915	23.6366	23.7393	23.9712	23.5111	23.4637	23.9907	24.4327
O35604:NPC1_MOUSE	20.4553	20.4381	20.4145	20.5069	20.6675	20.0881	20.4717	20.01	20.7501	20.1613	20.8842	20.1746	20.8923	20.293	19.8415	19.5504	22.0218	21.0639	20.8176	21.0571	20.4456	20.0887	20.8675	20.5868	20.9967	20.9585	21.0048	20.914	21.8121	20.045	21.6123	20.9191	20.8066	20.1547	19.9508	20.4163	20.4022	21.7908	22.279	21.3196	20.9264	21.3664	20.8707	20.898	19.5996	21.0105	21.0605	20.8681	20.4837
O35607:BMPR2_MOUSE	23.8454	24.2323	23.3436	23.5483	23.741	23.7199	24.0579	24.2586	24.2857	22.8058	23.2957	23.0405	24.0726	23.339	24.0435	23.7562	25.1055	23.2156	24.1601	23.6689	24.3113	23.8282	23.6103	24.095	22.9735	23.5258	24.4727	23.8223	25.0199	24.141	23.6418	23.6252	23.2343	22.8095	22.7841	23.723	23.7576	23.5783	23.2174	23.7617	23.1311	22.9013	24.0211	23.7116	23.6658	22.4958	22.6947	23.7753	23.803
O35609:SCAM3_MOUSE	26.3925	26.4949	26.1667	26.1562	26.7005	26.3299	26.3606	26.2558	26.5743	26.14	26.2595	25.7723	26.05	26.1019	26.3637	26.1536	27.3084	25.9257	26.1125	26.3912	26.9464	26.5444	26.8283	26.2059	25.8282	26.024	26.3811	26.156	26.0382	26.458	25.8685	26.1744	26.1186	26.1138	26.1355	26.8667	25.9245	26.6425	25.7688	25.843	26.1982	26.5289	26.3381	26.0379	26.0178	26.2764	26.354	26.1036	26.57
O35621:PMM1_MOUSE	24.2732	24.4425	23.9028	23.8456	24.0891	24.0164	24.2534	24.3546	24.5531	23.8437	23.7272	23.5977	23.8085	23.8871	24.2916	23.7979	24.5137	24.1789	23.95	24.2296	24.2084	24.072	24.5293	24.1198	23.976	24.1278	24.0999	23.8665	24.4547	23.997	24.2056	24.1473	24.0154	23.716	23.6251	24.569	24.0103	24.4863	24.3997	23.7171	23.6135	23.6546	23.742	23.6873	23.6486	23.6786	23.6525	24.2385	24.0424
O35633:VIAAT_MOUSE	27.361	27.8981	27.221	27.2878	28.1158	27.4308	27.3643	27.3734	27.3553	26.8264	27.1075	27.0521	27.2508	26.7325	27.451	27.4239	28.4	26.8649	27.026	27.5272	28.1443	27.7342	27.5752	27.3457	26.8629	27.3776	27.4156	27.5947	27.0738	27.7995	26.6776	27.2087	26.643	26.6823	27.128	27.8558	27.0659	27.0464	26.1221	27.8591	28.6289	28.7995	28.6767	27.7568	27.2703	28.803	28.936	28.0885	27.5267
O35639:ANXA3_MOUSE	25.6368	25.0815	25.4139	25.5763	25.3085	25.2424	26.2464	25.5386	25.9882	25.2313	25.4671	25.8757	25.7505	25.3705	25.6374	24.6534	24.889	24.6653	25.2427	25.0501	25.3261	25.7245	25.8534	24.9126	24.8624	25.0801	25.7856	25.565	25.4632	25.6864	26.0077	25.4183	25.3007	25.213	24.6477	25.3296	25.3474	25.0639	25.1906	25.4857	25.1863	25.2719	24.9985	26.0042	25.7611	24.995	25.4921	25.6237	25.9285
O35643:AP1B1_MOUSE	31.2547	31.6369	31.016	31.2326	31.9589	31.2877	31.338	31.2503	31.3549	30.6889	30.6758	31.0622	31.0757	30.8334	31.1912	31.1671	31.6727	31.0165	31.3237	31.457	31.6505	31.3524	31.8973	31.3699	31.0857	31.164	31.4414	31.0904	31.0802	31.4814	31.0074	31.2519	31.1246	30.8937	30.7884	31.8954	31.1085	31.5997	31.0978	31.1694	31.2433	30.9845	31.2017	31.0442	31.0686	31.1189	31.1519	31.2445	31.4597
O35658:C1QBP_MOUSE	28.2165	28.3471	28.0597	28.1629	28.634	28.022	28.7362	28.1633	28.2103	27.5723	28.1181	28.2014	28.3461	27.47	28.2407	27.7431	28.4968	27.738	28.3461	28.2078	28.5875	28.2533	28.2552	27.9533	27.5431	28.1111	28.279	27.9819	27.9191	28.2736	27.869	28.0699	27.5162	27.5656	27.6726	27.474	27.9487	27.832	27.7827	27.8747	27.9229	27.7437	27.875	28.0212	28.6071	28.0122	27.8516	28.4189	28.393
O35660:GSTM6_MOUSE	27.2316	27.7716	27.2582	27.4272	28.1341	27.2019	27.1801	27.2786	27.3341	26.6405	26.9967	27.6238	27.1758	26.7753	26.89	27.0082	28.4496	27.3844	27.1944	27.5211	27.2736	26.9889	28.3106	27.5313	27.092	27.1799	27.7017	27.438	27.6281	27.4079	27.6639	27.55	27.4707	26.8474	26.7124	27.5941	26.9555	27.5661	27.3853	27.7486	27.6367	27.1592	27.7322	27.7079	26.7579	27.3982	27.4997	27.7732	27.8584
O35668:HAP1_MOUSE	24.2811	24.298	23.9617	24.215	24.8193	24.263	24.4519	24.6194	24.7309	23.6434	24.1026	23.8028	24.4284	23.8093	24.5081	23.9153	24.8225	23.7161	24.7261	24.169	25.1054	24.6295	24.8457	24.869	24.0401	23.2647	24.4342	24.4055	23.7999	24.6236	24.2961	24.3945	23.9154	23.8914	23.703	24.9815	24.3788	24.1686	24.199	24.2613	25.2667	25.5389	25.2558	24.175	23.8557	27.0519	26.1186	25.0941	24.8579
O35678:MGLL_MOUSE	31.0748	31.6043	30.8321	31.3201	31.9115	31.3478	31.4003	30.9855	31.0964	30.1981	30.2685	31.2576	31.5441	30.5673	31.4885	31.4239	30.8836	31.5281	32.4611	31.7373	32.3916	31.7341	29.3171	31.896	31.0912	31.6413	31.6266	31.1201	31.1561	31.4349	31.4029	31.7287	30.9296	30.4326	31.0391	31.594	31.2168	31.4155	31.1959	31.4351	31.434	30.6994	31.0782	31.0318	31.855	30.4171	30.6183	31.9662	31.4507
O35681:SYT3_MOUSE	24.0008	24.3483	24.0196	24.0954	24.4147	24	23.8293	23.6588	23.9759	23.8499	23.7209	24.1592	24.1518	23.6559	23.9811	23.948	23.6933	23.6748	23.1841	23.5987	24.4443	23.8185	24.3959	23.2218	23.5066	23.9658	23.939	24.1034	24.1266	23.5969	23.8985	23.8491	24.0769	23.4469	23.339	23.3563	24.2839	24.5667	24.1934	24.2275	24.572	24.5071	24.0138	24.2733	23.4701	24.2647	24.3662	24.2541	23.8913
O35682:MYADM_MOUSE	26.3857	26.6826	26.2906	26.5873	27.05	26.465	26.4472	26.5144	26.5027	25.9103	26.2147	26.3549	26.7244	26.22	26.4592	26.1306	26.0558	26.7431	26.8373	27.0612	26.7858	26.6296	26.5475	26.8066	26.9048	26.7515	27.2757	26.6801	26.7659	26.6662	27.3388	27.0074	27.0127	26.2982	26.1209	27.0062	26.5494	27.063	27.0065	26.7666	26.8424	26.5314	26.7535	26.8147	26.1672	26.5525	26.6328	26.6995	27.1325
O35683:NDUA1_MOUSE	26.8859	27.211	26.7958	26.945	27.6312	26.841	26.8263	26.8175	27.0485	26.458	26.6782	26.836	26.8392	26.4736	26.7207	26.5383	27.2141	26.4353	26.5484	27.1326	27.4185	26.8447	26.6294	26.8069	26.6872	26.584	27.3169	26.8373	26.3352	27.0665	26.7455	26.7683	26.6428	26.583	26.4985	27.227	26.354	26.7124	26.6468	26.8921	26.9202	27.0593	27.0996	26.7388	26.4817	27.038	27.0798	27.0383	26.8557
O35684:NEUS_MOUSE	22.6595	22.3245	22.8537	22.8866	23.0866	22.8888	22.0665	23.092	23.1068	23.1403	23.318	22.632	23.0633	22.7646	22.6216	23.0823	22.323	22.9698	22.9405	23.3196	23.0888	22.9363	21.5243	23.1026	23.0721	23.5304	23.4508	22.8036	23.6645	22.891	22.6749	22.5368	22.1511	22.0574	22.3659	22.6585	23.3073	23.1221	23.3442	22.7372	21.9892	22.427	22.0166	22.41	20.9254	19.753	21.6559	21.8003	22.5173
O35685:NUDC_MOUSE	27.6332	27.7251	27.6196	27.6825	28.2606	27.7574	27.3709	27.7458	27.7106	27.7261	27.5638	27.4635	27.4345	27.5714	27.7936	27.4037	28.8763	27.3724	27.7354	27.9312	28.11	27.7585	28.4595	27.9547	27.4276	27.3706	27.5771	27.4763	26.9995	27.8295	27.6857	27.8613	27.9786	27.8258	27.6495	28.2331	27.521	28.0564	27.8281	27.4947	27.5209	27.5776	27.8083	27.3783	27.5632	27.7172	27.8633	27.8574	28.1899
O35691:PININ_MOUSE	23.8478	23.8418	23.6652	23.8453	24.1252	23.7221	23.9461	24.1177	24.3334	23.27	23.7381	23.8108	23.9714	23.4738	24.0241	23.2653	23.8463	23.032	24.1571	24.1748	23.6684	24.0708	24.2114	24.0506	23.7252	23.2258	24.6313	23.7945	23.1853	24.3076	23.9073	23.8678	23.8537	23.3235	23.7147	23.683	23.5163	23.9433	23.7081	24.1796	24.2626	23.8506	23.7785	23.6546	23.3913	22.854	22.7942	23.953	23.799
O35710:NOCT_MOUSE	24.7832	25.405	24.527	24.6968	25.4221	24.8324	25.3838	24.8734	25.0267	23.3174	24.923	24.4626	24.841	24.0616	24.9354	24.9104	25.5549	24.6326	25.3726	24.7472	24.6855	24.9374	24.62	25.1814	24.6449	25.6671	25.3626	24.4876	24.1722	24.4548	25.213	24.9076	24.491	24.1007	24.6572	24.8977	24.8865	25.8888	24.3668	25.6751	25.4551	24.3421	24.6319	24.0269	25.634	25.1018	25.4048	25.003	24.7373
O35737:HNRH1_MOUSE	29.4021	29.436	29.2873	29.2668	29.5008	29.4038	29.5418	29.319	29.4339	29.1968	29.1034	29.4132	29.0171	29.1362	29.5537	29.4247	30.1743	29.5961	29.4125	29.5807	29.8312	29.4915	29.9873	29.4229	29.1376	29.319	29.2246	29.1851	29.2775	29.6149	28.9742	29.4053	29.272	29.1868	29.2521	29.3932	29.4433	30.1258	29.0567	29.2985	29.5966	29.012	29.2636	29.1368	29.2115	29.4269	29.414	29.2692	29.7432
O35841:API5_MOUSE	26.7267	26.4405	26.5782	26.8034	27.0859	26.7717	26.984	26.5917	26.864	26.6185	26.3	26.9537	26.3413	26.8327	26.8872	26.2811	26.9789	26.4739	26.7974	27.1051	26.8115	26.881	27.4648	26.6308	26.672	25.9356	26.7466	26.5536	26.6824	26.5736	26.37	26.6788	26.5947	26.672	26.5284	26.7875	26.3772	26.8825	27.0226	26.2332	26.3701	26.1023	26.2931	26.4768	26.8292	26.2662	26.4343	26.5219	26.5319
O35855:BCAT2_MOUSE	25.2345	25.5825	25.4814	25.5947	25.829	25.3972	25.0208	25.6068	25.3104	25.0242	25.3685	25.9506	25.5631	25.0363	25.5434	25.1799	24.6719	25.2111	25.4184	25.2298	25.9075	25.6766	26.0947	25.1807	24.9929	25.6979	25.8663	25.4276	25.6152	25.7825	26.0356	25.327	24.6679	24.8709	24.7959	25.974	24.8318	24.3069	24.9434	25.254	25.0645	25.0777	25.1688	25.1428	24.5953	24.2618	24.9593	25.0583	25.8528
O35857:TIM44_MOUSE	26.654	26.9453	26.6206	26.6819	27.0818	26.6868	26.7895	26.6443	26.7271	26.154	26.7776	26.6057	26.7773	26.2628	26.7965	26.6062	27.6709	25.9427	26.7305	26.9669	27.0953	26.8253	27.213	26.6858	26.5169	26.6758	26.8829	26.6222	26.4384	26.8293	26.7168	26.6448	26.408	26.2878	26.4823	27.1481	26.5385	27.0094	26.4006	26.5897	26.7584	26.7457	26.8789	26.3859	26.454	26.7579	26.8532	26.5657	26.9532
O35864:CSN5_MOUSE	26.4191	26.7331	26.2585	26.4421	27.1015	26.3944	26.3432	26.3635	26.5351	26.0652	26.0043	26.2312	26.3062	26.1294	26.2339	26.1129	26.3714	26.2101	26.3903	26.7408	26.6155	26.3715	26.9545	26.629	26.5133	26.0469	26.6854	26.3732	26.1928	26.4505	26.4931	26.5667	26.7515	26.2661	25.8424	26.6227	26.6347	26.8067	26.7179	26.6614	26.7434	26.5061	26.5715	26.3631	26.2316	26.4012	26.6167	26.6656	26.6186
O35874:SATT_MOUSE	26.842	27.1726	26.7427	26.8991	27.5514	26.7756	27.1034	26.6805	26.8713	26.2207	26.8419	26.7355	26.9363	26.3731	26.9607	26.2173	27.229	25.7206	26.7159	27.0461	26.9071	26.9092	27.4189	26.6717	26.4457	26.0399	26.9174	26.3993	26.0461	26.6584	26.5445	26.4514	26.4934	26.2011	26.5139	26.5316	26.4875	26.9587	26.2082	26.3633	26.344	25.8684	26.1647	26.153	26.9309	24.9439	25.2111	26.1152	26.3248
O35887:CALU_MOUSE	26.6664	26.537	26.5852	26.5276	27.0636	26.6932	27.2143	26.0784	26.3355	26.5789	26.9599	26.2651	26.3522	26.4297	26.9755	26.304	27.5564	26.1834	26.8272	27.1357	26.2807	26.5716	27.2216	26.7995	26.7697	25.9735	26.7137	26.4267	25.6668	26.3506	27.5606	26.9916	27.177	26.5973	26.4236	27.7038	26.6017	26.8833	26.9233	26.6669	26.906	26.8959	26.5883	26.5016	26.8261	26.4863	26.6145	26.6122	27.3976
O35900:LSM2_MOUSE	24.2583	23.9488	23.8426	24.4196	24.3589	24.3241	24.4936	24.6822	24.5976	23.9935	23.2767	24.1513	24.6119	24.5563	24.3019	24.0791	22.3065	24.5469	25.0357	23.5814	24.7442	24.3694	24.6957	24.8976	24.2268	24.8284	24.7553	24.5151	24.6029	24.3643	24.4285	24.4607	23.9225	24.3349	23.9495	23.9685	24.381	24.3476	24.6598	24.9122	24.6821	24.3868	24.6737	24.3823	23.6342	24.423	24.1444	24.72	24.9109
O35926:CD5R2_MOUSE	22.1998	22.1717	21.414	21.621	21.0353	21.7193	22.7919	22.9691	22.7413	21.0943	20.6997	21.6903	22.7484	21.0098	22.0918	22.7402	19.7694	20.678	22.5687	21.3549	22.7771	22.6921	21.4429	21.8754	20.4901	23.105	22.8475	21.3808	20.9179	23.174	21.2219	21.6518	22.3737	21.5063	21.4621	22.85	22.6659	21.7655	22.1695	22.0956	21.9116	19.8565	21.4668	20.5091	21.4346	20.9148	21.3058	21.2635	21.7503
O35927:CTND2_MOUSE	28.6466	28.7172	28.4959	28.4361	28.8425	28.6176	28.6888	28.6478	28.737	28.4433	28.4954	28.3275	28.2865	28.288	28.763	28.5768	29.5506	28.2482	28.4615	28.7918	28.7585	28.8049	29.3427	28.5575	28.3182	28.5452	28.6045	28.3035	28.3648	28.5872	28.0617	28.2892	28.2467	28.4006	28.4653	28.8897	28.3867	28.7286	28.0257	28.2804	28.1228	28.2329	28.2695	28.0544	28.3532	27.8082	27.7022	27.8598	28.3747
O35943:FRDA_MOUSE	21.9039	22.1253	22.0105	22.4413	23.972	22.3208	21.5606	21.5247	22.3262	21.6034	22.0853	22.2279	22.4341	21.1311	22.8511	21.3291	22.1296	22.5552	22.75	21.7977	22.5191	23.1439	20.5705	22.2366	22.0567	21.888	23.7476	22.223	21.5623	23.3032	21.5211	22.2535	21.4243	19.9701	20.7388	21.1993	21.2917	21.611	22.7284	22.0043	22.0425	22.77	22.9584	20.9525	22.3943	21.8628	22.2806	23.0497	22.9291
O35945:AL1A7_MOUSE	23.7423	23.6965	24.1275	24.5733	24.8412	23.877	24.0138	23.7031	23.8836	23.3753	24.1896	25.2486	24.4026	23.8009	23.8395	23.0265	24.7702	24.2054	23.7224	24.0292	24.6322	24.0958	23.5621	23.5407	23.2101	23.9326	24.4783	24.7898	24.8515	24.6363	25.4975	24.5052	23.3753	23.9552	24.1978	25.0699	23.137	23.0971	24.1464	25.2369	25.1589	24.9587	25.1498	25.4279	24.2461	24.0815	24.7773	25.2008	25.5513
O35954:PITM1_MOUSE	27.7969	27.956	27.553	27.5831	27.9954	27.7876	27.8337	27.882	28.0419	27.356	27.5687	27.3313	27.6506	27.3551	27.8917	27.9082	28.0066	27.8037	27.814	27.7554	28.3008	28.1506	27.9727	27.8175	27.5488	27.6454	28.0542	27.6893	27.7044	28.0755	27.2119	27.5716	27.4545	27.6482	27.5244	28.0592	27.6167	28.0557	27.6974	27.7583	27.9471	27.9362	28.0641	27.4188	27.3998	27.7633	27.8622	27.5051	27.4875
O35963:RB33B_MOUSE	22.8537	23.1521	22.6981	22.8326	23.419	22.9671	22.7401	23.3056	23.2561	22.2665	22.8346	22.5393	22.855	22.5173	23.0051	22.9269	23.8754	22.7861	23.373	23.0767	23.09	22.8958	23.8456	23.2204	23.0501	22.7431	23.6308	22.9888	22.7227	22.6445	23.3716	23.1615	23.325	22.8523	22.5447	23.5101	22.8366	23.6738	22.5311	22.7784	23.0829	23.3303	23.5951	22.7204	22.5265	23.0692	23.1622	23.321	23.2515
O35969:GAMT_MOUSE	25.0287	25.2387	25.4834	25.8808	26.3208	25.2666	24.8189	25.2046	24.5889	25.4684	25.7547	25.4718	26.0945	25.6362	24.6457	24.4639	26.1448	26.6656	26.2995	25.9907	25.0856	24.8583	26.2412	25.9998	26.4005	25.4129	25.4229	25.8808	26.6945	25.0126	26.8693	26.3105	26.4198	25.7958	25.4607	24.9611	26.0666	26.3486	27.5303	25.5841	25.8032	25.902	26.0151	25.8091	25.3742	26.6504	26.7261	26.2628	25.8041
O35972:RM23_MOUSE	24.3601	24.3679	24.1194	24.3416	24.6413	24.296	24.4205	24.3293	24.5983	24.0538	23.8583	24.1975	24.3456	24.182	24.2458	24.1152	23.6181	24.1334	24.1517	24.557	24.9141	24.2507	24.9916	24.4592	24.3793	24.3446	24.5859	24.3593	24.7046	24.6137	24.3958	24.3033	24.0766	23.9411	23.8137	24.6385	24.2901	24.2867	24.1402	23.8283	24.2159	24.3784	24.3392	24.1413	23.8946	24.4478	24.2206	24.0089	24.5211
O54692:ZW10_MOUSE	21.7892	21.2578	21.557	21.934	21.7421	21.7215	22.2424	21.9953	22.0532	21.6034	21.5878	21.7789	22.309	21.9059	21.4356	21.8024	21.6501	21.8709	21.2024	20.7071	21.8722	21.8514	21.9347	21.5872	21.3916	22.2059	21.954	21.9572	22.1042	21.7676	21.6807	21.5381	21.6531	21.3532	21.3673	21.6042	21.1443	21.7162	21.6929	21.638	21.3848	21.6353	22.1808	21.7892	21.7347	22.1322	21.9259	21.5696	22.2007
O54724:CAVN1_MOUSE	23.2456	23.917	23.5645	24.1577	24.6183	23.5063	23.3245	23.1875	23.7248	22.0163	22.8328	25.4921	24.0049	22.5155	23.3288	23.5625	23.1089	21.8594	23.2148	22.4776	23.7766	23.1402	23.8752	23.0202	22.9824	24.137	23.916	24.1368	22.998	23.3666	27.6314	23.6862	22.4159	22.0118	23.1729	24.1237	23.7349	23.9937	22.8007	26.4549	25.1094	24.2322	24.9608	24.9745	23.1745	23.8538	24.9909	24.5131	23.8751
O54734:OST48_MOUSE	27.0404	26.7926	27.1599	27.4035	27.7177	27.3575	26.9508	26.9806	27.0168	27.4013	27.1398	27.3059	27.1585	27.4317	27.2697	27.0109	27.2989	27.8778	27.1515	27.5129	27.657	27.2852	27.6771	27.3141	27.64	27.0597	27.2621	27.3458	27.9509	27.435	27.5707	27.4308	27.3572	27.4541	26.8954	27.2415	27.3385	27.7667	28.1483	27.1593	26.923	27.3267	26.8586	27.472	26.8384	27.1992	27.3525	27.0898	27.413
O54750:CP2J6_MOUSE	20.0699	21.3187	21.0018	20.9416	21.034	19.8643	19.1431	19.9043	20.2472	19.5706	21.6103	21.5076	21.2544	19.9703	19.8114	18.6413	20.8918	19.8588	20.8118	21.2875	19.3811	19.5963	20.3903	20.5521	20.84	20.9022	21.3691	21.3051	19.9967	20.4113	20.9413	20.5545	20.997	20.1483	20.0538	19.083	19.1874	20.9178	21.1024	22.1171	21.9583	22.8022	21.9222	21.6181	18.1181	22.4737	22.2243	21.2093	18.8672
O54774:AP3D1_MOUSE	29.4862	30.1155	29.3138	29.1438	29.8023	29.3025	29.5842	29.1725	29.3212	28.9237	29.2661	28.9501	28.8878	28.9349	29.3931	29.0798	30.6233	28.9427	29.2653	29.7474	29.6891	29.4944	29.9188	29.1451	29.0261	28.791	29.331	29.0828	29.0533	29.54	28.698	29.2837	29.4381	29.0186	29.2965	29.7644	29.8496	32.3449	29.0662	28.9479	29.6628	29.2002	29.1159	29.1891	29.3864	29.352	29.3161	28.9948	29.5348
O54781:SRPK2_MOUSE	26.0865	25.9105	25.8791	25.9016	26.0001	26.0164	26.1596	26.1843	26.3276	25.9482	26.0218	25.636	25.9691	26.0011	26.1315	25.9327	26.3967	25.9905	26.004	26.2727	26.3624	26.2525	26.7949	26.0508	25.651	25.9977	26.2432	25.743	25.9965	26.2279	25.4443	25.7017	25.5987	25.9578	25.7845	26.3161	25.799	25.8892	25.6344	25.6734	25.4254	25.2074	25.4162	25.4744	26.0905	24.9636	25.0128	25.1104	25.4993
O54829:RGS7_MOUSE	28.1866	28.2077	27.9664	28.1374	28.8124	28.2012	28.4059	28.3794	28.4515	27.6812	28.0036	27.973	28.0872	27.677	28.226	28.0894	28.8134	28.0031	28.2312	28.5906	28.7416	28.5378	28.6507	28.2002	28.0066	28.0731	28.4675	27.9705	28.0513	28.6497	27.5498	28.0051	27.9679	27.968	28.1064	29.1145	27.8228	28.0626	27.9844	27.5886	27.6098	27.841	27.811	27.8557	28.1195	27.297	27.4399	27.6258	28.1344
O54833:CSK22_MOUSE	26.9946	26.8871	26.6053	26.8115	27.2761	26.9577	27.278	27.2054	27.3363	26.4773	26.6098	26.4472	26.9641	26.5586	27.019	26.9769	27.544	26.7187	27.1481	27.046	27.2463	27.3323	27.4581	27.0615	26.4507	27.0025	27.068	26.66	26.645	27.3269	26.7827	26.9233	26.787	26.5887	26.5214	27.4607	26.8056	26.8514	26.6259	26.9115	26.4238	26.4722	26.6991	26.4258	26.8935	26.6054	26.3597	26.8641	27.1414
O54834:RHG06_MOUSE	16.5827	16.4094	16.7752	17.5871	20.6391	17.6355	18.0181	NA	15.5125	16.3908	16.8377	17.4628	16.7155	15.5308	17.629	16.743	NA	NA	16.3491	18.149	17.1089	NA	18.6617	17.2303	NA	15.741	13.865	17.1611	NA	16.5971	18.6833	17.6829	17.4034	NA	NA	18.4135	19.1342	15.7925	18.1917	19.0264	18.2164	19.3868	19.776	17.3906	NA	19.5191	18.8506	18.8966	16.7192
O54865:GCYB1_MOUSE	28.1267	28.3233	27.7232	27.8594	28.2666	27.8928	28.4767	28.1056	28.3633	27.3436	27.5086	27.7171	28.0871	27.3669	28.0787	27.8589	28.1644	27.5129	28.0257	27.8076	28.2786	28.22	28.3138	27.802	27.4894	27.8648	28.445	27.8164	27.5944	28.0557	27.4047	27.574	27.1672	27.3279	27.2725	28.4144	27.5664	27.8839	27.6761	27.8629	27.9255	27.6823	28.0443	27.5943	27.518	27.4292	27.577	27.5527	27.5044
O54879:HMGB3_MOUSE	25.3829	25.3117	25.0532	25.0371	25.4761	25.4736	25.5946	25.4107	25.6957	24.9298	25.0292	24.9421	25.0357	24.6945	25.4035	26.3205	26.6033	25.176	25.686	25.3031	25.4786	25.5394	25.2918	25.2976	25.0399	25.9702	25.498	25.1129	25.178	25.6677	24.769	25.1441	24.7151	24.7394	24.6626	25.2987	25.4877	25.188	24.9665	25.5738	25.8579	25.1516	25.3459	25.0574	24.9025	25.3562	25.7975	25.0572	25.3301
O54901:OX2G_MOUSE	28.227	28.673	28.0228	28.0464	28.6304	28.2124	27.9457	28.0397	28.3556	27.9336	27.7871	27.6974	27.9427	27.915	28.3566	27.9475	28.9521	28.1143	28.1613	28.2011	28.0841	28.0435	28.4689	28.5261	28.2427	27.9403	28.3097	27.9212	28.1561	27.9943	27.7574	27.9525	27.7953	27.7012	27.5164	28.4933	28.0191	28.291	28.1617	28.0549	28.0244	27.7565	27.9511	27.6412	27.3291	28.4586	28.1483	27.7906	27.79
O54916:REPS1_MOUSE	24.9904	25.3768	25.0766	24.9673	24.9062	24.928	25.1013	24.3187	24.3854	25.0981	24.8413	24.9901	24.9711	25.002	25.0965	24.7075	23.428	25.3232	25.4146	24.9134	24.7696	24.7958	25.2964	24.8657	24.6285	25.2561	25.0935	24.9281	25.3836	24.5149	25.0802	25.1308	25.202	24.945	24.7901	24.686	24.806	25.6407	25.4593	24.9564	25.0704	24.5578	24.2832	25.1437	25.2997	24.7592	24.1576	25.2198	24.6749
O54931:AKAP2_MOUSE	25.5584	25.4427	25.5675	25.7593	25.7933	25.6028	25.4259	25.7735	25.954	25.4108	25.6189	25.7976	26.0867	25.3597	25.5801	25.6781	25.3376	25.3739	25.3814	25.2315	25.0007	25.4556	25.9645	25.4652	25.602	26.2872	26.6143	25.7778	25.833	25.352	25.6211	25.5369	25.4705	25.1136	24.9739	26.0604	25.5433	26.3444	25.2115	25.7289	25.8614	25.372	25.9563	25.2025	24.9517	25.5153	25.5786	25.8213	25.5627
O54940:BNIP2_MOUSE	24.8871	25.2343	24.6806	24.731	25.7804	24.8705	24.9634	25.0039	25.5194	23.8315	25.3644	24.2924	24.9273	23.9241	24.9002	24.8773	23.8527	24.3515	25.3515	26.0213	24.9584	25.3255	24.7519	24.5618	25.1339	25.3027	25.7433	24.929	25.1918	25.2813	24.7624	25.1852	25.1611	24.2532	23.7296	25.2686	24.8417	24.2771	24.7657	25.3304	24.9335	25.2198	25.0123	25.1212	24.7673	24.5299	24.8301	25.1537	25.476
O54941:SMCE1_MOUSE	23.2234	22.3361	22.7435	22.9914	23.0693	23.2156	23.8069	23.399	23.8558	22.8946	22.6563	23.087	23.0033	22.806	23.835	23.1521	22.2527	22.78	23.8728	23.3255	23.8188	23.7538	23.4761	23.0115	22.4544	23.938	23.6874	23.0797	22.9705	23.9109	22.9487	23.3998	22.9596	23.0897	22.417	23.4112	23.096	23.2448	23.2777	23.5565	23.4285	22.9687	23.3265	22.7884	22.3809	22.5814	22.1988	23.7882	23.8483
O54946:DNJB6_MOUSE	24.6387	24.9866	24.3968	24.516	25.2994	24.6737	24.9342	24.3843	24.817	23.8171	24.3764	24.4069	24.4011	23.9567	25.0484	24.3904	25.8734	23.4625	24.786	24.6775	25.5402	25.396	25.135	24.7866	24.1019	24.0343	24.6766	24.0618	24.0655	25.4384	24.0795	24.2817	23.8975	23.6869	24.5665	25.569	24.4349	24.8875	24.1752	24.4521	24.2283	23.9565	23.852	23.1794	23.9473	23.9349	24.1776	23.8307	24.6974
O54950:AAKG1_MOUSE	23.4694	24.1013	23.6591	23.8599	24.3482	23.6204	23.4155	23.8482	23.3994	22.9617	23.668	23.9054	23.7476	23.4383	23.3513	23.3438	24.4756	23.5872	23.9866	24.8116	23.4669	23.5051	23.8711	24.2423	24.0126	23.0529	23.7756	23.8243	23.7284	23.416	23.8933	23.9103	23.609	23.2768	23.2015	23.5964	24.2601	24.0541	23.6544	23.8624	24.1862	24.2221	23.9528	23.824	23.9836	23.2517	23.3461	23.8565	23.8015
O54962:BAF_MOUSE	25.3646	25.4998	25.5275	25.4336	25.4367	25.319	24.942	24.9411	26.1369	24.8796	26.2635	25.4671	25.3293	25.5011	24.715	25.6234	23.2953	25.3809	24.3483	24.7121	26.1107	24.8049	25.6071	24.5142	25.6082	26.1221	24.6691	25.3029	25.6816	24.1866	24.8337	24.8777	25.6697	25.8189	27.3754	24.6404	25.0871	29.1659	25.2069	26.0679	25.1552	25.5142	25.4472	24.8139	25.4086	25.6963	25.0613	24.6617	24.5097
O54965:RNF13_MOUSE	21.6669	21.7895	22.17	22.0592	21.9896	21.646	21.1451	21.565	21.2195	22.5134	22.2904	22.0865	22.1312	22.0296	21.3449	21.2201	21.4305	22.7216	21.8484	22.292	21.9036	21.3973	22.7997	22.3158	22.1693	21.8165	21.2334	21.918	21.6857	21.4	21.7159	22.0143	21.925	21.4566	21.7112	20.0516	21.5906	21.4382	23.0542	21.453	21.4395	22.1923	21.9362	22.049	22.195	21.2864	21.4307	21.822	21.838
O54983:CRYM_MOUSE	28.755	28.595	29.0482	29.2984	29.6468	29.0938	27.9212	28.3127	28.9639	29.5401	29.3213	28.7364	29.1938	29.6165	29.3496	27.7625	28.0722	29.2908	29.1295	28.9567	28.0118	28.2329	28.7962	29.4794	29.7675	29.3713	29.602	29.2157	29.9729	28.4047	30.1484	29.9491	30.7016	28.9393	27.9379	28.2005	29.0856	30.6469	30.1148	29.4946	28.5767	28.2973	28.8231	29.4836	28.2199	28.6286	28.3941	29.7794	30.7426
O54984:GET3_MOUSE	27.6151	27.7416	27.5379	27.638	27.9795	27.5749	27.6408	27.4209	27.5372	27.5409	27.2874	27.5816	27.396	27.5947	27.5463	27.1793	27.6013	28.3186	27.8132	27.785	27.8496	27.6475	28.2392	27.6169	27.4723	27.2584	27.6028	27.5848	28.0228	27.8457	27.7367	27.8077	27.6382	27.5191	27.3255	27.8968	27.5396	28.4003	28.099	27.3955	27.5973	27.497	27.4128	27.5705	27.6388	27.3631	27.502	27.5977	27.8097
O54988:SLK_MOUSE	25.4727	25.9065	25.2877	25.4283	26.1982	25.6371	25.3472	25.1887	25.36	25.2772	25.2352	24.7319	25.3992	25.3838	25.5936	25.3727	26.2814	25.2545	24.9966	25.1337	24.9391	24.6906	25.8216	25.4507	25.3135	24.6861	25.1043	25.3011	24.758	24.9415	26.0523	25.4796	26.0045	25.3447	25.6119	26.1316	25.5721	26.6524	25.6099	25.4447	25.5608	26.1541	25.4435	25.4341	24.9456	25.3422	25.6471	25.1485	25.5993
O54990:PROM1_MOUSE	24.2732	22.5826	23.6708	24.129	23.6084	23.8874	25.6253	24.3311	25.0494	23.8354	24.5618	23.7035	25.4574	23.747	25.271	22.9232	23.8399	24.4309	25.2575	23.6327	22.4133	24.918	24.0353	24.2728	24.5314	23.7541	24.791	24.3182	24.5296	24.2938	25.0552	24.6922	24.6088	23.7935	22.6354	24.7221	23.7251	24.4919	25.6083	23.8657	23.8169	23.9344	24.5072	23.8754	23.4155	24.3033	24.5711	25.1111	24.088
O54991:CNTP1_MOUSE	29.1548	29.279	29.2385	29.3997	29.7531	29.1868	29.1807	29.0593	29.119	29.0404	29.4658	29.169	29.5826	29.0939	29.1546	28.7455	29.5786	29.5877	29.4722	29.4998	29.4115	29.2077	29.8768	29.31	29.4398	29.4856	29.7687	29.54	29.7592	29.4011	29.6223	29.6243	29.658	29.333	29.1231	29.4284	29.2906	29.8464	29.8504	29.3905	29.7159	29.6973	29.6795	29.5699	29.1062	29.9303	30.0907	29.6886	29.7055
O55013:TPPC3_MOUSE	25.0417	25.4354	24.7076	24.8899	25.5576	24.9455	25.2805	25.1813	24.955	24.4959	24.4527	24.4463	24.9839	24.5717	24.881	24.7718	25.9547	25.0319	24.9712	24.9012	25.9131	25.4217	25.5829	25.1161	24.4785	25.0509	24.8228	24.795	24.9364	25.4647	24.7125	25.0805	24.9744	24.9532	24.5644	26.0127	24.966	25.642	24.8687	24.8726	24.8884	24.8238	25.2096	24.5658	24.416	25.1955	25.1027	25.2352	25.539
O55017:CAC1B_MOUSE	25.8242	26.1347	25.2468	24.8937	25.5987	25.6	26.1768	26.048	26.0408	24.9445	25.3854	24.5226	25.1072	24.3464	25.9792	26.4755	26.2248	23.9284	25.5822	25.1045	26.6053	26.2153	25.7982	25.5296	24.8486	25.6785	25.6131	24.7853	24.0432	26.1396	24.8711	25.1842	25.1706	24.8066	25.0633	26.7055	25.6779	25.9562	24.6395	24.9543	25.2601	24.8142	24.9849	24.8507	25.559	24.7446	24.8472	25.189	25.7713
O55022:PGRC1_MOUSE	28.8595	28.9521	28.6713	28.8167	29.6714	28.9407	28.8275	28.5742	29.1107	28.5479	28.604	28.5811	28.4578	28.5565	29.1749	28.3603	29.8248	29.0318	29.0179	29.0422	28.8911	28.8304	28.8624	29.2087	29.0517	28.2043	28.6682	28.6772	28.6957	28.6252	29.5688	29.1495	28.9237	28.4961	28.0674	29.3748	28.6428	29.0334	28.7661	28.7887	28.9624	29.11	28.9432	28.4051	28.4419	29.2866	29.1565	29.1445	29.1716
O55023:IMPA1_MOUSE	27.8308	28.2993	27.7209	27.7878	28.4048	27.8316	27.7386	27.814	27.8934	27.3918	27.6654	27.527	27.7853	27.434	27.6883	27.7993	28.9985	28.1637	28.3497	28.1468	28.4246	27.9811	28.4706	28.1669	27.8648	27.6654	28.0503	27.8051	28.0634	28.2196	27.8593	28.186	28.0342	27.7164	27.5035	28.2524	27.9083	28.3601	28.3161	27.9182	28.1642	27.7705	28.0615	27.7488	27.6129	28.2152	28.4359	28.2431	28.2404
O55026:ENTP2_MOUSE	25.0531	25.2728	25.0126	25.1263	25.4176	24.8974	25.3345	24.7084	25.1604	24.4448	24.9398	25.393	24.8931	24.8016	24.8052	24.5653	25.0406	24.7308	24.8432	25.0472	24.9292	24.9373	25.4796	24.4516	24.7966	24.999	25.3403	25.1049	25.3196	25.2614	24.4518	24.8912	24.6723	24.2399	24.2575	24.9014	24.4302	24.8726	25.2563	25.5524	25.1061	24.9813	24.9038	25.2067	24.8253	24.8818	25.2498	25.12	25.1863
O55028:BCKD_MOUSE	23.2045	23.4915	23.1788	23.4225	23.5882	23.0577	23.7136	23.513	23.3627	22.2504	23.5098	23.4637	23.7914	22.8468	22.8809	22.915	23.8545	22.5165	23.3233	23.2402	23.6581	23.7872	23.3593	23.1247	22.9497	23.888	23.8532	23.2767	23.2105	24.4578	23.2827	23.0411	22.0974	22.7079	22.5518	23.9252	22.7447	23.5171	22.1626	23.0265	23.0047	23.1166	23.5413	22.3899	22.7105	23.1568	23.3134	22.875	23.9862
O55029:COPB2_MOUSE	27.2097	27.1648	27.1786	27.329	27.9889	27.3972	27.2257	27.5668	27.417	27.0314	27.8182	26.7001	27.3889	27.2382	27.3788	26.9827	28.9066	26.8823	27.7539	28.1511	27.7636	27.3532	27.785	27.8062	27.3345	26.7393	27.5182	27.21	26.9148	27.4134	27.7833	27.6792	27.87	27.3198	27.162	28.7693	27.4252	27.9772	27.2031	27.116	27.25	27.2021	27.5773	27.1405	27.4599	27.535	27.7686	27.6199	27.595
O55033:NCK2_MOUSE	26.2152	26.9847	26.2367	26.1386	26.4397	26.1491	26.0017	25.7557	26.0137	25.8607	25.9443	26.1572	26.0892	25.8683	26.1938	26.0946	26.6429	25.717	26.0226	26.0417	26.6043	26.2538	26.3926	25.961	25.9511	26.0283	26.5317	26.2727	26.2627	26.2768	25.7254	26.0752	25.9001	25.6381	25.4925	26.1897	26.212	27.8338	26.1	26.2762	26.3447	26.4938	26.6691	26.1099	25.616	25.4331	25.4018	26.3223	26.541
O55042:SYUA_MOUSE	31.6693	31.7172	31.3173	31.2366	31.7683	31.595	31.7298	31.4952	31.7785	31.4519	31.4258	30.6744	31.1716	31.3319	31.8565	31.4232	32.9618	31.3536	31.6215	31.8232	31.9249	31.602	32.4129	31.7492	31.2059	30.9836	31.4501	30.8948	31.1853	31.6721	31.3759	31.7119	31.9574	31.5814	31.2986	32.0673	31.5918	32.5343	31.5534	30.9613	30.4356	29.9449	30.4578	30.9425	31.5563	30.1701	30.0724	31.3272	32.0952
O55057:PDE6D_MOUSE	25.5447	26.5385	25.5404	25.3406	26.0242	25.3906	25.3243	25.4094	25.3637	24.9523	25.7342	24.9365	25.3151	25.0868	25.4259	25.0255	27.5907	25.3702	25.5575	26.2089	25.8242	25.4355	25.8163	25.7726	25.5607	24.9856	25.3755	25.5037	26.1521	25.4076	26.0202	25.8194	25.8693	25.2698	25.2796	25.5412	26.3266	28.8212	26.3286	25.6037	26.1533	25.6278	25.9101	25.6258	25.5161	26.1788	26.1446	25.7565	25.9622
O55060:TPMT_MOUSE	21.7917	22.4688	21.5764	21.8851	21.5628	21.5864	22.0746	21.9059	21.5182	21.1053	20.9068	21.8246	22.3156	21.8372	21.5079	21.4376	19.5747	21.7269	22.3957	21.9848	22.7895	22.4306	20.2057	22.0541	21.6607	21.9086	22.3001	22.3284	22.3577	22.476	22.0308	22.2941	21.709	21.0304	21.0655	21.6501	21.8849	22.4593	21.8876	22.7424	23.1563	22.3215	22.9736	22.6969	22.286	22.7331	23.1975	23.0219	22.6493
O55091:IMPCT_MOUSE	27.1786	27.3059	27.12	27.1571	27.6344	27.3135	26.7412	27.119	27.3495	27.318	27.0262	26.83	27.115	27.0489	27.4244	27.1461	27.5239	27.5398	27.3323	27.4056	27.1509	27.0542	28.0347	27.7455	27.4079	27.2205	27.5104	27.3535	27.3911	27.1684	27.2314	27.3611	27.2936	27.1057	26.7977	26.6364	27.0535	27.2828	27.2064	27.7725	27.8327	27.7345	27.7712	27.427	26.8873	28.576	28.3159	27.5302	27.2611
O55100:SNG1_MOUSE	29.1212	29.6152	28.9773	28.8859	29.5454	29.0187	29.0897	28.9868	29.084	28.696	28.9683	28.6295	28.7183	28.6505	29.233	28.6457	30.4636	28.3201	28.6108	29.1726	29.0049	29.0737	29.4729	28.8747	28.6714	28.6882	29.1735	28.7064	28.8652	28.9793	28.5797	28.7168	28.6884	28.6947	28.7627	29.7584	28.7048	29.5454	28.2712	28.7141	28.6734	28.4009	28.8332	28.3795	28.5092	28.2086	28.2788	28.447	29.1664
O55106:STRN_MOUSE	27.7555	27.8091	27.632	27.7082	28.2909	27.7509	27.7463	27.715	27.9146	27.5518	27.7901	27.3768	27.6473	27.5178	27.8758	27.3189	28.7211	27.5207	27.8556	27.845	28.1297	27.9449	28.138	27.8015	27.559	27.431	27.7737	27.4618	27.7072	27.8197	27.5858	27.7704	27.8482	27.4499	27.5613	28.1236	27.5455	28.1798	27.8492	27.1233	27.1388	27.1175	27.3368	27.2175	27.5628	26.9665	27.0609	27.5053	28.0109
O55125:NIPS1_MOUSE	29.3455	29.3375	29.3045	29.4323	29.7807	29.3896	29.3664	29.2721	29.4812	29.1969	29.2647	29.4189	29.403	29.1267	29.3639	29.2873	29.3579	29.1001	29.3611	29.4153	29.4977	29.5489	29.5285	29.0635	29.0769	29.574	29.6493	29.3517	29.2011	29.6431	29.0207	29.2987	29.0785	29.1099	28.8891	29.6087	28.9423	28.8213	29.38	29.4427	29.3126	29.4475	29.3224	29.2444	28.8874	29.1375	29.2572	29.296	29.6776
O55126:NIPS2_MOUSE	28.4238	28.8424	28.5948	28.6233	28.9044	28.4906	28.105	28.4871	28.564	28.1839	28.7001	28.6526	28.584	28.3522	28.3889	28.3167	29.5058	28.1571	28.5315	28.822	28.6495	28.5039	28.6257	28.4408	28.2319	28.8032	28.9546	28.7949	29.3865	28.6228	28.8072	28.6198	28.246	28.0787	27.8917	28.7465	28.1616	28.2821	28.4021	28.9677	28.9262	28.7561	28.8934	28.7797	28.3192	28.8819	29.0493	28.7701	29.021
O55131:SEPT7_MOUSE	31.2477	31.3457	31.1452	31.1432	31.3145	31.131	31.3373	31.1888	31.3059	31.0018	31.1074	31.126	31.197	30.9356	31.1579	31.116	31.9775	31.332	31.1823	31.1198	31.4749	31.3708	31.3956	31.1184	30.8325	31.29	31.3744	31.0203	31.4145	31.5163	30.6805	30.9574	30.6956	30.9367	31.091	31.7946	31.0351	31.229	31.0893	30.877	30.7996	30.5161	30.7194	30.8792	31.0083	30.8794	30.945	30.7475	31.0968
O55135:IF6_MOUSE	24.4965	24.8632	24.4496	24.5205	24.8242	24.5159	24.3988	24.4485	24.4946	24.2294	24.3931	24.3126	24.6686	24.2767	24.4556	24.5073	25.004	24.6303	24.5909	24.6681	24.3975	24.3995	25.274	24.8985	24.5635	24.2851	24.2646	24.472	24.4993	24.3333	24.5281	24.6393	24.6042	24.4607	24.2598	24.4813	24.1352	24.2235	24.6229	24.8717	24.5339	24.6669	24.8108	24.2766	24.1823	24.8799	24.9886	24.851	24.6745
O55137:ACOT1_MOUSE	25.9198	26.4201	25.9617	25.9782	26.575	25.8996	26.0102	25.5962	25.7756	25.4734	25.649	26.3043	25.4612	25.5725	25.6407	25.8103	26.4384	26.3112	25.8926	25.984	25.7566	25.8613	26.5228	25.8284	25.8231	26.0673	25.9691	26.0591	26.0296	25.7804	26.4541	26.4192	26.8264	26.0092	25.4455	26.1155	26.2538	26.8205	26.5604	26.4035	26.4352	26.4331	26.3171	26.3858	25.4793	26.596	26.5919	26.515	26.7083
O55142:RL35A_MOUSE	24.6071	25.0142	24.6014	24.5079	25.0802	24.7986	24.2231	24.5845	24.4512	24.7398	24.7677	23.8838	24.4577	24.6101	24.8143	24.6897	26.2107	24.5793	24.5893	25.2175	24.5899	24.5072	25.5243	24.9056	24.8448	24.5488	24.4851	24.4646	24.634	24.5536	24.8033	24.7222	25.0637	24.9368	24.7506	24.8249	25.1395	26.1783	24.6241	24.7713	24.9258	24.5569	24.7496	24.34	24.4741	24.8175	24.9193	24.3692	24.4202
O55143:AT2A2_MOUSE	30.9502	30.9958	30.7661	30.9473	31.2297	31.0046	31.0654	31.1684	31.1888	30.5509	30.9052	30.6124	31.1809	30.766	31.1106	30.9121	32.0598	30.8745	31.1617	31.5914	31.6187	31.2551	31.8754	31.1368	31.0856	30.8523	31.1913	30.8574	31.2882	31.4544	30.9418	31.0822	31.2605	30.9874	30.9799	31.6286	31.09	31.6153	31.481	30.7026	30.6585	30.4669	30.8215	30.5319	31.1006	30.3154	30.5665	30.644	30.9251
O55201:SPT5H_MOUSE	23.4362	23.0685	23.0862	23.234	23.6941	23.3986	23.5028	23.6398	23.9318	23.2416	23.152	22.8829	23.2883	23.0708	23.7419	23.0876	23.8274	23.4571	23.5567	23.6	24.2062	23.7992	24.468	23.5819	23.52	22.727	23.3836	23.124	23.4018	23.7103	23.1064	23.4612	23.5424	23.5381	23.2407	23.6435	23.1884	23.6832	23.366	23.0747	23.3843	22.5988	23.3602	23.0058	23.1987	22.7422	22.7872	23.0584	23.642
O55203:LDB2_MOUSE	19.2791	NA	19.176	19.236	NA	18.6047	18.7445	17.7517	19.3583	19.7347	NA	18.6173	18.8719	20.2187	18.3467	17.2486	NA	20.0073	18.8623	19.1013	15.6902	NA	19.1119	18.3927	19.2891	18.7303	18.8438	19.0185	20.6905	16.0863	18.1143	18.4946	18.4324	19.4627	17.2988	NA	17.7973	18.2658	19.7364	20.6089	18.501	18.1395	16.4697	20.2969	NA	17.2839	16.1595	NA	16.4499
O55222:ILK_MOUSE	24.8352	24.5594	24.672	24.8011	24.9199	24.6741	25.3044	25.1057	25.19	24.2871	24.6289	25.2126	24.6943	24.3775	24.9517	24.4475	25.967	24.8262	25.0535	24.7119	25.5363	25.5008	25.5869	24.5311	24.4019	25.1566	25.6068	24.8127	24.6647	25.9392	25.5533	25.0737	24.4985	24.5794	24.4759	25.6411	24.1409	25.0714	24.6654	25.1978	24.6426	24.709	24.6425	24.5946	24.4057	24.4901	24.7515	25.1265	25.56
O55229:CHKB_MOUSE	23.4173	23.4084	23.5001	23.3154	23.4587	23.2455	23.4827	23.3581	23.2184	23.5596	23.8051	23.2274	23.059	23.5166	22.8316	23.1749	23.1759	23.7059	23.3465	23.353	23.2831	23.4069	24.1272	23.3852	23.1891	23.2491	23.4741	23.2841	23.9038	23.5503	23.3111	23.4384	23.4314	23.3485	23.2789	23.7301	23.3831	23.2741	23.551	23.1324	23.2192	23.1998	22.9027	22.9889	23.3574	22.7649	22.913	23.4656	23.4048
O55234:PSB5_MOUSE	27.1731	27.5231	27.0227	27.1251	27.7435	27.1687	27.0104	27.1581	27.2198	26.939	26.667	26.9615	26.7943	27.0012	27.023	26.907	28.3095	27.5165	27.174	27.4636	27.6368	27.2023	28.3008	27.3343	27.1999	26.9818	27.1642	27.0679	27.4157	27.43	26.9457	27.3304	27.4009	27.2593	27.2438	27.7266	27.181	27.5869	27.3146	26.8762	27.197	26.9629	27.2815	26.9616	26.9462	27.2186	27.3745	27.1918	27.5052
O70133:DHX9_MOUSE	28.9179	28.8555	28.7199	28.8873	29.338	28.9649	28.9351	28.9983	29.2885	28.5926	28.6167	28.8147	28.7962	28.6004	29.0918	28.8295	29.5527	28.6927	29.188	29.3022	29.2658	29.1464	29.6695	29.1316	28.9264	28.6978	29.1925	28.8706	28.8346	29.0469	28.8812	29.0621	28.9517	28.7642	28.6992	29.0414	28.828	29.5138	28.7045	29.0402	29.0624	28.9322	29.1316	28.6626	28.5992	28.7418	28.7634	29.0556	29.2304
O70139:IPKG_MOUSE	22.4594	23.8533	22.4293	21.8352	23.0434	22.3359	22.3964	21.5115	21.6231	21.9646	22.6537	21.2457	21.0386	22.013	21.1298	23.1575	23.7871	22.5756	21.4197	22.6246	21.5575	21.4519	23.4839	21.9038	22.6025	22.6932	21.3172	21.4026	22.342	21.1543	21.2713	21.7012	22.3682	21.0155	21.8995	23.0232	23.206	23.3374	21.8888	21.4483	22.4302	21.4303	21.0147	20.8191	22.5187	22.0128	NA	20.6137	21.6049
O70152:DPM1_MOUSE	22.5033	22.5972	22.4204	22.6716	22.5309	22.4669	22.7417	22.3227	22.6326	22.0416	21.9847	23.0582	22.5379	22.5592	23.1309	21.6465	22.8152	23.2189	23.0523	22.6188	23.4266	23.0928	22.5663	22.8129	22.6933	21.6308	22.5201	22.8219	22.8739	23.1183	22.8665	23.0288	23.0866	22.9818	22.0617	23.1551	22.4389	22.7386	23.2898	22.5137	22.9648	23.2254	22.8867	22.9134	22.6506	22.452	22.5994	23.0491	23.0928
O70161:PI51C_MOUSE	29.2303	29.3867	28.9036	28.9415	29.5369	29.1738	29.3811	29.2764	29.3732	28.7802	28.8271	28.6205	28.8777	28.7309	29.2121	29.2152	30.1667	29.0792	29.1836	29.5045	29.7518	29.4863	29.9621	29.2876	28.7058	28.7186	28.8725	28.5823	28.6624	29.5424	28.5937	29.0108	29.0633	28.9492	29.0879	29.6884	29.0198	29.2478	28.8445	28.4791	28.2512	28.0717	28.4624	28.3605	29.0846	27.8423	27.8887	28.4562	29.0537
O70166:STMN3_MOUSE	22.4434	21.6026	21.8725	22.9452	24.6257	23.2122	22.9121	22.8779	23.1612	22.0976	22.1842	21.6055	23.2488	22.3007	23.0492	22.8731	24.2076	21.7932	23.4062	23.4325	24.1901	22.8785	23.6989	23.7196	21.9819	21.5893	23.423	22.5575	22.623	22.9891	22.7447	23.0277	23.0485	21.9462	22.1477	22.7657	23.7918	23.5414	22.0691	23.0088	23.0168	22.348	22.8366	22.0743	22.5929	22.9424	22.1536	23.3646	23.4292
O70172:PI42A_MOUSE	28.317	28.4977	28.3056	28.3125	28.816	28.4366	28.2061	28.2544	28.352	28.2123	28.2727	28.2398	27.9908	28.2032	28.3974	28.3298	29.6004	28.6625	28.3096	28.6606	28.8185	28.5322	29.5773	28.4352	28.1905	28.1749	28.3614	28.1588	28.4295	28.6149	28.216	28.4149	28.4221	28.3944	28.2505	28.8965	28.2382	28.8085	28.4634	27.988	27.9906	27.9235	28.1222	27.9997	28.1948	28.3066	28.4988	28.1853	28.4274
O70194:EIF3D_MOUSE	26.6253	26.4315	26.5763	26.5483	26.5782	26.6676	26.7061	26.8691	26.7772	26.5864	26.9746	26.3127	26.8553	26.4471	26.9788	26.6662	26.845	26.6357	26.8661	27.0101	27.3809	26.8065	26.9173	26.8744	26.4513	26.8381	26.7062	26.6069	27.0163	27.0547	26.5289	26.7654	26.6073	26.5715	26.4063	27.0245	26.5854	26.8914	26.8095	26.5041	26.4998	26.3874	26.6406	26.4891	26.7022	26.5294	26.6199	26.5798	27.0837
O70228:ATP9A_MOUSE	24.6121	24.4675	24.4889	24.7404	24.9933	24.7218	24.7383	24.8939	24.9365	24.306	24.908	24.2741	25.2983	24.396	24.9018	24.5961	25.0447	24.7883	24.926	25.3682	25.1948	24.8049	25.4655	25.1155	24.9006	24.6568	24.8778	25.0101	25.0244	24.9721	24.9909	25.0155	24.9059	24.3913	24.4429	25.2431	24.372	25.235	24.8891	24.5075	24.5399	25.6664	25.3899	25.1543	24.4617	25.0933	24.6906	24.9699	25.0132
O70250:PGAM2_MOUSE	29.203	29.8069	29.2761	28.9376	29.8878	29.5519	29.696	28.1647	27.9852	29.3239	29.5186	28.4549	28.13	29.2777	29.7469	29.2952	30.6087	29.1985	28.2928	29.2702	29.049	28.82	29.9613	28.4554	28.9699	28.7884	28.0814	28.8245	29.029	28.9701	29.67	29.1742	29.9278	29.3154	29.0808	29.4509	29.4801	30.156	29.2218	29.4306	29.5905	29.4513	28.9509	29.2208	29.2562	29.7627	29.8221	28.2655	29.4721
O70251:EF1B_MOUSE	28.0709	27.9109	28.1434	28.1312	28.3004	28.0495	27.9653	27.974	28.367	28.0404	28.6626	27.9596	28.4757	27.7889	28.2687	27.8399	28.7705	28.1389	28.181	28.2424	28.1815	28.1719	28.5867	28.124	27.7138	28.3354	28.5481	28.0402	28.3692	28.1435	27.7616	27.94	27.4511	27.5292	27.3918	27.9426	27.8065	28.2669	27.9075	27.791	27.9451	27.586	27.9842	27.6095	28.1965	27.8399	27.9905	27.9736	27.7787
O70252:HMOX2_MOUSE	27.241	27.2153	27.068	27.1309	27.4581	27.1585	27.315	27.7855	27.5463	26.8873	27.3194	26.8501	27.3235	26.892	27.3995	26.8843	27.8015	27.4694	27.6459	27.509	28.5546	27.9174	27.417	27.8855	27.4344	27.0861	27.7221	27.2368	27.492	28.3242	27.5328	27.6365	27.3559	27.0128	26.7995	28.5363	27.2554	27.6312	27.6662	27.1691	27.0039	27.0507	27.6575	26.9063	26.7928	27.5116	27.5161	27.5065	28.4086
O70274:TP4A2_MOUSE	22.6266	23.0544	22.5328	22.7207	23.6677	22.7597	22.6538	22.5606	22.6916	22.1066	22.451	22.5195	22.5144	22.1815	22.6532	22.5365	23.0616	22.4942	22.9803	23.4369	23.0751	22.7623	23.4951	23.321	23.0897	22.2877	22.985	22.6924	22.773	22.636	23.1119	22.9753	23.0052	22.5559	21.7662	22.7606	22.6081	22.8174	22.8436	22.8382	23.0731	22.6511	23.07	22.8451	22.8304	22.6739	23.0181	23.0638	22.5745
O70291:GRK4_MOUSE	21.3123	21.169	20.96	21.0576	21.5307	21.052	21.378	21.6615	21.7051	20.9973	21.0131	20.6607	21.4239	20.615	21.1105	20.9519	21.3714	20.8396	21.4576	21.5897	21.7323	21.6147	22.3759	21.8957	21.3597	21.0288	21.7802	21.0811	21.1364	21.7773	21.6859	21.3937	21.7852	21.574	21.1753	22.1672	21.3208	22.0104	21.3154	21.4292	21.0256	20.6686	21.8245	20.5397	20.5067	20.5184	20.7323	21.1834	20.9673
O70293:GRK6_MOUSE	23.6499	23.8785	23.3363	23.3714	23.882	23.5133	23.7939	23.702	23.7855	23.1417	23.4332	22.8918	23.6488	23.0628	23.8287	23.2799	24.0325	23.2376	23.9289	24.2842	24.1829	23.6517	24.3355	23.9292	23.6082	23.2849	23.8267	23.3468	23.6008	23.5946	23.4831	23.7389	24.1521	23.4322	23.1097	23.7917	23.8118	24.4969	24.029	23.6258	23.2193	23.0375	23.3555	23.3503	22.9864	23.1016	23.245	23.36	23.5655
O70305:ATX2_MOUSE	25.1944	25.0653	25.1435	25.1279	25.461	25.3945	25.3482	25.3187	25.3273	25.0367	25.818	24.6541	25.4579	24.9385	25.6992	25.4791	26.5726	25.3802	25.5606	26.0645	25.8101	25.69	25.9381	25.6632	25.3811	25.5139	25.8031	25.0524	24.9769	25.6004	25.0928	25.3037	25.4353	25.3198	25.4683	25.5132	25.4255	25.8596	24.9798	24.7699	24.8601	25.0338	25.1791	24.3758	25.3715	24.9438	24.9051	24.7317	25.1169
O70309:ITB5_MOUSE	19.5118	19.5851	19.7821	20.2632	20.266	19.9535	19.8879	20.2785	19.3066	19.2676	19.3463	20.9295	20.1278	19.7294	19.5981	20.2204	18.6688	20.5792	19.8443	19.4262	19.5966	19.8908	20.7049	18.6126	19.5888	19.6901	19.853	20.4234	20.2782	20.6477	21.7559	20.4727	19.9904	19.9109	19.7564	20.3707	19.8098	19.8935	21.2003	19.8037	18.6052	21.108	20.1223	21.239	19.0935	20.7317	19.4622	21.1361	20.8704
O70310:NMT1_MOUSE	27.0422	26.9198	26.8273	27.0206	27.5102	27.1681	27.0856	27.1712	27.2764	26.8872	26.7402	26.7619	26.9938	26.8163	27.3174	27.0286	28.1742	26.9214	27.2199	27.6049	27.4112	27.2916	27.3741	27.2787	26.9705	26.8403	27.2498	26.8526	27.1311	27.3269	26.9043	27.3301	27.5028	26.9297	26.7643	27.4426	27.1819	27.5587	27.4418	26.7949	26.3959	26.5881	26.633	26.6467	26.7445	26.4593	26.4349	27.0936	27.7171
O70311:NMT2_MOUSE	26.1034	25.1059	25.7139	26.176	26.4777	26.1087	26.5961	26.4858	26.6376	26.0742	25.9168	25.7586	26.2388	26.229	26.5709	25.1572	26.6267	26.3093	26.7394	26.7358	26.657	26.6527	26.6669	26.5992	26.1832	25.1746	26.4184	26.0242	26.2278	26.6327	26.0742	26.4714	26.625	26.4865	25.986	26.6137	25.7575	25.8808	26.429	25.478	24.851	25.5924	25.7318	25.997	26.1927	25.4384	25.5022	26.057	26.6278
O70318:E41L2_MOUSE	28.8698	29.0563	28.9932	29.1515	29.4546	28.9463	28.8694	28.7288	28.8773	28.6762	29.0162	29.2242	29.1306	28.7967	28.8437	28.6903	29.6046	29.2646	28.9516	29.0594	29.0753	29.0542	29.8248	28.9519	28.9598	28.8496	29.2028	29.1078	29.2583	29.0253	29.0704	28.9825	28.8933	28.8679	28.7622	28.9581	28.6408	29.4444	29.2743	28.9873	29.087	29.1434	29.1158	28.9904	28.7796	29.2334	29.4051	29.0341	28.812
O70325:GPX4_MOUSE	26.9775	27.3207	26.9157	27.0155	27.4099	26.9071	26.9713	27.0333	27.0349	26.5831	26.869	26.89	27.0756	26.6864	26.8143	26.7179	27.3496	26.8212	27.1379	27.2441	27.5863	27.2137	27.5638	27.2056	26.9692	27.0639	27.4914	27.1128	26.975	27.4679	27.1542	27.1771	26.9354	26.7914	26.63	27.5859	26.8754	27.2244	27.1225	27.2159	27.4282	27.1309	27.5717	27.0815	26.4539	27.5348	27.7997	27.2452	27.4418
O70354:CAH11_MOUSE	21.9856	21.7555	21.3549	21.3419	22.1185	21.9024	21.9993	21.9074	22.5377	21.6499	21.7185	20.2956	21.1867	21.7669	21.9586	21.7654	21.6692	21.7911	22.2142	22.2655	22.311	22.2899	20.6579	21.5873	21.634	21.2903	21.5987	21.2174	21.9695	22.236	20.654	21.5088	21.1409	21.8025	21.6433	22.5804	21.6506	22.2191	20.9668	20.8806	20.6267	21.4505	20.8656	20.6056	21.8731	20.6204	20.2055	21.0431	21.5226
O70378:EMC8_MOUSE	24.7276	25.0773	24.7904	24.7358	24.9901	24.6817	24.6648	24.2041	24.5332	24.6353	24.7151	24.734	24.6577	24.5616	24.8317	24.3435	24.676	24.828	24.3009	24.6819	24.5937	24.227	25.2743	24.297	24.5838	23.1828	24.3702	24.6234	24.7614	24.5077	24.6873	24.5568	24.5797	24.5375	24.3895	23.619	24.5866	25.3481	25.0276	24.2819	24.4103	24.6987	24.7343	24.4695	24.4576	24.2828	24.1664	24.5845	24.2469
O70400:PDLI1_MOUSE	21.4859	20.6083	21.7845	22.7507	22.2003	21.1365	21.9889	21.9687	21.5686	21.7777	21.5901	23.1619	23.1135	22.5271	22.5236	17.295	20.2498	23.0917	23.3431	22.3622	21.6732	22.3869	23.1139	23.7282	22.6768	24.0636	23.6035	22.775	23.3778	21.8755	26.0741	23.0119	22.1152	22.6838	20.96	24.3541	22.7795	23.0489	22.1629	23.4838	22.4359	21.2766	22.4476	22.6923	21.3167	19.7398	22.6672	22.2987	21.8338
O70401:TSN6_MOUSE	19.1409	20.506	18.7322	18.6057	20.5832	19.3618	18.5995	18.6345	18.9125	18.5456	18.9046	16.9725	17.8168	19.0504	18.9966	18.8171	16.5443	20.364	19.0144	19.0628	19.1826	16.3418	17.8931	19.3688	20.3378	18.0953	17.739	18.9242	18.0812	17.4129	20.914	19.8518	19.5317	18.2547	19.1656	19.0646	19.5221	20.4561	20.5042	20.3347	21.0825	21.0877	20.8152	19.8309	18.2903	22.0374	21.6202	20.9459	19.9859
O70423:AOC3_MOUSE	20.4548	21.6618	21.6447	21.9981	21.9167	20.6894	19.9356	19.9168	20.5977	19.6242	21.1066	24.1863	20.4579	21.4315	19.5485	19.8607	NA	NA	19.7181	19.9169	20.409	18.3674	20.5038	19.9336	NA	21.2049	20.2711	21.5591	19.91	19.3645	25.3973	20.9431	20.5553	19.1648	NA	22.5134	21.7776	22.2001	19.7573	24.3571	22.4072	20.687	21.0839	24.4447	NA	21.8589	20.2029	20.1215	20.8745
O70433:FHL2_MOUSE	22.7271	22.3572	21.8793	21.8818	22.7488	22.7504	22.9146	23.9681	23.1203	22.5162	20.9056	21.7381	21.033	22.0075	23.733	22.5125	23.3071	21.6783	23.6087	22.8981	21.9832	22.7149	21.1675	22.8229	21.834	19.0233	20.3274	20.7699	20.1487	22.9912	22.5848	22.2316	23.148	22.6845	23.0244	23.2015	22.42	21.2066	21.8778	21.7635	20.4977	18.4878	20.9088	21.5076	23.0081	17.9668	18.3029	19.3537	22.1298
O70435:PSA3_MOUSE	27.4556	27.6884	27.3812	27.4134	27.7896	27.501	27.1962	27.3885	27.5941	27.3435	27.2816	27.2114	27.2039	27.4488	27.322	27.4436	28.4976	28.0159	27.3899	27.6087	27.9814	27.5635	28.4425	27.5288	27.4246	27.4566	27.557	27.4094	28.0363	27.8013	27.2655	27.5972	27.5129	27.613	27.3285	27.9528	27.4434	27.8462	27.7028	27.3269	27.3277	27.1579	27.4529	27.2074	26.9719	27.4132	27.5652	27.4019	27.8431
O70439:STX7_MOUSE	25.8945	26.0987	25.6575	25.7862	26.2524	25.9287	25.9192	25.8753	26.007	25.5531	25.5605	25.4177	25.9265	25.5482	26.1286	25.7854	26.86	26.0667	26.0155	25.7563	26.39	26.0201	26.5356	26.0367	25.4471	25.9019	25.7555	25.6983	25.9672	26.1638	25.9326	25.9403	25.6668	25.5771	25.6113	26.7226	25.9203	26.5423	25.8433	25.7407	25.9386	25.5809	25.8093	25.5811	25.7483	26.5189	26.0461	25.8452	26.1528
O70443:GNAZ_MOUSE	29.1071	29.4011	28.846	28.9142	29.3932	29.0123	29.194	28.9159	29.1902	28.643	28.5189	28.8209	28.7631	28.6794	28.9794	28.9973	29.5053	29.1454	29.0216	29.0339	29.3465	29.0945	29.5083	28.91	28.6735	28.9769	29.0353	28.7554	28.9512	29.1723	28.6432	28.9367	28.7893	28.7643	28.649	29.3501	28.9439	29.5741	28.6592	28.8758	28.7354	28.3984	28.5792	28.8156	28.8189	28.6727	28.5505	28.7708	29.0339
O70451:MOT2_MOUSE	18.8107	19.3391	19.4039	19.4538	20.0434	19.5499	19.0584	18.5721	18.5529	18.2925	19.7813	20.2028	17.9282	19.6406	19.4056	19.1099	NA	20.2687	19.2804	20.8369	17.0223	19.2009	19.7833	18.7233	19.2852	19.7656	19.0792	19.0835	19.7572	17.9709	18.8239	19.1812	19.9972	19.6004	19.6048	18.2309	21.5533	20.3993	19.2337	20.9466	19.9524	NA	17.835	19.1411	20.3244	19.4853	19.5483	17.1385	19.0088
O70456:1433S_MOUSE	32.3649	33.0436	32.15	32.2334	33.3311	32.3679	32.2871	32.098	32.3524	31.7764	32.1403	31.6397	32.1086	31.8543	32.1828	32.1036	33.6774	31.7788	32.1795	32.8437	32.3765	31.9964	33.0459	32.3315	32.0877	31.5575	32.3295	31.9904	32.0386	32.243	32.1896	32.315	32.6765	31.9689	31.9816	32.6083	32.4099	33.2741	32.0626	32.2417	32.3104	32.0089	31.972	31.9717	32.4212	31.8558	31.8977	32.1543	32.2374
O70480:VAMP4_MOUSE	23.9165	23.4999	23.7637	23.9204	23.6745	23.898	23.7259	24.3976	24.4696	23.9705	23.5116	24.0729	24.0054	23.9286	24.2404	23.7483	23.4452	23.8224	24.2116	24.051	23.9537	24.1552	24.5248	24.3995	23.8662	24.1345	24.2038	23.9709	24.1865	23.7088	23.3936	23.8218	23.6324	23.8003	23.758	23.9009	23.9637	24.1698	23.2488	24.4449	24.1632	23.5032	24.2637	23.6034	23.622	23.8568	23.7293	23.9538	23.6779
O70481:UBR1_MOUSE	23.4699	23.2348	23.2596	23.7809	23.6611	23.5055	23.5035	23.4664	24.1236	23.0175	23.2686	23.5175	24.2805	23.6646	23.5879	23.1084	23.6859	23.7754	23.8333	23.6616	23.5448	23.8141	23.5406	23.9335	23.8285	23.3713	24.657	23.9574	23.9233	23.9532	23.1611	23.6486	23.717	23.4844	23.1091	23.4823	23.3948	23.7464	23.9482	23.5452	23.6791	24.1072	23.502	24.0073	23.6107	23.4844	22.9695	23.7824	23.0712
O70492:SNX3_MOUSE	26.4141	26.7642	26.3699	26.4356	27.1744	26.4637	26.2341	26.5107	26.648	26.01	26.6275	26.0779	26.5988	25.8915	26.5728	26.2161	27.47	25.7926	26.4224	26.9611	26.8618	26.5714	27.0084	26.807	26.1549	26.1862	26.8116	26.3119	26.0137	26.6444	26.6271	26.4181	26.4361	26.0586	26.1948	26.8638	26.4159	27.0383	25.8652	26.4796	26.5708	26.3925	26.6678	26.0415	26.1169	26.2804	26.5228	26.3759	26.2999
O70493:SNX12_MOUSE	27.894	28.0303	27.711	27.7039	28.1051	27.7057	28.2633	27.7095	27.8341	27.4484	27.7744	27.591	27.7425	27.377	27.9678	27.3729	29.0458	27.3171	28.1298	28.0397	28.3916	28.0145	28.2212	27.9725	27.5239	27.4033	28.0937	27.6709	27.649	28.1179	27.8146	27.9737	27.74	27.4459	27.8865	28.0581	27.6712	28.5089	27.3688	27.6678	27.9745	27.5532	27.7432	27.6176	27.3807	27.4929	27.6375	28.0206	28.4588
O70503:DHB12_MOUSE	26.8853	26.9914	26.93	27.0509	27.3687	26.9686	26.9285	26.9055	27.0246	26.5964	27.0929	27.0394	27.0072	26.7884	26.9442	26.7731	29.2199	27.2709	26.9855	27.4135	27.4323	27.0631	27.6835	26.897	26.8907	26.8897	27.2399	27.1266	27.2533	27.3447	27.1792	27.1953	26.9189	26.8989	26.8752	27.2157	26.9131	28.1059	27.2989	27.0456	27.0638	27.2403	27.3707	27.0739	26.9632	27.3268	27.4495	27.3382	27.1924
O70507:HCN4_MOUSE	23.2164	23.7354	23.4407	23.6489	23.8266	23.0734	23.3704	23.1322	23.1247	22.6353	23.3592	24.0329	23.7614	22.9747	23.0593	22.4329	22.8203	22.6357	23.1994	23.6393	23.4308	23.4597	23.3969	23.1722	22.8159	23.9066	24.0692	23.7681	23.4681	23.5496	23.9441	23.4892	22.8145	23.1046	22.7725	23.556	22.9545	23.7262	23.0449	23.9277	24.2568	23.9223	24.0811	23.8348	23.4707	23.2822	23.3362	23.8526	24.1908
O70551:SRPK1_MOUSE	23.5178	23.5522	23.3251	23.4811	23.8534	23.6296	23.1824	23.797	24.0312	23.3054	23.2961	23.1466	23.5607	23.3637	23.7848	23.5166	24.5782	23.0782	23.6532	24.2205	24.1102	23.7975	24.4864	23.8729	23.4488	23.1468	23.8682	23.2418	23.4098	23.887	23.4354	23.5101	23.5211	23.687	23.337	24.0569	23.3171	23.0547	23.1383	23.2773	23.0656	22.6888	23.2599	22.6367	23.3754	22.4415	22.79	23.0411	23.5632
O70572:NSMA_MOUSE	21.6476	21.8823	21.6262	21.6646	22.3812	21.4833	21.7956	21.9477	21.271	21.6414	21.1271	21.8538	21.0343	21.3893	20.9553	21.2073	21.5225	22.2273	21.8639	22.3046	22.8304	21.3235	22.6925	21.6858	22.3637	21.2448	22.4923	22.1057	22.812	22.2241	22.9703	22.4098	22.1691	21.9525	21.3341	21.5704	21.5319	21.5657	22.5399	21.9857	22.5468	22.5815	22.5294	22.1529	21.3445	22.9184	23.0472	22.4819	22.9344
O70585:DTNB_MOUSE	23.2972	23.6226	23.3551	23.5642	23.9986	23.3683	23.3122	23.6001	23.4957	22.7585	23.4866	23.5526	23.7815	22.9243	23.66	22.8904	24.2564	23.2522	22.7915	23.933	23.1908	23.4974	24.0489	23.6673	23.2001	22.181	23.5791	23.444	23.2264	23.1352	23.6763	23.4976	23.1683	23.1889	23.3277	23.9657	22.9508	23.8293	23.3467	23.3185	23.491	23.5459	23.6502	23.2918	23.0901	22.6175	22.9215	23.7244	23.7141
O70589:CSKP_MOUSE	27.7494	27.9983	27.5854	27.7218	28.4204	27.7152	27.7343	27.8232	27.9487	27.3163	27.5998	27.4271	27.7242	27.3154	27.7432	27.3815	28.5075	27.4865	27.7616	28.2057	28.2358	27.8941	28.4139	27.8295	27.4709	27.2324	27.8592	27.577	27.5351	27.9377	27.6006	27.6716	27.4767	27.5976	27.6562	28.3671	27.4429	27.7023	27.309	27.5043	27.6259	27.6468	27.7132	27.3954	27.6105	27.1788	27.316	27.4513	27.5775
O70591:PFD2_MOUSE	25.7138	25.8764	25.6489	25.6912	26.1801	25.831	25.6977	25.7069	25.7486	25.5326	25.7813	25.4051	25.5791	25.6007	25.9543	25.5889	26.7378	26.099	25.865	26.0778	26.2684	25.7663	26.5273	26.2142	25.8351	25.6605	25.8502	25.7576	26.196	25.9349	25.7788	26.0405	25.9901	25.6572	25.3427	26.1774	25.7255	26.2899	26.3607	25.7964	25.8565	25.7527	26.0068	25.6704	25.354	26.3796	26.3036	26.1054	26.2181
O88196:TTC3_MOUSE	23.3198	23.3266	23.0116	23.3672	24.9384	23.562	23.5954	23.6301	23.5817	22.7756	23.3311	22.6129	23.4362	22.4813	23.3262	23.5019	25.4661	22.1116	23.3773	24.6386	23.7528	23.6729	24.1353	23.1098	24.1572	23.2501	23.9534	23.1423	22.4282	23.8476	23.6655	23.3624	23.3289	22.5386	22.7167	22.7405	24.049	23.2308	23.2211	23.9109	24.1705	23.8941	24.0694	22.2631	23.5101	23.6382	23.9935	23.51	23.1363
O88271:CFDP1_MOUSE	22.6978	21.8567	22.4416	22.4248	22.7043	22.6719	22.6973	22.8584	23.3336	22.9035	22.8528	22.1535	22.0046	22.8369	23.0731	22.0733	23.9261	22.9219	22.8329	23.5292	22.8551	22.9685	23.6521	23.2371	23.0527	21.8148	22.6481	22.5354	22.8424	22.6409	21.9883	22.7628	22.9907	22.9288	22.407	22.6712	22.585	22.7741	22.5699	22.3528	22.3674	22.9085	22.5742	22.3149	22.6187	22.2079	22.2062	22.401	22.9042
O88291:ZN326_MOUSE	23.2681	22.3884	22.8991	23.054	23.5901	23.2726	23.3431	23.5366	23.7421	23.599	23.5282	22.0807	23.393	23.1524	23.2861	23.0617	23.3154	21.6162	23.3615	23.033	23.5869	23.3912	20.615	23.304	21.1761	23.305	23.5913	22.5287	22.5925	23.4231	23.188	22.7642	22.5735	22.6936	23.53	21.0264	23.0079	23.4416	22.5405	23.2291	22.5834	21.526	22.9666	20.9269	22.7257	22.5676	22.2076	22.6319	23.0061
O88307:SORL_MOUSE	24.4022	23.7615	24.1745	24.6984	24.3912	24.7054	24.4411	24.6552	24.8135	24.5925	24.1551	24.1887	24.8686	25.3449	24.7421	24.3436	23.3906	24.3787	24.7298	24.4034	24.9573	24.8516	25.3131	24.3364	24.1136	24.9217	25.0442	24.63	24.4489	24.8346	24.2326	24.5283	24.3954	24.5252	24.3989	24.2498	24.6768	24.887	24.8635	24.4607	24.1691	24.2863	24.2368	24.6216	24.642	24.0444	24.2811	24.5458	24.6665
O88329:MYO1A_MOUSE	22.2394	22.3578	21.7126	21.5383	22.2511	22.1895	21.7065	22.9652	23.0819	21.8114	21.3347	21.3465	21.5753	20.9805	22.8548	22.6718	23.294	21.0784	22.2465	23.0084	23.9828	23.762	23.0523	22.1363	20.7798	22.3236	21.9108	21.7743	21.6936	23.398	21.3059	21.1177	19.9127	22.8424	22.6576	23.7752	22.6637	22.5394	18.0937	22.1364	22.1548	22.4979	22.5714	21.6185	22.7781	21.5947	22.4573	20.5856	18.8776
O88342:WDR1_MOUSE	31.1579	31.4176	30.9666	31.1213	31.672	31.1605	31.0818	31.1267	31.316	30.8164	30.6244	31.0081	30.8752	30.93	31.1371	30.903	31.3166	31.2273	31.4357	31.2939	31.4602	31.1823	31.628	31.3193	31.1742	30.9886	31.3507	31.0733	31.2972	31.3579	31.3889	31.5371	31.5924	30.9998	30.6425	31.2147	31.1416	31.3993	31.6453	31.1947	31.0785	30.8079	31.1455	31.1721	30.6949	30.9639	31.1012	31.4765	32.0654
O88343:S4A4_MOUSE	29.4985	29.6662	29.7428	29.8921	30.1576	29.5918	29.5747	29.7246	29.5388	29.2143	30.0424	30.0485	30.1812	29.1813	29.4753	29.5532	30.1305	29.3358	29.5624	29.8568	30.4797	29.9646	30.3726	29.4794	29.4133	30.1934	30.4289	30.2145	29.8336	30.3804	29.5213	29.7201	29.2124	29.3917	29.7683	30.0387	29.5164	29.9004	29.3544	30.1425	30.7301	31.0058	30.8738	30.1631	29.6519	30.912	30.9616	30.4334	30.0242
O88384:VTI1B_MOUSE	24.2304	24.081	23.9121	23.9073	23.9298	24.1181	24.2564	24.4405	24.6488	23.9352	23.6354	23.9967	23.772	23.9305	24.5062	24.1059	25.0581	24.0382	24.2276	24.2433	24.7639	24.4897	25.269	24.4762	23.6989	23.8892	23.7812	23.7108	24.0149	24.6435	23.5106	23.8798	23.7268	24.1062	24.0539	24.4726	24.0877	24.7278	24.0292	23.7692	23.5163	23.285	23.4562	23.4502	24.046	23.8429	23.7699	23.6325	23.7067
O88441:MTX2_MOUSE	27.1199	27.1697	26.9584	27.167	27.5095	27.0384	27.3332	27.0651	27.3346	26.6421	26.7919	27.2299	27.2571	26.6715	26.9371	27.0355	27.2464	26.8314	27.0836	26.9531	27.4835	27.2076	27.3392	26.7834	26.6596	27.4545	27.5594	27.2438	27.1657	27.573	26.5549	27.0016	26.6258	26.5029	26.5306	27.2128	26.3281	25.8567	27.1714	27.5331	27.2739	27.3206	27.5571	27.1888	26.8683	27.4726	27.5086	27.6101	27.3031
O88444:ADCY1_MOUSE	25.457	26.1159	25.5955	25.3341	25.6355	25.345	25.1169	25.5935	25.5018	25.0934	25.9809	25.1918	25.3993	25.1097	25.0394	25.5953	25.6456	25.6076	25.471	25.9552	25.461	25.6488	25.5345	25.6339	25.2568	25.8166	25.3146	25.1617	25.2514	25.3511	25.5254	25.5265	24.8087	25.1716	24.9755	25.9405	25.8319	26.3171	25.345	25.4422	25.1366	24.4196	25.2812	25.3258	25.3737	24.115	24.01	25.227	25.9464
O88447:KLC1_MOUSE	26.9621	27.2434	26.8881	26.995	27.5233	26.894	26.9869	26.8562	27.1215	26.4965	26.8568	26.9558	26.8239	26.6771	26.8171	26.5587	27.8676	26.9968	27.1478	27.1323	27.0195	26.9497	27.5685	27.0262	27.02	26.719	27.1126	27.0506	27.2684	27.0124	27.0947	27.1332	27.0674	26.8011	26.5314	27.3695	26.7135	27.2952	27.5451	26.9306	27.16	27.3096	27.0779	27.1797	26.5269	27.1725	27.0749	27.1786	27.2495
O88448:KLC2_MOUSE	27.1148	27.3658	27.2323	27.4464	27.9018	27.1487	27.1629	27.2308	27.1368	26.7936	27.309	27.4607	27.4557	26.9673	26.8787	26.8471	27.8345	27.3014	27.164	27.5208	27.4912	27.3037	27.8633	27.0902	27.3095	27.4642	27.7027	27.3651	27.3948	27.4667	27.4472	27.3972	27.3415	27.3308	27.0373	27.4465	26.9618	27.7305	28.053	27.3411	27.3967	27.2462	27.4584	27.2349	27.0068	27.4916	27.5868	27.5487	27.38
O88452:STC2_MOUSE	21.6521	21.2595	21.8331	21.8706	22.2042	22.1807	21.563	22.0011	21.3724	22.4134	21.8075	21.852	21.0163	22.4101	21.6155	22.4932	22.5971	23.4017	22.0252	22.5136	23.3981	22.7026	24.0344	22.2693	22.3836	22.4111	21.2719	22.005	22.933	23.4653	22.0656	22.4197	22.6772	22.818	22.9454	23.5539	22.5956	23.7528	22.5475	22.1578	21.3289	22.3345	21.8962	22.3259	21.1672	23.2945	22.7185	21.2489	23.2558
O88455:DHCR7_MOUSE	24.4379	25.2736	24.561	24.6956	25.3715	24.7151	23.8767	24.2985	24.2401	24.3611	24.1577	24.4515	24.3008	24.6584	24.178	24.6523	25.3033	25.1751	24.9828	25.0145	24.4307	24.2669	25.2738	24.8317	25.1033	24.5917	24.8393	24.6152	24.8324	23.8871	25.319	25.0739	25.6849	24.9433	24.5085	24.5727	25.3125	26.0958	25.6229	24.8166	24.9428	24.236	24.9118	24.6913	24.5996	24.5288	24.7764	24.8261	24.3088
O88456:CPNS1_MOUSE	24.2816	24.8719	24.4428	24.6418	25.3514	24.2274	24.2886	24.1846	24.1354	23.8304	24.352	24.7171	24.6357	23.8629	24.0873	23.6082	25.2158	23.9903	24.7068	24.8185	24.704	24.4731	25.2422	24.5383	24.5137	23.7889	24.7924	24.6067	24.3093	24.5181	24.9072	24.6277	24.3861	23.8482	24.0201	24.7868	24.0165	24.481	24.5574	24.7485	25.1544	24.8008	24.9867	24.7489	24.3823	24.6186	24.9439	24.8882	24.5639
O88485:DC1I1_MOUSE	28.2316	28.5659	28.3806	28.3546	28.5613	28.3174	28.1418	27.9796	27.993	28.2258	28.3324	28.3982	28.0985	28.3602	28.1443	28.2036	29.1785	28.4781	28.2802	28.4768	28.2582	28.0939	28.7128	28.2106	28.2543	28.4792	28.2136	28.226	28.5615	28.234	28.0673	28.3367	28.3571	28.1698	28.0666	28.1195	28.4023	29.0562	29.001	28.2872	28.4137	27.9673	28.1065	28.102	28.1874	28.5124	28.4835	28.2319	28.2612
O88487:DC1I2_MOUSE	27.3125	27.4315	27.2138	27.2421	27.5732	27.3603	27.1521	27.4069	27.3409	27.3256	27.1929	26.9051	27.1387	27.3514	27.2668	27.2496	27.7788	27.6981	27.6416	27.3574	27.6474	27.3894	27.92	27.4523	27.271	26.7755	27.1461	27.0542	27.0137	27.5082	27.4239	27.4223	27.3732	27.3313	27.1295	27.4122	27.2607	27.2663	28.0403	27.1243	26.8737	26.8372	27.03	27.0116	27.006	27.197	27.374	27.0318	27.3512
O88507:CNTFR_MOUSE	24.2031	24.7577	23.8627	24.1205	24.8313	24.0616	24.6168	24.5826	24.33	23.1078	23.2707	24.3146	24.0637	23.2725	23.8373	24.3052	25.308	23.729	24.418	24.4361	24.7675	24.2199	24.4776	24.5525	23.7102	24.2909	24.3468	24.1355	23.697	24.6812	24.4967	24.2695	23.7786	23.7536	23.2681	25.0594	23.7543	22.3757	24.274	24.7766	24.7707	24.416	24.8922	24.0808	24.0823	24.7106	25.0497	24.5478	24.8027
O88520:SHOC2_MOUSE	23.6589	23.573	23.1357	23.2014	23.6371	23.4394	24.0675	22.9478	24.0064	22.9888	22.9217	23.0592	22.7973	23.3121	23.5349	23.2734	23.1779	23.4232	23.5509	23.4014	23.4015	23.9829	24.0069	22.9238	23.0609	23.3243	23.9004	23.2522	23.3736	24.1531	22.9977	23.5051	23.4219	23.0895	22.7109	23.9755	23.478	24.0795	23.0915	23.6721	23.2458	23.3258	22.9857	23.2638	23.1198	23.1459	23.4197	23.4682	24.0378
O88531:PPT1_MOUSE	26.3602	26.2871	26.4077	26.6207	26.7056	26.5285	26.2105	26.6902	26.5912	26.352	26.4833	26.5083	26.8235	26.4453	26.5725	26.3908	26.2823	26.6233	26.725	26.5566	27.1459	26.5909	26.9266	26.747	26.4896	26.9514	27.0712	26.685	26.9569	26.9635	26.7232	26.532	26.1681	26.3773	26.0919	26.5327	26.2572	26.5088	26.7578	26.6474	26.5193	26.4409	26.7861	26.4475	26.0629	26.6004	26.7981	26.4915	26.4872
O88532:ZFR_MOUSE	26.3355	26.1897	25.9144	25.849	26.4595	26.2079	26.7819	25.9778	26.361	26.0092	25.8191	25.6394	25.5707	25.7266	26.4866	26.1589	26.9082	25.4395	26.0061	26.3546	26.2367	26.3104	27.4289	26.0597	26.1899	26.3304	26.3877	25.8792	26.2288	26.2398	25.567	25.8548	25.9426	25.9782	25.8278	25.9048	25.7899	26.5029	25.9332	25.9385	25.8193	25.7548	25.7805	25.9454	26.2671	25.9889	25.6915	25.888	25.76
O88533:DDC_MOUSE	23.1058	23.9578	22.7547	23.0883	23.7128	23.2309	23.0855	22.7527	23.4359	21.9441	22.7072	22.4097	23.2414	22.9891	22.7285	23.4932	22.8146	23.5815	23.8074	23.1999	22.244	22.4742	23.3326	23.68	23.5925	23.7287	23.1226	23.5586	23.7569	22.5891	24.2709	23.728	23.5426	22.7581	21.7856	22.9088	23.6011	23.5252	24.6073	24.3772	24.7901	24.8187	24.342	23.7886	21.9684	25.0536	25.0487	24.2336	23.5151
O88543:CSN3_MOUSE	27.8001	26.4665	26.7771	27.4323	26.7838	27.2947	29.2964	27.8665	28.5762	26.8613	26.6404	27.1404	28.857	26.948	28.7729	26.6742	25.8771	26.9403	28.2924	26.5864	26.6285	28.3118	26.9374	27.0817	26.4151	27.3423	28.4383	27.4464	27.1372	27.8801	27.2814	27.309	26.583	26.7016	26.4395	27.4187	26.632	26.5696	27.0018	27.2434	26.8178	26.8487	27.2372	26.9645	27.0061	26.7438	26.6706	28.1064	26.9661
O88544:CSN4_MOUSE	28.3571	28.7485	28.479	28.5859	29.1759	28.5511	28.2374	28.1861	28.2241	28.2186	28.3371	28.612	28.1677	28.3881	28.2221	28.4185	29.1026	28.6531	28.4331	28.8287	28.6749	28.3514	29.4652	28.4212	28.5041	28.3657	28.2986	28.4297	28.6883	28.4574	28.2344	28.5086	28.6133	28.3774	28.2227	28.5016	28.5302	28.9585	28.7456	28.5513	28.6118	28.449	28.305	28.5289	28.3575	28.7908	28.7132	28.2647	28.455
O88545:CSN6_MOUSE	27.7317	27.8946	27.6017	27.7468	28.3287	27.8121	27.5245	27.7931	27.93	27.5775	27.4891	27.4455	27.6163	27.5968	27.6865	27.6363	27.9225	27.8668	27.9528	27.9046	28.0187	27.7689	28.347	27.9242	27.6818	27.6614	27.826	27.7076	27.9936	28.0396	27.654	27.8833	27.9831	27.6519	28.1575	28.0774	27.5333	27.8893	28.0862	27.7137	27.7358	27.7115	27.8193	27.6514	27.2778	27.7887	27.7731	27.8138	28.0058
O88569:ROA2_MOUSE	31.3915	31.2983	31.3642	31.3365	31.7915	31.6903	31.3046	31.1891	31.352	31.611	31.5374	31.01	31.0054	31.5393	31.9464	31.484	32.4665	30.6597	31.173	31.6094	30.9487	31.0767	32.1026	31.109	31.0425	30.9551	31.1282	31.0765	30.8221	30.9685	31.0888	31.2233	31.5864	31.2612	31.3211	31.3662	31.3935	31.8269	31.1061	31.4424	31.3307	31.0455	31.0739	30.9876	31.3386	30.9534	31.0683	31.0205	31.3281
O88587:COMT_MOUSE	23.6293	23.3875	23.5535	23.8602	23.9749	23.6938	23.6621	23.8142	23.7509	23.7166	23.1995	23.9103	23.6631	23.8927	23.5194	23.3882	22.5524	23.8128	23.869	23.816	23.4045	23.6281	23.5295	23.7275	23.6174	24.3121	23.7118	23.8202	23.8132	24.1279	23.6367	23.7903	23.7603	23.7848	23.6988	24.1392	23.7215	22.6272	24.3182	24.3284	23.435	23.9032	23.7267	23.9404	23.6933	23.5181	23.1183	23.6785	24.0765
O88602:CCG2_MOUSE	24.9392	25.0624	24.9086	24.9864	25.3328	24.9783	24.9835	25.032	24.9333	24.7775	24.7567	25.038	24.7382	24.8366	24.8768	24.867	25.6213	24.1141	24.8815	25.3622	25.7158	25.3585	25.8878	24.7386	24.4672	24.4645	24.9857	24.6808	24.3468	25.3316	23.748	24.2783	24.0531	24.999	25.1761	25.6533	24.733	24.3898	23.8896	23.947	24.3565	24.8832	24.4343	24.1838	25.1959	23.9114	23.644	23.8055	23.8609
O88643:PAK1_MOUSE	29.6977	29.88	29.7575	29.918	30.4651	29.8209	29.7098	29.8246	29.7414	29.4598	29.8577	29.8324	29.8452	29.5293	29.6972	29.5921	30.4849	30.0401	29.7824	30.0804	30.2889	30.0018	30.5193	29.8621	29.773	30.04	30.0546	29.7523	30.2446	30.0304	29.6083	29.7346	29.603	29.6234	29.6737	30.4345	29.5859	29.6823	30.0644	29.4875	29.5944	29.395	29.5887	29.5289	29.6399	29.7784	29.693	29.4136	29.6966
O88653:LTOR3_MOUSE	26.2639	26.1182	26.0964	26.2839	26.532	26.2936	26.3285	26.5092	26.5366	26.0723	26.0527	26.1422	26.3851	26.0763	26.4855	26.0805	24.947	26.4755	26.7727	26.5708	26.8421	26.784	26.6369	26.4805	26.2514	26.3742	26.6357	26.3113	26.6141	26.9387	26.4347	26.5779	26.1472	26.1586	25.893	26.3725	26.3381	25.9886	26.7462	26.3003	26.3362	26.303	26.3	26.0336	25.9515	26.2795	26.285	26.5908	26.8739
O88668:CREG1_MOUSE	20.6648	20.2007	20.5963	21.1579	21.4486	20.6392	20.6114	21.1401	21.172	20.6751	20.0377	21.4716	20.9037	20.8078	20.4474	19.8531	19.5714	20.8288	20.9741	20.7515	19.714	20.1521	19.5152	21.0156	20.8361	21.2555	21.3775	21.0932	21.3279	20.5245	21.0424	20.5693	20.3758	20.7375	20.1794	20.3845	20.7467	19.5906	20.7607	21.5102	20.6657	21.2804	20.8151	20.7614	20.1202	19.8973	20.1641	20.9078	20.2457
O88685:PRS6A_MOUSE	27.9505	27.9421	27.7598	27.9788	28.3283	27.9737	27.9642	28.0123	28.2155	27.6802	27.6712	27.7455	28.0896	27.7517	27.9963	27.8183	28.2098	27.9033	28.011	28.1574	28.3568	27.9994	28.4768	28.186	27.776	27.9047	28.0673	27.8545	28.0116	28.1699	28.0734	27.9648	27.7611	27.8393	27.6556	28.0233	27.8945	28.27	27.9503	27.6897	27.7762	27.6462	27.8603	27.6636	27.8081	27.721	27.7289	27.8066	27.9703
O88696:CLPP_MOUSE	25.828	26.203	25.8393	25.9878	26.9879	25.8576	25.8022	25.7685	25.9133	25.3934	25.886	25.8746	25.9575	25.1312	25.8505	25.4607	26.2222	24.6939	26.0178	26.2544	26.2363	25.8348	26.049	25.9985	25.7181	25.7273	26.1453	25.8498	25.0606	26.0522	25.858	25.9077	25.5589	25.2365	24.9768	25.9885	25.4459	25.4114	25.4484	25.9843	26.3453	26.7078	26.252	25.6689	25.5199	26.2538	26.1771	26.3363	26.3295
O88703:HCN2_MOUSE	25.3044	25.7242	25.5983	25.7098	25.8491	25.32	24.8136	25.6478	25.5187	25.161	25.6717	25.8361	25.9339	25.2201	24.685	25.526	25.9154	25.3588	25.8359	25.7382	25.4043	25.0701	26.678	26.0756	25.6882	25.8922	25.927	25.819	25.7137	25.2869	26.6462	25.8323	25.8251	25.8482	25.4685	24.8359	25.5437	26.1917	25.9284	25.7319	26.367	25.9695	26.2692	25.6823	24.8888	26.7213	26.9311	26.2457	25.5235
O88704:HCN1_MOUSE	25.5773	26.1424	25.9601	25.9854	26.354	25.5566	25.4523	25.5725	25.5202	25.1943	26.2961	26.2076	26.1574	25.2224	25.473	25.1768	26.2581	25.053	25.4232	26.0062	25.8411	25.2974	26.3	25.5656	25.4481	25.8795	26.177	25.9854	25.6852	25.3479	26.3001	25.7911	25.6307	25.4917	25.4485	25.911	25.3828	26.3502	25.533	25.9488	26.3523	26.2132	26.3661	25.8542	25.3811	25.5478	25.8843	25.831	26.2656
O88705:HCN3_MOUSE	20.0435	20.0582	20.1667	19.6156	18.8639	19.497	20.3609	19.493	20.4604	19.2945	20.9031	20.4109	19.5847	19.603	20.5746	18.9467	19.5428	17.5955	18.9052	19.3385	19.7085	19.3873	18.2914	19.4716	19.1275	19.687	20.0861	19.7695	17.5769	19.399	19.6632	18.8137	17.0456	19.7268	19.4277	20.6372	18.3749	19.9016	17.1566	19.6111	20.7586	19.7625	20.5496	20.5825	17.0902	20.1929	20.3144	19.1942	19.3363
O88712:CTBP1_MOUSE	28.8106	28.9963	28.6473	28.7846	29.3838	28.7751	29.035	28.7401	28.95	28.261	28.6203	28.7116	28.6605	28.3823	28.9866	28.3477	29.614	28.2089	28.8698	29.1457	29.0686	29.0735	29.4352	28.6793	28.4794	28.2141	28.9732	28.6746	28.4844	29.0757	28.4035	28.7851	28.663	28.4606	28.5459	28.9675	28.3912	28.5466	28.5203	28.4962	28.6642	28.7718	28.7494	28.6634	28.645	28.1244	28.3725	28.7852	29.1283
O88735:MAP7_MOUSE	24.1285	24.3444	23.8572	23.7371	24.8182	24.219	24.0345	24.053	24.225	23.9102	24.2263	22.948	23.6609	23.5212	24.0418	24.4946	25.58	22.6358	23.0232	23.996	23.3763	23.2983	24.1854	23.4355	22.6875	22.451	23.4964	23.3979	22.5657	22.7454	24.4401	23.3441	24.2155	23.464	24.6643	23.7184	24.0777	24.9876	23.1001	23.6733	23.6942	23.1917	24.6478	23.1516	24.1739	23.1216	23.6444	23.1871	22.395
O88736:DHB7_MOUSE	20.5667	19.4543	20.7008	21.0911	21.8196	20.6641	21.0947	20.5746	20.3186	21.3991	21.2946	20.6552	21.3805	20.5092	20.9278	19.4	22.569	22.0192	22.1144	21.8672	22.0255	20.9144	21.9041	21.3584	21.3824	20.2115	21.0633	21.0386	21.6508	21.0337	21.9001	21.5342	21.7565	20.9214	22.454	19.7609	20.7125	21.9507	21.7511	19.5344	19.538	21.2042	20.7769	21.0685	20.6534	20.0132	20.0955	19.7929	20.9803
O88737:BSN_MOUSE	31.1835	31.2081	30.9224	30.6256	30.5018	30.9572	31.2826	31.1481	31.2966	30.9466	31.1425	30.3925	30.8107	30.7976	31.2855	31.244	32.222	30.4764	30.8453	31.3005	31.3758	31.2396	31.6612	30.8407	30.529	30.6507	30.8691	30.4461	30.5115	31.0663	30.4382	30.7056	30.9257	30.952	31.1933	31.3609	30.9025	31.3428	30.254	30.1961	30.0237	29.8658	30.2099	30.112	31.223	29.4197	29.4825	30.2229	30.5952
O88738:BIRC6_MOUSE	24.9069	24.8179	24.8159	24.9671	25.3316	24.9653	25.0415	24.9795	25.1648	24.6033	25.036	24.8063	24.9423	24.7883	24.9113	24.8298	24.414	24.979	25.3026	25.0332	25.7545	25.2375	25.3367	24.9541	24.8804	25.0248	25.2288	24.9465	25.1176	25.2801	24.968	25.0819	24.8854	24.88	24.6316	25.5301	24.7927	25.3096	25.124	24.9062	24.5849	24.9945	24.8581	24.8359	24.7999	24.3733	24.4691	24.9043	25.1322
O88741:GDAP1_MOUSE	28.2598	28.3851	28.2034	28.2672	28.3491	28.2253	28.2401	28.4466	28.5335	27.8804	28.0706	28.4775	28.2808	27.9615	28.0765	28.5141	28.2646	27.7789	28.2893	28.1182	28.6049	28.5029	28.5591	28.1698	27.8915	28.8663	28.7121	28.4468	28.325	28.7203	27.928	28.1996	28.0548	28.0744	27.7574	28.7786	28.1568	28.5338	27.9016	28.5716	28.5743	28.4838	28.8709	28.4629	28.2171	29.094	29.0568	28.6301	28.5755
O88745:SCRG1_MOUSE	21.9956	21.6543	22.0743	22.5914	23.3711	22.3793	21.7348	21.8981	22.0582	22.535	22.4247	21.6833	22.7582	22.5528	22.2927	21.3006	24.2999	22.7413	22.5878	22.7506	22.6763	21.9638	23.1052	23.0055	23.2276	21.9707	22.6792	22.4011	22.7809	22.1992	23.2639	22.8766	22.841	22.0783	22.5501	22.5535	21.6414	22.543	23.0914	22.4084	22.2004	21.874	22.5335	22.3467	22.2049	22.554	22.2386	23.1249	22.7829
O88746:TOM1_MOUSE	26.0549	25.9042	25.9107	25.9397	26.0767	25.9444	26.0205	26.32	26.2973	25.9976	25.8848	25.8561	26.0313	25.7949	26.0312	25.8749	25.9463	25.7951	26.0942	25.9208	26.3276	26.1412	26.8555	26.0114	25.7054	25.8988	26.2442	25.9774	25.964	26.2626	25.9942	25.9215	25.5662	25.9135	25.6017	26.3678	26.1016	26.005	25.4676	26.0202	25.983	26.0258	26.1446	25.7586	25.7475	25.9289	25.6995	26.0659	26.1953
O88809:DCX_MOUSE	26.9992	27.4005	26.6809	26.5143	27.0536	26.6089	26.8332	27.1367	27.061	26.7023	26.4996	26.1213	26.4478	26.4347	26.8661	26.0814	28.3877	27.1922	26.8099	26.9301	27.3364	27.0783	27.2316	27.2111	26.5801	25.4976	26.5353	26.4686	26.7849	27.0212	26.6413	26.9329	26.9529	26.8958	26.8289	27.7765	27.0348	28.6665	26.6374	25.9555	26.8022	26.3515	26.7387	26.3344	26.5638	25.9802	27.1673	26.6605	27.411
O88811:STAM2_MOUSE	23.2627	23.5829	23.0046	22.926	23.7138	23.2029	23.424	23.2453	23.1696	22.8741	22.9499	22.6113	22.6417	22.7373	23.1253	23.2353	24.3811	23.4459	22.9218	23.4143	23.7382	23.129	24.5551	23.4295	23.1161	23.2187	22.8536	22.8712	22.9584	23.1907	22.9468	23.1935	23.1559	23.1401	22.999	24.0084	23.016	24.0017	23.3044	23.1085	23.3401	23.2324	23.4302	22.5046	22.8429	23.22	23.1281	22.7574	23.5711
O88844:IDHC_MOUSE	29.4596	29.6172	29.3262	29.4493	29.9312	29.4865	29.4911	29.4461	29.4668	29.2632	29.1898	29.2345	29.3595	29.2721	29.4438	29.2991	29.604	30.0344	29.7713	29.6696	29.7785	29.5522	29.8892	29.6857	29.7259	29.4994	29.6051	29.5947	29.868	29.8596	29.9451	29.9678	30.075	29.5299	29.0954	29.8624	29.6022	30.182	30.5903	29.7579	29.8021	29.8408	29.8699	29.7076	28.9335	30.1066	30.2291	29.8781	30.2181
O88845:AKA10_MOUSE	23.9172	24.1126	23.642	23.5388	23.7328	23.5062	24.1337	23.7053	24.0981	23.3242	23.6271	23.5042	23.4839	23.4343	23.4761	23.3816	23.848	23.2805	22.7404	23.5049	23.1763	22.9178	24.0156	22.5982	23.5148	23.74	24.2511	23.5974	23.436	23.1608	23.3713	23.0919	23.146	23.475	23.4393	23.5346	23.7843	23.9836	23.2311	23.9134	24.295	23.6378	23.3869	23.6452	23.1279	23.4385	24.3833	22.9767	22.7611
O88848:ARL6_MOUSE	24.34	24.568	24.0273	24.365	25.1068	24.5139	24.361	24.5119	24.7921	23.6387	24.0647	23.8377	24.4105	24.105	24.5135	24.3304	24.0999	24.4145	24.7318	24.8255	24.7649	24.6883	24.9219	24.6971	24.5669	24.2842	24.83	24.2953	24.4751	24.6167	24.3408	24.5725	24.2836	23.7843	23.9079	24.6827	24.3445	24.0322	24.5571	24.3124	24.2476	24.2435	24.4531	24.0072	24.4004	24.4735	24.4999	24.4531	24.6544
O88851:RBBP9_MOUSE	27.7433	27.5646	27.6114	27.7139	27.998	27.7446	27.9353	27.6989	28.0376	27.4357	27.8283	27.6168	27.8362	27.4047	27.8526	27.7229	27.7477	27.8174	28.0302	27.967	27.8666	27.8681	28.0542	27.7708	27.8151	27.6171	28.0594	27.7441	27.7128	27.9855	27.8771	27.9451	27.8812	27.4143	27.2557	28.1598	27.7902	27.7108	27.9721	27.9505	27.7172	27.7649	27.8472	27.7108	27.4238	27.5809	27.5866	28.0442	27.9593
O88910:MPP3_MOUSE	26.1147	26.718	25.9488	25.8581	26.5728	26.1521	26.4808	26.0279	25.89	25.3699	26.2777	25.4297	26.0001	25.4299	26.5247	26.0809	28.0501	25.6036	25.9034	26.4491	26.8526	26.2812	26.4047	25.9121	25.7136	25.7554	26.0249	25.6583	25.9238	26.2993	25.3825	26.0497	26.2642	25.9431	25.9933	27.2729	26.4967	28.4723	25.7395	25.4134	26.245	25.5909	25.489	25.378	26.1667	26.0479	26.0067	25.7996	26.4363
O88935:SYN1_MOUSE	33.7462	33.946	33.5497	33.6052	34.1988	33.7358	33.8087	33.6716	33.8978	33.3324	33.5932	33.3271	33.5658	33.3291	33.8146	33.6008	34.4055	33.1819	33.7044	33.961	34.0192	33.9613	34.2873	33.5808	33.3634	33.4723	33.8109	33.3588	33.4237	33.8978	33.2771	33.5606	33.5638	33.4285	33.5101	34.1984	33.4988	33.9031	33.1955	33.2438	33.1474	32.9992	33.1992	33.2151	33.5114	32.8451	32.9346	33.3041	33.7016
O88951:LIN7B_MOUSE	25.9654	26.3425	25.8216	25.8782	26.7445	26.0108	26.0376	25.8372	26.0279	25.4534	25.9842	25.5063	25.771	25.4911	26.1821	25.6255	27.5324	24.8979	25.5772	26.365	25.9068	26.1237	26.2841	25.6897	25.6505	25.138	25.9137	25.631	25.4879	25.8602	25.5289	25.5834	25.8179	25.5201	25.9362	26.0221	25.7169	26.2728	25.1536	25.5219	25.8795	25.7057	25.7556	25.4171	25.7836	25.1589	25.1346	25.3013	25.337
O88952:LIN7C_MOUSE	27.126	27.293	27.096	27.0943	27.6964	27.1281	27.3008	27.114	27.1135	26.7965	27.2879	27.0065	26.8974	26.7771	27.2548	26.7842	28.4503	27.2864	27.4677	27.5499	27.5759	27.4786	27.9647	27.6478	27.3175	26.8154	27.217	27.1115	27.3324	27.411	27.1923	27.4057	27.1492	27.0198	26.855	27.087	26.9504	27.0634	27.5734	26.8242	27.1555	27.2789	27.3693	27.0135	26.8805	27.3372	28.0196	27.2928	27.6131
O88958:GNPI1_MOUSE	26.5453	26.8827	26.4296	26.6706	27.077	26.5461	26.5166	26.5342	26.6549	26.127	26.1286	26.58	26.6111	26.4142	26.4844	26.2088	25.9431	26.5307	26.5638	26.5293	26.861	26.4774	26.4189	26.6349	26.7744	26.4937	26.8701	26.5807	26.8084	26.8581	26.4379	26.5448	26.4041	26.2522	26.0199	27.0326	26.3218	26.2711	27.0639	26.599	26.4525	26.3119	26.5106	26.539	25.8544	26.5492	26.4746	26.3689	26.8442
O88967:YMEL1_MOUSE	22.4358	21.389	22.3349	22.8009	22.7221	22.2808	22.8737	22.4603	22.6395	22.8409	22.0952	23.0146	22.6378	22.8292	21.7005	21.8713	18.694	22.5227	22.0475	22.4055	23.2943	22.6122	23.6361	22.6806	21.7483	21.5937	22.3895	22.6203	22.4533	23.3281	22.7135	22.4139	22.2279	22.7071	22.6	22.9687	21.9816	21.7211	21.7902	22.2392	21.3087	22.7035	22.2791	22.6555	22.7877	21.8079	21.5638	22.6714	22.7203
O88983:STX8_MOUSE	22.7029	22.8918	22.5369	23.3897	22.961	23.5212	22.8622	23.3077	23.0229	22.0349	22.7444	22.4767	23.0685	25.0527	23.0298	23.0412	25.9286	22.7446	23.2987	23.1019	23.2981	23.1039	22.9835	23.3436	22.8921	23.8409	23.3603	23.1223	22.5449	23.2187	22.9748	22.9781	22.8008	22.6234	22.1745	22.6974	23.244	23.6322	23.2009	22.9464	22.9911	22.9056	23.1738	22.3963	22.8554	22.9571	23.7777	22.957	23.1804
O88986:KBL_MOUSE	24.6637	24.0721	24.1984	24.8604	24.7951	23.6245	24.9269	22.3701	25.7477	23.9081	24.0761	24.7371	25.9097	23.9995	21.4422	24.2613	23.3105	24.2508	21.1535	24.1944	22.868	20.888	24.0999	24.4353	23.8541	25.0871	22.886	24.4485	24.4812	22.5032	25.3563	22.8595	23.1508	24.1414	23.8321	22.054	24.3032	23.4916	24.2214	24.7736	24.3737	24.4637	24.8353	24.2756	24.1341	24.4757	24.2046	23.3342	21.2603
O88990:ACTN3_MOUSE	28.6806	29.0902	28.1315	28.2441	29.3688	28.6385	28.9002	28.5528	29.007	27.7251	27.8184	27.8925	27.8117	27.9033	28.6689	28.6131	29.8951	27.8222	28.4278	28.8049	29.4639	28.947	28.8295	28.2421	27.949	27.4084	27.9162	27.6828	27.8026	28.956	28.8005	28.3394	27.9515	28.0345	28.4524	29.6073	28.4328	28.6798	27.8644	27.9834	27.5253	27.1252	27.4033	27.6072	28.6243	26.8605	27.207	27.8862	28.356
O88998:NOE1_MOUSE	27.5026	28.1888	27.1613	27.0953	27.5808	27.5098	27.432	27.4108	27.4155	26.9743	27.0192	26.4631	27.3707	26.9665	27.4242	28.0675	28.5677	27.2432	27.1777	27.2822	27.6331	27.6109	28.2094	27.4448	26.9098	27.8446	27.4237	26.8982	27.2709	27.6632	27.1433	27.248	27.2919	27.2387	27.2369	28.2198	28.0443	27.9007	26.8461	27.4849	27.5866	26.4958	26.9715	26.2231	26.9848	26.9585	27.1876	26.9401	27.5046
O89001:CBPD_MOUSE	24.2507	24.3189	23.7215	23.7833	24.5895	24.3589	23.9362	24.3308	24.7039	24.0438	23.5698	22.9536	23.4767	24.1135	24.3821	24.3505	25.3649	24.1272	24.2956	24.3961	24.8971	24.4731	24.8116	24.0903	24.2136	24.0435	23.6962	23.4946	24.3864	24.5347	23.3853	24.0237	24.0737	24.3381	24.2368	24.7697	24.5587	24.6466	23.7969	23.807	23.4261	23.2918	23.0047	23.0339	24.0215	23.6262	23.9316	23.1656	24.2448
O89017:LGMN_MOUSE	19.9435	19.6228	20.1282	20.5757	20.8386	20.1186	18.7431	20.1655	21.2842	20.1239	20.1239	20.6423	20.7375	20.0843	20.6516	18.9001	20.9073	19.8992	21.0974	20.0726	19.947	20.1602	19.8455	21.138	20.9035	19.3156	20.1258	20.3302	20.3407	19.5505	22.1518	20.1843	20.4444	20.9383	19.342	19.7705	20.0251	19.4192	20.5329	20.2615	20.3869	20.2939	19.7815	20.6359	19.9625	20.1736	19.797	19.5242	19.0887
O89023:TPP1_MOUSE	26.104	26.3271	25.9534	26.2122	26.686	26.2711	26.1369	26.2051	26.4319	25.5201	25.9738	25.9927	26.4633	25.7069	26.4038	26.2876	25.9658	26.0467	26.5966	26.1397	26.8327	26.5673	26.7052	26.2999	25.8951	26.4947	26.875	26.2201	26.5332	26.7469	26.5114	26.3061	25.6107	25.6586	25.2891	26.6509	26.289	26.3142	26.131	26.6417	26.401	25.9443	26.5609	25.6848	25.8069	26.411	26.688	26.2906	26.6672
O89026:ROBO1_MOUSE	22.9671	23.9236	22.2537	22.325	22.9109	22.7613	22.5911	23.0487	23.1623	22.1915	20.9377	21.9622	22.5239	21.9029	22.3068	23.9246	20.95	22.6019	22.9659	21.1926	23.1212	22.6167	22.4478	22.5014	21.8316	24.1081	22.7592	22.3788	22.0609	23.0971	23.5829	23.1982	23.3641	21.8212	21.5998	24.1401	23.8134	23.7028	23.1669	23.2616	22.4984	22.3075	22.838	22.6754	21.8978	23.1457	23.8615	23.8084	24.2468
O89029:MATN4_MOUSE	24.1314	24.6879	24.4888	24.6628	24.8973	23.7871	24.0235	23.182	23.6625	24.1517	24.3675	24.7482	24.4854	24.5202	23.559	22.1721	23.4638	25.2856	24.7714	23.7242	23.2954	22.6251	24.0069	25.0711	24.8338	23.6286	24.0568	24.6151	24.8976	23.0612	25.6629	25.2464	25.5798	23.9749	22.7711	24.314	24.2567	25.7853	26.0488	24.7855	24.626	24.6283	24.6042	24.9801	23.8733	24.677	24.3962	25.2927	26.0271
O89050:MKLN1_MOUSE	21.88	21.2737	21.5642	21.9497	22.2458	21.9544	22.1414	22.076	22.4632	21.6418	21.4744	21.8668	22.1642	21.5219	22.0333	22.0166	22.4079	21.6865	21.9578	21.4288	21.9738	21.8063	22.2757	21.6303	21.4861	22.95	22.1205	21.8046	22.0848	22.3731	21.8257	21.5355	21.3157	21.6103	22.2842	21.8123	22.0479	20.1704	21.5592	22.9091	21.9542	21.5894	21.5987	21.4902	21.613	20.8893	21.7544	20.9607	21.5857
O89051:ITM2B_MOUSE	25.2352	25.7984	25.553	25.7885	26.1882	25.5926	24.6033	25.6844	25.1856	25.3535	25.4931	25.567	26.0146	25.3841	25.0062	25.7919	26.6315	26.4917	25.912	26.1148	26.0364	25.0393	26.959	26.2952	25.8683	25.9284	25.439	25.7748	26.2135	25.2547	26.1753	26.0928	26.4253	26.0021	25.6926	25.3715	25.9622	26.0964	26.1904	25.9794	25.8798	25.706	25.9088	25.9655	25.6039	25.7364	25.9251	26.0696	25.9088
O89053:COR1A_MOUSE	29.7565	30.0319	29.3902	29.4568	30.2081	29.7262	29.6798	29.7891	29.9091	29.405	28.9289	29.1949	29.0505	29.3736	29.7254	29.5978	30.8795	29.6347	29.5161	29.8085	30.1941	29.802	30.5632	29.7791	29.3746	29.0944	29.4059	29.0116	29.4741	29.8891	29.0871	29.4955	29.5636	29.4829	29.5222	30.4232	29.3935	29.8202	29.1963	29.0095	28.5945	27.982	28.7135	28.8985	29.3137	28.0045	28.0642	28.8686	29.8145
O89079:COPE_MOUSE	24.9589	24.651	24.6869	25.0349	25.4945	25.109	25.2008	24.9188	25.2114	24.7725	24.6321	24.6922	25.0201	24.9327	24.9043	25.1045	25.1312	24.786	25.2724	25.1218	25.4452	25.0187	25.2815	25.0044	24.9773	25.5742	25.1157	24.9193	24.9308	25.3567	24.833	24.9836	24.7519	24.8829	24.736	24.7697	25.087	24.9681	25.2366	25.0219	24.9585	24.8475	24.9523	24.8628	25.0429	24.8255	24.8835	25.1567	24.7715
O89084:PDE4A_MOUSE	23.1808	22.932	22.9764	23.2304	23.1056	22.8327	23.6118	22.774	23.3355	22.8439	23.0954	23.0344	23.5354	23.2465	22.8977	22.0811	23.1094	23.1016	23.8469	23.7955	23.4918	22.6958	23.5573	23.6659	22.725	22.7548	23.5258	23.022	22.9054	23.1889	23.4313	23.4585	23.1324	23.0902	23.0576	22.8538	22.6165	22.3546	23.4046	22.5834	22.3708	22.5475	22.7616	22.6192	22.9697	21.8412	22.0385	23.332	23.7982
O89086:RBM3_MOUSE	26.4264	26.5947	26.3164	26.2324	26.7758	26.5858	26.5587	25.966	26.3416	26.2105	26.4358	26.0247	25.9324	26.1967	26.7189	26.652	26.3877	25.8375	26.4508	26.7306	26.5876	26.7369	26.6026	25.8956	26.1497	26.2293	26.1247	25.8917	26.0902	26.8314	26.2257	26.4213	26.4259	26.3407	25.9969	26.4965	26.6117	26.4197	26.5083	26.2853	25.8995	25.6502	25.6251	25.4892	26.2367	25.4893	25.7742	26.144	26.7493
O89106:FHIT_MOUSE	23.7688	23.2856	23.6643	23.8651	24.2218	23.7149	23.9808	23.8248	24.0121	23.7968	23.6604	23.9146	23.7459	23.5782	23.9183	23.1414	24.2017	24.0175	24.246	23.8207	24.0511	23.9849	24.48	23.8723	23.8262	23.6888	24.2156	24.0978	24.2248	24.3261	24.2688	24.2295	24.0933	23.499	23.717	24.214	23.463	22.7754	24.1849	24.0635	24.1889	24.6053	24.4225	24.0753	23.5216	24.497	24.5455	24.3346	24.7786
O89112:LANC1_MOUSE	28.3881	28.5516	28.2299	28.4104	28.9009	28.3748	28.4004	28.3331	28.5359	28.0645	28.1156	28.1877	28.3745	28.1786	28.3079	28.1117	28.6276	28.588	28.5799	28.5154	28.8514	28.6205	28.601	28.4831	28.2046	28.2468	28.6131	28.2686	28.5937	28.7977	28.0989	28.504	28.3433	28.0319	27.9974	28.8874	28.0997	28.5084	28.6148	28.172	27.8787	27.8401	28.1161	28.2451	28.142	27.8837	27.9803	28.4176	28.8123
O89114:DNJB5_MOUSE	22.1809	21.8227	20.7575	21.6632	22.1518	22.2555	22.5881	23.6835	23.0137	21.299	19.2107	20.6976	22.6285	21.1746	22.8221	22.8735	22.444	21.4641	22.7402	22.4	24.0651	23.0884	22.7189	22.6169	20.684	22.0456	21.5472	21.2031	21.2886	23.6044	21.8087	22.309	22.352	22.3841	22.4235	24.1001	22.4523	23.1604	20.6423	21.2041	20.4298	19.8004	21.333	21.1551	22.5067	18.7021	19.2349	21.9647	23.1102
O89116:VTI1A_MOUSE	22.5879	23.3479	22.8837	22.6372	23.4588	22.8897	22.8878	22.6113	21.841	22.2748	23.3041	22.6078	22.0039	22.4782	22.8897	22.732	24.5732	23.0068	22.449	23.2975	23.4715	22.8122	23.0312	22.3484	22.5024	22.1318	21.9926	22.2347	22.6872	22.9226	22.1443	22.7409	22.7321	22.4632	23.0099	23.6813	22.8499	22.4335	21.9646	22.741	22.6338	22.7618	21.3586	21.9877	22.7985	23.0745	22.646	22.6156	22.7572
P00015:CYC2_MOUSE	26.6454	26.9289	26.6358	26.4697	26.6237	26.7127	26.5895	26.9015	26.539	26.5243	26.6573	26.4329	26.3673	26.4548	26.5415	27.231	28.2675	27.059	26.5019	26.8034	27.5578	27.0761	28.074	26.7693	26.472	27.3437	26.6923	26.6152	27.1743	27.3222	26.4757	26.7257	26.5894	26.8853	26.9862	27.6029	26.8728	27.1252	26.2204	26.7981	26.8923	26.6053	26.7577	26.4371	26.2881	27.2753	27.315	26.44	27.4305
P00158:CYB_MOUSE	26.2396	26.7637	26.0785	26.0168	26.6887	26.2814	26.7334	26.1884	25.8834	25.5781	26.0913	25.8808	25.9541	25.5436	26.508	26.3854	27.0115	25.4769	26.6746	26.7137	25.9078	26.5399	26.4183	26.6965	25.8838	25.7621	27.2397	26.038	25.0048	26.7267	26.4042	26.4594	26.0597	25.9541	25.8381	27.036	26.9217	26.5054	25.7557	26.375	26.6125	26.2317	26.7539	25.6957	25.7579	26.1251	27.0935	26.3924	27.5147
P00342:LDHC_MOUSE	29.0299	29.4357	28.8182	28.8715	29.471	29.0047	28.881	29.0072	29.1166	28.6862	28.668	28.483	28.8163	28.7158	28.9908	28.8413	30.5203	29.1087	28.9858	29.471	29.6073	29.1083	29.7724	29.4613	29.0274	28.8367	28.981	28.8118	29.4772	29.1787	28.9165	29.1545	29.3804	28.7501	28.8936	29.6981	29.0673	29.4253	28.8999	28.8637	28.9824	28.2642	28.9555	28.8016	28.7469	28.9055	28.8798	28.7866	29.3439
P00397:COX1_MOUSE	28.0416	28.7583	28.0891	28.1424	28.2279	27.959	28.0475	27.8314	27.7718	27.5889	27.4996	28.5095	28.2955	27.5369	27.9259	28.1454	27.7533	28.0984	28.1415	27.8868	28.5231	28.3715	28.2031	28.0388	27.5653	28.5902	28.233	28.0625	27.9661	28.721	27.7437	27.9688	27.3772	27.3717	27.2655	27.5756	28.0978	28.2552	27.513	27.8196	28.2416	27.947	27.995	28.0171	28.2041	28.0057	28.4593	28.2626	28.2415
P00405:COX2_MOUSE	30.5188	30.8496	30.5449	30.6461	31.3575	30.5576	30.7195	30.4822	30.7018	29.8043	30.9816	30.5439	30.6633	30.0198	30.6665	30.1866	30.7937	30.1197	30.6022	31.2509	31.1387	30.8795	30.6526	30.4145	30.375	30.7164	31.0375	30.5786	30.619	31.0644	30.3326	30.5596	30.2891	29.9881	30.0116	30.7238	30.3006	30.3727	30.261	30.5484	30.6279	30.7006	30.6594	30.385	30.4775	30.2663	30.3138	30.7159	30.5924
P00416:COX3_MOUSE	22.1711	22.6532	22.1635	22.1534	22.9812	21.864	22.2657	21.7492	22.0428	21.7229	22.288	21.9898	22.2964	21.3464	22.1724	20.9562	23.4616	19.5473	21.4812	22.6285	20.7933	21.9238	22.7812	22.0858	22.2077	20.8237	22.1271	21.9493	21.2047	21.5126	22.8618	21.8108	22.6315	22.3727	22.1476	21.9938	22.6386	24.1883	21.9838	21.7993	22.5626	22.5293	22.4243	21.6762	22.1596	21.4887	22.269	21.6001	21.8904
P00493:HPRT_MOUSE	28.4384	28.5709	28.2561	28.4533	28.8521	28.5254	28.3444	28.5489	28.6671	28.1711	28.1062	28.1763	28.4834	28.3013	28.8945	28.0535	28.888	28.5833	28.4342	28.7889	29.1858	28.969	29.1485	28.8664	28.5318	28.1985	28.9435	28.6276	28.7481	29.1188	28.094	28.6452	28.4819	28.2705	28.0009	29.39	28.3642	28.4037	28.9169	28.6534	28.8706	28.8367	28.9559	28.5757	27.9013	29.2637	29.1009	28.7098	29.0153
P00848:ATP6_MOUSE	24.7478	25.1245	24.9876	25.0633	25.498	24.8671	25.1556	24.3953	24.6529	24.0581	25.8206	24.9472	25.3671	24.4409	25.672	23.8575	26.5993	24.9883	25.4907	26.6505	25.0354	25.1172	25.5274	25.8041	25.6143	23.6887	25.507	24.8436	23.868	24.2055	25.4529	25.4794	25.3029	24.5843	23.8544	24.9218	25.4491	25.5453	24.245	24.7236	25.9379	24.6696	25.1339	24.8148	25.9412	24.2539	25.1069	25.0104	25.1078
P00920:CAH2_MOUSE	29.4477	29.6832	29.5055	29.6585	29.9899	29.4625	29.5921	29.4725	29.2693	29.2461	29.5089	29.5839	29.7084	29.3516	29.1542	29.3543	29.6498	29.978	29.8118	29.7657	29.8956	29.6522	30.1753	29.4748	29.5201	29.6701	29.8295	29.8633	29.8164	29.9212	30.0484	30.0076	29.6916	29.6111	29.2098	29.8667	29.613	29.6025	30.3044	29.9531	30.3395	30.232	30.2256	30.1587	29.4605	30.5195	30.9398	30.5633	30.2463
P01831:THY1_MOUSE	31.1869	31.5354	31.1421	31.1902	31.8569	31.1563	31.5337	31.2016	31.0232	30.6552	31.2545	31.1235	31.1148	30.6657	31.2255	30.8773	32.3347	31.0664	31.2555	31.6867	31.507	31.5183	31.9537	31.1914	31.0975	30.6359	31.471	31.0729	31.0445	31.2964	30.9838	31.1806	30.9127	30.8249	30.9644	31.2338	31.0952	32.1196	31.0527	30.8131	31.2002	30.9864	31.2173	30.9603	31.1648	30.6391	30.8755	31.0807	31.0536
P01942:HBA_MOUSE	25.8725	27.4778	25.9906	25.2001	26.1754	25.2958	25.0935	25.6256	25.2519	25.6671	24.674	26.1434	24.9604	23.5211	25.396	26.0906	26.5386	26.4402	25.963	25.7456	24.8246	25.2889	25.7154	25.8374	24.2747	25.6483	25.7022	25.5201	24.9402	24.9966	28.1527	26.4708	27.1155	25.2163	24.7868	26.5196	26.1616	25.9636	25.4845	26.6299	26.5433	26.7218	26.3703	25.801	27.0534	26.5536	27.8085	26.5557	24.9147
P02088:HBB1_MOUSE	26.9501	28.4203	27.2573	26.5777	27.7619	26.4596	26.6012	26.66	25.7649	27.0139	25.8792	27.7157	25.8182	25.015	26.7116	26.35	27.2743	27.8031	27.3015	26.9707	26.1807	26.4823	27.3066	26.8931	25.8149	25.9492	26.6075	26.7778	26.2453	26.0335	29.3483	27.7417	28.5005	26.6775	26.1761	27.8075	26.2231	26.8667	27.0843	27.1667	27.2013	28.1977	27.3755	27.2473	28.1723	27.3386	28.7521	27.6702	26.0951
P02089:HBB2_MOUSE	26.4373	27.9002	26.8368	26.1613	27.3795	26.0585	26.1135	26.0942	25.0496	26.6858	25.5038	27.2575	25.2609	24.7474	26.2079	25.8993	27.0613	27.4494	26.6972	26.4453	25.478	25.8566	27.0734	26.4169	25.3831	25.4572	26.0834	26.3048	25.6746	25.436	28.8393	27.2273	28.0077	26.3066	25.8232	27.3123	25.6953	26.4904	26.5817	26.6224	26.6989	27.7063	26.8585	26.8501	27.6238	26.8927	28.2974	27.1205	25.5577
P02104:HBE_MOUSE	25.2466	26.9566	25.7971	24.8457	25.9629	24.7516	24.2877	24.9828	23.9629	25.7792	24.2503	26.2024	23.8433	23.374	24.704	24.9653	25.873	26.4792	25.5263	25.2319	24.2354	24.5542	25.4616	25.3928	23.9761	24.3321	25.0538	25.111	24.2811	24.2493	27.9033	26.1508	27.0226	25.2211	24.8014	26.5563	24.5918	25.5876	25.6637	25.5181	25.5829	26.6975	25.7792	25.6568	26.3588	26.0175	27.3731	26.0868	24.3234
P02468:LAMC1_MOUSE	24.042	23.7756	24.1474	24.4062	24.9169	24.339	24.1431	23.6235	24.3898	23.8594	24.3011	24.6536	24.1763	23.878	24.5204	24.0408	24.7702	23.5751	22.7427	24.3771	26.0248	24.5305	25.4337	23.466	24.1559	24.5311	24.442	24.7748	24.376	24.2648	25.8591	24.1239	23.9596	23.9798	26.105	25.4121	24.1521	27.6201	24.4597	25.7261	24.8192	24.4262	27.2189	25.0274	24.4875	24.8566	24.4722	24.0157	23.901
P02535:K1C10_MOUSE	25.7984	26.8555	25.899	26.1225	28.7136	26.4318	26.122	24.6892	24.7631	25.4529	26.6832	24.6045	26.4319	24.7397	25.959	26.3147	29.5467	25.0205	25.0808	26.1485	26.644	25.8003	25.3658	26.7141	25.267	24.4956	24.867	25.3791	24.9089	26.9397	25.4264	25.7345	29.437	25.3426	30.5951	30.5789	25.6257	28.9122	26.2104	25.1082	25.9176	27.1289	24.5134	25.8384	25.2952	25.9255	25.5238	23.8706	26.5043
P02798:MT2_MOUSE	23.4997	24.5465	24.5161	24.1348	25.0388	24.8164	23.1019	21.8945	21.597	24.7534	25.1919	23.5724	23.3444	24.5837	25.2554	24.3878	25.4075	22.3544	20.7821	23.9298	22.7201	20.3702	24.4757	21.3924	23.326	23.7401	22.3563	24.0849	22.4865	20.4398	23.5451	23.6955	25.6353	24.3864	23.4184	24.5219	24.6372	23.064	25.436	25.4705	26.1852	25.5423	24.8143	25.9792	24.4314	26.6252	26.2548	23.5175	24.8356
P02802:MT1_MOUSE	24.8338	25.6102	24.8313	24.3798	25.7256	25.3782	25.402	23.5136	23.2812	25.0417	25.99	22.6835	24.5217	24.5881	25.6087	25.5905	25.8261	23.5277	23.1874	24.4844	23.1723	23.0433	24.7497	23.5634	23.614	24.1705	24.2019	24.698	23.1512	23.1676	25.8638	24.7604	26.8119	24.4956	24.3234	23.9874	25.5357	24.7501	23.3277	26.0371	27.1223	26.1057	26.3411	25.9908	25.7849	27.5092	27.1519	24.7539	24.607
P03888:NU1M_MOUSE	26.8682	26.9967	26.7487	26.9062	27.3079	26.7324	26.9929	26.6633	26.9513	26.5318	26.5145	26.9519	26.9417	26.4231	26.7377	26.4608	26.85	26.6643	27.1016	27.303	27.2104	26.9064	27.6455	26.8356	26.7722	26.6416	27.3048	26.8465	26.5429	27.0375	26.7974	26.9687	26.7904	27.1017	26.8391	26.984	26.7515	27.6184	26.1223	26.8546	27.1313	26.8333	26.9791	26.7953	26.6165	26.7621	27.4003	27.0479	26.972
P03893:NU2M_MOUSE	24.8908	25.0815	24.747	24.9822	25.2729	24.8646	25.2714	24.6277	25.148	24.0624	24.6673	25.1769	25.0554	24.4235	25.396	24.3658	24.6273	24.7271	25.5583	25.4735	25.4828	25.4003	24.6031	25.0459	24.7151	24.5584	25.7024	24.8738	24.5315	25.1498	24.7732	25.0776	24.3874	24.4021	24.3981	25.0703	24.7555	25.0762	24.4965	24.5478	24.9774	24.7612	25.0708	24.2686	25.1462	24.8615	24.9997	25.1788	25.1788
P03899:NU3M_MOUSE	24.6184	23.9891	24.814	24.81	24.2931	24.8054	24.8292	25.1111	24.7341	24.9211	25.4775	24.8682	25.1499	24.9287	25.2496	24.7503	26.801	24.8663	25.0848	25.5513	25.0269	24.8437	26.0075	25.5239	25.2878	24.8091	25.3682	25.0273	24.5443	24.2986	25.1826	25.2169	25.3585	25.2765	25.1545	24.8698	25.1317	24.7616	23.7822	24.6306	25.5352	24.7524	25.6692	24.9374	25.2001	25.1599	24.9933	25.1658	25.3432
P03911:NU4M_MOUSE	25.2933	25.9533	25.2056	25.4271	26.2598	25.4584	25.3564	24.9614	25.3627	24.501	25.0923	25.276	25.252	24.9207	25.3076	25.3454	25.7041	25.4959	25.5295	25.9693	25.7228	25.6193	26.0049	25.3481	25.384	25.4419	25.521	25.2562	25.1102	25.5512	25.0373	25.5128	25.1223	24.8549	24.9835	25.6736	25.4685	25.9242	24.4789	25.314	25.8432	25.4721	25.4362	25.0614	25.5469	25.5523	25.9197	25.6895	25.4834
P03921:NU5M_MOUSE	25.0294	25.5121	25.1041	25.2476	25.6322	25.0593	25.1899	25.1179	24.9765	24.4391	25.0354	25.43	25.154	24.7741	25.1281	24.7029	25.61	25.1263	25.4019	25.5746	25.7981	25.3914	26.0265	25.1502	24.8931	25.1937	25.3999	25.1447	24.8536	25.7186	24.98	25.246	25.0227	24.7803	25.0139	25.4579	25.2409	25.8066	24.5881	24.9875	25.5118	25.1939	25.2218	25.1305	25.3957	25.2353	25.2541	25.2598	25.3431
P03930:ATP8_MOUSE	22.1104	19.0176	22.6284	23.0602	21.6517	22.9965	23.2402	23.8771	22.4077	23.7762	24.4037	23.3161	23.3876	23.8854	24.047	22.4021	23.3484	23.5462	24.5482	24.8669	22.7454	22.886	24.9239	24.9915	25.1581	22.2634	24.0525	23.6697	23.2274	22.5992	25.9475	24.5579	25.2706	25.5358	24.5617	22.4863	25.3377	26.3003	21.7185	22.1048	23.5691	22.5751	24.4772	24.4362	22.8248	22.2895	22.0354	23.1106	24.413
P03995:GFAP_MOUSE	29.012	30.0274	30.1414	30.2299	31.1764	29.082	28.8464	27.9585	27.8449	29.3294	29.4841	31.7248	28.5975	29.421	28.3294	27.4012	29.5588	31.4182	30.2443	29.634	28.5627	28.4284	29.6598	30.6925	30.4651	28.4732	30.1229	31.0564	30.5253	28.2478	31.6888	31.1427	31.2481	30.1796	29.4645	30.1109	29.9181	31.6881	32.0356	32.9358	32.3648	32.8495	32.8385	32.372	29.2934	33.2628	32.5736	31.8573	31.5538
P04104:K2C1_MOUSE	27.1735	27.5009	26.9878	27.8796	32.3221	28.4191	28.5691	26.4001	25.9216	26.7024	28.0833	25.6646	27.5351	25.9968	27.7859	27.5717	31.208	26.0191	27.5162	27.7788	27.8689	27.7618	26.5656	28.9015	26.7061	25.59	25.4433	26.922	28.7443	28.514	28.8827	27.3142	30.6762	26.4588	32.3429	31.1686	26.9654	29.5674	27.1942	26.4825	27.3762	28.1269	26.4036	27.4611	27.0623	24.7052	26.8201	24.4776	28.4667
P04247:MYG_MOUSE	17.9895	18.1294	18.5146	17.4682	18.0715	17.7648	NA	16.9106	17.8495	NA	18.9532	18.4612	15.882	17.458	NA	NA	20.3579	16.1596	17.6399	17.8741	NA	NA	NA	NA	16.1588	NA	16.5022	16.9676	17.2013	17.8077	17.4952	17.4296	16.3842	15.1985	15.7322	NA	NA	20.0242	16.6666	NA	NA	16.3288	17.4356	16.4716	20.4766	19.959	17.4002	18.1619	18.2922
P04370:MBP_MOUSE	31.3964	30.8311	32.5652	32.7377	31.2472	31.8454	31.0285	32.3023	30.6593	33.0667	34.015	32.3482	33.6447	33.7107	31.5329	30.8909	31.6342	35.2807	35.1236	33.4093	31.8502	31.9576	33.9926	34.8584	35.1458	32.9837	33.2528	33.8379	35.3781	32.3431	35.5934	34.7044	35.0761	34.543	31.8374	30.449	34.3462	35.3402	36.4278	33.6525	33.8519	33.9973	34.5161	33.8556	31.2566	35.6749	35.8758	34.7598	33.2509
P04627:ARAF_MOUSE	25.0467	24.8116	24.6045	25.1151	25.1704	24.6707	25.0032	24.7889	25.7436	24.6284	24.5012	24.4767	26.2036	24.6096	24.4413	24.4614	25.4999	24.61	24.465	25.0208	24.4292	24.4498	25.3539	25.4978	24.74	24.1147	24.3337	24.8222	24.3796	24.2711	24.9896	24.7308	25.1414	24.6758	24.4833	25.1116	25.5798	25.9152	24.6519	24.2391	24.472	24.6144	25.4255	24.5346	24.3651	24.5417	24.5661	24.3433	24.5779
P04925:PRIO_MOUSE	27.8652	28.4114	27.6302	27.6298	28.5558	27.9117	27.6753	27.3717	27.6477	27.7265	27.4303	26.9525	27.3267	27.6841	27.8084	27.5987	28.4547	27.5158	27.2635	27.8994	26.6065	26.8315	28.156	27.2526	27.5716	26.8239	27.3818	27.3844	26.9289	26.7878	28.1084	27.791	28.5948	27.8173	27.4448	27.5374	27.6903	28.5719	28.2823	27.5969	27.6487	27.4673	27.5026	27.8312	27.572	27.8178	27.6734	27.5527	27.4759
P05063:ALDOC_MOUSE	33.1284	33.1432	33.1971	33.3131	33.4725	33.1133	33.2171	33.1698	33.2396	32.9136	33.358	33.3737	33.418	32.9881	33.1028	32.8898	33.0578	33.0194	33.4766	33.253	33.5794	33.2989	33.4229	32.9782	33.0881	33.5671	33.6154	33.3964	33.4975	33.5212	33.1252	33.2839	32.9711	32.9197	32.797	33.1961	32.9596	32.5626	33.6695	33.5393	33.4536	33.471	33.4153	33.3917	32.986	33.4647	33.4757	33.4556	33.6043
P05064:ALDOA_MOUSE	34.3368	34.4681	34.2603	34.3034	34.6542	34.3294	34.2719	34.2566	34.439	34.1683	34.2711	34.1339	34.2621	34.1635	34.4394	34.0606	34.7431	34.5554	34.5091	34.4071	34.5794	34.4584	34.8027	34.4929	34.372	34.4571	34.4443	34.2808	34.6999	34.6428	34.2487	34.5245	34.5111	34.1617	33.8695	34.4533	34.2707	34.4557	34.7186	34.3274	34.1842	34.1243	34.2388	34.1795	33.9095	34.2021	34.2286	34.352	34.88
P05132:KAPCA_MOUSE	29.754	29.7239	29.5294	29.6546	30.1536	29.8085	29.8586	29.8269	29.9296	29.504	29.2815	29.6083	29.3306	29.526	29.8121	29.7423	30.5511	29.8349	29.7686	30.1479	30.0861	29.9741	30.7088	29.8907	29.5797	29.583	29.7423	29.6064	29.8209	30.1235	29.0574	29.5732	29.3566	29.7785	29.6165	30.5764	29.5846	29.7725	29.3178	29.548	29.5223	29.7465	29.6532	29.4231	29.28	29.5704	29.5965	29.3145	29.6821
P05201:AATC_MOUSE	31.8309	31.9217	31.8192	31.9757	32.2458	31.8546	31.8198	31.8529	31.9602	31.6218	31.8265	31.907	31.9971	31.7529	31.8305	31.5892	32.3464	32.0419	32.1379	32.1138	32.1749	32.0059	32.4893	32.0898	31.9761	31.9107	32.1978	31.9662	32.2291	32.2031	31.9158	32.0586	32.0134	31.7869	31.5268	31.9566	31.6129	31.8421	32.3446	31.9956	31.8767	31.8026	32.0184	31.8246	31.4323	32.0746	32.0449	32.0739	32.1265
P05202:AATM_MOUSE	32.9175	33.1311	32.9471	33.0243	33.3392	32.9578	32.8777	33.0333	33.0183	32.643	33.0072	33.0069	33.0644	32.6865	32.841	32.9646	33.5632	32.787	32.9559	33.1239	33.4044	33.1232	33.6178	32.9051	32.6505	33.3989	33.4121	33.0453	33.2496	33.4758	32.7242	32.9927	32.6677	32.6211	32.5913	33.1502	32.6408	32.6847	32.8877	33.0156	33.0085	32.933	33.1154	32.8947	32.6331	33.0904	33.357	33.1138	33.5229
P05213:TBA1B_MOUSE	36.9937	37.0646	36.8319	36.985	37.422	37.0101	36.9322	36.9928	37.1972	36.7807	36.7227	36.7598	36.9421	36.8161	37.0518	36.7505	37.1815	37.4363	37.3369	37.0683	37.4606	37.2133	37.5044	37.3409	37.0253	36.9238	37.1396	36.9648	37.3381	37.3307	37.1086	37.2101	37.0347	36.929	36.6188	37.3756	36.9275	37.5925	37.5146	36.934	36.9334	36.7744	37.0778	36.8703	36.6076	37.1257	37.0401	37.0706	37.2605
P05214:TBA3_MOUSE	36.6334	36.7482	36.4481	36.6095	37.0894	36.6538	36.5436	36.6556	36.8397	36.402	36.2694	36.3727	36.5221	36.4538	36.6607	36.4114	36.8308	37.0704	36.9974	36.7142	37.1113	36.8501	37.1218	36.9609	36.6988	36.4853	36.7828	36.5919	36.9701	37.0108	36.8154	36.8817	36.7653	36.6526	36.2899	37.0731	36.6123	37.3031	37.2325	36.5837	36.5712	36.4201	36.7161	36.4974	36.1789	36.7033	36.7124	36.6685	36.9736
P05480:SRC_MOUSE	27.675	27.7105	27.3087	27.4084	27.5721	27.5154	27.6987	27.7818	27.9028	27.388	26.8585	27.2778	27.3283	27.4556	27.5502	27.4839	27.4879	27.8448	27.6624	27.4722	27.974	27.7833	28.1584	27.6166	27.2921	27.401	27.5576	27.4697	27.8699	27.927	27.4784	27.6873	27.6245	27.6539	27.2701	28.2105	27.3086	27.8615	28.0164	27.5294	27.29	27.2762	27.4539	27.5384	26.7456	27.2872	27.3387	27.5582	28.0863
P05532:KIT_MOUSE	23.0251	24.7739	23.4409	23.1788	24.1069	22.8041	22.5546	22.2302	21.8616	22.9102	22.5734	23.5062	22.476	22.6262	22.1063	22.3771	22.4238	22.7161	21.9996	21.739	23.3234	21.6674	22.2361	22.3853	23.742	24.1425	23.5774	23.1695	24.1602	23.2591	23.3323	23.0086	23.9013	22.1219	21.6486	24.4111	23.3288	24.5403	24.4002	24.3119	23.9223	22.2791	23.2213	23.5097	21.9963	22.463	23.598	22.51	24.0014
P05555:ITAM_MOUSE	20.3391	20.1297	19.9955	20.4638	20.3215	19.9626	20.5196	20.7559	20.9426	19.7643	19.5782	20.5097	20.6265	20.3973	19.4415	19.69	16.3813	20.6142	20.4638	20.1493	21.0598	19.8109	21.6069	19.9085	19.8279	20.663	19.7853	20.3022	20.48	20.3806	20.9758	20.358	19.8697	20.4597	20.148	20.5138	19.1395	16.7613	19.5366	20.1298	19.8236	20.1701	19.9158	20.5331	20.5731	20.1535	18.8808	20.5903	20.3586
P05784:K1C18_MOUSE	22.7089	21.886	21.3147	21.5869	21.6678	22.1846	24.0607	24.0617	23.5933	21.2955	21.5344	20.543	23.012	21.1247	23.8523	22.0935	22.5675	21.0226	22.9869	21.2684	24.023	23.9901	25.6705	22.9318	21.1249	19.0386	23.3638	21.5482	21.1134	24.8318	22.4974	22.1772	20.0876	20.1613	20.3169	25.1314	20.5449	23.4186	20.8066	20.1515	21.1139	20.621	21.9477	20.6601	20.6445	22.4283	20.6485	23.1843	24.2718
P06151:LDHA_MOUSE	31.8696	32.0659	31.642	31.7687	32.3159	31.9108	31.7206	31.8967	31.9928	31.6991	31.354	31.4489	31.5265	31.7836	31.9302	31.6136	32.5706	32.3031	32.0006	32.1202	32.3474	32.0057	32.5956	32.2565	31.8474	31.5844	31.734	31.5543	32.1023	32.1922	31.7143	32.0111	32.0588	31.8727	31.6061	32.5253	31.782	32.2528	32.0361	31.5613	31.2486	30.9788	31.3833	31.4766	31.4061	31.2031	31.153	31.507	32.2478
P06467:HBAZ_MOUSE	21.1394	23.4024	22.3325	21.6999	22.8474	21.7364	19.7956	20.9876	19.4156	21.9441	21.6304	22.3531	19.8666	21.7325	21.0771	21.2886	23.9091	23.1937	21.8219	22.5389	19.1743	20.9342	23.3064	21.5203	21.6486	20.5229	20.4125	21.7584	22.7002	20.2201	24.132	22.5488	23.1998	22.1727	22.6031	23.0329	20.9736	22.1029	22.4077	21.9185	22.1232	22.9197	21.9513	22.1313	23.1538	22.7579	23.5536	22.4568	19.9235
P06537:GCR_MOUSE	21.6191	22.0355	21.5921	21.3645	21.2039	21.4222	21.54	21.8782	21.8044	21.0964	21.3688	21.8677	21.3608	21.0258	21.8826	21.5765	21.4671	22.1625	21.8079	21.885	22.7844	21.9296	21.4241	22.0695	21.7646	21.8925	21.8441	21.3423	21.855	21.5294	21.4373	21.6215	21.8172	21.6451	21.7263	21.5254	21.1448	21.9212	21.8929	21.1825	22.3434	20.2417	21.3484	21.1948	21.2124	21.6692	21.817	20.7878	21.2999
P06745:G6PI_MOUSE	32.1586	32.3784	32.0658	32.1845	32.672	32.2173	32.0685	31.9956	32.2304	31.9572	31.8581	32.0695	31.9215	32.075	32.2287	31.8935	32.3115	32.5959	32.3664	32.3622	32.3336	32.2683	32.7455	32.3395	32.2135	32.1244	32.2378	32.1805	32.4422	32.4552	32.2554	32.5085	32.5959	32.0563	31.6733	32.4971	32.1082	32.3404	32.6316	32.2928	32.2675	32.2704	32.2327	32.1951	31.8836	32.3327	32.2983	32.3691	32.8131
P06795:MDR1B_MOUSE	22.3718	22.3604	23.049	22.86	23.4989	22.6895	22.154	22.0704	22.0495	22.9233	23.6383	23.2738	22.1399	22.5275	22.0287	22.7028	22.0141	22.5847	21.6756	24.695	22.0595	22.1562	24.7533	21.8923	24.5919	22.8188	22.5827	23.0394	23.7761	22.0165	23.3534	22.641	23.5122	23.3276	21.6844	22.5556	22.2346	23.0936	22.7848	22.8336	22.9901	23.7691	22.7715	23.4749	22.9579	22.3018	22.659	21.629	21.7573
P06797:CATL1_MOUSE	23.2486	23.6161	23.3887	23.6965	24.2117	23.498	23.0737	23.3778	23.0982	23.2064	23.3399	23.3927	23.9201	23.2614	23.5017	23.0174	24.0373	22.8034	23.5043	23.083	23.9009	23.5656	23.1956	23.4264	22.9559	23.1704	23.5914	23.1411	22.4979	23.7812	24.1407	23.3547	23.3509	23.6702	23.3414	23.8864	23.4565	23.8224	22.6671	23.1315	23.2023	22.6261	23.2707	22.5683	23.1153	22.5514	23.1283	23.2179	23.2604
P06801:MAOX_MOUSE	27.7544	27.8341	27.6382	27.8018	28.0945	27.7034	27.8641	27.5067	27.7793	27.5404	27.4823	27.6959	27.6949	27.7217	27.6373	27.3601	27.3324	27.8611	27.9178	27.8645	27.8289	27.7341	28.0135	27.6014	27.7332	27.954	27.9055	27.9574	28.3021	27.8995	28.0701	28.0899	28.349	27.719	27.2984	27.59	27.7927	28.341	28.5328	28.0927	28.0331	28.1981	27.9261	28.2148	27.611	27.9926	27.9965	28.1577	28.1439
P06837:NEUM_MOUSE	31.9635	32.4075	31.7493	31.7043	32.8332	32.0622	31.7809	31.4357	31.8756	31.79	31.4807	31.319	30.9548	31.7102	32.0916	31.614	33.3444	31.8266	31.5385	31.9754	31.5202	31.8416	32.608	31.7108	31.8653	31.4613	31.3702	31.4661	31.2802	31.6624	31.8857	31.9742	32.123	31.8526	31.5219	32.9134	31.9645	32.5571	32.2896	31.6556	31.7451	31.93	31.6951	31.4691	31.5247	32.8362	32.4007	31.8087	32.1991
P06880:SOMA_MOUSE	22.6496	23.2744	22.6786	22.7624	23.4102	22.3985	22.7848	22.5737	22.4713	22.0679	22.0385	23.3338	22.5401	21.7655	22.9017	21.5165	24.0062	23.3522	22.844	21.6247	23.2699	23.388	22.6566	22.9841	21.9036	21.0652	22.8968	23.195	22.7893	23.4674	24.6874	23.2051	22.4083	22.5615	22.1567	22.5258	22.0288	22.3368	22.8577	23.2467	23.7746	24.808	23.8956	23.5307	25.0261	24.2279	25.157	23.6769	23.6262
P07214:SPRC_MOUSE	23.1287	22.6901	22.9391	23.1608	23.8467	23.3789	23.4678	23.4131	23.3015	23.0556	23.2426	22.7679	23.3581	22.6707	23.7754	23.2227	24.3444	23.1599	23.3502	23.3587	23.9576	23.8251	24.3415	23.2605	23.0337	22.8406	23.46	23.825	23.0838	23.4904	24.4389	23.7455	23.466	22.826	23.4726	24.4001	23.0852	22.8222	23.2847	24.5078	25.2557	25.8764	25.0478	24.3352	23.0542	25.7777	25.6965	24.6629	23.7183
P07309:TTHY_MOUSE	22.4124	21.7198	21.0679	21.3135	21.4084	21.113	23.8251	23.3701	23.6968	20.4077	21.4193	20.7248	23.0812	20.0396	24.0087	18.9952	23.5139	20.8563	23.8831	21.1169	23.6763	23.8231	21.2621	23.5682	20.887	19.3975	24.2969	21.8269	20.3462	23.7986	23.5512	22.7941	22.523	21.0328	21.6167	23.8873	21.315	22.4714	20.6121	20.9703	21.2998	21.1892	23.2781	21.6589	21.4914	20.9248	21.1134	23.5781	23.2868
P07310:KCRM_MOUSE	26.9681	27.8112	26.9375	27.0853	28.0398	27.1885	27.4738	26.6967	26.2744	26.3131	27.3874	26.2385	27.3562	26.7067	27.3716	26.6361	28.0433	25.6328	26.0917	27.4985	26.5034	26.2241	27.1013	26.6566	26.4168	25.2949	26.623	26.9053	26.2977	26.085	27.4731	26.7527	27.4259	26.4097	26.6761	26.817	27.2741	27.8388	25.7528	27.3127	27.7808	27.3436	27.5786	27.098	27.5072	27.111	27.2905	26.5853	26.42
P07356:ANXA2_MOUSE	24.4724	24.8026	25.0512	25.6123	26.465	24.4057	24.8756	24.7484	24.7664	23.4452	24.2286	27.7284	24.8649	23.3907	24.5722	23.195	25.4567	24.0849	24.8289	23.9526	25.2389	25.2567	24.0294	24.6506	23.5604	23.378	24.9874	25.4418	24.1065	24.9238	27.6018	25.0528	25.0188	23.7194	24.6629	25.9613	24.8936	24.4193	24.1188	26.2354	25.6362	26.8423	25.7572	25.8571	23.9748	25.6322	26.4419	25.2904	24.8223
P07724:ALBU_MOUSE	28.6609	29.3094	28.9102	29.018	29.6974	28.5873	28.4628	27.9265	28.5021	28.3691	28.2942	29.6681	28.4407	28.2659	28.6238	27.7621	28.9605	28.608	28.3603	28.239	28.1903	28.2122	28.8214	28.5145	28.3972	28.1499	28.7411	28.9861	28.8537	28.1911	29.5121	28.7124	28.2737	27.8124	27.9151	28.7426	27.6315	28.1417	29.0518	29.0698	28.9272	29.4008	29.1475	29.3711	29.4118	28.8251	29.4762	29.0765	28.8817
P07744:K2C4_MOUSE	23.7608	23.9682	24.5021	24.4322	26.2455	24.3747	23.961	23.8396	22.4257	24.6881	25.5975	23.7547	23.5526	24.1758	23.2505	23.8272	27.6277	24.717	23.485	24.1428	24.1034	23.6996	25.3629	24.4557	24.2511	23.1871	23.1006	24.2438	24.4155	24.8498	27.6801	24.9789	26.7498	25.0375	28.7024	28.0411	24.0561	26.3997	24.8845	23.5048	24.6357	26.378	24.7274	23.8461	22.9509	25.6777	25.2959	24.0672	25.2918
P07759:SPA3K_MOUSE	24.0687	24.8003	24.1889	24.1669	24.7208	23.9947	23.9724	23.8353	24.147	23.355	24.0786	24.5217	23.903	23.5222	23.7944	23.9413	24.3691	23.7779	23.8051	23.848	24.264	23.5988	23.8268	23.7648	23.3958	24.4536	23.9169	24.1033	23.9848	23.9759	24.7063	23.9853	23.7853	23.4456	23.1566	23.8937	24.1942	25.0774	24.3741	24.5017	24.6123	24.2142	24.3318	24.4317	24.4515	24.926	24.9571	24.2405	23.9111
P07901:HS90A_MOUSE	32.956	33.0386	32.9115	33.0341	33.4614	33.0623	32.8422	32.9773	33.1031	32.8403	32.9329	32.8343	32.9777	32.8629	33.0422	32.8829	33.6729	33.1344	33.1348	33.2678	33.3684	33.1904	33.7765	33.1884	33.0291	33.0488	33.2528	33.0479	33.295	33.4146	32.9879	33.1564	33.1384	32.9742	32.7219	33.3745	33.0004	33.5163	33.3006	33.0491	33.1562	32.9908	33.2185	32.9513	32.6931	33.3239	33.3919	33.0791	33.2664
P08003:PDIA4_MOUSE	29.5992	29.3514	29.5803	29.6679	29.5687	29.5259	29.4023	29.4037	29.9861	29.6572	29.1296	30.1832	29.0271	29.8927	28.9548	29.6875	28.6548	29.9368	28.9785	29.6177	28.4809	29.5078	30.4611	29.9185	29.2695	30.6177	29.6485	29.703	30.171	28.8899	30.6864	29.4817	29.5403	29.929	29.1821	29.9253	29.7305	29.7316	29.8229	29.7712	28.961	29.3569	29.3011	30.0431	29.7325	29.1077	29.0115	29.1104	29.2228
P08030:APT_MOUSE	26.4469	26.626	26.4817	26.384	27.1617	26.4152	26.7287	26.9212	26.4434	25.9895	27.6417	25.6697	26.7877	25.917	26.4547	26.1273	29.5191	26.733	26.5136	27.3525	26.7625	26.2024	26.9632	27.061	26.51	26.4425	26.2429	26.4445	27.1392	26.265	26.7734	26.7639	26.5154	25.9319	26.4999	27.2395	26.3319	27.5945	25.8171	26.8054	26.1475	26.9061	26.7343	26.1595	26.5436	25.7152	26.0764	26.6622	27.0747
P08032:SPTA1_MOUSE	27.354	28.0188	27.1736	27.0131	28.0783	27.0923	27.6607	27.0185	27.5661	26.1704	28.0828	26.4223	27.59	25.9617	27.6786	26.6504	29.9265	24.79	27.7321	28.2451	27.5128	27.3709	28.4371	27.4303	26.9687	26.2191	27.5058	26.5403	25.5564	26.6715	27.6345	27.2896	27.896	25.9099	25.6735	27.1108	27.4132	28.7469	26.7864	26.9979	27.5466	25.9425	27.0663	26.277	28.1551	26.4023	26.6298	27.3167	26.7795
P08074:CBR2_MOUSE	16.4673	17.4289	17.9521	20.1777	NA	NA	16.0099	15.7149	16.1807	16.2497	NA	20.1777	NA	NA	NA	NA	NA	NA	NA	NA	NA	NA	NA	NA	NA	18.6141	17.0078	18.5576	18.7845	16.3708	21.6265	18.2184	NA	NA	NA	15.7476	NA	NA	NA	20.4013	17.3139	18.3204	16.5052	20.5501	NA	17.0004	18.6764	16.6294	NA
P08103:HCK_MOUSE	22.6168	23.517	22.5897	22.6559	23.75	22.7247	22.2464	22.8042	22.6432	22.0605	22.7582	22.0233	22.6777	22.1724	22.2015	22.7748	24.2664	22.5423	22.662	23.3848	22.4403	21.3395	22.2251	23.052	23.0737	22.6031	22.2338	22.4088	22.2804	21.4573	23.1106	22.5881	23.1927	22.4897	22.6741	21.0932	23.072	24.3511	23.0116	22.795	23.1282	22.8233	22.6011	22.4588	22.4464	23.2305	23.3105	22.5324	21.1503
P08113:ENPL_MOUSE	31.0757	31.2563	30.8011	30.998	31.4501	31.2033	30.9054	31.1766	31.4339	30.7071	30.509	30.732	30.9918	30.818	31.3311	31.214	32.0191	31.1665	31.6681	31.3281	31.7378	31.4905	31.6269	31.585	31.158	31.1967	31.5213	31.0017	31.0566	31.69	31.4746	31.5296	31.3225	31.0969	30.7589	31.6224	31.6399	32.051	31.176	31.3752	31.4386	30.8628	31.2171	30.8139	30.6832	31.4429	31.5713	31.5301	31.8238
P08122:CO4A2_MOUSE	17.9558	16.2173	17.7828	18.2925	NA	16.8505	19.7304	NA	17.6974	18.178	16.7922	19.9437	18.0833	16.8505	NA	NA	20.6768	17.205	NA	18.0362	24.3605	20.0679	21.9852	NA	17.9091	17.0721	18.9996	18.7313	19.4119	NA	18.9711	18.4591	18.8876	16.6522	25.511	NA	19.4807	26.5398	17.6347	19.2875	16.6056	17.621	21.6199	17.3202	18.4991	21.6101	19.827	NA	NA
P08207:S10AA_MOUSE	18.8504	18.8524	20.2564	20.7854	21.8063	18.7477	19.5888	17.4121	18.7261	18.2342	19.8148	24.124	19.5308	17.6807	18.3887	17.1152	17.5861	18.2818	17.5875	20.3702	17.7151	19.5075	18.1662	19.4188	18.8488	17.5759	18.3244	20.334	18.5598	16.5951	22.5831	19.1884	19.6215	17.109	17.5298	20.1532	17.1482	18.5145	18.3735	20.8109	18.811	22.7158	20.1467	21.5898	19.4667	19.1979	19.6027	20.0131	18.5424
P08226:APOE_MOUSE	27.6608	28.0165	27.5449	27.6235	28.1022	27.7283	27.4828	27.7476	27.6876	27.4563	27.275	27.4316	27.4421	27.5183	27.5506	27.7421	28.3124	27.7254	27.624	27.6958	27.7909	27.5155	28.5423	27.7519	27.6613	27.5541	27.6393	27.5127	27.5133	27.7949	27.7986	27.8962	28.0256	27.7054	27.4048	28.3721	27.6762	28.0862	27.8607	27.7685	27.8993	27.4389	27.7134	27.4048	27.1161	27.9015	27.8356	27.8185	28.4115
P08228:SODC_MOUSE	30.0082	30.2321	29.9799	29.9297	30.252	29.9669	29.871	30.1186	30.0185	29.9112	29.9903	29.7859	29.96	29.7209	29.8275	30.0674	31.3875	30.3189	29.8815	29.8584	30.5442	30.0775	30.6731	30.2427	29.7778	30.4351	30.0391	30.0473	30.5099	30.3376	30.2533	30.1742	29.9819	29.6663	29.8194	30.6048	29.9535	30.3761	30.251	29.9614	30.087	30.0752	30.3395	29.9476	29.3547	30.9271	30.8178	30.3851	30.5909
P08249:MDHM_MOUSE	34.374	34.6328	34.3847	34.4713	34.87	34.3682	34.3926	34.3391	34.3935	34.0773	34.4006	34.4282	34.4771	34.11	34.4147	34.0781	35.0159	34.0739	34.3985	34.5888	34.7715	34.5616	34.8596	34.289	34.1548	34.4613	34.7236	34.4166	34.563	34.6772	34.0965	34.3573	34.0624	34.0292	34.0306	34.7681	34.0222	33.766	34.2898	34.2759	34.3333	34.3871	34.4013	34.2425	34.0926	34.2377	34.4266	34.4206	34.7276
P08414:KCC4_MOUSE	29.8609	30.0434	29.4711	29.9478	31.0142	29.7548	30.2226	30.4432	30.3477	28.8299	29.4414	29.5698	30.1375	29.0697	30.2052	28.7301	30.5303	28.7049	30.3836	30.1201	31.2891	30.78	30.8772	30.1607	29.6478	28.0179	30.6782	29.5902	28.9489	30.9758	29.3227	29.5142	29.8947	29.2633	28.9965	30.3616	29.0026	30.0912	29.1307	29.0965	29.0289	29.6779	29.1323	29.5073	29.3731	28.2892	28.4248	28.5967	29.1303
P08551:NFL_MOUSE	30.0167	30.2067	31.1123	31.4534	31.0127	30.5723	29.7477	30.8546	29.1491	30.9633	32.029	31.2503	32.0217	31.5291	29.7168	30.0307	31.1228	32.5954	32.2756	31.5566	31.3215	30.7238	32.1992	32.0867	32.2494	31.6414	31.6998	31.8578	32.7098	31.4793	32.9822	32.192	32.6573	32.1585	31.3907	30.0387	32.0663	33.1764	33.4472	31.5078	31.5935	31.7511	32.1529	31.7479	30.3709	33.0165	33.2293	32.0682	31.292
P08553:NFM_MOUSE	30.5582	30.7058	31.5272	31.7	31.1129	30.966	30.2335	31.2328	29.9105	31.383	32.463	31.5568	32.2187	31.9117	30.2606	30.5786	31.6874	32.748	32.5346	32.0426	31.6564	31.1404	32.6415	32.324	32.6395	31.7834	31.9631	32.1206	32.9847	31.7876	33.4284	32.5503	32.9617	32.5883	31.5661	30.5072	32.4253	33.7291	34.0979	31.9435	31.8711	31.8507	32.3638	32.1154	30.8201	33.1578	33.381	32.4196	31.7306
P08556:RASN_MOUSE	28.7123	28.9534	28.6778	28.6064	28.9884	28.6798	28.6756	28.5096	28.7239	28.4963	28.7653	28.4963	28.4607	28.4801	28.6775	28.5733	29.5628	28.9192	28.767	28.9595	28.9349	28.7616	29.0923	28.8243	28.6265	28.636	28.6888	28.5525	29.0504	28.8989	28.5032	28.7221	28.6907	28.4845	28.2727	29.06	28.6886	29.3123	29.1148	28.5166	28.4126	28.3946	28.3423	28.5067	28.3354	28.6498	28.7017	28.39	28.7605
P08730:K1C13_MOUSE	24.2802	25.0683	24.7177	25.0108	27.3841	25.2869	24.5613	23.1564	22.7201	24.771	25.4694	23.562	25.0944	24.0025	24.1995	25.5614	28.3634	24.3857	23.67	25.1288	25.5613	24.5673	24.7989	25.6494	24.3436	23.5337	22.4965	24.1932	24.5702	25.8404	23.9598	24.392	28.4496	24.5958	29.4843	29.1052	24.373	26.4369	25.0755	23.6735	24.3172	26.276	22.8563	24.6879	23.9325	24.714	24.515	21.7957	25.4317
P08752:GNAI2_MOUSE	31.1368	31.3729	30.8702	31.037	31.5146	31.0607	31.2293	31.1087	31.2273	30.7176	30.3986	30.9915	30.8292	30.8125	30.9976	30.9181	31.7772	31.3837	31.1829	31.2073	31.4237	31.1798	32.0123	31.4092	30.9862	30.8378	31.1755	31.0241	31.1587	31.4144	31.0562	31.1598	31.0127	30.963	30.6866	31.657	30.9697	31.5693	31.3032	31.0414	31.0734	30.931	31.1957	31.0985	30.7384	31.0923	31.1461	31.0804	31.1414
P08775:RPB1_MOUSE	22.9779	22.8755	22.8528	23.0662	23.5897	23.2066	23.0432	22.932	23.427	22.5659	22.9938	22.9758	22.6417	23.0574	22.9167	23.2623	23.6979	22.67	23.1846	23.2081	23.2852	22.924	23.6203	22.5473	23.3002	23.1921	22.9067	23.0379	23.1614	23.2213	23.2056	23.1264	23.2088	23.0724	22.998	22.5754	23.2513	22.7049	22.9353	23.4302	23.5334	23.2047	23.3709	22.9842	23.2249	23.1221	23.0199	22.9526	23.2655
P08884:GRAE_MOUSE	24.6786	25.6927	25.1344	24.6795	25.4997	24.5816	25.4527	24.8698	23.8597	23.7092	27.0234	24.1123	25.2089	23.897	24.883	24.0467	27.9897	24.3211	25.2186	26.7406	25.336	24.2397	24.4662	25.599	24.8978	24.2879	24.451	24.556	24.9307	23.7111	26.3783	25.1673	24.5745	23.9338	24.8133	25.5155	25.4387	27.0956	23.766	24.3281	25.2158	24.8531	24.971	24.024	25.7759	24.8639	24.6707	25.0858	24.3347
P09041:PGK2_MOUSE	30.0778	30.2906	30.0678	30.157	30.611	30.0737	30.0243	30.1014	30.1449	29.8512	30.1691	29.9602	30.1399	29.9169	30.1895	29.5774	31.4548	30.4645	30.3728	30.5332	30.7389	30.3938	30.9556	30.3931	30.1994	29.6405	30.4416	30.1429	30.2885	30.7094	30.1715	30.4794	30.4764	30.2247	29.9224	30.6043	29.8687	30.4769	30.2851	30.0201	29.9775	30.0141	30.3361	30.0457	29.7273	29.8981	30.1299	30.4059	30.7815
P09055:ITB1_MOUSE	25.4506	25.4134	25.4852	25.7567	25.9585	25.6298	25.3961	25.5386	25.6463	25.3468	25.5085	25.6722	25.8777	25.5185	25.5894	25.4526	26.5289	25.6247	25.6699	25.674	25.9117	25.7875	27.2397	25.6622	25.4353	26.0509	25.8778	25.7617	25.7258	25.8955	27.0506	25.7473	25.3816	25.3895	25.603	25.6796	25.4043	25.4339	25.6962	26.5085	25.8726	25.8447	25.9641	25.6131	25.4117	25.9324	26.0179	25.5108	25.7597
P09103:PDIA1_MOUSE	28.8413	29.0799	28.9153	29.0552	29.5616	29.0449	28.5548	28.8427	28.9186	28.812	28.7597	29.0094	28.7406	28.9092	28.8451	28.8636	29.4683	29.328	29.1047	29.1284	29.329	29.1008	29.5679	29.0723	29.0387	28.9405	29.075	29.1426	29.4571	29.3723	29.755	29.3969	29.3369	29.0732	28.8144	29.4924	29.2269	29.3575	29.7809	29.3583	29.1791	29.4154	29.3571	29.1768	28.5513	29.4107	29.7126	29.4277	29.7361
P09240:CCKN_MOUSE	25.3538	24.8143	24.6798	24.834	25.27	25.0075	25.8102	25.6081	25.8798	24.911	24.7728	24.2208	25.2239	24.6211	26.4296	23.7095	27.1923	25.6566	26.1601	25.5477	25.7869	25.9147	26.2288	26.4184	25.2292	23.4354	25.8998	24.9432	25.3159	25.839	25.7876	25.7737	25.7291	25.362	25.4832	26.2594	24.2676	25.3727	25.1006	24.8062	25.6874	24.8883	24.7449	24.6306	25.1832	25.2648	25.1909	24.9072	26.1609
P09405:NUCL_MOUSE	28.6877	28.5794	28.5834	28.7729	29.1406	28.7179	28.6957	28.8444	28.9849	28.4907	28.6197	28.6436	28.7403	28.5673	28.87	28.2936	29.5974	28.4103	28.9552	29.1416	29.1761	28.8727	29.5294	29.0278	28.7302	28.1081	28.8811	28.746	28.7405	28.8679	28.7935	28.8806	28.8047	28.5632	28.478	29.8119	28.5932	29.0284	28.7591	28.7159	28.9049	28.8676	29.0096	28.5178	28.3417	28.4993	28.7344	28.9809	29.0495
P09411:PGK1_MOUSE	32.874	33.0428	32.8481	32.9271	33.1777	32.857	32.8375	32.8731	32.9625	32.6532	32.8235	32.8728	32.9184	32.7396	32.8891	32.6215	33.4724	33.2727	33.1591	32.9517	33.392	33.1294	33.529	33.0821	32.8852	32.9936	33.207	32.9771	33.3174	33.4624	32.9424	33.162	33.0028	32.8465	32.6163	33.2593	32.7723	32.9474	33.3946	32.8944	32.9001	32.8034	33.0503	32.9081	32.4744	33.0364	33.1567	33.0987	33.536
P09470:ACE_MOUSE	21.8197	20.1931	21.9324	22.63	22.9367	21.6412	22.787	22.4535	22.7186	21.5799	21.6343	24.3223	22.5863	20.6748	22.8029	20.1503	22.3278	21.6473	22.4745	20.9813	23.0209	23.2188	22.2532	22.6317	21.0414	18.662	22.7939	22.386	21.4471	23.0443	25.1365	22.4839	20.7567	20.7634	20.7484	23.5909	19.6996	20.4639	21.5926	22.6738	22.1767	22.7247	22.6449	21.8944	20.6799	23.2329	23.7776	23.0974	23.0572
P09528:FRIH_MOUSE	26.6313	27.3169	26.6406	26.5855	27.3344	26.4441	26.5814	25.8338	26.7141	25.9129	26.7476	26.5848	26.373	26.0496	26.1446	26.2478	27.281	26.1487	25.6905	26.3219	26.0462	26.1415	26.1756	25.6402	25.9016	26.2078	26.7315	26.5904	27.1231	26.3605	26.4919	26.3183	26.4995	26.3122	26.1368	26.7152	26.6766	27.6788	27.2258	27.097	26.9426	26.9754	26.576	26.3096	26.5424	27.179	26.8911	26.6374	26.3207
P09542:MYL3_MOUSE	19.9849	19.3694	19.916	19.6627	19.7809	20.3998	20.4385	20.8097	20.1557	19.9759	21.4191	18.8996	20.1735	19.7968	20.9956	21.0259	22.3192	21.2912	20.6674	20.522	20.5338	20.9387	22.5426	20.3989	19.2421	18.495	20.5164	19.634	19.5145	20.9267	21.3101	20.3683	20.0757	21.2839	20.4508	21.5443	21.9277	21.2396	19.2076	18.7979	NA	19.0897	19.8742	19.2075	20.9888	NA	18.9435	19.5005	20.1667
P09602:HMGN2_MOUSE	25.1942	25.3579	25.0627	25.1128	25.5581	25.0936	25.3924	24.8597	25.2531	24.7732	25.0949	25.0248	25.1522	24.7159	25.5147	24.5855	26.1195	22.5609	24.436	25.0283	23.1134	24.4223	25.5579	25.015	24.5933	23.7954	25.1819	25.0239	23.5309	24.1525	25.9097	25.0394	25.8323	24.5662	24.6812	24.1807	25.2604	26.0295	25.2799	25.3458	25.835	25.7224	25.693	25.1701	24.9146	25.4204	25.2751	25.7048	25.5085
P09671:SODM_MOUSE	30.5399	30.6444	30.5481	30.6789	31.0483	30.5381	30.5448	30.3975	30.5707	30.3998	30.3728	30.7754	30.5698	30.3223	30.4741	30.3077	31.0535	30.4986	30.7605	30.5741	30.8042	30.5748	31.0866	30.3433	30.3155	30.6188	30.8864	30.6059	30.4132	30.7428	30.4346	30.6093	30.5164	30.5045	30.3874	30.6392	30.2819	30.4799	30.576	30.6287	30.7565	30.6068	30.7439	30.5295	30.2582	30.7156	30.9463	30.6982	30.7997
P09925:SURF1_MOUSE	22.0651	22.3135	21.6284	21.7247	22.0676	21.8136	22.3688	21.8877	21.7631	21.8151	20.9998	21.3851	21.9829	21.4631	21.4438	22.2797	22.144	22.016	21.6543	21.2262	23.0711	23.0598	22.2511	19.2668	21.6449	22.4869	22.102	22.0092	22.4221	22.7351	22.6105	22.1258	21.9642	21.7228	22.1116	22.8198	21.7475	20.0377	21.4378	22.0642	22.3453	21.8202	22.6829	22.2149	20.7906	22.7149	22.8199	22.2507	22.7294
P0C027:NUD10_MOUSE	25.2339	25.4803	25.1055	25.1035	25.872	25.3147	24.8434	25.1287	25.3389	25.2732	24.8651	24.8035	24.6484	25.0901	25.2151	25.0817	26.4418	25.26	25.0909	25.5408	25.5989	25.2301	26.2202	25.3475	25.1464	24.5856	25.103	25.0384	25.3923	25.242	25.1819	25.5123	25.4873	25.2002	25.1505	25.6162	25.0514	25.0975	25.5279	25.1894	25.243	24.9582	25.2281	25.0837	24.9973	25.4233	25.3395	25.5659	26.1071
P0C0A3:CHMP6_MOUSE	24.6823	24.9022	24.3657	24.5873	25.3444	24.7619	24.6129	24.6685	24.8063	24.4077	24.0938	24.0589	24.7246	24.2215	24.6894	24.7925	26.3837	24.9499	24.8771	24.5117	25.1119	24.7478	26.0726	25.095	24.4991	24.4013	24.5367	24.3523	23.7558	24.5148	24.8051	24.8257	24.975	24.7864	25.1746	25.1705	24.6732	24.8715	24.431	24.8496	24.5842	24.4008	24.8319	24.2884	24.2919	24.7892	25.0046	24.7382	24.9792
P0C192:LRC4B_MOUSE	25.9612	26.2621	26.001	26.013	26.452	26.0984	25.6516	25.6838	25.8357	26.0953	25.5599	26.0865	25.4662	26.0474	25.8634	26.0308	26.7099	26.3182	25.8798	26.0609	26.3312	25.8343	26.8954	25.7509	25.7866	25.7311	25.5582	25.778	26.0297	25.7372	25.7224	26.0668	26.1505	25.8857	25.6246	26.2834	26.0409	26.4701	26.4704	25.7345	25.6155	25.7082	25.5243	25.8036	25.5826	25.6698	25.905	25.7661	26.3249
P0C7L0:WIPF3_MOUSE	26.3832	26.5689	26.0889	26.0989	26.6853	26.244	26.5792	26.1983	26.4608	25.9241	26.0729	25.7898	26.0123	25.9083	26.154	26.2283	27.5571	26.2478	26.4378	25.9079	26.1889	26.1444	26.5151	26.1941	25.7134	26.2494	26.0857	25.7977	26.5419	26.0672	27.7881	27.2612	27.7839	26.0304	25.4932	26.4981	26.4556	28.3247	27.0922	26.0245	25.5106	24.3235	25.2011	26.5194	26.2606	25.1107	25.1579	27.5029	28.1125
P0C7M9:CLC2L_MOUSE	24.6595	24.7712	24.8624	24.9261	25.073	24.671	24.6032	24.9178	24.7687	24.4952	25.111	25.0722	25.081	24.4781	24.9049	24.2279	25.5231	25.0768	25.1031	25.3048	24.8529	24.7575	25.7987	25.0001	24.689	24.7489	25.1188	25.048	25.1445	24.8817	24.7415	24.8611	24.3029	24.5063	24.6188	24.8066	24.1472	24.5853	24.3866	24.5702	24.9946	25.393	25.363	24.7335	24.103	24.8178	24.9907	24.6908	25.0098
P0C8B4:GON7_MOUSE	23.2789	23.341	23.3189	23.2034	23.5819	23.3052	23.4326	22.8799	23.1596	23.1822	23.5868	23.1656	22.8915	23.1745	23.1827	23.2816	23.8513	23.7259	22.636	23.3669	23.6569	23.1347	24.2914	23.0794	23.2452	23.457	23.2398	23.1335	23.7024	22.9303	22.4398	23.1167	22.9193	23.0146	22.6901	22.9016	23.39	23.5996	23.2405	23.3379	23.0794	23.21	22.7464	22.9381	22.6737	23.3449	23.1657	22.9124	23.4617
P0C913:OCC1_MOUSE	23.096	22.6314	23.1101	23.3801	24.1267	23.2212	23.7024	23.0735	23.3309	22.7194	23.6199	23.4696	23.1873	22.7369	23.2144	22.8067	23.8406	22.8325	23.1585	23.0534	24.0022	23.4945	23.5204	22.6137	22.7656	22.9737	22.9088	22.9821	23.1415	23.5334	23.1727	22.991	22.8905	22.9925	23.2851	22.9283	22.9746	23.5653	23.5562	22.6475	22.7695	22.931	22.5206	22.9615	23.1898	22.5494	22.4821	22.6814	22.6024
P0CG49:UBB_MOUSE	30.858	31.5228	30.9516	30.7514	31.2847	30.8585	30.904	30.4887	30.5206	30.4848	31.048	30.7507	30.5378	30.4325	31.0862	30.6305	32.61	30.912	31.0035	30.9947	31.2128	31.003	30.9875	30.9805	30.68	30.5927	30.9094	30.6317	30.6651	30.6421	31.0388	30.914	31.0669	30.7725	31.3182	31.6585	31.1528	33.0416	30.88	30.5652	30.9668	30.7875	30.7877	30.1834	30.5092	30.9812	31.1038	30.5626	30.7952
P0DI97:NRX1B_MOUSE	26.9229	27.3416	26.6453	26.8024	27.3635	26.905	27.0173	27.0441	27.0629	26.27	26.3866	26.5831	26.6942	26.5686	26.8315	26.8562	27.494	26.5166	26.9392	27.2574	27.1461	26.7825	27.5703	26.7413	26.5503	26.5013	26.9469	26.4984	26.3727	26.9499	26.2687	26.7217	26.5656	26.7472	26.6692	27.6503	26.8551	26.8044	26.6548	26.5847	26.3834	25.8406	26.3179	26.663	26.7369	26.0084	25.8504	26.5889	26.8812
P0DN34:NDUB1_MOUSE	23.3031	22.9838	23.1176	23.4816	23.0621	23.3467	23.5982	23.6197	23.5348	23.0955	22.6569	23.7341	23.8264	23.3036	23.6224	23.3987	24.1104	23.1417	24.0614	22.9728	24.058	23.8662	24.0168	23.5922	23.0648	23.7634	24.0142	23.6954	23.7263	24.4739	22.9725	23.4121	22.98	23.2163	22.885	24.3034	22.6467	22.6476	23.41	23.4686	23.4301	23.5347	23.8731	23.5508	23.155	23.6983	24.0041	23.657	24.2511
P0DP28:CALM3_MOUSE	32.7521	33.24	32.5407	32.2464	33.5328	32.4171	33.1996	31.685	32.9545	31.6145	34.0054	31.303	32.593	31.5566	33.4299	31.1491	35.5796	30.3761	32.6948	33.8385	31.2341	31.9934	32.6882	32.4047	32.2273	30.3278	32.3918	31.7102	30.5126	31.3272	33.4365	32.6635	33.4882	31.5616	31.1008	32.5136	33.1302	34.3166	31.8342	32.107	33.2273	31.5496	32.2122	31.5628	33.8793	30.9738	30.6427	32.8269	31.2993
P0DP60:LYNX1_MOUSE	25.7096	26.0259	26.2966	26.4013	26.4469	25.9487	25.5549	25.9018	25.4681	25.7894	26.9607	26.4103	26.7536	25.9947	25.9173	25.4362	26.7896	26.074	26.3373	26.3274	26.4949	26.2338	26.6499	26.0845	26.2915	26.7109	27.2305	26.5611	26.4532	26.4626	26.3251	26.4542	26.1866	25.9977	25.8906	26.2345	25.6847	25.4762	26.5515	26.2029	26.5842	26.531	26.779	26.3363	25.7763	26.7746	26.9216	26.7264	26.8013
P10107:ANXA1_MOUSE	17.9703	17.5098	18.9541	19.2645	20.2597	18.7757	18.2209	19.1224	NA	18.1801	17.9409	22.1855	17.321	17.2917	NA	NA	18.0924	17.7722	18.5399	18.7801	18.0328	17.7467	18.7355	NA	17.718	18.5422	18.8561	19.144	18.8645	17.6365	22.3909	18.7116	16.1392	17.5744	17.1645	19.4398	18.5399	17.332	17.6998	20.6847	17.8294	20.7122	19.0969	18.8245	18.3504	18.9508	19.1364	18.9044	17.3012
P10126:EF1A1_MOUSE	32.2839	32.163	32.1279	32.3525	32.67	32.2694	32.3121	32.4519	32.5767	32.0836	32.074	32.1908	32.3785	32.1705	32.294	31.9431	32.8765	32.5123	32.5075	32.4775	32.5915	32.4115	32.9239	32.5196	32.2456	32.0315	32.5387	32.3584	32.6171	32.5764	32.6918	32.5797	32.4703	32.2971	32.0775	32.5824	32.253	32.8365	32.7771	32.2131	32.177	32.2254	32.4437	32.3021	32.1589	32.3088	32.4317	32.6163	32.7583
P10493:NID1_MOUSE	23.1423	23.1986	23.672	23.6749	24.3091	23.3908	22.6707	22.7786	23.0742	23.6259	23.5662	24.2971	22.5873	23.5059	22.6161	23.1322	23.5842	23.7453	22.7236	23.4759	23.9382	22.8661	24.734	22.7689	23.3719	23.3989	23.1621	23.7901	23.5656	22.9071	24.0119	23.2813	23.7248	23.8562	25.0361	23.3035	23.5928	25.9257	23.5176	23.9772	23.545	23.8085	25.2317	24.1626	23.2355	24.0186	23.7624	22.7524	22.7816
P10518:HEM2_MOUSE	25.0858	25.1393	24.9312	25.0498	25.4017	25.0203	25.2077	24.8596	24.9458	25.0504	24.6443	24.8908	24.9485	24.9582	24.7399	24.9816	25.6115	25.8483	24.9386	25.1316	25.1663	24.8891	25.9615	25.2033	25.063	24.8324	25.0436	25.0725	25.2636	25.2366	25.1084	25.1832	24.8614	25.3031	24.6126	25.3442	24.8875	24.3881	25.7088	25.2736	25.3006	25.2619	25.1864	25.0267	24.5565	25.4659	25.6837	25.0749	25.3331
P10605:CATB_MOUSE	28.1032	28.2278	28.0443	28.2719	28.7348	28.203	28.0085	28.2057	28.2886	27.8879	27.9921	28.0695	28.409	27.8744	28.1297	28.0732	28.8436	28.0382	28.512	28.5286	28.8313	28.4849	28.7337	28.3733	28.1637	28.1155	28.623	28.1865	28.0916	28.7504	28.3032	28.314	28.1355	28.2601	28.0116	28.8077	28.2229	27.6668	27.9493	28.0942	28.1709	28.0691	28.3741	27.981	27.9999	28.0762	28.3325	28.3367	28.2368
P10630:IF4A2_MOUSE	30.0838	30.2068	30.0111	30.1735	30.6483	30.2177	29.9606	30.2568	30.2798	29.8881	30.1076	29.842	30.2555	29.9483	30.2378	30.0364	30.9849	30.2209	30.3721	30.5883	30.7449	30.3148	31.0031	30.4731	30.1378	30.1195	30.4507	30.0986	30.3454	30.6185	30.0808	30.3223	30.2309	30.101	30.0171	30.3367	30.158	30.5879	30.1661	30.0945	30.1953	29.8565	30.206	29.8844	29.9254	29.9902	30.1776	30.2601	30.4207
P10637:TAU_MOUSE	31.2973	31.4588	31.2176	31.0787	31.5281	31.2868	31.2989	31.066	31.2975	31.1341	31.5504	30.727	31.114	30.9459	31.5042	31.1691	32.7127	31.2661	31.1094	31.3865	31.1939	31.1959	31.9283	31.3978	31.1401	30.9312	31.1648	30.914	31.1231	31.0751	31.0715	31.0934	31.2639	30.9456	30.8447	31.6595	31.1209	31.7497	31.3535	30.7116	30.8802	30.7212	30.9476	30.5686	30.9686	31.2066	30.9893	30.7263	30.8598
P10639:THIO_MOUSE	28.5216	29.1021	28.5929	28.5627	29.186	28.6344	28.3533	28.1943	28.4875	28.1434	28.7971	28.329	28.6441	28.0915	28.8623	28.3978	29.4946	28.1251	28.5148	28.9724	28.5877	28.493	28.82	28.6211	28.3652	28.2001	28.492	28.3158	28.1692	28.3006	28.2587	28.5073	28.3962	27.8698	27.5783	28.6525	28.3219	27.6404	28.3424	28.5548	28.7722	28.3162	28.3644	28.1202	28.4298	28.4743	28.5787	28.4587	28.4741
P10649:GSTM1_MOUSE	30.7688	31.2053	30.77	30.9174	31.4596	30.7278	30.7909	30.7721	30.7695	30.3095	30.4817	31.0834	30.7272	30.3996	30.5118	30.5403	31.2844	30.7304	30.7892	30.6672	30.8757	30.7045	31.024	30.8573	30.4308	30.7925	31.0947	30.8467	30.7871	30.8636	30.9726	30.9631	30.9055	30.3437	30.1971	31.0108	30.4961	30.9117	31.0562	31.1832	31.0335	30.5249	31.0871	31.0697	30.3062	30.8311	30.9314	31.0853	31.4927
P10711:TCEA1_MOUSE	25.7587	25.6994	25.7007	25.7347	26.2199	25.8782	25.5065	25.8185	25.9364	25.8926	25.6228	25.5879	25.4395	25.6915	25.6579	25.9436	27.0041	26.0449	25.9207	26.1108	25.9895	25.7306	26.562	26.0716	26.0853	25.7564	25.9238	25.7365	25.8201	25.6907	25.9358	26.0527	26.3597	25.9183	25.7178	25.987	25.8194	26.1453	26.1624	26.0358	25.9426	25.9993	25.8282	25.6016	25.2256	25.8717	25.9682	25.8739	26.2599
P10833:RRAS_MOUSE	25.3731	25.8916	25.261	25.535	26.2049	25.3052	25.5219	25.5153	25.3878	24.6912	25.4049	25.0564	25.8449	25.0339	25.2621	24.7198	25.7493	25.3908	25.7899	25.8605	25.6489	25.2506	25.7049	26.0695	25.7269	24.7512	25.3992	25.4765	25.6446	25.2211	27.0987	26.0279	25.9843	25.1036	24.7017	25.8041	25.7687	26.5146	26.6668	25.6454	25.4858	25.463	25.8854	25.4844	25.1691	25.6296	25.7592	25.9296	26.0935
P10852:4F2_MOUSE	29.7988	30.1303	29.8289	29.8732	30.3613	29.8144	29.7977	29.7572	29.7752	29.4921	29.8666	29.8266	29.7688	29.5363	29.8253	29.5346	30.6196	29.7075	29.8273	30.0674	30.0639	29.9098	30.512	29.9278	29.7565	29.7098	30.0622	29.9238	30.0596	30.0197	30.0674	29.8975	29.7921	29.6115	29.5259	30.1428	29.6453	30.2822	29.914	30.1278	30.0992	30.1097	30.1387	29.8882	29.4675	29.8892	30.1631	29.8288	29.9703
P10922:H10_MOUSE	28.1992	28.0986	28.4781	28.3624	28.4314	28.4418	28.3761	28.0158	28.0703	28.2518	29.2402	28.3219	28.3592	28.337	28.7571	28.2414	29.8473	27.9155	28.4949	28.8713	28.2331	28.0571	29.0623	28.8699	28.3749	27.646	28.1496	28.4924	27.4825	27.9037	30.2857	28.9739	29.8814	28.6472	28.2439	27.8945	29.5008	30.2024	28.773	29.1236	29.4113	29.2922	29.2738	28.7232	28.2793	29.4089	29.5411	28.5966	28.7506
P11031:TCP4_MOUSE	26.1099	26.385	25.7788	25.8909	26.5126	26.2126	25.7972	26.0675	26.4197	25.8379	25.4419	25.4504	25.6788	25.9219	26.364	26.0519	27.2651	26.0593	25.995	26.4726	26.4668	26.1038	26.631	26.1618	25.9626	25.5454	25.8046	25.5275	25.4803	25.9002	25.858	26.0573	26.2428	25.871	25.8729	26.5403	25.8833	26.7066	25.2853	25.7778	25.7134	25.0123	25.4789	25.3932	25.9355	24.7718	24.8437	25.5899	26.0892
P11103:PARP1_MOUSE	23.0636	22.9659	22.9629	23.2037	23.3627	23.2446	23.0402	23.4802	23.5115	22.7366	23.0266	23.1226	23.5286	22.801	23.4979	23.3168	22.8814	23.1903	23.4929	23.7507	23.577	23.3657	24.2305	23.7271	22.8824	23.1589	23.0126	23.0404	22.8588	23.3343	23.4919	23.6671	23.8713	23.0935	22.9633	22.9104	23.9079	24.2593	23.5778	23.5565	23.4236	22.5671	23.2723	23.1602	23.1305	23.2648	23.312	23.7532	24.0875
P11276:FINC_MOUSE	21.0668	21.9873	22.3226	22.2243	22.1315	21.6081	20.7551	21.6576	20.7612	20.7635	NA	24.2171	20.7871	21.7613	21.3966	21.1429	NA	21.6188	21.2078	NA	20.9788	20.7223	21.0993	21.6045	NA	20.4898	20.609	21.3963	19.8878	19.5906	23.0639	21.1999	20.1071	20.7788	22.7386	21.6617	20.9146	22.698	21.5581	20.5168	21.016	NA	21.8753	20.6364	NA	21.3323	21.3182	20.8737	20.8714
P11352:GPX1_MOUSE	25.6529	25.6033	25.547	25.7031	26.2841	25.7821	25.5838	25.5727	25.918	25.5065	25.3947	25.6836	25.2702	25.5747	25.5661	25.7036	25.5845	26.1832	25.9996	25.9848	26.4212	26.1911	26.4027	25.4123	25.8404	25.6054	26.0851	25.919	26.2659	26.605	25.8148	25.9964	25.8546	25.8146	25.6724	26.2367	25.7556	25.7209	26.3559	26.2621	26.5961	26.4194	26.0246	26.0285	25.3011	26.7751	26.647	25.977	26.0715
P11404:FABPH_MOUSE	29.3245	29.7342	29.1758	29.1564	29.8963	29.2735	29.455	29.2928	29.3391	28.7696	29.2714	28.9278	28.9938	28.8076	29.4812	28.9088	30.7795	29.1347	29.3275	29.8061	29.7193	29.5269	29.7996	29.4539	28.9611	28.7544	29.416	28.794	28.961	29.787	28.8191	29.1077	29.1388	28.9522	28.7898	29.939	29.433	29.6897	29.1044	28.8334	28.5992	28.281	28.5745	28.3906	29.0389	28.281	28.5033	28.5562	29.0265
P11438:LAMP1_MOUSE	23.6302	24.0523	23.5454	23.9278	24.7058	23.7649	23.5554	23.4883	23.5088	23.4043	23.0876	23.6374	23.6446	23.7235	23.6091	23.0212	23.542	24.1201	24.1648	23.9575	23.7634	23.6403	24.2025	23.8479	24.1396	23.1724	23.4808	23.794	23.8482	23.8478	24.7832	24.2328	24.3421	23.8114	23.5578	24.5261	23.888	24.2009	24.6647	23.9024	24.3142	24.2192	24.0197	23.7783	23.6097	24.2617	24.5904	23.9227	24.0965
P11499:HS90B_MOUSE	32.8426	32.8566	32.7265	32.8766	33.3106	32.9387	32.6996	32.9088	33.0298	32.7843	32.6442	32.621	32.7822	32.7925	32.9602	32.6914	33.6304	33.0885	33.0604	33.1143	33.3266	33.07	33.7633	33.14	32.9293	32.7289	33.0411	32.8556	33.1368	33.2823	32.9817	33.1243	33.0905	32.9654	32.6319	33.3362	32.898	33.5522	33.2618	32.8539	32.8506	32.6765	33.0062	32.7882	32.5571	33.027	33.1181	33.0274	33.3742
P11531:DMD_MOUSE	23.8357	24.1126	24.093	24.1328	24.6338	24.0063	23.5592	23.999	23.9285	23.7426	24.0494	24.4675	23.9161	23.5139	23.878	23.9995	23.9671	23.6339	23.6762	24.2059	24.1314	23.7516	24.1438	23.9538	24.0024	24.0149	23.9796	24.3223	24.2707	23.8217	24.257	24.1196	24.0788	23.8353	23.8292	24.1784	24.3743	24.3413	24.4279	25.1086	24.9787	25.0005	24.775	24.6555	23.666	24.5926	24.8777	24.2183	24.6646
P11627:L1CAM_MOUSE	28.6409	28.6854	28.4599	28.5547	29.0395	28.7274	28.5574	28.7299	28.8485	28.4724	28.405	28.2766	28.412	28.4908	28.7839	28.5954	28.6557	29.6302	29.1693	28.845	28.6922	28.7863	29.273	29.2777	28.9949	28.6618	28.7248	28.588	29.125	28.8111	28.6644	28.867	28.623	28.6811	28.2335	28.86	28.7732	28.8933	29.4951	28.6537	28.5931	28.6498	28.5314	28.4935	28.4012	29.2558	28.8176	28.6351	28.6006
P11679:K2C8_MOUSE	25.0994	25.8831	24.9985	25.8049	30.693	26.3011	25.9275	25.2398	23.9464	24.6406	25.7614	23.7089	24.6113	24.2062	25.3756	24.9294	29.5452	24.2629	25.041	25.5104	25.6275	25.4005	25.0796	26.328	24.5408	23.1917	24.0854	24.9731	25.4952	26.3966	29.9002	27.1526	27.8994	24.6111	29.4427	29.0676	24.9156	27.5226	24.7309	24.5029	25.5443	26.212	26.0775	25.3879	25.507	24.4101	24.2512	27.9566	29.1557
P11798:KCC2A_MOUSE	33.9882	34.1915	33.6067	33.2402	33.1863	33.5769	34.2096	33.8177	34.1249	33.4267	33.5016	33.3069	33.2106	33.2569	33.9128	33.9517	34.8117	33.3808	33.5501	33.9989	34.5255	34.1864	34.4687	33.2754	33.1636	33.2836	33.5065	33.0208	33.3183	34.0736	33.5841	33.819	34.2486	33.7696	34.1276	34.6398	33.8676	35.3708	33.5632	33.1225	32.6206	31.8982	32.5565	33.1129	33.9858	31.7031	31.6786	33.2321	34.2148
P11859:ANGT_MOUSE	19.1438	21.0439	19.3689	18.2215	17.9303	19.0402	17.6235	18.5942	18.7642	NA	18.3176	18.7453	18.271	17.9396	18.5701	21.721	17.6371	20.0825	18.9983	18.8663	16.7506	18.8895	19.7419	19.0003	17.3769	21.3014	18.9116	19.8992	19.6879	19.6498	19.8805	19.9135	19.1152	16.9525	17.1124	19.7498	22.2124	21.2733	17.4573	22.9093	23.0054	22.2928	22.0262	21.3191	19.7349	23.1645	22.7715	21.7486	20.7033
P11881:ITPR1_MOUSE	27.6978	27.84	27.6333	27.5331	27.9854	27.713	27.2858	27.4905	27.9409	27.7245	27.6829	27.2857	27.2351	27.6262	27.7554	27.4848	28.1478	27.6596	27.5009	28.0532	28.1979	27.7806	27.9253	27.4207	27.414	27.3726	27.3855	27.1284	27.7444	27.8864	27.3452	27.5292	28.0016	27.7661	27.5914	28.1633	27.5256	28.2381	27.8572	26.8763	26.2165	26.4244	26.3888	26.9375	27.4893	25.3746	25.4269	26.4546	27.2876
P11983:TCPA_MOUSE	29.0211	29.2158	28.9335	29.0429	29.586	29.144	28.8641	29.0674	29.1072	28.8973	28.7966	28.8241	28.908	28.8534	29.1368	29	29.8698	29.2913	29.2303	29.3892	29.6271	29.3618	29.791	29.4133	28.9726	29.0148	29.135	29.0312	29.317	29.4886	29.1326	29.3135	29.205	29.0204	28.9566	29.5455	29.2427	29.7131	29.3418	29.0029	29.1628	29.0205	29.2234	28.9682	28.8632	29.4841	29.5252	29.2224	29.5505
P12023:A4_MOUSE	27.452	27.2284	27.3647	27.4027	27.4376	27.5292	27.4687	27.7032	27.6065	27.5043	27.6042	27.1221	27.4765	27.5747	27.5842	27.5204	28.2585	28.0867	27.8354	28.0644	27.712	27.6576	28.351	27.9714	27.9246	27.4886	27.4619	27.4523	28.224	27.796	27.6247	27.7778	27.9109	27.7832	27.3185	27.823	27.6744	27.627	28.4308	27.1931	27.037	27.1268	27.1944	27.4382	27.3462	27.1862	27.3548	27.2121	27.7797
P12367:KAP2_MOUSE	29.8529	29.8582	29.6915	29.8808	30.4453	29.928	29.9432	30.0035	30.1443	29.4657	29.5454	29.8965	29.6995	29.482	29.9301	29.8545	30.3765	29.7676	29.8788	30.1644	30.429	30.1881	30.3612	30.0036	29.589	29.8686	30.1308	29.8065	29.866	30.2831	28.9745	29.5453	29.1695	29.5551	29.5151	30.5315	29.62	29.7072	29.4528	29.8067	29.9842	29.8751	29.9297	29.5724	29.4328	30.078	30.1847	29.5191	29.3982
P12382:PFKAL_MOUSE	30.0282	30.2607	29.8181	30.0106	30.773	30.1573	29.9441	30.0416	30.1558	29.752	29.6397	29.62	29.8166	29.8329	30.0361	29.9871	30.7309	30.3734	30.174	30.3735	30.5046	30.1894	30.6764	30.2787	30.0461	29.9242	30.0417	29.8679	30.2393	30.465	30.0854	30.3908	30.6946	30.0721	29.9383	30.7784	30.1483	30.9425	30.4719	29.8453	29.7647	29.6882	29.836	29.8683	29.7457	29.7717	29.9762	30.0859	30.6349
P12657:ACM1_MOUSE	21.5217	22.1548	21.0194	21.1681	22.0524	21.6525	21.324	21.7291	21.6818	20.9262	20.2652	20.7312	20.7502	21.1385	21.5011	21.9179	22.27	19.9649	20.5039	21.8342	21.7991	21.6326	21.8858	21.726	20.5527	20.8219	20.242	19.3789	17.5033	22.0056	20.4076	21.2234	22.3815	21.7172	21.0527	23.9629	22.0536	23.0814	20.7082	20.4655	NA	16.0024	18.6826	19.9809	21.9383	NA	17.7934	21.1643	22.3863
P12658:CALB1_MOUSE	27.8491	28.5266	27.0388	26.877	28.7669	27.533	28.2822	27.2291	28.0749	26.5128	26.9789	26.137	26.2556	26.3485	27.9795	27.0373	30.0428	26.2873	27.1526	28.2269	27.3263	27.649	27.4115	27.1479	26.7037	25.3304	26.1891	27.1243	26.4642	27.2802	27.1718	27.4957	26.4382	26.205	27.0306	28.1294	27.2464	27.2932	26.4169	28.0891	28.9801	28.9316	28.9806	27.6879	28.3916	28.7819	28.7153	28.6535	28.0783
P12787:COX5A_MOUSE	31.323	31.6376	31.3718	31.3967	31.9029	31.3819	31.3479	31.3776	31.4267	30.8797	31.7125	31.2575	31.5791	30.8474	31.4682	31.3092	32.6254	30.9767	31.4246	31.7528	31.6696	31.5819	31.6781	31.2715	31.1231	31.6802	31.7625	31.3815	31.6537	31.7525	31.2772	31.3135	31.0667	30.8563	31.1126	31.79	31.2676	31.709	30.9941	31.396	31.5109	31.5821	31.4486	30.921	31.1322	31.4362	31.5256	31.3692	31.3984
P12815:PDCD6_MOUSE	26.7017	27.1065	26.6789	26.7111	27.2079	26.6609	26.5995	26.6175	26.6801	26.4209	26.564	26.6244	26.6742	26.3378	26.5288	26.569	26.9271	26.9375	26.8579	26.764	27.1391	26.7563	27.014	26.8403	26.5622	26.849	27.0249	26.6586	26.9471	27.03	26.902	26.882	26.9124	26.6243	26.3022	27.4524	26.76	27.1464	27.2515	26.9493	26.8467	26.5152	26.7684	26.3769	26.2676	26.7682	26.7862	26.7063	27.0502
P12849:KAP1_MOUSE	26.5964	26.5918	26.3381	26.4293	26.9088	26.7926	26.5475	26.9951	26.9837	26.2624	26.2672	26.2311	26.3982	26.1791	26.9189	27.1637	27.6611	26.3905	26.8777	27.179	27.629	27.1117	27.492	26.9388	26.3885	26.9343	26.788	26.2399	26.4184	27.3092	25.8134	26.4863	26.4484	26.5424	26.614	27.2029	27.0065	26.9405	26.076	26.5089	26.406	25.8207	26.1553	25.9286	26.7715	26.3621	26.268	26.1293	26.3834
P12960:CNTN1_MOUSE	31.6282	31.9433	31.5895	31.7128	32.1803	31.651	31.4934	31.5543	31.6147	31.4614	31.5243	31.429	31.6886	31.5534	31.5979	31.2726	32.024	31.89	31.7503	31.7154	31.7718	31.5496	32.1774	31.9299	31.7895	31.7508	31.8091	31.6164	31.9681	31.6562	31.757	31.8128	31.7669	31.5059	31.2048	32.0762	31.6383	32.0929	32.1326	31.6052	31.4755	31.4024	31.5759	31.5051	31.2176	31.8483	31.7069	31.716	31.9999
P12961:7B2_MOUSE	27.0304	27.1821	26.7844	26.926	27.6365	26.9767	27.1812	26.8505	27.0862	26.6722	26.8127	26.4705	26.9766	26.6203	27.0508	26.5993	27.5152	26.5536	27.0434	27.1284	27.265	26.9913	27.2812	26.8441	26.769	26.7619	27.0409	26.9022	26.6657	26.7636	26.7894	26.8689	26.8952	26.3857	26.6815	27.2943	26.802	26.7277	26.8058	27.157	27.5737	27.3851	27.2165	26.8421	26.9638	27.7505	27.3123	27.1882	26.5907
P12970:RL7A_MOUSE	28.5719	28.382	28.5478	28.6279	28.8467	28.6449	28.3568	28.7644	28.8653	28.6835	28.8445	28.2812	28.711	28.6729	28.6986	28.3615	29.4456	28.5617	28.6365	28.9761	28.8335	28.7148	29.4779	28.7963	28.6462	28.5821	28.9729	28.6178	28.8814	28.9188	28.6053	28.6606	28.6513	28.7908	28.5589	28.664	28.5804	29.0827	28.613	28.6941	28.4268	28.5169	28.635	28.2712	28.4365	28.3002	28.5427	28.5434	28.655
P13011:ACOD2_MOUSE	20.4093	21.452	19.2105	19.5876	19.2949	19.6812	20.2494	21.1381	20.9814	18.9545	18.6655	17.7702	21.1738	20.1115	20.8919	18.4265	20.9284	18.6985	19.5954	20.7827	18.6526	20.5683	21.4806	19.3566	19.1846	17.2641	21.2323	20.1621	18.2378	20.4546	21.2027	20.0725	20.9157	20.5551	19.6969	20.9957	20.6013	23.0694	20.8159	19.6866	20.8781	20.777	21.4746	20.5192	21.2258	20.2129	20.1915	20.451	19.1804
P13020:GELS_MOUSE	27.6022	27.3114	27.7536	28.0619	27.8353	27.6495	27.7001	27.6733	27.6704	27.7267	28.0777	27.8983	28.4328	28.0813	27.8769	26.8046	27.6449	29.1037	29.332	28.0808	29.023	28.6355	28.3765	28.6959	28.9802	27.5867	28.1066	28.3645	29.0659	29.0057	29.6446	29.0917	28.965	28.4449	27.4123	28.2443	28.3121	28.9289	30.0689	28.3658	28.0058	28.2766	28.5623	28.4921	27.0603	28.9369	29.249	28.9567	29.1412
P13439:UMPS_MOUSE	22.556	22.0257	22.3501	22.3855	22.4244	22.3822	22.9184	22.5634	22.6763	22.6037	22.6928	22.0781	22.6153	22.4243	22.3074	22.373	19.5434	23.1653	22.7787	22.4348	22.7333	22.465	23.5597	22.5806	22.4511	22.4429	22.8527	22.5489	22.757	22.854	22.4758	22.5855	22.2573	22.4748	21.7764	24.7975	22.3839	22.2859	22.7258	22.4962	22.2936	22.6694	22.4854	22.5088	22.1685	22.4633	22.3819	22.4547	22.9454
P13595:NCAM1_MOUSE	32.8266	33.0568	32.5847	32.5835	33.259	32.7841	32.6909	32.7328	32.9328	32.6258	32.4511	32.2051	32.3112	32.5586	32.8328	32.486	33.6387	32.9253	32.6939	32.8472	32.942	32.777	33.1613	32.8375	32.6481	32.3756	32.5803	32.4955	32.6688	32.7898	32.3021	32.6419	32.551	32.451	32.3892	33.0092	32.5648	32.8724	32.9969	32.4227	32.5397	32.6929	32.6138	32.333	32.2569	32.8126	32.6584	32.52	32.6986
P13707:GPDA_MOUSE	27.5784	27.5767	27.7036	27.8268	27.8799	27.6676	27.6177	27.6762	27.4515	27.6677	27.9609	27.6093	27.9401	27.8778	27.5625	27.3501	28.7562	28.5024	28.1056	28.0158	28.3048	27.9372	28.777	28.0312	28.1428	27.8618	28.0851	27.9047	28.4854	28.3167	28.3596	28.3559	28.2015	28.0715	27.6088	28.3841	27.8355	27.9213	28.8423	27.6685	27.4144	27.7284	27.6923	27.819	27.6855	27.9105	28.1919	28.3497	28.8525
P14094:AT1B1_MOUSE	34.0788	34.3635	34.1274	34.1445	34.5084	34.1217	34.039	34.0452	34.1063	33.8062	34.1707	34.1691	34.0881	33.8123	34.177	33.9891	35.2369	34.068	34.0962	34.4048	34.6303	34.3941	34.8384	34.1353	34.0325	34.221	34.4005	34.1012	34.2557	34.5251	33.9035	34.1114	33.9365	33.9362	33.9497	34.6051	33.9813	34.3512	33.9851	34.0373	34.1962	34.0495	34.1473	33.8868	33.8205	34.3321	34.4039	34.0383	34.2832
P14115:RL27A_MOUSE	27.2171	27.0324	27.0755	27.1365	27.4231	27.2907	27.1555	27.4294	27.5445	27.136	27.2788	26.8548	27.1732	27.0948	27.5239	27.1208	28.0719	27.0785	27.4746	27.4697	27.5588	27.5144	27.9977	27.511	27.2337	27.1401	27.6376	27.1619	27.2294	27.7417	27.3231	27.3671	27.2334	27.384	27.0582	27.5702	27.2989	27.7805	27.1003	27.191	27.1959	26.9708	27.4654	26.8693	26.9712	27.1402	27.4033	27.4169	27.5421
P14131:RS16_MOUSE	27.6981	27.4059	27.6174	27.7534	28.1352	27.9102	27.4746	27.9649	28.0916	27.8203	27.8146	27.4289	27.7099	27.7397	28.0154	27.7506	28.6856	27.8321	27.9249	28.3687	28.4098	28.0806	29.1157	27.9754	27.9194	27.9091	28.1848	27.7924	28.1763	28.4024	27.8119	27.9696	27.9536	28.0308	27.7382	28.0887	27.793	28.3563	27.9158	27.8204	27.5437	27.759	27.8693	27.4711	27.4395	27.6226	27.8509	27.7248	28.0714
P14148:RL7_MOUSE	28.956	28.6143	28.7321	28.7615	29.0065	28.9215	29.1308	28.8315	29.2158	28.8631	29.0572	28.394	28.7948	28.8509	28.9948	28.8338	29.6435	28.8975	29.286	29.2827	29.2833	29.2971	29.5692	28.9013	29.0704	29.1837	29.1851	28.8264	29.1203	29.5248	28.8248	29.0139	29.0484	29.0406	28.7352	29.078	29.1456	29.9904	29.1559	29.1568	28.991	28.977	28.668	28.6216	28.4703	28.9638	28.951	28.7854	28.8651
P14152:MDHC_MOUSE	32.5556	32.7031	32.5597	32.6603	33.1099	32.6756	32.5069	32.7103	32.5842	32.4282	32.6547	32.4529	32.6447	32.4337	32.7176	32.4412	33.7861	33.0185	32.715	32.9312	33.0893	32.7988	33.554	32.8938	32.6529	32.5771	32.799	32.6338	33.0245	33.0536	32.6025	32.8084	32.6793	32.626	32.5595	33.2282	32.4007	32.48	32.8641	32.5187	32.6663	32.5393	32.7503	32.4258	32.309	32.8873	32.9189	32.6625	33.022
P14206:RSSA_MOUSE	29.4131	29.3807	29.3462	29.5254	29.6908	29.5046	29.3277	29.5768	29.6241	29.3201	29.4204	29.2635	29.7696	29.3778	29.5847	29.3651	29.7953	29.3045	29.7089	29.6494	29.8813	29.5756	29.9544	29.5837	29.2286	29.6247	29.8141	29.4614	29.6827	29.6679	29.3718	29.4888	29.2649	29.3021	29.1075	29.3937	29.4067	29.3682	29.4943	29.4147	29.4334	29.2063	29.3738	29.2033	29.3926	29.2757	29.3892	29.5639	29.5274
P14211:CALR_MOUSE	30.5271	30.5404	30.3709	30.6656	31.0611	30.6426	30.4034	30.7083	30.7958	30.3687	30.2404	30.3343	30.7705	30.4963	30.8416	30.1716	30.7826	30.3845	31.0052	30.7182	31.1191	30.8517	30.6321	30.8371	30.4157	30.3363	30.8237	30.4783	30.2005	31.0288	30.9432	30.84	30.6024	30.4433	30.2774	30.9661	30.5648	30.6557	30.6296	30.5069	30.4763	30.3876	30.6439	30.1693	30.3737	30.1761	30.4376	30.8208	31.1262
P14231:AT1B2_MOUSE	30.728	31.0915	30.9531	30.9849	31.3001	30.7904	30.5813	30.895	30.749	30.49	31.1633	31.0677	31.116	30.4555	30.6285	30.7773	31.5614	30.6824	30.7728	31.0732	31.3661	30.9198	31.0371	30.7861	30.6894	31.2446	31.1521	31.2366	31.1161	31.0399	31.0847	30.9237	30.5802	30.5558	30.771	31.2861	30.6335	30.339	30.7509	31.2473	31.6303	32.004	31.7849	31.1963	30.5505	31.8345	31.9956	31.3315	31.1491
P14576:SRP54_MOUSE	24.7778	24.5884	24.687	24.9165	24.8559	24.6797	24.8512	24.8695	24.8162	24.8552	24.4911	24.8131	25.0615	24.9356	24.9267	24.0006	24.4446	24.962	25.0919	24.6202	25.5185	25.1986	24.5561	24.9912	24.6429	24.6623	24.7334	24.8897	25.268	25.0828	24.6611	24.8285	24.7344	24.6368	24.4828	24.5978	24.4077	24.5326	25.1046	24.6156	25.2409	24.7035	24.6813	24.9211	24.6554	25.2716	25.503	24.6298	24.9326
P14602:HSPB1_MOUSE	23.7187	24.023	24.1462	24.3723	24.9418	23.9968	23.6316	23.5435	23.4841	23.7361	24.1396	24.686	24.1353	23.7262	24.01	23.3093	25.5703	24.1913	23.6468	24.6353	24.8738	24.3367	24.1725	23.1765	23.9583	23.8245	24.1757	24.3184	24.5013	24.7092	27.1018	24.5539	24.4239	23.5182	23.8445	24.5247	23.4981	23.95	24.2626	25.3992	24.762	23.9096	24.927	24.4864	24.3207	24.4208	25.2371	24.4484	24.2184
P14685:PSMD3_MOUSE	27.9386	27.9254	27.8085	27.9998	28.5886	28.073	27.9146	27.9999	28.115	27.7996	27.7828	27.726	27.8151	27.8696	28.0672	27.7665	28.7155	28.1161	28.1121	28.446	28.4456	28.1514	28.8647	28.2351	28.0813	27.8582	28.1393	27.9624	28.2465	28.2992	27.8807	28.139	28.248	28.0489	27.8937	28.4985	27.8816	28.372	28.1443	27.9202	27.8321	28.0759	28.009	27.8173	27.7978	27.9559	28.018	27.9341	28.1764
P14733:LMNB1_MOUSE	28.2372	28.1084	28.1511	28.2704	28.5285	28.2787	28.2546	28.5399	28.5008	28.0852	27.9265	28.4843	28.2347	27.8341	28.476	28.2762	28.8485	28.4438	28.6025	28.3286	28.5474	28.4475	28.9293	28.7245	28.2001	28.3418	28.5381	28.4501	28.2271	28.2114	29.2025	28.6219	28.5244	28.0972	28.0027	28.3379	28.4111	28.8486	28.6677	28.7519	28.8186	28.8472	29.0722	28.3631	27.6603	29.0067	29.0962	28.6157	28.8001
P14824:ANXA6_MOUSE	29.1932	29.5135	29.3956	29.6155	29.9653	29.2946	29.3274	29.3214	29.0785	28.8535	29.4863	29.7289	29.7005	29.0674	29.1474	28.9985	29.9667	29.2591	29.6169	29.6907	29.7035	29.4638	29.7338	29.5713	29.4407	29.5203	29.7419	29.7151	29.7334	29.6754	30.2694	29.8279	29.4977	29.2115	29.1915	29.8487	29.4437	29.8444	29.8446	29.7951	29.9349	30.0536	29.981	29.7141	29.2809	29.787	29.9728	29.9836	30.3414
P14869:RLA0_MOUSE	28.743	28.6225	28.6278	28.943	29.3181	28.9662	28.6248	29.0423	29.1608	28.5638	28.7334	28.5917	29.0707	28.7916	29.0092	28.7459	29.2332	28.8207	29.064	29.3775	29.4797	29.0528	29.6922	29.2057	28.9146	28.8491	29.1775	28.8845	29.2654	29.1234	28.9691	29.0113	28.9618	28.8655	28.6593	28.6302	28.9174	28.8436	28.7787	28.8795	28.7165	28.7671	28.8705	28.5412	28.7142	28.6057	28.8562	28.8365	29.0608
P14873:MAP1B_MOUSE	32.087	32.289	32.0109	32.121	32.7019	32.2353	32.1156	32.0647	32.058	31.8852	32.1484	31.721	32.0976	31.9633	32.2254	32.0507	32.6115	32.4184	32.3279	32.3728	32.4854	32.171	32.6916	32.4859	32.3158	32.0869	32.144	32.1232	32.3125	32.2375	32.5305	32.4849	32.3805	32.0264	31.7735	32.6401	32.3334	32.7192	32.6463	32.2489	32.3554	32.3558	32.3645	32.0266	31.7647	32.5526	32.2448	32.3045	32.8326
P15105:GLNA_MOUSE	32.9982	33.4831	33.1539	33.0815	33.4098	32.8576	33.0411	32.9812	32.8839	32.5848	33.2602	33.2874	33.137	32.4919	32.85	32.6787	34.0614	32.5367	32.8727	32.9409	33.3136	33.0196	33.1431	32.8163	32.6116	32.9117	33.4068	33.0209	32.9076	33.1335	32.7344	32.7619	32.2065	32.4391	32.9767	33.3055	32.6519	32.7183	32.5645	32.7554	33.2875	32.8569	33.2228	32.8567	32.7503	33.0158	33.0603	32.9344	33.1582
P15116:CADH2_MOUSE	27.6633	27.896	27.4638	27.573	28.0621	27.5908	27.844	27.6168	27.7767	27.1365	27.2599	27.5629	27.4133	27.2539	27.6327	27.4145	27.9547	27.4446	27.7464	27.8651	28.0367	27.8939	28.0981	27.5696	27.1564	27.5187	27.6787	27.4647	27.4474	27.7402	27.0244	27.4886	27.2699	27.1697	27.1685	27.5332	27.3729	27.578	27.2099	27.4011	27.5764	27.5769	27.528	27.2568	27.4061	27.0438	27.0752	27.4216	27.579
P15208:INSR_MOUSE	21.1005	22.0751	20.8598	21.4147	21.7648	21.3034	20.817	21.2034	21.5603	19.9496	20.5911	20.8233	21.6098	21.461	21.0158	20.972	22.5893	20.4153	20.5111	21.9905	21.2541	20.1481	22.3598	20.0785	20.64	19.3656	21.9542	20.9926	19.6613	20.0795	20.8258	20.8092	21.193	20.4378	21.3442	20.8876	21.3429	21.1132	20.2909	20.2815	21.5878	20.4852	21.4117	20.5342	21.6906	20.4693	21.2342	19.9957	20.37
P15209:NTRK2_MOUSE	28.8925	29.2368	28.2979	28.3638	29.1977	28.8442	29.1186	29.3741	29.4069	27.8078	28.6467	27.5004	29.1006	27.6565	29.2103	29.3122	28.8403	27.8174	29.1854	29.1101	29.7882	29.4309	28.0937	29.272	28.4054	29.2757	29.1828	28.3235	28.2237	29.6007	28.3551	28.616	28.3814	27.8703	28.1138	29.6953	28.9662	28.9829	28.4796	28.8025	28.5924	28.3108	28.5931	28.0196	28.7621	28.4425	28.685	28.4449	28.7686
P15327:PMGE_MOUSE	21.9134	21.606	22.6135	22.5653	22.5534	22.4126	20.8637	21.7259	21.6485	23.5354	22.7473	22.5652	21.9298	23.2128	21.6301	22.254	22.5932	24.1706	22.119	22.5217	21.9154	21.1538	23.3148	22.0779	22.8198	22.2369	21.7437	22.6671	23.9044	21.6918	23.4426	22.8029	23.3328	23.1111	23.0107	22.4465	21.6099	22.3774	23.828	22.2939	22.3807	22.5908	22.2935	23.0971	21.8516	22.9692	23.2624	22.016	22.139
P15331:PERI_MOUSE	22.4757	22.5301	23.2786	23.4979	23.9473	22.5833	22.1426	22.1385	22.1855	23.0446	22.435	25.1049	21.99	22.9492	21.7716	21.6653	23.944	24.0431	23.2514	23.4399	23.0097	22.6033	24.9169	22.9385	24.1721	22.1471	22.9611	23.8969	24.2047	22.4968	25.9729	24.0812	24.7327	23.8116	23.327	23.659	24.6282	24.5442	25.4383	25.401	24.1093	24.7256	24.1909	25.0485	22.8178	25.2417	24.6881	24.1992	23.065
P15379:CD44_MOUSE	22.5694	23.2239	22.8337	22.8766	23.7727	22.3507	22.6483	21.9957	22.2066	22.1986	21.9613	23.9509	21.6759	22.1069	21.9536	21.5696	22.2206	22.0015	21.3869	21.7653	22.8293	22.4396	22.9541	20.8794	21.215	21.7253	21.9325	22.1832	21.3763	23.5469	22.0506	22.0421	21.9331	22.3555	22.2988	22.7205	21.5053	22.6344	22.6462	22.6001	22.7498	21.6902	21.7864	22.9462	22.4297	22.3269	21.7523	22.1382	22.8806
P15388:KCNC1_MOUSE	22.8295	22.723	22.6142	22.7881	23.127	22.6129	23.2465	23.3252	23.1895	22.1588	22.8534	22.7217	23.4782	21.8256	23.076	22.4232	22.5258	21.4287	23.4645	23.5554	23.6565	23.3525	21.8877	23.01	22.5568	23.2831	23.7027	23.2216	23.055	23.6105	22.9326	22.9763	22.5222	22.7149	22.6599	23.3599	22.5678	22.9763	22.4454	22.7618	23.7285	24.487	23.7353	22.7669	22.3416	23.9887	24.4054	23.6901	23.1491
P15508:SPTB1_MOUSE	28.9532	29.2155	28.8743	28.9076	29.6325	28.9779	29.0745	28.9551	29.0463	28.4766	28.9592	28.8458	28.7134	28.4386	28.9911	28.8496	30.0111	28.7679	28.8755	29.3155	29.4584	29.1899	29.5109	28.8517	28.8775	28.9379	29.078	28.8029	28.942	29.2742	28.6163	29.0234	29.1718	28.5071	28.7302	29.4811	28.687	29.7839	29.1427	28.8346	28.8478	28.8889	28.8855	28.6306	29.07	28.6819	28.7964	28.8665	29.2923
P15532:NDKA_MOUSE	30.7249	30.9551	30.4958	30.6429	31.2251	30.6594	30.6876	30.8081	30.9143	30.3428	30.2529	30.4326	30.4861	30.4277	30.5858	30.3988	31.4319	30.9834	30.8986	30.8657	30.9487	30.7601	30.9557	31.0754	30.493	30.3863	30.7435	30.5149	30.6704	31.0313	30.7174	30.8976	30.7863	30.5877	30.2637	31.2823	30.5417	30.7936	31.0892	30.48	30.4411	30.2977	30.6511	30.4102	30.5108	30.601	30.675	30.9411	31.1345
P15626:GSTM2_MOUSE	28.8297	29.1584	28.8485	28.9754	29.179	28.6483	29.0217	28.7507	28.8158	28.323	28.5284	29.3843	28.8042	28.5342	28.5117	28.3681	29.3107	28.6872	28.688	28.6853	28.6226	28.5929	29.1903	28.8108	28.3879	28.8448	29.1429	28.9405	28.9367	28.8364	29.1015	28.9402	28.8694	28.4886	28.2006	29.0051	28.5382	29.0461	29.1753	29.1544	28.9212	28.5339	29.011	29.177	28.49	28.7657	28.842	29.1654	29.456
P15864:H12_MOUSE	29.4217	29.2219	29.6232	29.599	29.5902	29.3946	29.4544	29.5864	29.5929	29.4177	29.6925	30.1606	29.4477	29.1975	29.5945	29.1961	31.2772	29.707	29.7642	29.7343	29.4657	29.5171	30.7011	30.3546	29.6743	29.3036	29.7943	29.7353	29.2929	29.5064	31.2689	30.1579	30.258	29.6301	29.2742	29.4472	30.0561	30.4087	29.8365	30.1391	30.2471	29.9671	30.3119	29.7108	29.0942	30.0107	30.018	30.1902	30.4239
P15920:VPP2_MOUSE	27.641	27.973	27.3856	27.3808	28.2753	27.5569	28.0902	27.2195	27.7733	26.7274	27.5835	27.2583	26.9019	27.0875	27.7588	27.1061	28.7622	27.252	27.8066	28.3911	28.3583	28.151	28.0867	27.4991	27.4314	26.8437	27.897	27.22	27.1236	27.8424	26.9914	27.6624	27.4983	27.0732	26.7854	28.0689	27.5503	28.4206	26.5833	26.9133	27.4405	27.251	27.1968	27.0438	27.4301	26.6397	26.8654	27.4367	27.7332
P16014:SCG1_MOUSE	25.1378	24.7877	25.3103	25.4263	26.0001	25.4421	25.1033	25.0023	25.2341	25.4259	25.9596	25.068	25.2669	25.3702	25.8892	24.5089	26.3048	25.1228	25.4696	25.6153	25.495	25.4098	26.0336	25.4679	25.6365	25.7146	26.1519	25.5193	25.7322	25.3876	25.7115	25.9205	26.6862	25.4258	24.8285	25.7529	25.2179	26.4671	25.9871	25.0259	25.2516	25.3905	25.4593	25.7149	25.3904	24.9282	24.6954	25.4626	26.7035
P16015:CAH3_MOUSE	18.9592	17.182	18.2107	20.3671	NA	18.9877	20.1243	20.7028	20.8659	17.6648	NA	19.7853	20.9489	NA	20.8144	17.161	19.064	16.3168	20.5684	NA	21.3482	20.7282	NA	20.6975	NA	NA	20.5716	20.4364	NA	20.9744	21.1761	19.9274	18.3919	16.0295	NA	21.3644	17.7162	19.9613	NA	18.5066	19.711	20.769	21.1305	19.4131	17.9751	21.1489	19.823	20.7535	21.3015
P16045:LEG1_MOUSE	26.056	26.2136	26.325	26.5268	26.8723	26.1282	25.9385	25.985	26.2018	25.87	26.0226	27.1938	26.0855	25.9555	26.2198	25.4653	26.7678	26.3913	26.5361	26.1429	26.6532	26.1011	26.8312	26.5791	26.0276	25.721	26.3771	26.5514	26.3326	26.4376	28.2572	26.682	26.1723	25.855	25.5355	26.6895	25.8859	25.563	26.1366	26.6795	26.4473	26.8767	26.875	26.7152	25.6818	25.4948	26.2282	26.6217	26.7232
P16054:KPCE_MOUSE	28.2559	28.2403	28.0386	28.1223	28.5208	28.294	28.1263	28.2591	28.4055	28.2514	27.9177	27.745	27.9645	28.2589	28.2531	28.1433	28.4546	29.3118	28.4986	28.3747	28.5597	28.4207	29.1133	28.501	28.3031	28.0465	28.2534	27.939	28.4482	28.4963	28.2391	28.6906	28.7327	28.8398	27.8647	28.7747	28.3729	29.0262	28.8535	28.1113	27.4972	27.3437	27.5394	27.959	27.7872	27.1208	27.1805	28.3153	29.0817
P16125:LDHB_MOUSE	31.8917	32.328	31.9298	32.07	32.6225	31.9561	31.8898	31.9476	31.8307	31.5185	31.8901	31.9826	32.0686	31.6062	31.8493	31.7465	33.0555	31.7875	32.0418	32.2634	32.5973	32.1528	32.6552	32.0861	31.8733	31.9043	32.2676	32.0375	31.9076	32.2939	31.9885	32.038	31.7439	31.8068	31.7539	32.6105	31.8222	32.036	31.872	32.0024	32.3225	32.1262	32.4111	31.9302	31.5989	32.2272	32.4844	32.0963	32.3376
P16254:SRP14_MOUSE	23.3296	23.0505	23.2663	23.4808	23.418	23.3396	23.3862	23.4043	23.4226	23.4592	23.2144	23.3411	23.5873	23.5768	23.4159	22.9478	23.7604	23.5827	23.6575	23.5874	23.7752	23.4597	23.7665	23.5179	23.535	23.7044	23.3166	23.4703	24.0332	23.6744	23.3771	23.5314	23.4584	23.3569	23.1704	23.3448	23.3562	23.8069	24.1851	23.4174	23.38	23.2867	23.2806	23.3404	22.9237	23.6521	23.4847	23.4225	23.9592
P16283:B3A3_MOUSE	22.9817	23.1115	23.1659	23.2636	23.6399	23.0891	22.5934	22.4972	22.9817	23.2401	23.0025	23.3097	22.9704	23.1343	22.8812	22.7008	22.5612	24.1903	22.9084	22.7991	22.7373	22.9663	23.4678	23.1512	23.5537	23.5051	23.0633	23.4328	24.2764	22.4505	22.9232	23.1372	23.0904	23.1131	22.5726	22.5585	22.5015	23.4509	24.1271	23.2263	22.7726	23.9098	23.1928	23.6054	22.7286	23.5606	23.5979	22.8651	23.2316
P16330:CN37_MOUSE	30.2045	30.1376	31.1862	31.4374	30.5852	30.6865	29.6296	30.886	29.6217	31.4289	32.1835	30.9948	32.0726	32.0971	30.1882	29.8753	30.3417	33.4957	32.9531	32.0042	30.7278	30.6876	32.586	32.9237	33.1995	31.6158	31.8661	32.3481	33.4886	31.0853	33.8527	33.0011	33.3589	32.721	30.6774	29.444	32.5437	33.5109	34.6431	32.393	32.5543	32.7256	32.99	32.5499	30.0515	33.9591	34.149	33.1352	31.9951
P16332:MUTA_MOUSE	26.8839	27.3907	26.9441	26.9759	27.4773	26.8333	26.8682	26.7552	26.7927	26.484	26.8036	27.098	26.7678	26.5604	26.7628	26.5327	26.8319	26.752	26.8991	27.02	27.0969	27.0117	27.0831	26.5122	26.7801	26.9484	27.2024	27.0055	27.1779	27.1091	26.871	26.8753	26.4851	26.6936	26.4516	27.5707	26.7938	27.2554	26.8773	26.9049	27.0892	27.2275	27.0488	26.9611	26.3738	27.014	27.091	27.0054	27.0892
P16381:DDX3L_MOUSE	28.0665	28.1881	28.0994	28.2252	28.6668	28.151	27.9562	28.1306	28.2248	27.8969	28.3362	27.9763	28.29	27.9676	28.2553	27.7143	28.9543	27.8292	28.3331	28.7476	28.4606	28.3755	28.5667	28.2857	28.0912	27.7352	28.47	28.1369	28.1524	28.3264	28.341	28.2412	28.2276	28.0707	28.0031	28.1368	28.0621	28.9301	28.112	28.0529	28.2806	27.9944	28.3144	27.9304	28.0578	27.7655	27.8855	28.0801	28.0293
P16388:KCNA1_MOUSE	27.0065	27.1778	27.1234	27.2693	27.3672	27.0749	27.0553	27.1349	27.0393	26.7535	27.4765	27.0857	27.7036	26.9207	26.8829	27.1287	27.4178	27.3711	27.4752	27.4738	27.3535	27.2848	26.7495	27.2052	27.2213	27.9807	27.8359	27.3636	27.7445	27.6105	27.3896	27.3465	27.2391	27.1705	26.9754	27.3687	27.2445	27.3537	27.7004	27.134	27.3805	27.2813	27.3	27.0375	26.9378	27.9089	28.0151	27.3319	27.2445
P16390:KCNA3_MOUSE	26.8377	26.8769	26.8868	27.0938	27.1706	26.8297	26.9802	27.0665	26.948	26.5457	27.2272	26.8976	27.565	26.7421	26.7346	26.6714	27.2113	27.118	27.3362	27.3401	27.244	27.1634	26.2668	27.0935	27.0594	27.3963	27.7111	27.2004	27.5227	27.5084	27.2062	27.1909	27.0889	26.9724	26.7438	27.2481	27.0548	27.1754	27.5488	27.0481	27.1166	27.1274	27.1904	26.8468	26.7231	27.591	27.7399	27.2137	27.129
P16460:ASSY_MOUSE	25.4756	26.4753	26.1483	26.3945	26.8988	25.7065	25.1003	24.646	24.8332	25.4934	25.3894	27.2349	25.6772	25.7672	25.4078	24.7522	25.6332	26.1412	25.3557	25.6253	25.1226	24.9187	25.6195	25.8996	26.1364	25.5551	25.7435	26.2655	26.3688	25.0389	26.9566	26.2313	25.8554	25.1887	24.8164	25.5088	25.5252	26.6226	26.9731	26.789	26.5206	26.083	26.2658	26.9834	25.2032	27.1021	26.4279	26.5157	26.9235
P16546:SPTN1_MOUSE	34.2877	34.7243	34.2708	34.2696	34.9208	34.3532	34.2955	34.2221	34.3465	33.7844	34.4545	34.12	34.1431	33.8945	34.32	34.2776	35.6437	34.3383	34.4067	34.7864	34.6943	34.4215	34.79	34.4197	34.2313	34.2016	34.3464	34.0909	34.3506	34.4426	34.4612	34.458	34.5451	33.9864	34.2501	34.665	34.3408	35.0175	34.4028	34.182	34.1255	33.8584	33.988	34.0259	34.4414	33.9423	33.9556	34.1143	34.4153
P16627:HS71L_MOUSE	31.5973	31.8429	31.5527	31.5732	32.1378	31.6104	31.4487	31.5585	31.7297	31.3677	31.6448	31.3553	31.4785	31.3211	31.5688	31.4138	32.9365	31.5964	31.6775	31.9256	31.9959	31.6451	32.26	31.7837	31.5422	31.3376	31.7996	31.5006	31.6751	31.8754	31.5991	31.7106	31.7411	31.4702	31.5637	31.7876	31.5175	32.4174	31.6502	31.5154	31.7343	31.4255	31.6902	31.2592	31.3412	31.75	31.8383	31.6053	31.7819
P16675:PPGB_MOUSE	24.7991	24.8954	24.9849	25.2276	25.6104	25.1533	24.5321	25.0817	24.8696	24.8992	25.2728	24.8721	25.291	25.137	24.9488	24.9168	25.094	25.2121	25.2548	25.2778	25.0015	24.9451	25.7786	25.1724	25.1313	24.8025	25.4314	25.1038	25.4815	25.1208	25.521	25.1932	24.9914	25.0658	24.6548	25.0367	24.9018	24.6026	25.1876	24.9135	24.6748	24.748	25.0681	24.8014	24.4783	24.3659	25.0145	25.0395	24.9478
P16858:G3P_MOUSE	35.673	35.9542	35.5549	35.6592	36.1788	35.6706	35.663	35.6366	35.8426	35.2322	35.4722	35.5609	35.5833	35.314	35.7086	35.4808	36.5793	35.751	35.928	35.9712	36.1123	35.9117	36.2506	35.925	35.6959	35.461	35.9341	35.636	35.7441	36.0079	35.6414	35.8865	35.7828	35.4326	35.2765	35.8868	35.6081	35.989	35.9628	35.6399	35.7778	35.5281	35.8321	35.5917	35.385	35.6603	35.8069	35.7933	36.0653
P17047:LAMP2_MOUSE	22.8817	23.3287	23.0549	23.354	23.7095	23.1469	22.8842	23.0619	22.8838	22.43	23.1609	23.3	23.4111	22.9954	23.0571	22.8255	23.3288	23.4907	23.4577	23.8969	22.8993	23.1019	23.6648	23.7877	23.7703	23.1565	23.5423	23.4782	23.5964	23.2989	24.2991	23.7698	23.8	23.3163	22.5548	23.5545	23.8061	24.573	24.3154	23.5242	23.4554	23.7839	23.7167	23.48	22.5981	23.2754	23.4717	23.4958	23.8
P17095:HMGA1_MOUSE	26.183	25.8092	26.143	26.0678	25.9698	26.1684	26.1637	26.3788	26.3515	26.4074	26.2509	26.1043	26.0623	26.135	26.1404	26.4283	27.3631	26.332	26.2871	26.1394	26.2953	26.1506	27.3594	26.7571	26.1624	26.1748	26.4114	26.4603	26.2448	26.1154	26.1308	26.0979	25.8092	26.0455	25.8082	26.3927	26.0107	26.0299	25.9092	26.5779	27.2934	27.219	27.2207	26.2852	25.7612	27.3091	27.2824	26.5049	25.917
P17156:HSP72_MOUSE	32.9589	33.1979	32.8513	32.9002	33.4571	32.9813	32.8817	32.9719	33.1477	32.6081	32.9139	32.6854	32.8401	32.6182	33.0265	32.8234	34.0441	32.8846	33.0665	33.3022	33.5054	33.1934	33.628	33.1807	32.9298	32.8421	33.1993	32.879	33.1074	33.3635	32.9255	33.1348	33.1389	32.7428	32.7263	33.4388	32.9488	33.7416	33.1734	32.8857	32.9723	32.8169	33.0339	32.731	32.639	33.0988	33.2336	33.0324	33.4001
P17182:ENOA_MOUSE	33.5871	33.8691	33.4799	33.5914	34.0787	33.634	33.566	33.3952	33.57	33.3434	33.3363	33.3707	33.4879	33.4281	33.7031	33.3261	34.2177	33.8369	33.7272	33.6377	33.8145	33.5908	34.1013	33.8236	33.5162	33.6004	33.493	33.51	33.7944	33.7005	33.5637	33.8086	33.9014	33.3684	33.224	33.9143	33.6361	34.1522	33.9073	33.5678	33.6608	33.4184	33.5586	33.5284	33.2868	33.6992	33.7313	33.721	34.1098
P17183:ENOG_MOUSE	33.2072	33.4347	33.18	33.2563	33.5896	33.2273	33.2331	32.9939	33.1165	33.0446	33.1511	33.0897	33.279	33.067	33.2425	33.0101	33.8646	33.3778	33.2559	33.0564	33.4246	33.242	33.6755	33.3408	33.0184	33.4172	33.3097	33.2035	33.3595	33.3184	33.0935	33.3122	33.2333	32.8427	32.796	33.4793	33.1217	33.4737	33.5569	33.2366	33.3325	33.0694	33.2558	33.1977	33.0446	33.5468	33.5606	33.4501	33.6054
P17225:PTBP1_MOUSE	24.7968	23.9451	24.9981	25.5383	25.2737	24.7916	25.0087	24.6773	24.9707	25.2626	23.9767	26.8079	24.5943	25.4771	24.8395	23.5762	23.6463	26.8946	25.4418	24.4514	26.3585	26.4076	27.5221	24.6061	24.3989	23.0869	25.1113	25.3957	25.2531	26.4106	26.401	25.6992	24.8778	26.2262	24.5424	24.9312	24.1514	23.6552	25.746	24.3411	24.5584	25.3535	24.7378	25.8309	24.5217	23.7066	23.957	25.6486	26.1125
P17426:AP2A1_MOUSE	31.9585	32.3295	31.7827	31.9028	32.4743	31.9199	31.973	31.9002	32.0892	31.4424	31.4902	31.8686	31.7523	31.516	31.8633	31.8261	32.6242	31.8443	31.8085	32.0459	32.5172	32.1312	32.5136	31.8496	31.574	31.933	32.0888	31.7494	31.8781	32.2443	31.4582	31.8132	31.5623	31.5256	31.5959	32.4778	31.6976	32.1307	31.6802	31.7376	31.6943	31.52	31.6941	31.6776	31.5551	31.671	31.7493	31.7196	32.1166
P17427:AP2A2_MOUSE	31.9475	32.1787	31.7256	31.899	32.6766	31.9602	32.0268	31.9383	32.162	31.4227	31.5226	31.7786	31.7109	31.4299	31.9871	31.747	32.7225	31.877	31.975	32.0561	32.538	32.1855	32.5668	32.0261	31.6553	31.8547	32.1253	31.7796	32.0293	32.3202	31.5973	31.9895	31.896	31.5965	31.7722	32.5556	31.6068	32.3024	31.8473	31.7944	31.8042	31.6648	31.7322	31.7656	31.4615	31.8618	31.9264	31.8506	32.3766
P17439:GLCM_MOUSE	21.6594	21.9436	21.6552	21.9155	22.0197	21.6317	20.6793	21.3687	22.1454	21.8693	21.0452	21.7627	21.9941	21.8855	21.2093	21.4121	21.527	22.2479	22.2729	22.4859	22.5307	22.1636	22.0189	22.2654	21.8425	21.6069	22.2466	22.086	22.6878	22.2408	22.7437	22.2232	21.5965	21.9624	20.4729	20.8795	21.4705	22.0565	23.5494	22.0547	21.5096	22.268	22.1626	21.6806	21.2761	22.2005	22.1408	22.3855	22.15
P17563:SBP1_MOUSE	25.796	26.2695	25.8694	25.9979	26.6631	25.8199	26.0827	26.0473	25.6332	25.1986	25.517	26.4925	25.6302	25.2058	25.9367	25.4742	25.8659	25.7777	25.778	25.9092	25.8752	25.7858	26.3821	26.4854	25.5858	25.5911	26.0514	26.153	25.6869	25.8084	26.3115	26.1818	26.3769	25.485	25.1741	26.5156	25.8575	25.3011	26.0749	26.6568	26.4177	26.3289	27.357	26.4714	25.3749	26.132	26.3503	26.0444	26.709
P17665:COX7C_MOUSE	26.2577	25.8182	26.3541	26.6777	26.3562	26.2975	26.5515	26.5919	26.705	25.9559	26.5941	27.0481	26.8345	26.4722	26.2123	26.1496	27.0173	26.2676	27.1007	27.5223	26.4189	26.0493	27.4769	26.8213	27.0498	26.286	27.0997	26.7638	25.7641	26.5632	27.2699	26.7713	27.0351	26.9094	26.7324	25.9232	27.0804	27.4973	26.2221	26.9306	27.1756	26.7899	27.3008	26.8011	26.3308	26.0738	26.7241	26.3411	25.9768
P17710:HXK1_MOUSE	32.7588	32.99	32.572	32.6656	33.1602	32.7301	32.8087	32.7454	32.9005	32.3362	32.4018	32.5602	32.5049	32.437	32.6987	32.6245	33.5784	32.7016	32.7455	32.8647	33.3006	32.9656	33.3586	32.7163	32.5284	32.8143	32.8607	32.6134	32.9313	33.18	32.2323	32.6526	32.5487	32.4979	32.5405	33.191	32.6033	33.1471	32.4396	32.5554	32.558	32.5478	32.6018	32.4636	32.5526	32.5217	32.4926	32.5049	32.8143
P17742:PPIA_MOUSE	34.5532	34.7546	34.4675	34.504	34.9921	34.5756	34.509	34.5325	34.6546	34.2945	34.4565	34.3645	34.395	34.2643	34.5585	34.4876	35.2778	34.7857	34.677	34.7809	35.0884	34.8423	35.0058	34.5777	34.4264	34.5596	34.6733	34.4916	34.9238	34.9917	34.4641	34.6925	34.5486	34.4041	34.1879	34.9994	34.4892	34.5193	34.9875	34.4148	34.4266	34.4141	34.4702	34.4278	34.1716	34.4451	34.5715	34.5349	34.9723
P17751:TPIS_MOUSE	33.0035	33.3517	32.925	32.9681	33.5628	33.0593	32.9413	32.834	32.9663	32.7547	32.8443	32.7495	32.7794	32.7807	33.0915	32.8023	33.7577	32.8024	32.7657	33.1585	33.0206	32.8181	33.5892	32.7524	32.8552	32.7138	33.015	32.8898	32.7816	32.9509	33.0365	33.0473	33.2275	32.7841	32.6807	33.2246	32.9681	33.3716	33.3171	33.0912	33.138	33.0661	33.0597	32.8861	32.6631	33.3249	33.3554	33.062	33.1273
P17809:GTR1_MOUSE	26.6975	26.8653	26.6775	26.8578	27.411	26.8789	26.8575	26.7178	26.8268	26.2403	26.8333	26.7713	27.0304	26.2185	27.0334	26.8526	27.4887	26.3281	26.6173	27.2073	27.1414	26.8591	27.3153	26.5773	26.6618	26.9654	27.0658	26.9404	27.0142	26.9254	27.1546	26.7828	26.6586	26.4056	26.5374	27.1964	26.6849	27.1828	26.661	27.2433	27.107	27.2926	27.2663	26.8638	26.4025	27.1234	27.4089	26.9956	26.5602
P17879:HS71B_MOUSE	31.4086	31.6868	31.3509	31.4052	31.9592	31.4368	31.2211	31.4072	31.5208	31.2058	31.305	31.206	31.2812	31.1746	31.3125	31.301	32.7326	31.4657	31.5049	31.6845	31.8798	31.4369	32.1163	31.6279	31.303	31.2931	31.6022	31.3322	31.5101	31.7112	31.4462	31.5364	31.5502	31.2936	31.4075	31.5336	31.4033	32.2116	31.4893	31.355	31.5706	31.2389	31.5181	31.1266	31.2129	31.6361	31.6852	31.4881	31.5898
P17918:PCNA_MOUSE	21.405	21.4639	21.5721	21.7404	21.7412	21.2907	21.5871	21.6184	21.4753	21.0937	21.6317	22.0993	22.0535	21.0677	22.1404	20.2133	23.553	22.5146	22.3397	21.7384	22.1869	21.5061	22.7511	21.6214	22.0363	20.7963	22.2496	21.7438	21.7783	21.5156	21.9309	22.4133	22.0677	21.8412	21.4643	20.9342	22.0948	22.7025	22.4964	21.4966	21.6778	21.2508	21.6308	21.8208	21.3335	21.7033	21.8679	22.6705	22.8105
P18052:PTPRA_MOUSE	26.4443	26.6684	26.468	26.4725	27.0151	26.5976	26.3768	26.2716	26.416	26.3159	26.4362	26.4513	26.1517	26.2718	26.6765	26.4268	26.8694	26.6717	26.2002	26.701	26.6675	26.2501	27.0968	26.3111	26.3317	26.4708	26.297	26.4092	26.7377	26.2019	26.1459	26.511	26.36	26.475	26.3267	26.8463	26.366	26.9419	26.3269	26.4903	26.3891	26.6397	26.3396	26.3847	26.1644	26.3856	26.683	26.3243	26.7934
P18242:CATD_MOUSE	28.8158	28.9479	28.831	29.0255	29.3525	29.0245	28.5653	28.9396	28.9746	28.7755	28.8485	28.7522	29.0981	28.899	28.9082	28.938	29.2857	29.2363	29.2785	29.3354	29.3528	29.0651	29.663	29.2712	29.0647	29.2997	29.1638	29.0721	29.3895	29.3348	29.0478	29.1931	29.0838	29.0142	28.6389	29.0346	29.0461	28.9469	29.5619	29.2122	29.188	29.1644	29.1757	28.9342	28.6811	29.3459	29.5397	29.1773	29.1396
P18572:BASI_MOUSE	27.7972	27.9516	27.8506	27.9186	28.51	27.8386	27.8488	27.6443	27.7166	27.6719	28.1075	27.6713	27.8477	27.6453	27.8959	27.3033	29.2071	27.9096	27.8179	28.1393	28.2626	27.9262	28.3961	27.887	27.8163	27.5567	27.9024	27.6356	28.0071	27.9343	27.6766	27.9236	28.1757	27.4996	27.6215	28.6309	27.5273	28.2972	27.8022	27.5178	27.5044	27.1537	27.329	27.528	27.7985	27.3997	27.1754	27.5533	28.0651
P18581:CTR2_MOUSE	22.9293	22.9771	22.7673	23.0627	23.6659	23.0027	22.842	23.3826	23.1779	22.7201	22.2105	23.1616	23.1679	22.2553	23.1112	22.9783	22.819	23.676	23.8316	23.6346	24.3174	23.7874	21.0885	23.5671	23.312	23.3739	23.3681	23.1957	23.6637	24.2153	23.3092	23.8001	23.2511	22.7524	22.6032	24.1971	22.7015	23.0017	23.2295	23.105	22.6213	23.2317	23.5843	23.1331	22.573	22.8808	23.21	23.9314	24.378
P18608:HMGN1_MOUSE	22.7243	22.8177	22.5559	22.7245	22.3802	22.9693	23.3384	22.6021	21.9883	22.7527	22.0938	22.5593	23.0751	22.8833	23.6933	22.9202	23.4974	21.368	22.4194	21.3917	21.8679	22.7383	21.6453	23.043	22.0712	23.2088	21.9683	22.7564	21.1638	22.4105	24.1569	22.8077	23.3682	22.5371	21.7563	25.8383	23.3549	23.8952	21.8811	23.0528	23.5844	23.7116	23.9313	22.7586	21.8114	23.8932	23.3565	22.7716	23.9443
P18653:KS6A1_MOUSE	24.7672	24.9136	24.3854	24.5662	25.1581	24.7401	25.3389	24.9228	24.9585	23.8577	24.3543	24.4162	24.7259	23.9644	24.9881	24.8497	24.87	24.7187	24.9527	24.6538	24.9873	25.1603	25.1934	24.7274	24.3723	25.3534	24.9965	24.6734	25.2483	24.9574	24.5516	24.7509	24.3098	24.2637	24.2408	25.308	24.9484	25.6698	24.6379	24.6716	24.5148	24.7877	24.6584	24.5894	24.0362	25.719	25.5511	24.8085	25.183
P18654:KS6A3_MOUSE	24.5106	24.7537	24.0934	24.2865	24.8579	24.4995	25.0701	24.6945	24.7564	23.4621	24.0717	24.0861	24.5051	23.6969	24.7547	24.6884	24.6456	24.3404	24.7109	24.2995	24.7708	24.9511	24.9516	24.456	24.0479	25.2444	24.6932	24.3845	24.9659	24.6851	24.2784	24.443	23.9658	23.9902	23.9717	25.085	24.8455	25.6379	24.2178	24.6094	24.2042	24.4726	24.3805	24.2757	23.7267	25.4782	25.4204	24.5183	24.8493
P18760:COF1_MOUSE	32.4166	32.5354	32.2697	32.2247	32.9813	32.4913	32.5948	32.3039	32.333	32.2031	32.5286	31.8116	31.9669	32.1392	32.6176	32.2272	33.6192	32.4874	32.4569	32.8261	32.6281	32.4919	33.0868	32.5437	32.3484	32.0077	32.2538	32.1506	32.6112	32.5517	32.379	32.578	32.7976	32.181	32.2601	32.7962	32.2064	32.6388	32.5832	32.1448	32.1446	32.1071	32.0857	32.2294	32.3882	32.121	32.2218	32.2037	32.776
P18826:KPB1_MOUSE	22.2329	22.0922	22.0681	22.4417	22.5706	22.1288	22.5543	22.5813	22.4366	21.8484	22.1241	22.2076	22.6621	22.3265	22.6677	20.9504	23.2896	22.4601	22.6189	22.6519	23.3667	22.6167	23.3737	22.438	22.1272	22.9542	22.4064	22.5506	22.7435	22.9986	22.9654	22.7405	22.4126	22.2028	22.1978	23.1435	22.4212	22.5822	21.2127	22.6684	22.6742	22.5565	22.6669	22.8355	22.0115	22.3504	21.5578	22.606	23.2786
P18872:GNAO_MOUSE	33.1199	33.2263	32.8688	32.9412	33.4767	33.0173	33.2159	32.9758	33.288	32.7496	32.6612	32.8382	32.6751	32.7749	33.0711	32.7466	33.8541	33.1492	33.2423	33.2152	33.2697	33.1766	33.7652	33.1524	32.9024	32.5772	33.1206	32.8052	32.8855	33.2134	32.6618	32.975	32.9167	32.9137	32.7477	33.54	32.7857	33.4254	33.1401	32.8038	32.7095	32.6581	32.7493	32.7403	32.7779	32.4067	32.4932	32.708	32.8503
P19001:K1C19_MOUSE	24.6404	23.4711	23.4328	23.6862	25.7343	24.1466	26.806	NA	NA	23.6441	24.28	22.3359	23.868	22.8068	24.0498	23.9955	27.1285	23.1337	22.9009	23.7189	NA	NA	23.9164	21.6387	23.2559	21.7826	21.9812	23.1798	23.5068	NA	23.4248	23.4949	26.8753	23.486	28.1351	NA	22.8934	24.8002	23.6882	22.111	22.7732	25.4546	22.0683	23.4169	22.6477	23.4905	22.9993	22.1823	22.0584
P19096:FAS_MOUSE	30.0106	30.284	30.0713	30.2114	30.6843	30.1307	29.9294	29.9062	29.9716	29.8573	30.0288	30.1152	30.0341	30.0119	30.0682	29.7582	30.7998	30.4767	30.3354	30.3909	30.4796	30.1468	30.9397	30.2223	30.2694	29.9479	30.302	30.3129	30.5808	30.3363	30.4902	30.4683	30.508	30.2927	30.0895	30.407	30.1532	31.0578	30.9358	30.2948	30.5425	30.4948	30.4746	30.49	29.9358	30.6701	30.8862	30.4492	30.4718
P19137:LAMA1_MOUSE	18.4885	17.5206	19.0877	19.8958	20.0481	19.1957	18.153	18.5409	20.007	18.2734	18.5586	21.9983	18.9307	18.606	19.2936	18.8352	21.1245	16.7874	18.4157	15.7165	21.1032	19.5268	20.1665	18.4427	18.4077	20.43	19.2701	20.4977	19.0458	19.6198	21.159	18.6791	16.3856	17.2517	22.7603	20.5355	19.7721	23.8989	17.8131	22.3613	21.3598	20.6565	23.9853	21.4889	18.0733	22.3586	19.9594	19.8435	20.8626
P19157:GSTP1_MOUSE	31.2266	31.2479	31.0685	31.2368	31.7634	31.2076	31.2661	31.0835	31.4164	30.976	31.0642	30.986	31.0624	31.1353	31.2565	30.6752	31.6672	31.9064	31.7427	31.5407	31.6544	31.436	31.8444	31.6416	31.5714	30.7796	31.3934	31.2912	31.8025	31.6426	31.6992	31.8022	31.7814	31.2439	30.7839	31.6713	31.0665	31.7324	32.4177	31.2867	31.1875	31.2602	31.3735	31.316	30.8646	31.5185	31.5313	31.7209	32.0112
P19246:NFH_MOUSE	28.5763	28.9426	29.829	30.0991	29.5658	29.1149	28.1662	29.0957	27.5641	29.6322	30.7045	30.0367	30.6248	30.1692	28.354	28.3707	29.6629	30.6888	30.4893	30.1289	29.4964	29.1331	30.6513	30.3848	30.8499	30.0035	30.306	30.4215	31.0848	29.691	31.348	30.5563	31.0157	30.5481	29.5602	28.5589	30.376	31.3227	31.5191	30.0587	30.2035	30.2725	30.5463	30.332	28.8979	31.4123	31.5246	30.5697	29.6601
P19253:RL13A_MOUSE	27.5064	27.5738	27.4811	27.633	28.2477	27.6688	27.4422	27.5984	27.756	27.2539	27.9063	27.1904	27.815	27.2787	27.7583	27.3904	29.1997	27.4296	27.6876	28.1549	27.7542	27.5272	28.5737	27.8424	27.5434	27.3613	27.8431	27.4554	27.4684	27.4682	27.7044	27.6519	27.6535	27.4773	27.3958	27.4717	27.3878	28.2969	27.5355	27.4551	27.621	27.299	27.6328	27.1155	27.5984	27.393	27.5933	27.5731	27.3224
P19324:SERPH_MOUSE	24.5927	25.0157	25.0548	25.4028	25.8093	24.7466	24.4798	24.446	24.8222	24.0531	24.5642	26.5864	24.8544	24.3612	24.3955	24.4202	25.233	24.3163	24.4444	25.0352	25.1336	25.0669	24.694	24.1962	24.594	24.9795	25.1608	25.4416	24.6541	24.9495	28.2145	25.3808	25.071	24.6264	24.4838	25.3108	25.0827	25.2551	24.9135	26.3224	25.7109	26.2448	25.9687	25.7023	24.6686	25.6723	25.9345	25.5902	25.1314
P19536:COX5B_MOUSE	30.8757	31.1549	30.9761	30.9143	31.35	30.8625	30.9689	30.7032	30.8653	30.5139	31.3541	30.8816	31.0114	30.414	31.0653	30.6205	32.3616	30.4237	30.7854	31.131	31.2862	31.1438	31.3646	30.7371	30.6321	30.7154	31.2229	30.7705	30.6123	31.0234	30.5537	30.6915	30.3728	30.3389	30.6636	31.1787	30.568	31.1193	30.3233	30.4432	30.8953	30.7773	30.8852	30.3593	30.7059	30.8712	31.0201	30.7287	30.7585
P19639:GSTM3_MOUSE	27.6805	28.184	27.7261	27.9018	28.5657	27.7048	27.5913	27.685	27.7319	27.2147	27.4104	28.0954	27.6271	27.3191	27.3948	27.5398	28.7714	27.9283	27.8365	27.9191	27.6726	27.4949	28.7264	27.9357	27.5346	27.8677	28.068	27.8925	28.1688	27.7826	28.0803	28.0199	27.9038	27.3809	27.2284	27.9679	27.4346	27.97	27.9202	28.2725	28.0569	27.6022	28.1301	28.1292	27.2005	27.879	27.9923	28.1515	28.2502
P19783:COX41_MOUSE	31.7618	32.0932	31.8757	31.8958	32.4261	31.8581	31.7155	31.7246	31.743	31.4955	32.1397	31.7746	31.9062	31.4763	31.8351	31.695	33.0476	31.5349	31.7029	32.1779	32.256	31.9609	32.2361	31.6953	31.6585	31.9865	32.1136	31.8339	31.9227	32.0318	31.5923	31.7305	31.4713	31.5619	31.6939	31.6685	31.569	31.8138	31.6005	31.7288	31.9834	31.9519	31.9083	31.6174	31.6443	31.877	31.9791	31.7325	31.8922
P20029:BIP_MOUSE	31.5087	31.3947	31.4428	31.5716	32.025	31.6494	31.4428	31.5818	31.7518	31.4456	31.581	31.3499	31.4916	31.4199	31.7159	31.4366	32.5622	31.497	31.7189	31.8694	32.0811	31.8795	32.3606	31.6897	31.5541	31.4841	31.7768	31.4978	31.7052	32.0008	31.6228	31.7042	31.6592	31.5892	31.5007	31.9482	31.5881	31.9834	31.6992	31.4062	31.3542	31.4773	31.529	31.2328	31.3334	31.5007	31.6997	31.5799	31.8501
P20060:HEXB_MOUSE	26.4089	26.4142	26.3807	26.3277	26.7873	26.551	26.0908	26.5082	26.6997	26.431	26.6669	26.0108	26.1125	26.4002	26.4003	26.6163	27.8655	26.5332	26.696	27.2593	26.8178	26.5763	27.61	26.8387	26.9526	26.3644	26.5101	26.2879	26.6663	26.8279	26.5813	26.6746	26.8449	26.6795	26.2991	26.4193	26.4872	27.0562	26.9515	26.3553	26.1118	26.2921	26.1034	26.2079	26.4584	25.9742	26.1496	26.2164	26.6205
P20065:TYB4_MOUSE	28.8858	29.3009	28.8318	28.5972	29.2501	28.8097	29.69	27.8772	28.1802	28.372	29.3311	28.3233	28.3082	28.5072	29.6586	27.8229	31.1184	28.2344	29.122	29.7897	28.6558	29.2138	29.6681	29.2585	29.4775	27.6323	28.2959	28.4077	28.0844	28.5355	30.3331	29.7645	30.5216	28.6891	28.3317	28.7563	29.6609	30.7795	29.7565	28.9326	29.0911	28.5422	28.4725	28.728	29.3327	28.319	28.3312	29.1849	29.886
P20108:PRDX3_MOUSE	29.8097	30.0962	29.9003	29.9561	30.4787	29.8489	29.787	29.5526	29.8147	29.5411	29.9233	30.0405	29.7198	29.5855	29.8488	29.4828	29.6521	29.6489	30.0168	30.0816	30.2667	30.0579	30.2259	29.6652	29.8017	29.9323	30.302	29.8927	29.979	30.2182	29.7221	29.9381	29.5931	29.4702	29.4496	30.0564	29.5799	29.3904	29.8752	29.7961	29.9219	29.8538	29.8273	29.8335	29.5803	29.6993	29.8153	29.9547	30.2881
P20152:VIME_MOUSE	28.2667	28.6845	29.1431	29.5334	29.4436	28.5998	28.1781	28.5479	27.8976	28.3067	29.2676	30.3137	29.4968	28.8794	28.1025	27.9738	29.5496	30.0285	29.8593	29.3774	29.0139	28.7819	29.7535	29.8899	29.9127	28.7395	29.3891	29.9589	29.9713	28.8921	32.4061	30.3773	31.1084	29.6481	28.5023	29.4564	30.2048	30.8065	30.9193	30.7643	30.3303	30.834	30.5822	30.2049	28.2823	31.4364	31.3046	30.2721	29.5892
P20352:TF_MOUSE	22.5164	23.681	23.1002	23.5835	24.4153	23.4659	22.6915	24.2049	21.645	22.0481	23.2875	23.3841	23.9493	22.5854	23.6558	23.2069	23.8474	22.3667	23.339	23.5796	24.6523	23.0835	23.6379	23.6219	22.9529	23.257	23.9214	23.4112	22.4211	24.0111	24.303	23.5903	23.2292	22.6453	23.2589	24.0422	23.0142	23.8091	22.7388	23.6541	23.8901	23.5126	23.9768	23.5388	23.2908	23.235	23.3676	23.9922	24.1455
P20357:MTAP2_MOUSE	32.9754	33.0496	32.9513	33.0326	33.6414	33.1253	32.8536	32.9825	33.0616	32.9367	33.0609	32.7581	32.924	32.8068	33.1456	32.9076	33.9871	32.7759	32.9492	33.2749	33.3868	33.1002	33.8167	33.0014	32.6622	32.7756	32.8909	32.7075	32.7112	33.169	32.5184	32.9437	33.0186	32.8995	33.0138	33.1016	32.9329	33.4767	32.431	32.3395	32.636	32.5767	32.6783	32.3142	33.0608	32.2034	32.1886	32.6504	33.2272
P20443:ARRS_MOUSE	21.9209	21.0671	21.9384	22.0555	22.1637	22.0419	22.5992	21.9022	21.3591	22.6583	22.4364	21.5917	22.3387	22.128	21.8019	22.074	23.1412	22.6457	22.4941	22.7755	22.9723	22.1242	23.1352	22.7412	22.2626	22.4614	22.6359	22.5693	22.3431	22.3784	22.1048	22.555	21.6433	22.8014	21.9239	22.3337	22.1545	20.5101	22.1193	21.9267	22.8799	24.5327	22.5499	22.4341	22.2754	23.1864	22.8628	22.8633	22.9662
P20444:KPCA_MOUSE	28.9248	28.9373	28.8368	28.8975	29.0833	28.9949	28.6792	28.7821	29.0398	29.0428	28.9695	28.3975	28.8999	29.2094	28.9272	28.7598	29.4923	29.4853	29.1201	29.3582	28.9162	28.6717	29.5454	29.3374	29.3079	28.9944	28.6392	28.7243	29.3047	28.7497	29.5185	29.3717	30.2655	29.3818	28.8224	29.2338	29.2865	30.14	29.7933	28.8869	28.4001	27.797	28.3011	29.2453	28.8709	27.7751	27.7335	28.5749	29.14
P20612:GNAT1_MOUSE	26.1632	26.4473	26.0753	25.9287	26.1973	26.1207	26.2071	25.9662	25.9618	26.0366	26.2245	25.5928	25.9723	25.9523	26.2067	26.1267	27.1322	24.8677	25.8632	25.9306	25.711	25.8766	26.4609	26.1672	26.0868	25.7929	25.7439	25.7512	25.7619	25.738	25.8256	25.6887	25.9797	25.5693	25.5966	26.3656	26.0617	27.4519	26.0087	25.8759	25.9369	25.7498	25.8046	25.4321	25.7196	26.2065	26.102	25.584	25.5859
P20917:MAG_MOUSE	27.0994	27.1041	28.2349	28.5065	27.5919	27.6763	26.4534	27.884	26.328	28.5122	29.3191	28.0042	29.2441	29.186	27.028	26.8994	27.7605	30.3564	30.034	28.9099	27.7895	27.5668	29.3446	29.9097	30.2598	28.6735	28.8219	29.3644	30.5938	28.1113	30.8613	29.9325	30.18	29.631	27.4987	26.3933	29.5857	30.2088	31.6635	29.1394	29.411	29.7223	29.9062	29.4367	27.0724	30.9094	31.2366	30.2109	28.9611
P21107:TPM3_MOUSE	30.5357	30.5318	30.3602	30.347	30.6922	30.5454	30.4965	30.7236	30.6976	30.417	30.2025	30.2896	30.1189	30.2874	30.4452	30.7569	31.328	30.9407	30.4798	30.4302	31.1513	30.7378	31.3987	30.6985	30.2392	30.8893	30.403	30.2684	30.6987	30.9973	31.2481	30.7066	30.544	30.4289	30.2054	31.3421	30.5275	30.8382	30.6354	30.5393	29.9276	29.8691	30.167	30.3134	29.9236	30.2884	30.372	30.2914	31.1081
P21126:UBL4A_MOUSE	24.5863	24.3716	24.4761	24.6221	24.6987	24.5482	24.564	24.657	24.9015	24.5082	24.3965	24.6282	24.6283	24.5333	24.6331	24.3275	24.765	24.7218	24.7921	24.624	24.7782	24.5753	25.3099	24.9044	24.302	25.0185	24.4992	24.5342	24.8588	24.6976	24.6134	24.6263	24.3128	24.5587	24.4919	24.74	24.5551	24.3311	24.7793	24.6196	24.1742	24.1344	24.5143	24.4768	24.3278	24.7122	24.7308	24.6123	24.7315
P21271:MYO5B_MOUSE	24.9194	25.1636	24.8957	25.0266	25.5369	24.9389	25.089	24.9854	24.9127	24.5124	24.9963	24.9105	24.9871	24.6719	25.0706	24.4761	26.2821	24.3678	24.823	25.411	25.1637	25.0834	26.1162	25.0385	24.8817	24.289	25.1028	24.8645	24.9448	25.0036	24.6917	24.776	24.6112	24.7751	25.04	25.5642	24.4433	25.3283	24.6927	24.5073	24.8889	24.7731	24.9793	24.5463	25.0418	24.2267	24.3695	24.5934	24.7464
P21278:GNA11_MOUSE	28.5865	28.9596	28.3833	28.4826	29.0544	28.5474	28.6127	28.4898	28.665	28.1089	28.0527	28.4121	28.2256	28.2384	28.587	28.3098	28.7442	28.378	28.7378	28.716	28.7761	28.6738	29.0998	28.7566	28.3838	28.1722	28.5755	28.3958	28.5233	28.6454	28.6609	28.6657	28.5474	28.2681	27.9658	28.9469	28.4698	29.1798	28.6328	28.3644	28.4102	28.3304	28.4651	28.396	28.3314	28.1571	28.2791	28.5701	28.7815
P21279:GNAQ_MOUSE	29.413	29.6615	29.2385	29.3221	29.8836	29.4115	29.4594	29.3488	29.5281	29.0029	29.0925	29.197	29.0734	29.1345	29.4564	29.1713	30.2641	29.4011	29.5241	29.6028	29.6929	29.5316	29.6682	29.4973	29.2589	29.0606	29.396	29.2179	29.4201	29.5395	29.382	29.5428	29.6186	29.1367	29.0137	29.7457	29.2903	30.1797	29.5845	29.125	29.0987	29.1311	29.1531	29.2375	29.1847	28.9533	29.0215	29.3594	29.6569
P21447:MDR1A_MOUSE	22.884	22.8489	23.3357	23.2526	23.5919	23.0701	22.835	22.6706	22.6992	23.1528	23.6491	23.6918	22.8102	22.9165	22.5935	23.1784	22.1647	22.7725	22.2558	24.5224	22.8755	22.8217	24.6712	22.3666	24.3989	23.4493	23.1099	23.3766	23.8096	22.7532	23.8189	22.9865	23.4983	23.4408	22.3371	22.9821	22.7429	23.5868	22.8688	23.3935	23.4682	23.7366	23.2931	23.645	23.1852	22.8409	23.1389	22.3072	22.3584
P21460:CYTC_MOUSE	27.9882	28.1382	27.6733	27.7788	28.2426	27.9512	27.9692	28.1931	28.2013	27.6443	27.4729	27.4378	27.7836	27.6511	27.9523	27.9589	28.7498	28.0871	28.2935	28.1288	28.5008	28.1825	28.1221	28.3913	27.7915	27.7679	28.0611	27.7187	27.8832	28.3593	28.1822	28.2063	27.9049	27.765	27.5113	28.3537	27.9277	28.1998	28.4088	27.9629	27.8711	27.3445	27.9243	27.6639	27.5055	27.8434	27.9976	28.1561	28.5712
P21550:ENOB_MOUSE	31.7366	32.1945	31.617	31.772	32.2925	31.7174	31.8052	31.4769	31.6717	31.2751	31.4076	31.5908	31.747	31.458	31.8363	31.283	31.8958	31.6422	31.9213	31.6941	32.0402	31.7866	31.9898	31.922	31.5426	31.515	31.747	31.6477	31.5825	31.6722	31.6539	31.8937	31.7945	31.2417	31.2039	31.7899	31.7556	32.1795	31.9969	31.6368	32.0311	31.454	31.8401	31.7624	31.6359	31.8758	31.9199	32.1213	32.1052
P21619:LMNB2_MOUSE	27.3834	27.7314	27.1574	27.1648	27.3808	27.2154	27.3884	27.4847	27.5894	26.8244	26.9582	27.1157	27.3798	26.7829	27.4626	27.2354	28.2708	27.259	27.6312	27.3736	27.7071	27.4529	27.7714	27.6963	27.1723	27.1695	27.5074	27.3585	27.3851	27.3165	27.6613	27.4751	27.2717	26.966	26.7822	27.3809	27.5408	28.651	27.6463	27.5004	27.8421	27.5739	27.7847	27.3383	26.6627	27.9038	27.8886	27.5845	27.4253
P21661:NEC2_MOUSE	23.9257	24.3328	23.6668	23.7437	24.2153	23.8083	23.869	23.9071	23.9852	23.5157	23.5301	23.2888	23.8855	23.5852	23.9552	23.4775	24.6955	23.588	23.9685	24.301	24.2417	23.858	24.1748	24.0513	23.7701	23.488	23.8562	23.4884	23.275	23.8976	23.2072	23.6161	23.6024	23.6511	23.3325	24.7622	23.8242	24.3616	23.2002	23.5009	23.5053	23.0463	23.5101	23.4597	23.5226	23.0839	23.1465	23.461	23.5362
P21765:GPX5_MOUSE	15.1535	NA	16.838	17.4715	18.1289	18.1289	NA	15.55	NA	15.1535	NA	18.5226	15.763	NA	NA	NA	16.6398	NA	NA	16.9585	NA	NA	18.0997	15.5311	16.3712	18.3817	NA	17.519	17.5964	17.9431	NA	17.17	16.304	NA	NA	NA	NA	NA	NA	NA	19.417	17.8038	17.9092	NA	NA	20.2537	20.5069	17.0795	NA
P21836:ACES_MOUSE	22.9583	23.2618	23.2591	23.2752	24.0414	23.0464	22.5951	22.8856	23.1133	22.863	23.6263	23.2854	23.0569	22.717	22.3414	23.0859	24.9105	22.9267	22.9899	23.5705	22.9252	22.7146	23.3709	22.8153	22.7309	23.56	23.1403	23.7938	22.958	23.4156	23.5971	23.488	23.0921	23.3601	22.553	22.8424	23.4502	24.1534	23.7806	23.8781	24.384	25.7539	24.8795	24.559	23.6218	23.7739	23.9989	24.1023	23.9833
P21981:TGM2_MOUSE	23.4329	23.3111	24.4647	23.9176	24.0347	23.5565	23.1427	21.6897	23.5872	23.6904	25.4929	25.3643	22.4793	23.792	23.6571	22.7423	24.6517	23.3095	23.0747	23.5725	24.1463	24.5876	23.4899	21.7892	23.6887	23.696	24.4205	23.9983	23.7207	23.9488	25.3964	23.5551	23.4921	22.752	23.7434	24.0117	23.1463	23.3503	23.0786	24.7102	23.8839	24.0927	23.7977	24.3193	24.199	23.0665	23.3039	22.924	22.5074
P21995:EMB_MOUSE	23.4644	23.8708	23.7807	23.9324	24.0052	23.551	23.4176	23.223	23.3069	23.2623	24.0469	23.9427	24.3314	23.4501	23.6034	23.1451	23.9275	23.7737	23.312	23.4016	23.8792	22.9748	24.0588	23.6837	23.5667	24.4294	24.5352	24.2847	24.4064	23.5638	23.2847	23.4696	23.023	22.8311	22.5778	23.8792	23.2489	23.6704	23.1407	24.3549	24.3794	24.748	24.7766	24.087	21.3062	25.3641	24.8563	24.0023	23.6491
P22005:PENK_MOUSE	25.1537	24.812	24.3608	24.8378	25.7528	24.9485	25.9755	25.1043	25.4812	24.3462	24.8929	23.3921	26.1002	24.1063	25.5231	24.4119	25.8325	23.8839	26.1526	25.6324	25.489	25.5463	24.1821	25.771	24.0307	24.1691	25.7539	24.6617	23.4044	25.5717	25.6773	25.2742	24.339	23.572	23.8425	24.9578	25.0873	25.2307	23.0223	23.8354	25.6209	25.1686	25.234	24.134	25.1207	26.772	25.7639	25.8069	24.8266
P22315:HEMH_MOUSE	26.781	26.9658	26.804	26.8786	27.3563	26.8037	26.7917	26.8638	26.9077	26.4589	26.913	26.8784	26.7448	26.5348	26.7042	26.6194	28.5663	26.7937	26.8734	27.1305	27.1853	27.1024	27.4169	26.7108	26.7923	27.1702	27.2805	26.8991	27.1076	27.2311	26.7189	26.9277	26.7806	26.6163	26.6394	27.8189	26.6493	26.4627	26.8948	26.905	26.9531	27.0518	26.9517	26.643	26.6623	26.8341	26.8849	26.9169	27.0987
P22599:A1AT2_MOUSE	21.8246	23.0296	21.634	21.8634	22.4165	21.7333	21.7996	21.8418	22.0629	20.4063	20.2351	22.8649	21.9488	20.2234	22.2378	22.0555	18.814	20.9708	21.768	19.664	21.5163	22.0637	21.7816	22.1266	20.7319	21.747	22.1422	21.7895	20.6091	22.0323	22.9576	21.5947	19.6134	19.2534	20.2496	22.2938	22.1692	21.865	21.1471	22.6527	23.2026	22.1143	22.7757	21.6374	22.3313	22.9205	22.9044	22.4621	22.8166
P22682:CBL_MOUSE	22.2485	22.7522	22.1545	22.4532	22.8869	22.3117	22.2205	22.3182	22.2763	21.7451	21.6844	22.4365	22.1481	22.3411	21.7094	22.3093	22.2901	22.8176	22.5623	22.8771	22.0024	21.7835	22.4099	22.4552	22.2622	22.538	21.9682	22.3791	22.7328	22.0402	22.772	22.7333	23.0238	22.1901	21.7788	23.14	22.2376	21.9491	23.0614	22.834	22.7274	22.4643	22.2676	22.6739	21.9392	22.4016	22.3391	22.4136	22.6541
P22723:GBRG2_MOUSE	25.2607	25.58	25.0508	25.2206	25.6183	25.203	25.4115	25.4072	25.3886	24.6627	24.7107	25.2496	25.0437	24.971	25.1092	25.1137	25.754	24.6138	25.3432	25.8012	25.8781	25.4452	25.4807	24.9881	24.8456	25.007	25.3823	25.1501	24.7785	25.6439	24.9729	25.2295	25.2648	25.1456	25.2792	25.3969	25.2541	25.9814	24.7345	25.1327	25.3096	25.3304	25.3141	25.1314	25.3359	24.8624	24.9682	25.3146	25.1962
P22892:AP1G1_MOUSE	27.5487	27.8812	27.4337	27.4972	27.9887	27.5566	27.7599	27.2881	27.5062	27.0475	27.5109	27.2952	27.2233	27.4814	27.5012	27.2551	29.387	27.4664	27.4664	27.8741	27.9008	27.5352	28.1385	27.2572	27.2093	27.235	27.5239	27.3626	27.5039	27.6209	27.201	27.4971	27.5068	27.2944	27.4065	28.4063	27.571	29.0879	27.303	27.4063	27.7597	27.3075	27.2385	27.3271	27.4304	27.619	27.2181	27.2772	27.6589
P22933:GBRD_MOUSE	23.1267	22.1677	22.52	22.9265	23.9771	23.2786	23.9544	23.4806	23.5256	22.8591	22.9195	22.1335	22.7004	22.895	23.3793	22.863	24.8539	22.5025	22.704	24.1286	24.0604	23.2092	24.1153	22.9919	22.7595	20.9329	22.9479	22.4095	22.2161	22.9977	22.5468	22.8833	23.6074	23.1275	23.7964	26.4079	21.6619	21.9022	22.155	22.8128	23.5412	22.1131	21.9289	22.3415	23.5343	21.179	23.8178	21.9822	22.8586
P23116:EIF3A_MOUSE	27.4061	27.3352	27.3476	27.4353	27.7916	27.5179	27.2486	27.4895	27.6298	27.4109	27.2923	27.3522	27.2253	27.3723	27.5483	27.3594	27.968	27.428	27.4882	27.7582	27.9889	27.6968	28.3586	27.543	27.4906	27.3868	27.5766	27.4407	27.7494	27.8392	27.436	27.5902	27.6114	27.5922	27.3596	27.5423	27.4911	28.1519	27.7277	27.3686	27.3394	27.4814	27.3637	27.4044	27.2149	27.3746	27.4617	27.4433	27.7583
P23198:CBX3_MOUSE	27.208	26.5993	27.055	27.4167	27.5739	27.3182	27.5264	27.5849	27.5575	27.149	26.6945	27.7771	27.1774	27.1383	27.6074	26.9533	27.5019	26.8734	27.7814	27.4647	27.913	27.8239	28.7552	27.8415	27.3496	26.9314	27.4885	27.4299	27.133	27.8544	27.1982	27.5079	27.3649	27.4729	26.9075	27.6401	26.7573	26.943	26.7681	27.4756	27.1632	27.7169	27.5723	27.4356	26.7209	27.109	27.4554	27.5912	28.1441
P23242:CXA1_MOUSE	28.2243	28.7209	28.6193	28.4945	28.5438	28.0577	28.3258	28.0451	27.9302	27.9203	28.5999	29.2359	28.4216	27.7767	27.9629	27.9474	29.0461	28.0026	28.0534	28.2009	28.4789	28.1939	28.8914	28.1553	28.1957	28.2666	28.563	28.8688	28.0889	28.1067	29.0384	28.5647	28.5007	28.0097	28.2114	28.4928	27.9984	28.7863	28.2698	29.0055	29.7757	30.0066	29.8451	29.0126	28.0875	30.0743	29.9166	29.2418	28.818
P23298:KPCL_MOUSE	23.0951	23.6875	23.0347	23.1322	23.9498	23.2359	22.5146	23.2974	23.3016	22.8766	22.8577	22.7171	22.7454	23.1165	22.6344	23.2431	24.3309	23.5293	23.1194	23.7997	23.1787	22.9828	24.2923	23.6142	23.2017	22.9215	23.0956	22.7991	23.5298	22.8905	23.642	23.6146	24.1952	23.4516	23.2553	23.5059	23.6338	24.5332	23.7685	23.0777	22.279	21.9243	22.4834	22.7807	22.6524	21.9525	22.1022	23.1072	23.8513
P23492:PNPH_MOUSE	27.3589	27.712	27.1241	27.1952	27.709	27.3091	27.564	27.4384	27.3829	26.7766	26.9023	27.1056	27.095	26.8713	27.3143	27.3419	27.1007	27.0907	27.4979	27.9164	27.9312	27.597	27.8346	27.3154	27.2367	27.0573	27.4493	27.2935	27.4011	27.5747	27.5095	27.5068	27.3495	27.1209	26.9071	27.9733	27.5956	27.2429	27.5947	27.6233	27.7207	27.5816	27.555	27.2894	27.1766	27.3547	27.5947	27.4379	27.7719
P23506:PIMT_MOUSE	29.1525	29.09	29.1281	29.2135	29.5922	29.1498	29.3201	29.0332	29.2553	28.9445	29.3356	29.1421	29.25	28.8698	29.303	28.8342	29.1688	29.2404	29.1693	29.1707	29.3895	29.2797	29.4205	28.9973	28.8575	29.2311	29.3183	29.0913	29.3014	29.2508	28.9202	29.1564	29.0963	28.8282	28.734	29.4284	28.7472	28.9074	29.2443	28.8913	28.7727	28.9468	28.9074	28.9949	28.9779	29.0749	28.9934	29.1096	29.3845
P23591:FCL_MOUSE	24.905	25.2033	24.9579	25.0148	25.6491	24.9441	24.9644	25.1435	24.7889	24.6634	24.8462	25.1186	24.7734	24.5182	24.817	24.7919	25.6945	24.8347	24.8635	25.1391	25.3797	25.1989	25.7108	25.1147	24.5928	24.9615	25.0356	24.8666	24.7972	24.8939	25.0176	25.0427	24.8036	24.7587	24.8837	24.5753	25.2565	25.6582	25.0899	24.746	24.1757	25.079	24.7298	24.8808	24.5903	24.5802	24.815	25.0288	25.4275
P23780:BGAL_MOUSE	21.3776	21.3185	21.5657	21.7419	21.4511	21.5385	21.4793	21.2583	21.4384	21.2742	21.7081	21.9619	21.5805	21.9741	21.2463	21.4825	19.2607	21.4328	21.4099	21.8642	21.3101	21.394	21.1477	21.2867	21.805	22.4597	21.5401	21.6404	21.738	21.6647	20.8266	21.1969	21.0585	21.3904	21.0743	21.8661	21.9824	21.4253	21.8768	22.4795	21.7697	21.9285	20.8143	21.5858	21.5364	21.1553	20.772	20.8211	20.6882
P23818:GRIA1_MOUSE	27.6249	27.8505	27.119	27.1603	28.0489	27.5336	27.6468	27.5839	27.8484	27.154	26.9385	26.5332	26.9111	27.1479	27.5768	27.3609	28.3695	27.1793	27.504	27.5796	28.0341	27.5362	28.0337	27.4602	27.0138	26.6712	27.0408	27.0529	27.118	27.505	28.3763	28.3128	29.2488	27.5168	27.3441	28.3493	27.666	29.3692	27.8686	27.4388	27.0956	26.9404	27.0415	27.6907	27.6671	26.7255	26.6671	28.3487	29.1334
P23819:GRIA2_MOUSE	29.8424	30.0756	29.3808	29.5062	30.191	29.7998	30.011	29.9785	30.0889	29.1942	29.2787	28.9747	29.5329	29.3261	30.0182	29.6639	30.347	29.0728	29.9295	30.152	30.4943	30.1382	30.232	29.8876	29.3949	29.2186	29.7486	29.3275	29.251	30.2451	30.0589	30.154	30.5303	29.6902	29.2391	30.6406	29.8933	30.7992	29.8202	29.4352	29.2027	29.0436	29.2433	29.5001	29.6167	28.8626	28.989	29.8594	30.8561
P23927:CRYAB_MOUSE	24.6471	23.7562	24.8194	25.5184	27.6109	24.8578	24.5329	25.2953	25.1657	25.1335	26.0472	24.3408	25.3913	24.7308	24.2507	22.839	27.3622	26.2682	25.1557	27.1473	24.3226	24.3041	26.7709	25.3791	26.6144	25.3317	25.5704	25.6147	26.3581	24.3879	26.1156	26.0751	27.5152	25.9066	27.1382	25.1779	25.2707	25.4988	27.5775	25.1854	25.6631	26.3863	26.1131	26.0268	25.7581	26.7576	26.917	25.9441	24.707
P24270:CATA_MOUSE	26.2602	26.1404	26.3149	26.307	26.6343	26.2567	26.2445	26.1486	26.1965	26.4593	26.348	26.3121	26.0963	26.1852	26.2523	25.9552	26.6996	27.0098	26.2148	26.3229	26.4045	26.1264	26.3619	26.2717	26.6449	26.2357	26.3583	26.562	26.6124	26.2362	26.5957	26.5772	26.8107	26.3211	26.2938	26.391	26.0183	26.2919	27.3229	26.5738	26.7379	27.3506	26.8206	26.7603	25.7511	27.4404	27.4061	26.6413	26.6402
P24288:BCAT1_MOUSE	27.4629	28.0019	27.8513	27.9297	28.1727	27.6439	27.0814	27.3815	27.3305	27.4379	28.0816	27.8837	28.0385	27.624	27.4868	27.292	28.8387	27.7411	27.5518	27.9377	27.9243	27.4293	28.1874	27.6973	27.8279	28.2695	28.2385	28.1718	28.392	27.5809	27.7604	27.8906	27.5788	27.2601	27.135	27.4771	27.4319	27.8347	27.9646	28.2692	28.6013	28.5806	28.4353	28.1819	27.1154	29.0737	29.1506	28.3672	28.2549
P24369:PPIB_MOUSE	27.9216	28.1744	27.8041	28.0292	28.8817	28.1483	27.871	27.9292	28.1522	27.4888	27.5729	27.9802	27.6423	27.6125	28.0046	28.0944	29.0276	28.2743	28.2932	28.3756	28.5737	28.2361	28.6506	28.2885	28.0183	27.8882	27.8667	27.9467	28.295	28.41	28.6931	28.5712	28.3454	27.8071	27.5245	28.2847	28.1131	28.3935	28.5876	28.2211	28.0614	28.1924	28.1228	27.8618	27.7671	28.5001	28.6796	28.6766	29.1373
P24472:GSTA4_MOUSE	27.1757	27.8268	26.9677	26.9696	27.9883	26.9682	27.1299	26.7634	27.1054	26.6407	26.5152	26.8881	26.4558	26.5461	26.693	26.6452	28.2935	26.8753	26.8832	26.9952	27.0189	26.8194	27.193	26.9091	26.6521	26.5006	26.8546	26.8157	26.8292	26.9521	27.4784	27.3719	27.9452	26.6164	26.369	27.906	26.9608	28.0549	27.7596	27.1391	27.0699	26.9099	27.0811	26.9611	26.5415	27.7763	27.6683	27.4643	27.6623
P24527:LKHA4_MOUSE	28.5435	28.7972	28.3973	28.6334	29.2284	28.5386	28.7293	28.4281	28.6733	27.9742	28.2648	28.5529	28.5908	28.1614	28.5793	28.185	28.6366	28.417	28.8113	28.9684	28.8625	28.661	29.0283	28.7438	28.528	28.059	28.8032	28.5438	28.4581	28.633	28.6222	28.7311	28.5156	28.258	28.0705	28.5653	28.3962	28.4379	28.6289	28.6818	28.8282	28.6299	28.6746	28.4791	28.5889	28.6021	28.7237	28.8853	28.7343
P24529:TY3H_MOUSE	19.9192	20.8588	19.707	19.0551	20.1935	19.7457	20.0433	19.9018	20.1725	18.6024	20.0011	19.3659	18.4559	18.2051	20.6785	19.9058	20.8948	19.5887	19.7803	20.1253	18.3609	18.6539	19.8794	17.3269	19.7122	19.9287	18.2225	19.2482	20.5974	19.4703	19.9842	19.7152	19.3894	19.7579	19.8942	23.6049	20.3938	21.6101	20.454	19.4287	20.5294	20.338	18.8973	19.9034	20.5851	22.3993	20.5853	19.0577	20.4396
P24547:IMDH2_MOUSE	24.8865	25.0431	24.7827	24.915	25.3558	24.9932	24.724	24.8674	25.0676	24.7115	24.9101	24.466	25.0516	24.7864	25.0824	24.7482	25.0416	24.9673	25.1101	25.0221	25.2043	24.9845	25.9558	25.3459	25.0715	24.8412	25.0792	25.013	25.1946	24.7506	25.1593	25.2232	25.2644	24.8542	24.7109	25.1972	24.8951	25.1784	25.4205	25.0521	25.1013	25.1736	25.3637	24.9889	24.6089	25.0212	25.273	25.2694	25.62
P24549:AL1A1_MOUSE	25.0339	25.5605	25.3285	25.6008	25.9822	25.1097	25.2624	24.5707	24.8322	24.4806	25.0611	26.2118	25.5501	24.659	24.6913	25.1066	25.8801	25.2207	24.964	25.036	25.3459	25.0047	25.2521	24.8477	24.3936	25.3666	25.4787	25.7855	25.7084	25.599	26.5979	25.6265	24.5976	25.0871	25.1644	26.0113	25.1178	24.9484	25.022	26.3534	26.1541	25.9773	26.2673	26.4313	25.143	25.7101	26.0579	26.2626	26.729
P24638:PPAL_MOUSE	22.8839	22.6598	22.5738	22.8004	23.6279	23.0904	22.9749	23.1511	23.2768	22.6243	22.8987	22.1123	22.9399	22.5216	23.1151	23.097	22.5306	23.0621	23.299	23.7418	22.9071	23.1122	23.1109	23.5511	23.6701	22.8542	23.521	22.8971	22.832	23.2694	22.9566	23.2777	23.5729	22.7514	22.1033	23.4837	23.4744	23.3986	23.1872	23.1316	23.029	23.361	23.0057	22.8828	22.5377	22.9966	22.9559	23.2448	23.3331
P24668:MPRD_MOUSE	25.4749	25.297	25.2482	25.3684	25.8255	25.5459	25.4962	25.7808	25.8466	25.2601	25.5707	24.8651	25.5184	25.2646	25.6049	25.4886	26.314	25.2556	25.6792	25.8537	26.1121	25.5811	25.8163	25.7605	25.3913	25.6762	25.7405	25.3977	25.6991	25.8415	25.7933	25.682	25.7278	25.3206	25.4522	25.8971	25.5636	25.6014	25.912	25.6848	25.5015	25.3517	25.6213	25.1207	25.2465	25.5001	25.5466	25.4978	25.8943
P25444:RS2_MOUSE	27.8869	27.6459	27.7684	27.9495	28.2743	28.0468	27.9372	28.1505	28.2143	27.7503	28.0156	27.6617	28.0823	27.7796	28.1613	27.9723	28.8523	27.8026	28.1676	28.5429	28.4948	28.241	28.7905	28.23	27.9741	28.0478	28.2416	27.9138	28.0946	28.4531	27.913	28.0698	28.0124	27.9707	27.7659	28.1909	28.1004	28.544	27.8355	27.9702	27.8571	27.7969	27.9915	27.662	27.877	27.8036	28.0165	27.908	28.0636
P25785:TIMP2_MOUSE	19.726	19.9999	19.7783	19.2163	20.5368	20.1095	20.0061	19.6073	18.1684	20.7294	20.5253	17.8584	18.515	19.955	19.8368	NA	21.1188	20.5031	19.2272	21.3273	19.7603	18.1162	19.7759	20.0453	19.6854	18.2333	19.2947	19.3555	19.8423	18.2226	20.3029	19.9975	20.4632	20.5179	19.7162	20.2891	19.1655	21.2822	19.7964	20.8379	20.2536	19.8904	19.4931	19.995	20.2805	20.5731	20.8541	19.7753	19.7466
P25911:LYN_MOUSE	22.6844	23.3568	22.7394	22.84	23.8592	22.8774	22.3582	22.916	22.755	22.2675	23.0178	22.3154	22.7895	22.3958	22.3133	22.9413	24.3321	22.746	22.7738	23.4981	22.5522	21.4513	22.4325	23.1638	23.2054	22.8635	22.3456	22.5869	22.4684	21.5691	23.2224	22.7131	23.3163	22.707	22.8754	21.205	23.554	24.1163	23.2172	22.9698	23.0502	23.0246	22.7129	22.6428	22.6801	23.2912	23.1425	22.6442	21.2621
P25976:UBF1_MOUSE	22.4034	21.9355	21.2726	21.5116	21.6304	22.2453	22.9745	22.9889	23.4838	21.2196	21.0314	20.9038	22.3997	21.1125	22.7511	23.4873	22.2066	21.1722	23.0413	22.2364	23.1464	23.3011	21.298	22.5124	21.3493	22.8589	22.7652	21.6225	21.3005	23.5396	22.8541	22.6129	21.5239	21.2262	21.6247	22.9483	22.96	21.9454	21.3908	23.368	21.9021	21.3835	22.031	21.084	20.8006	22.9441	22.333	23.0659	23.92
P26039:TLN1_MOUSE	27.6653	27.6125	27.5628	27.8703	28.1683	27.7168	28.0013	27.7824	27.8809	27.1665	27.4041	28.0681	27.9527	27.292	27.9263	27.4806	28.0354	27.8096	27.9223	27.5683	28.1049	28.0693	28.0517	27.6619	27.4338	27.7417	27.8606	27.8863	27.8786	28.1113	28.7121	27.8583	27.6964	27.3064	27.3252	28.1514	27.487	28.0782	27.878	28.3572	27.9974	28.1246	27.9154	27.9982	27.3722	27.9302	28.237	27.7143	27.8016
P26040:EZRI_MOUSE	28.4547	28.9039	28.5324	28.6009	29.0344	28.4502	28.449	28.5863	28.443	28.0231	28.3923	28.8104	28.4707	28.088	28.3185	28.3597	29.4446	28.4005	28.5455	28.6702	29.0977	28.7381	29.0091	28.6022	28.3752	28.4263	28.6687	28.357	28.4347	28.8685	29.0816	28.774	28.8409	28.3925	28.2647	29.2781	28.6212	29.0927	29.1267	28.5388	28.2495	27.7528	28.3557	28.2748	28.124	27.9913	28.2781	28.5618	29.0846
P26041:MOES_MOUSE	27.8191	28.3689	27.9859	28.0829	28.5413	27.9603	27.6093	27.8463	27.7374	27.5609	27.7746	28.2392	27.9042	27.6469	27.9346	27.7182	28.6967	28.1294	28.08	28.1274	28.4005	28.1891	28.4223	28.0888	27.9826	27.7404	28.0053	27.9969	28.0604	28.3507	28.8471	28.3855	28.534	27.9946	27.8021	28.7567	28.1793	28.7888	28.9476	28.1813	28.0088	27.9134	28.0964	28.1095	27.6105	27.9109	28.3033	28.2266	28.5387
P26043:RADI_MOUSE	28.2546	28.6901	28.411	28.49	28.8872	28.2896	28.117	28.1856	28.1729	28.0383	28.2638	28.6518	28.2658	28.1551	28.0681	28.048	29.0671	28.614	28.3906	28.4997	28.4015	28.2706	28.959	28.4581	28.4892	28.105	28.5111	28.4955	28.6105	28.321	29.1706	28.7096	28.937	28.4974	28.2147	28.733	28.5055	29.1776	29.5357	28.6011	28.5294	28.5355	28.6111	28.6232	27.9747	28.623	28.8785	28.5871	28.6268
P26048:GBRA2_MOUSE	25.0969	25.3338	24.4558	24.5736	25.676	24.9486	25.0137	24.9837	25.57	24.4702	23.9559	24.0632	24.2589	24.2962	24.9955	24.8266	26.0898	23.0487	23.9861	24.9198	24.5908	24.5578	25.0815	23.7774	23.7547	23.7273	24.6299	24.5124	23.1858	24.4819	24.5399	24.6785	25.2145	24.4074	24.8976	25.1503	24.4891	25.4834	23.8985	24.6525	25.1166	25.7149	25.2656	24.6845	25.2073	24.4347	24.4851	25.1415	25.2515
P26049:GBRA3_MOUSE	24.3118	24.3924	23.6821	23.8755	24.1754	24.2252	24.4247	23.993	24.1344	24.2955	22.5394	23.5008	23.5765	24.2493	24.3032	24.1728	22.946	24.3527	24.29	23.3692	24.578	24.447	24.776	24.0366	23.668	23.1996	23.5857	24.0442	23.8493	24.5217	22.4716	23.4383	23.0641	24.3861	23.6445	24.9771	24.6873	24.469	24.6756	24.8645	24.859	24.702	24.6707	24.2194	23.4221	24.1983	24.5242	23.1378	23.197
P26231:CTNA1_MOUSE	27.2275	27.5661	27.238	27.317	27.8739	27.2771	27.2479	27.0631	27.276	26.8201	27.1237	27.4422	27.0919	26.8599	27.2923	27.0822	28.0437	26.9362	27.2112	27.5349	27.5528	27.3105	28.0498	27.0285	27.0587	27.0636	27.4196	27.1814	27.0072	27.1655	27.3495	27.2332	27.199	26.9894	27.0079	27.2979	26.9994	27.4746	27.1687	27.3475	27.5153	27.4046	27.2028	27.0226	27.16	27.1026	27.2028	27.1332	27.0909
P26339:CMGA_MOUSE	22.5689	22.2762	22.3798	22.4862	23.0097	22.2277	22.4854	22.244	22.7233	22.7907	22.5014	21.9508	22.6293	22.355	21.8868	21.6594	22.9683	22.6736	21.9675	23.0827	22.4051	22.1334	23.6851	22.6023	22.2381	21.9421	22.3396	22.5573	22.1912	21.863	22.4457	22.5617	22.4508	22.3271	22.3362	21.189	21.9576	22.504	22.645	22.951	23.0072	23.3075	23.1629	22.5218	22.8513	23.1913	23.1384	23.2523	22.0846
P26350:PTMA_MOUSE	27.8574	27.7553	27.8445	27.8327	28.1062	28.0432	27.983	27.583	27.6605	28.0309	28.4322	27.1594	28.0552	28.0098	28.2707	27.7859	29.3137	27.6793	27.4394	28.2635	27.2643	27.019	28.4556	27.9091	27.7131	27.1578	27.5283	27.8225	27.1089	26.9467	28.9362	28.3581	28.8626	28.0068	27.4947	27.5125	28.5189	29.2997	28.8218	28.3501	28.6144	28.099	28.4238	28.1956	27.9404	28.5281	28.5403	28.4757	28.6195
P26369:U2AF2_MOUSE	26.8612	26.7811	26.6734	26.8273	27.17	26.9512	26.8721	26.852	27.2369	26.5549	26.5776	26.7801	26.7287	26.6305	27.0398	26.9644	27.4335	26.5292	27.0223	27.1037	26.8727	26.9059	27.4356	26.8832	26.7983	26.7803	26.943	26.6764	26.713	26.7565	26.4108	26.8085	26.6278	26.4531	26.4367	26.6767	26.7187	26.3675	26.7668	27.1785	27.0258	26.58	26.4868	26.5489	26.632	26.5391	26.754	26.8941	26.9532
P26443:DHE3_MOUSE	32.4057	32.8557	32.4999	32.5868	33.0914	32.3742	32.378	32.3664	32.4609	31.9284	32.4027	32.8128	32.4834	31.9596	32.2564	32.1895	33.1091	32.0605	32.3278	32.6334	32.8572	32.564	32.8772	32.2544	32.2243	32.5002	32.8899	32.7845	32.5038	32.7357	32.3364	32.4664	32.1132	32.0404	32.104	32.8276	32.0305	32.2655	32.3406	32.9009	33.2315	33.3779	33.3327	32.9155	31.952	33.0764	33.3241	32.8894	32.8338
P26450:P85A_MOUSE	22.9284	22.8044	22.2408	22.4584	22.6634	22.515	23.2872	22.9014	23.3366	22.2854	21.4687	22.4046	22.4927	22.2729	22.3658	22.758	19.4884	22.1132	22.7963	22.8952	22.791	22.7328	22.9363	22.5876	22.3634	22.7875	22.8084	22.462	22.5246	22.8099	22.4581	22.3629	22.1184	22.2895	21.0248	22.8592	22.8242	22.1107	22.8131	22.8623	22.6797	22.4139	22.4513	22.3277	22.4916	22.3355	22.365	22.3981	21.8162
P26516:PSMD7_MOUSE	27.6563	27.9373	27.5108	27.6152	28.1181	27.7771	27.557	27.7097	27.7351	27.3956	27.2874	27.4229	27.5406	27.3793	27.5522	28.059	27.7637	27.9944	27.7326	27.9135	28.1701	27.7189	27.8721	27.8257	27.6559	27.9684	27.6541	27.5644	27.9826	27.9424	27.4499	27.757	27.7019	27.5405	27.3518	28.0823	28.1345	28.6037	27.9541	27.533	27.5908	27.4585	27.5053	27.5722	27.6469	27.6242	27.7205	27.6181	27.9008
P26638:SYSC_MOUSE	28.883	28.8779	28.7139	28.8709	29.1422	28.8673	28.9414	29.226	29.1168	28.5958	28.7159	28.666	29.0213	28.654	28.9296	28.7433	29.2682	28.9016	29.2835	29.0273	29.4819	29.0314	29.5082	29.3224	28.7959	28.9951	29.1598	28.9152	29.0416	29.2593	29.1452	29.132	28.8056	28.7174	28.4588	29.5974	28.7822	28.9836	29.1304	29.0041	28.953	28.7792	29.3145	28.685	28.4954	29.1307	29.1954	29.1181	29.6091
P26645:MARCS_MOUSE	28.3246	28.4976	28.4733	28.3489	29.0032	28.4832	28.3841	28.1511	28.1943	28.2224	28.964	28.2092	27.9737	28.2095	29.005	27.7151	30.118	27.81	28.1464	28.745	27.8077	27.8269	29.0431	28.445	28.8679	27.3927	28.0971	28.2492	27.231	27.4445	28.2775	28.2955	28.3534	28.034	28.3253	28.5202	28.5435	29.2719	28.5768	28.2696	29.1147	29.1703	28.9441	28.1586	28.6572	29.2216	29.1045	28.4732	27.9123
P26883:FKB1A_MOUSE	29.9712	30.2273	29.692	29.6974	30.4969	29.9287	29.8971	29.8406	30.1723	29.5882	29.6175	29.3349	29.4588	29.4988	29.9057	29.8135	31.2558	30.3245	30.139	30.086	30.1922	30.1208	30.5911	30.0372	29.8116	29.5072	29.9202	29.5277	29.5293	30.1676	30.3601	30.4071	30.7446	29.8663	29.8286	30.4127	29.8998	30.5801	30.6005	29.772	29.4908	29.1706	29.6018	29.707	29.8574	29.6289	29.7	30.3644	30.6392
P27048:RSMB_MOUSE	25.9319	25.9406	25.7812	25.9186	26.1004	26.0824	25.5332	26.3625	26.1769	26.077	25.3661	25.741	25.6825	26.1502	25.9661	26.113	26.7344	26.1848	26.2496	26.5917	26.1835	26.1032	26.9972	26.4381	26.1357	25.9442	26.1927	26.0129	26.1882	26.178	26.0114	26.3333	26.2483	26.2662	25.9373	26.2001	26.2925	26.273	25.9155	25.9523	26.1648	25.717	26.3454	26.0861	25.2686	25.9955	26.0398	26.1339	26.8368
P27545:CERS1_MOUSE	24.5929	24.2775	24.6291	24.7163	25.2139	24.8294	24.3153	24.7638	24.871	24.908	25.1232	24.2076	24.7475	24.6961	24.8146	24.5929	24.7893	24.7862	24.7984	25.097	25.0739	24.8041	24.8181	24.6317	24.8037	24.9115	24.69	24.7172	25.1003	25.0022	24.4404	24.799	24.8349	24.8008	24.8513	24.4463	24.7596	24.9876	25.1259	24.6631	24.6413	24.9591	24.7838	24.5533	24.5956	24.472	24.6215	24.6623	24.7832
P27546:MAP4_MOUSE	28.4529	28.4834	28.6338	28.5358	28.9842	28.6379	28.5823	28.0446	28.1281	28.6176	29.1226	28.3115	28.3323	28.5151	28.7658	28.2863	29.9522	28.1324	28.3141	28.7802	28.365	28.3616	29.2767	28.5076	28.5309	28.5228	28.3487	28.4748	28.1758	28.1873	29.0836	28.686	29.3796	28.6737	28.5302	28.9006	28.6639	30.0983	29.2076	28.4484	28.7079	28.939	28.5276	28.6486	28.6502	28.7711	28.8458	28.3089	28.4649
P27600:GNA12_MOUSE	24.0674	24.8194	23.6108	23.5213	24.6281	24.2296	24.1438	23.2845	23.5458	23.7607	23.9468	21.9164	23.7303	23.8105	24.2342	24.2457	24.9887	21.6399	21.9711	24.0765	22.0975	22.3356	24.0699	22.5292	22.7053	22.579	22.8579	23.2082	21.6322	22.1465	24.1021	23.1483	24.5023	23.582	23.4466	23.6376	24.3725	25.4091	22.5456	23.9985	24.4558	23.9234	23.983	23.8117	23.811	24.3205	24.3868	23.1837	22.4603
P27601:GNA13_MOUSE	27.008	27.1978	26.9238	27.0898	27.6863	27.0277	27.1287	26.8487	27.038	26.6676	26.7572	27.0724	26.9299	26.6705	26.9421	26.8119	27.2341	26.6698	26.9041	27.1431	27.1523	26.9481	27.5012	26.8788	26.7568	26.7244	27.1531	27.1262	26.8544	27.0676	27.1901	27.0508	27.063	26.7144	26.6145	27.1568	26.7847	27.2376	27.2001	27.4682	27.5137	27.6087	27.4672	27.2537	26.6057	27.4158	27.568	27.2081	27.1097
P27612:PLAP_MOUSE	26.8677	27.0316	26.704	26.8766	27.4287	26.8782	26.749	26.9286	27.0008	26.6895	26.3911	26.704	26.6474	26.7265	26.85	26.5075	27.3003	27.0546	26.9226	26.8426	27.3389	26.8642	27.6844	26.8036	26.749	26.532	26.9425	26.7481	27.0718	26.9985	26.8888	26.9719	26.9257	26.7014	26.7191	27.3519	26.5563	27.3077	27.1891	26.5354	26.9268	26.5706	26.7111	26.6105	26.5638	26.5962	26.7491	26.7546	27.2004
P27659:RL3_MOUSE	27.8853	27.6896	27.8489	27.9425	28.2829	28.0817	27.8401	28.0942	28.0626	27.9488	28.1594	27.5979	28.0425	27.8466	28.2095	27.9879	28.9965	28.0167	27.9696	28.4432	28.3308	28.1706	28.8232	28.2632	27.9531	27.9073	28.203	27.8923	28.1068	28.3207	27.9654	28.0648	28.0761	28.0528	27.9496	28.1586	28.1808	28.7451	27.6598	27.8569	27.949	27.6804	27.9988	27.6624	28.0464	27.8475	28.0244	27.8056	28.1384
P27661:H2AX_MOUSE	31.1152	30.8915	31.2019	31.0973	30.9261	30.9852	31.1994	31.1955	31.49	30.8801	31.407	31.6291	31.1129	30.7211	31.4942	30.7995	32.8103	30.9259	31.2675	31.1874	30.7179	31.3614	31.5774	31.383	31.0902	30.5568	31.4896	31.3146	30.9796	31.1413	32.1947	31.465	31.5156	30.8451	30.7776	31.1241	30.931	31.7654	31.687	31.6252	31.5934	31.5328	31.8897	31.1618	30.6537	31.3112	31.5329	31.5457	31.7402
P27671:RGRF1_MOUSE	25.5425	26.2631	25.6765	25.6415	26.2403	25.6475	25.4608	25.0762	25.2592	25.1868	25.6989	25.5574	25.5038	25.2645	25.4866	25.5987	26.1202	25.1364	24.7077	25.4814	25.2129	25.1352	25.657	24.8628	25.2299	25.8584	25.3579	25.4668	25.6706	24.8018	25.5033	25.4025	25.7546	24.9909	25.1754	25.5522	25.5082	26.4729	25.2583	25.5673	25.9386	25.3984	25.4239	25.5584	25.4959	26.1157	26.0868	25.4231	25.7408
P27773:PDIA3_MOUSE	30.7464	30.6784	30.6943	30.8468	31.1769	30.8551	30.7127	30.84	30.9006	30.6938	30.7829	30.6219	30.8526	30.7359	30.9257	30.5817	31.6563	30.9173	30.9897	31.0955	31.2303	31.0033	31.4393	30.9006	30.7915	30.7275	30.8994	30.7995	31.148	31.1686	31.1243	31.0229	30.9085	30.8485	30.617	31.0569	30.8054	31.1694	31.1704	30.7035	30.652	30.7657	30.7337	30.6387	30.6015	30.7314	30.8787	30.9049	31.1873
P28028:BRAF_MOUSE	24.8656	24.9933	24.9537	25.0089	25.646	25.0154	24.753	25.0109	24.8476	24.8687	25.1069	24.8459	24.7526	24.7913	24.9225	24.702	26.0906	25.0615	24.836	25.2638	25.2666	24.805	25.7049	24.9933	24.7231	24.474	24.825	24.8037	24.7919	24.8244	25.1041	25.1087	25.2374	25.0169	25.0041	25.4605	25.0288	25.7664	25.3105	24.6275	24.833	24.5999	24.9512	24.8719	24.8489	24.2886	24.6244	24.6993	25.3292
P28184:MT3_MOUSE	29.7754	29.9875	30.1084	29.911	30.3166	30.033	29.6123	29.3538	29.3278	30.174	30.2749	29.9972	29.3147	30.0156	30.2484	29.5514	31.4934	29.0296	29.7076	30.3298	29.9498	29.9437	31.078	30.1191	29.9474	29.8614	29.878	30.0398	30.4767	30.2063	29.8966	30.4482	31.0143	30.0903	29.7613	30.8474	30.202	28.9114	30.9542	30.3948	30.4152	29.9994	30.0948	30.5422	29.7289	30.0884	29.9324	30.3772	31.9411
P28271:ACOC_MOUSE	27.6485	27.9826	27.5591	27.7527	28.1826	27.7724	27.648	27.9305	27.7946	27.1688	27.3122	27.7726	27.6674	27.3881	27.6358	27.8832	27.7153	27.7021	28.0804	27.7517	28.4587	27.9934	28.06	28.152	27.5859	28.0561	28.024	27.8036	27.7994	28.2439	28.277	28.0629	27.6628	27.4708	27.2299	28.313	27.9693	28.2184	28.0621	28.2556	28.1306	27.7892	28.2683	27.72	27.385	28.5143	28.5149	28.229	28.5927
P28352:APEX1_MOUSE	27.3694	27.3231	27.4548	27.4005	27.4803	27.4929	27.1561	27.0648	27.2194	27.7791	27.0169	27.7001	26.6661	27.7556	27.1147	27.6212	27.8685	28.1337	27.1771	27.2422	27.3889	27.3768	29.578	27.3401	27.3309	27.355	26.7799	27.267	27.7062	27.6185	26.6425	27.3799	27.2244	27.7784	27.43	27.3735	27.2596	27.3004	27.055	27.3239	26.9836	27.2425	26.7928	27.4927	26.885	27.2653	27.4297	27.3074	28.0792
P28474:ADHX_MOUSE	27.7238	27.7423	27.4916	27.7568	27.9845	27.7019	27.9437	27.9736	27.9052	27.3038	27.3013	27.6189	27.8624	27.5614	27.8307	27.4311	27.9052	27.9796	28.0514	27.7743	28.5688	28.1414	28.4667	28.0472	27.6741	27.337	28.0664	27.8457	27.79	28.2419	28.0689	28.0492	27.824	27.5155	27.2079	28.4436	27.5391	26.9919	28.324	27.8362	27.9597	27.9001	28.1408	27.8254	27.2354	27.7029	27.9733	28.149	28.3966
P28571:SC6A9_MOUSE	24.556	24.6174	24.7264	24.7769	25.2325	24.4967	24.7163	24.3102	24.5299	24.3605	25.0889	24.8386	24.796	24.2405	24.4561	24.0577	24.9631	24.8885	24.8804	24.883	25.0815	24.7326	24.8482	24.6556	25.2295	24.6647	25.2166	25.5503	25.18	25.0941	25.3328	25.0916	24.8709	24.5446	24.3564	24.7652	23.932	24.788	25.5655	25.9575	26.7433	27.3873	27.1192	25.6244	24.122	27.0149	27.626	26.7006	24.2511
P28650:PURA1_MOUSE	24.635	23.9167	24.8802	25.3446	25.3343	24.8089	24.8063	25.0508	24.6791	25.138	25.4728	24.9933	25.7719	25.279	24.8639	23.7583	24.3182	25.71	25.8914	25.7587	25.241	25.137	26.0274	25.7584	25.9479	25.3295	25.5623	25.5505	25.7235	25.5621	26.4462	25.9302	25.6277	25.7556	24.8859	24.5897	25.2844	25.369	26.7168	25.3011	25.5046	25.6205	25.8019	25.6517	25.0346	26.5395	26.7977	26.0569	25.9344
P28651:CAH8_MOUSE	21.6557	22.3122	21.2025	21.0605	21.6147	21.0431	21.9408	21.925	21.7158	20.654	21.0625	20.7815	21.5498	20.2962	20.1597	22.1019	21.1712	21.0723	21.803	21.4709	22.9483	22.2581	22.7712	21.1417	20.718	21.7028	21.8013	21.1979	21.458	22.254	20.4237	20.8346	20.8767	21.814	21.1017	22.0685	22.2974	21.035	20.7198	21.9014	22.3739	21.411	21.1729	21.1128	21.7077	21.4617	21.0004	20.974	20.1952
P28652:KCC2B_MOUSE	33.5042	33.7511	33.2408	32.9238	32.8372	33.119	33.597	33.3988	33.7259	32.9429	33.2193	33.05	33.0272	32.7809	33.4527	33.4053	34.3174	32.9852	33.2531	33.608	34.1699	33.7847	34.1601	33.0024	32.936	33.0173	33.3016	32.853	33.2209	33.6702	33.1607	33.4315	33.644	33.2191	33.4613	34.0966	33.4287	35.0544	33.2107	32.7797	32.5486	32.1662	32.5652	32.7121	33.252	31.9878	31.9	32.9704	33.8798
P28653:PGS1_MOUSE	21.487	NA	21.5814	21.4416	21.0184	21.0081	21.045	23.0597	21.2938	22.122	20.7412	21.881	20.655	22.2121	19.7937	NA	22.8244	23.0656	17.7053	20.1959	23.2727	20.8109	23.8813	21.3295	21.3788	NA	20.5974	22.0402	23.418	22.3015	25.6028	21.6005	21.1176	22.6535	22.5865	23.7267	18.0722	17.8792	22.4181	23.0915	20.9087	22.802	22.6685	22.0872	17.8207	NA	NA	20.7587	23.0615
P28654:PGS2_MOUSE	18.1085	18.1779	19.2886	19.8374	19.6224	18.006	18.2102	18.6028	18.8167	17.2291	19.6365	22.1108	20.0416	17.5748	16.8209	NA	20.7855	NA	NA	19.3877	17.7293	18.8348	17.4712	19.7391	17.3501	NA	19.2162	19.7724	19.3035	18.0159	23.5684	18.1894	16.4022	16.5895	18.5473	19.9436	18.959	NA	16.9602	22.6712	20.7196	19.9021	20.395	19.6348	17.9063	18.2719	20.2442	17.1757	15.2449
P28656:NP1L1_MOUSE	28.4581	28.4655	28.2773	28.4419	28.9801	28.5087	28.5427	28.559	28.6149	28.2093	28.329	28.1055	28.4234	28.2586	28.5048	28.2916	28.6246	28.4639	28.612	28.8646	28.815	28.6531	28.9369	28.5125	28.3091	28.4448	28.5026	28.2552	28.5107	28.7799	28.3216	28.4348	28.3801	28.4186	28.1661	28.8001	28.4258	28.1955	28.5492	28.3491	28.0284	28.0708	28.1083	28.0619	28.4347	27.4507	27.4068	27.9771	28.4294
P28658:ATX10_MOUSE	26.4109	26.3927	26.5637	26.7294	26.9964	26.5995	26.2486	26.2709	26.4345	26.5676	26.3242	26.9704	26.2811	26.6696	26.5772	26.1547	26.3335	26.9082	26.4786	26.885	26.7814	26.5372	27.2944	26.5723	26.5783	26.7179	26.5641	26.7468	27.0798	26.6849	26.3425	26.7324	26.5104	26.361	26.0338	26.8683	26.1465	26.2524	27.0405	26.8788	26.7055	26.8166	26.4483	27.1448	26.4079	27.1593	27.01	26.8253	27.0689
P28659:CELF1_MOUSE	26.2986	25.9865	25.918	26.0399	26.6702	26.3111	26.3506	26.541	26.6593	26.1979	25.8947	25.5928	25.8974	25.9992	26.195	26.38	27.4305	26.1748	26.1894	26.6954	26.7559	26.3582	26.3443	26.3909	26.1107	25.9948	26.0871	25.7467	26.3893	26.4811	25.4286	26.1695	26.1717	26.0351	26.0689	26.2772	26.0628	25.4646	25.6564	25.6883	25.1761	25.0028	25.513	25.4916	26.143	24.7845	25.0859	25.794	26.5583
P28660:NCKP1_MOUSE	30.7269	31.1467	30.3637	30.3955	31.0588	30.667	30.9674	30.8266	30.9083	29.8851	30.3428	30.0801	30.4575	29.9857	30.8057	30.8176	31.8417	30.3911	30.8983	30.9478	31.2927	30.9381	31.0728	30.8939	30.3044	30.5394	30.698	30.219	30.2658	31.02	30.8003	30.848	30.6621	30.2369	30.1021	31.4489	30.8764	31.886	30.4699	30.3917	30.4972	29.8031	30.3921	30.0694	30.5234	30.1772	30.1916	30.6665	31.2246
P28661:SEPT4_MOUSE	26.7611	26.6918	27.099	27.1934	26.9487	26.8102	27.0698	26.5713	26.4439	26.8389	27.6254	27.2399	27.5839	27.0012	26.9292	26.3618	26.5817	27.166	27.1405	27.0673	27.2008	26.8883	27.2695	26.739	27.0984	27.8549	27.708	27.3474	27.7829	27.1187	27.1384	27.0054	26.8778	26.8363	26.5311	26.8733	26.8123	27.0466	27.6372	27.3026	27.3488	27.2223	27.2548	26.9859	26.4424	27.6	27.7342	26.8228	26.8916
P28663:SNAB_MOUSE	30.8957	30.9871	30.6495	30.8934	31.4579	30.9404	30.8949	30.9326	31.0935	30.6075	30.3061	30.6973	30.7028	30.7157	30.9215	30.6665	31.116	31.0528	31.1109	30.9959	31.2251	31.1485	31.3225	31.0515	30.8027	30.837	31.1099	30.8601	31.055	31.2925	30.6883	31.0761	30.918	30.7811	30.5173	31.3084	30.5885	30.9663	31.0008	30.9116	30.7834	30.8454	30.9362	30.8186	30.518	30.9296	30.8071	31.0775	31.4188
P28667:MRP_MOUSE	28.4637	28.945	28.1409	28.1287	29.5257	28.8235	28.4504	27.5326	27.9569	28.5027	28.4537	26.6621	27.9856	28.3414	29.1232	28.3035	29.6915	28.8242	27.5685	28.1191	27.5016	27.4943	28.6783	28.0875	28.1299	27.3084	27.1705	27.6287	27.1964	27.0673	28.6176	28.213	28.8456	28.0814	28.0104	28.3556	28.7377	29.3715	28.4099	27.8892	27.8971	27.9342	27.8824	27.8567	28.6529	28.4699	28.1475	27.5342	28.09
P28738:KIF5C_MOUSE	29.6181	30.1189	29.5347	29.5422	30.035	29.4562	29.8033	29.1405	29.4093	29.1409	29.4367	29.4423	29.616	29.0754	29.627	29.0873	30.2792	29.3477	29.8486	29.7211	29.7115	29.6104	30.0738	29.555	29.3361	29.3578	29.8212	29.4624	29.5078	29.5746	29.7068	29.6758	29.5519	29.3771	29.2614	29.8291	29.5864	30.3874	29.6954	29.4279	29.67	29.4061	29.3512	29.479	29.2961	29.432	29.4197	29.7599	29.4876
P28740:KIF2A_MOUSE	28.535	28.7624	28.3887	28.4335	28.8976	28.4562	28.4669	28.5435	28.682	28.2288	28.3198	28.2439	28.4385	28.1538	28.591	28.1825	28.9855	28.3944	28.4494	28.5796	29.1631	28.5985	28.9216	28.4879	28.3774	28.2489	28.6598	28.3908	28.5748	28.7369	28.2545	28.476	28.4182	28.2175	28.2009	29.1235	28.2826	29.1871	28.7555	28.3545	28.3836	28.2709	28.4823	28.3027	28.0027	28.2816	28.2248	28.2925	28.7741
P28741:KIF3A_MOUSE	24.7857	24.6723	24.5534	24.7001	25.1402	24.8024	24.8796	24.9319	24.867	24.724	24.7026	24.1146	24.8764	24.6692	24.7933	24.6067	25.4381	24.1771	24.4908	24.7662	24.6851	24.223	25.3854	24.6954	24.6666	23.7235	24.6512	24.4708	24.3606	24.7657	24.6237	24.5513	25.156	24.5791	24.4342	24.8583	25.0336	25.6437	24.667	24.6785	24.6779	24.0994	24.6284	24.3666	24.5193	24.1978	24.1049	24.1233	24.4565
P28798:GRN_MOUSE	27.2404	26.9244	27.2048	27.3004	27.6934	27.397	27.1686	27.0563	27.3357	27.5331	27.2818	27.0798	27.2747	27.1536	27.6301	27.1109	27.8925	27.631	27.1839	27.2588	27.4232	27.3444	27.5495	27.6798	27.4869	27.6292	27.3097	27.1631	27.2818	27.166	27.6311	27.378	27.1404	26.9413	26.9322	27.4608	26.8119	24.1236	27.501	27.2445	27.0772	27.0594	27.1921	26.9536	26.9212	27.2162	27.3096	26.9339	27.5161
P28867:KPCD_MOUSE	26.4027	26.9961	25.7648	25.6812	26.0211	26.2839	26.8698	27.2681	26.8246	24.9202	25.8029	25.34	26.0159	25.348	26.367	27.3993	27.0908	26.4214	28.3116	26.91	27.7263	27.2905	27.2531	28.0025	26.3317	26.3434	26.0938	26.0283	26.7163	27.4515	27.2902	27.0526	27.4708	26.6163	26.2306	26.7331	27.2888	27.0704	29.281	26.319	26.0694	25.5099	26.0688	27.1334	25.9105	25.9321	27.7422	25.8849	26.337
P29319:EPHA3_MOUSE	23.5863	22.9954	22.1904	22.0727	22.7182	22.8942	25.3337	NA	23.9188	22.0972	22.159	21.51	NA	21.9899	24.5062	22.3626	24.1854	22.5788	NA	22.5901	24.2214	23.4128	21.5894	23.5251	22.1403	21.504	24.1096	22.2595	21.547	NA	26.1053	23.6491	23.1427	22.5265	22.3612	25.484	22.3749	23.6875	22.6842	21.5342	21.3993	21.1245	23.753	21.7824	22.2361	20.1738	20.9357	NA	23.9968
P29341:PABP1_MOUSE	29.5375	29.4888	29.5114	29.5918	29.9383	29.6375	29.4205	29.6909	29.7266	29.5142	29.6295	29.4131	29.5337	29.4818	29.6152	29.5147	30.4255	29.6859	29.753	30.0323	30.0985	29.8385	30.3335	29.7916	29.6768	29.5037	29.8149	29.5994	29.9358	30.0264	29.4947	29.7327	29.7358	29.6507	29.4409	29.9205	29.6229	30.1941	29.8872	29.5673	29.5245	29.493	29.6913	29.4318	29.2408	29.4973	29.7068	29.5204	29.8011
P29387:GBB4_MOUSE	31.0186	31.4141	30.703	30.8737	31.7724	30.9611	31.172	30.7462	31.1471	30.3412	30.3869	30.6696	30.5796	30.4732	31.104	30.4949	31.7002	30.351	31.228	31.4466	30.8512	31.1146	31.5417	31.2201	30.9672	29.998	31.2022	30.6577	29.9757	30.8571	31.0435	31.0306	31.1235	30.6132	30.4343	31.388	30.9352	31.2766	31.1946	30.9133	30.8985	30.7446	30.8779	30.7385	30.7021	30.2839	30.522	30.9234	30.6076
P29391:FRIL1_MOUSE	25.6931	26.1779	25.5748	25.5881	26.5407	25.3814	25.8484	25.1957	25.9297	24.8165	25.3585	25.9463	25.0257	24.8398	25.4032	24.742	25.1664	24.7929	24.8075	24.7228	25.1366	25.355	25.0349	24.4758	24.7224	24.399	26.017	25.6164	25.4446	25.4425	25.1963	24.8976	24.8667	24.6312	24.8367	25.6408	24.8084	25.9066	25.8642	26.0413	25.9514	26.296	26.1309	25.231	24.9683	25.7426	25.8077	25.2445	24.8326
P29416:HEXA_MOUSE	22.9924	22.9201	23.3384	23.6519	24.1633	23.4994	22.8708	23.3562	23.1792	22.9996	23.5614	23.8724	23.2829	23.289	23.4588	23.0865	23.0178	23.2748	23.4341	23.8743	23.6992	23.3536	23.8572	23.3894	23.5391	24.2778	24.0163	23.5276	23.2584	23.6316	23.8155	23.6918	23.4903	22.9858	23.2612	23.2013	23.3954	22.7591	23.4906	23.8864	23.8619	23.6859	23.6743	23.1417	23.5445	23.8728	23.8364	23.8355	24.2061
P29533:VCAM1_MOUSE	24.9918	25.2126	24.7544	24.8245	25.4259	25.0688	25.4656	24.8923	24.8621	24.4269	24.503	24.8748	24.4246	24.5727	25.2007	25.0757	25.7818	24.6698	24.986	25.0169	25.5022	25.2165	25.3772	24.6537	24.5584	24.6418	24.6464	24.6471	24.8232	25.0425	25.6827	25.1549	25.0779	24.6876	24.6122	25.7012	25.0733	25.4443	25.2413	25.1977	24.8964	24.4437	24.5959	24.7956	24.7222	24.513	24.617	24.8921	25.5824
P29595:NEDD8_MOUSE	27.8871	28.3056	27.9756	27.8818	28.463	28.0634	27.6701	27.4299	27.6775	27.8952	27.8384	27.8633	27.483	27.7177	27.8699	28.2029	29.3257	27.6181	27.6895	28.15	27.8959	27.6859	28.8594	27.833	27.9532	28.2367	27.7789	27.6709	27.5264	27.6397	27.4774	27.824	28.0285	27.7258	27.6544	28.4061	28.0533	28.4818	28.4643	27.9331	27.9272	27.7998	27.5899	27.6079	27.5322	28.4627	28.4792	27.8358	27.7615
P29699:FETUA_MOUSE	21.1056	20.8384	21.4066	21.981	22.723	20.8052	21.1834	20.1085	21.7106	20.6899	21.4934	22.6048	21.1442	21.452	20.4586	18.587	23.7267	21.0573	21.0307	21.725	21.8963	21.3594	22.971	20.9605	21.921	21.1865	20.8228	21.629	21.5324	21.6149	22.5987	21.7833	22.4225	20.474	20.9994	22.9596	22.6234	22.5535	22.9327	21.2474	19.6496	21.9615	21.7752	21.7387	22.1214	21.7047	19.8616	21.809	21.875
P29758:OAT_MOUSE	27.5859	27.8883	27.6526	27.7362	28.2041	27.6904	27.5194	27.4496	27.5304	27.4054	27.3471	27.9696	27.3931	27.3778	27.5488	27.6308	27.5696	27.7923	27.5185	27.6826	27.6692	27.6331	28.2663	27.4862	27.4574	27.8879	27.7353	27.7886	27.793	27.7623	27.872	27.7541	27.5377	27.4274	27.1814	27.9012	27.5159	27.3067	27.7596	28.0371	28.076	28.1734	28.0147	27.8522	27.1206	28.2993	28.3342	27.8501	28.1044
P30115:GSTA3_MOUSE	23.0186	23.6709	23.009	22.8128	23.8314	22.9021	22.8738	22.4871	22.7986	22.7312	22.9453	22.6885	22.4325	22.2987	23.1016	22.3767	24.8712	20.8426	21.9438	23.0386	21.359	22.0216	23.7023	22.2538	22.5191	22.3329	22.5845	22.5132	21.7913	21.918	23.0468	22.7291	23.9507	22.8615	22.4435	23.9245	22.8717	24.2996	23.5538	22.9769	23.0482	22.5951	23.0006	22.7144	22.8494	23.7183	23.4239	23.0971	22.5542
P30275:KCRU_MOUSE	32.4101	32.6604	32.527	32.5983	32.9103	32.5232	32.1954	32.431	32.4441	32.3406	32.6709	32.4362	32.7188	32.328	32.506	32.3486	33.0194	32.4431	32.4689	32.5176	32.6668	32.515	32.9272	32.5029	32.3634	32.9657	32.8562	32.5597	32.9066	32.6782	32.2901	32.44	32.0531	32.0347	32.0344	32.7006	32.1466	32.4583	32.4174	32.6086	32.5197	32.314	32.5461	32.3719	32.0211	32.7956	32.8827	32.5085	32.869
P30416:FKBP4_MOUSE	27.5237	27.8631	27.5359	27.6718	28.2752	27.6289	27.4439	27.5343	27.5341	27.2539	27.5543	27.4723	27.5824	27.3572	27.4993	27.3837	28.2009	27.585	27.7351	27.8912	27.7855	27.5583	28.4326	27.8311	27.7506	27.4691	27.9104	27.7432	27.6713	27.6581	27.8118	27.8534	27.8225	27.5142	27.3639	27.7021	27.6106	27.7874	27.9144	27.903	28.1987	28.0635	28.1516	27.7371	27.2164	28.255	28.3406	28.0516	28.0659
P30677:GNA14_MOUSE	26.6121	26.8138	26.4889	26.4171	27.3337	26.6235	26.4858	26.4384	26.5401	26.6088	26.7753	25.7579	26.058	26.5187	26.3918	26.2499	28.0595	26.2826	26.4702	26.7087	26.8084	26.5141	27.137	26.5686	25.911	26.1957	26.5387	26.3408	26.0755	26.6601	26.4877	26.6373	27.065	26.4055	26.529	26.9822	26.3923	27.386	25.7322	26.1902	26.3117	26.5637	26.4778	26.7365	26.9328	26.2828	26.3148	26.5143	26.8378
P30681:HMGB2_MOUSE	26.8063	26.8893	26.7765	26.7522	27.0293	26.7388	26.9122	26.5489	26.8839	26.5396	26.3637	27.3135	26.1738	26.4922	26.7912	26.6427	26.8055	27.0358	26.9734	26.6387	26.9173	26.9743	27.3245	26.5197	26.3346	26.4253	26.6645	26.7174	26.8397	27.0815	26.2579	26.9741	26.6242	26.1393	25.6685	26.3061	26.0493	25.5135	27.4553	27.163	26.7665	26.8213	26.6521	26.7823	26.2121	26.4894	26.708	27.2302	27.7659
P30999:CTND1_MOUSE	27.5828	28.0948	27.2797	27.2534	28.0016	27.4965	27.6934	27.3494	27.5838	26.959	26.9209	27.1441	27.023	26.8449	27.4708	27.6685	27.8463	27.0087	27.2104	27.5248	27.943	27.6445	27.98	27.0922	26.9011	27.0774	27.3883	27.0961	27.0598	27.5819	27.0425	27.153	27.0258	27.0289	27.2208	28.0187	27.4067	27.3963	27.0392	27.185	27.3152	27.0995	27.0977	27.1117	27.3006	26.9536	26.946	26.838	27.3561
P31001:DESM_MOUSE	26.7334	27.2571	27.9679	28.4122	28.0034	27.3864	26.4059	27.5454	25.7732	27.4974	28.7995	28.3176	28.9872	28.3408	26.4428	26.7585	27.6785	29.3054	29.3607	28.7822	28.1268	27.6585	29.2267	29.2532	29.4997	28.1618	28.6727	28.8664	29.547	28.019	30.4821	29.3255	29.8699	28.992	27.665	26.7816	29.0051	30.1629	30.3123	28.9272	28.9151	28.9036	29.2834	28.8792	27.1901	29.8915	30.1042	29.1638	28.2705
P31230:AIMP1_MOUSE	27.4334	27.1683	27.3259	27.514	27.8241	27.5336	27.3353	27.6284	27.6714	27.5584	27.2598	27.3172	27.5447	27.37	27.7221	27.2181	27.7718	27.3119	27.7828	27.4477	27.9376	27.6902	27.6598	27.7967	27.3551	27.4797	27.8864	27.3054	27.0633	27.7958	27.1946	27.4882	27.3299	27.4401	27.2784	27.5129	27.2175	27.423	27.8225	27.1216	27.1413	26.7777	27.4548	27.0293	27.1459	26.9644	27.2197	27.4938	27.5499
P31254:UBA1Y_MOUSE	28.3132	28.6826	28.1257	28.2554	29.0044	28.3597	28.4089	28.1812	28.3446	27.8165	27.9889	28.015	28.0682	27.934	28.3264	28.1741	29.2327	28.529	28.4805	28.6918	28.651	28.4152	29.1461	28.645	28.1963	28.0479	28.2641	28.074	28.2962	28.4091	28.1782	28.5135	28.5175	28.1385	27.8759	28.5818	28.2174	28.7287	28.48	28.2126	28.3378	27.9447	28.1896	27.8806	28.1941	28.0794	28.1964	28.3498	28.6503
P31324:KAP3_MOUSE	30.7089	30.8912	30.4292	30.5398	31.1899	30.6752	30.8581	30.7699	30.9232	30.1629	30.2226	30.4398	30.3434	30.1862	30.695	30.6296	31.2492	30.5284	30.7144	30.9656	31.1503	30.9739	31.2552	30.7243	30.2685	30.3974	30.7416	30.3739	30.4605	31.0371	29.3888	30.1542	29.6622	30.3184	30.3334	31.2027	30.2823	30.1242	29.9625	30.308	30.3119	30.4316	30.3744	30.0136	30.2897	30.2647	30.37	29.9619	30.0482
P31648:SC6A1_MOUSE	29.3555	29.63	29.2498	29.2534	29.8831	29.3908	29.4394	29.3714	29.3527	29	29.2704	29.0986	29.1548	28.8771	29.3235	29.4796	30.5427	28.8627	29.145	29.532	29.9291	29.5686	30.0121	29.07	28.9011	29.1674	29.4201	29.271	28.8661	29.6706	28.702	29.0715	28.8628	29.1093	29.5686	29.8186	29.2205	29.6162	28.1732	29.2309	29.6917	29.8865	29.7777	29.0874	29.4784	29.7194	29.9058	29.2212	29.2234
P31650:S6A11_MOUSE	28.7574	29.0083	28.6139	28.7246	29.2327	28.6957	28.8567	28.7802	28.8986	28.266	28.9308	28.2506	29.2093	28.2059	29.007	28.3373	29.5862	28.0513	28.9697	28.6884	29.5522	29.1504	29.0753	29.0761	28.1002	28.3668	29.4457	29.3348	28.337	29.3212	28.9433	28.9159	28.1873	28.2405	28.7725	29.3194	28.5526	29.1178	28.2559	29.8477	31.0225	31.1517	30.7443	29.3337	28.4097	31.4764	31.6225	30.1821	29.0918
P31750:AKT1_MOUSE	25.1309	24.8852	25.1099	25.3346	25.5178	25.1453	25.029	25.4467	25.3106	25.2989	24.9491	25.3064	25.3238	25.1902	24.9002	24.9729	25.168	25.6042	25.2206	25.3173	25.8551	24.9134	25.6253	25.231	25.1912	25.4908	25.0961	25.315	25.5715	25.273	25.3064	25.343	25.4089	25.43	25.0827	25.4086	24.9719	24.6713	25.5584	25.3782	25.1198	25.1599	25.3221	25.5497	25.0506	24.9709	25.0966	25.2689	25.4037
P31786:ACBP_MOUSE	30.9369	31.13	30.9844	31.1092	31.6013	30.9905	30.9781	30.8055	30.9122	30.7271	31.0285	31.0521	31.0997	30.6837	31.0348	30.6422	31.4682	31.5514	31.3811	31.1256	31.2849	30.979	31.3777	31.1805	30.937	31.2512	31.3892	31.3636	31.5496	31.0894	31.3824	31.6844	31.893	30.7851	30.3507	31.0403	31.3299	31.2347	31.772	31.5323	31.7119	31.8914	31.8438	31.3989	30.5769	32.4773	32.4021	32.1362	31.9866
P31938:MP2K1_MOUSE	29.2342	29.3695	28.916	29.0236	29.8984	29.2695	29.1814	29.1654	29.4482	28.9378	28.786	28.5708	28.7359	28.8892	29.2859	29.0047	29.9079	29.4475	29.2406	29.3533	29.7329	29.3263	29.9793	29.452	29.0133	28.652	29.0165	28.8277	29.1805	29.5062	29.1524	29.4897	29.4954	29.166	28.9542	29.9364	29.1256	29.9386	29.361	28.806	28.8691	28.5906	28.8608	28.7778	29.0122	29.0082	28.8964	29.321	30.068
P32020:NLTP_MOUSE	27.0728	27.2778	26.817	26.9793	27.6528	27.0223	27.3142	27.3438	27.1481	26.5509	26.7022	26.737	26.8396	26.6878	26.9122	26.8362	27.9637	26.95	27.2488	27.2183	27.5315	27.2136	27.535	27.5107	27.0062	26.9026	27.6545	27.1611	26.9985	27.2657	27.6481	27.3429	27.1394	26.6016	26.663	27.8526	26.9522	27.2838	27.5036	27.354	27.5225	27.5344	27.7934	27.0437	26.712	27.6886	27.7833	27.5978	27.7286
P32037:GTR3_MOUSE	27.7623	27.6369	27.3933	27.578	27.7129	27.6595	27.9107	28.1615	27.9507	27.5508	27.1961	27.1892	27.8485	27.5613	27.8502	27.5135	27.5204	28.0927	27.7781	27.6831	28.2822	27.9077	28.0588	28.2631	27.3995	27.6501	27.5377	27.5224	27.9892	28.0825	29.2863	27.9063	27.3948	27.5398	27.3231	28.4866	27.3782	27.8462	27.6995	27.3135	27.1114	27.2713	27.5603	27.2219	27.2434	27.219	27.3111	27.3562	28.1959
P32067:LA_MOUSE	26.7689	26.3631	26.6612	26.7743	26.6983	26.8767	26.9331	26.8596	26.9143	26.8651	26.6146	26.8019	26.6792	26.9177	27.0511	26.8398	27.2625	26.4661	26.8603	26.8965	26.8746	26.9122	27.5181	26.8417	26.5117	26.7828	26.7928	26.7938	27.0332	27.0228	26.5316	26.753	26.6539	26.7579	26.4009	27.2048	26.7044	26.7479	26.9929	27.0932	26.7423	26.7151	26.8095	26.6011	26.6652	26.6145	26.6337	26.6934	27.0316
P32211:ACM4_MOUSE	23.8779	23.3858	23.8029	23.2963	21.4896	23.5811	23.3671	24.6655	24.3579	24.401	23.8703	23.5545	23.9416	24.1996	24.4396	24.1958	24.5775	24.3058	24.1306	23.9415	24.872	23.7581	25.21	24.4286	24.2844	24.4116	24.6577	23.3364	24.9954	24.6858	21.7447	22.7877	21.5217	23.9695	23.8684	25.1233	23.3793	23.7682	22.7408	23.2229	21.1488	20.9821	22.6079	21.7525	23.3555	19.3054	18.7823	21.4453	22.7223
P32233:DRG1_MOUSE	24.2181	24.1246	24.2406	24.5198	24.4844	24.1472	24.0374	24.2168	24.3507	24.3597	23.7989	24.6794	24.4262	24.489	24.1703	23.445	23.8339	24.4411	24.3206	24.382	24.0766	24.6191	24.9514	24.0956	24.4372	23.5629	24.0784	24.3136	24.4491	24.7777	23.898	24.3961	24.5238	24.6386	24.0579	24.1049	23.9252	24.45	24.2127	23.9896	23.8532	24.1096	24.037	24.2399	23.5674	23.4798	23.6914	24.2199	24.5827
P32848:PRVA_MOUSE	21.4641	20.8229	21.6681	21.229	21.0114	20.5146	22.6403	22.1513	21.9737	20.4195	24.5319	20.8982	22.785	20.2216	22.3992	18.4263	22.9535	20.7821	22.2931	23.1032	22.1834	22.3291	21.1001	22.086	20.5518	19.9365	22.406	21.379	20.8558	23.033	23.8243	22.5278	23.2923	22.3443	23.4807	24.2727	22.5183	25.765	20.5349	21.7461	23.0967	21.7662	22.9986	19.1005	21.728	19.897	20.6341	22.167	22.3556
P32883:RASK_MOUSE	29.0574	29.1454	28.9805	28.9358	29.1462	28.9931	29.0526	28.871	29.1163	28.9152	28.9947	28.8667	28.8177	28.9127	29.0905	28.8231	29.6571	29.3322	29.0892	29.0051	29.2088	29.1368	29.4822	29.0965	28.9119	28.9936	29.0902	28.9171	29.4515	29.2627	28.6883	28.9783	28.8434	28.8251	28.5016	29.0582	28.8577	29.2621	29.4494	28.832	28.7752	28.6859	28.6689	28.8429	28.546	28.9637	28.9604	28.6909	29.1461
P32921:SYWC_MOUSE	28.4128	28.3625	28.3814	28.5725	28.9833	28.5231	28.304	28.384	28.5698	28.4149	28.2874	28.4607	28.3972	28.4488	28.4587	28.2017	28.3825	28.8242	28.666	28.6568	28.7416	28.5424	28.7683	28.55	28.5541	28.6371	28.6379	28.5432	28.8737	28.6511	28.4498	28.6864	28.6647	28.5706	28.3172	28.6977	28.4368	28.6237	29.1059	28.7	28.558	28.4936	28.5274	28.5063	28.4798	28.7534	28.7148	28.6797	28.7247
P33173:KIF1A_MOUSE	27.5518	27.6821	27.4666	27.5745	28.0721	27.5567	27.4738	27.5297	27.6965	27.3549	27.4821	27.3471	27.5807	27.2981	27.5116	27.3449	28.0893	27.8333	27.6912	28.0006	28.0249	27.6513	28.1893	27.5827	27.6366	27.3312	27.7389	27.4764	27.8477	27.844	27.604	27.6914	27.6926	27.5057	27.4339	27.6877	27.6591	28.1511	27.5466	27.3267	27.4722	27.27	27.4068	27.3221	27.6705	27.3029	27.2571	27.3941	27.6209
P33175:KIF5A_MOUSE	27.5969	27.8959	27.6556	27.6603	28.2006	27.6778	27.8866	27.1983	27.3474	27.2576	27.8011	27.6676	27.4529	27.3201	27.8428	27.3475	28.5526	27.171	27.4138	28.0048	27.5933	27.7166	28.292	27.3137	27.6168	27.6313	27.5494	27.5796	27.5508	27.6178	27.7746	27.7316	27.8112	27.5031	27.2742	28.087	27.6865	28.7381	28.0098	27.8885	28.0363	27.7453	27.5753	27.7757	27.516	27.8101	27.8448	27.5216	27.7661
P34022:RANG_MOUSE	28.4683	28.6027	28.3443	28.3404	28.6929	28.4189	28.4294	28.4477	28.5705	28.2708	28.3074	28.1964	28.3771	28.0953	28.5239	28.3636	28.9741	28.6168	28.6768	28.625	28.8527	28.5724	28.8511	28.6179	28.3624	28.2487	28.3995	28.2479	28.3495	28.6141	28.4117	28.5843	28.4884	28.3285	27.9906	28.7467	28.3077	28.7114	28.7569	28.381	28.3969	28.0894	28.3169	28.1592	27.9963	28.4911	28.4905	28.4061	28.7619
P34152:FAK1_MOUSE	27.1344	27.1863	26.7163	26.6675	27.2218	27.1088	27.3026	27.4057	27.3407	26.708	26.9616	26.0091	26.8697	26.5696	27.251	27.3929	28.5643	26.8883	27.5722	27.2457	27.6972	27.6615	27.9325	27.6277	26.8685	27.2003	27.276	26.3652	26.7634	27.8783	26.8255	27.108	26.8424	26.8122	26.4654	28.0842	27.4377	27.4738	26.673	26.53	25.881	25.1592	26.4819	25.7926	26.5194	25.5589	26.9166	26.5882	27.713
P34884:MIF_MOUSE	31.242	31.3756	31.3852	31.2442	31.7776	31.3263	31.0975	30.8989	31.1749	31.3201	31.5423	31.3028	30.7058	31.1907	31.1787	31.1583	33.1116	32.04	31.2264	31.7449	31.5927	31.4585	31.8946	31.2573	31.4722	31.1945	31.3143	31.2628	32.0543	31.5572	30.765	31.4259	31.375	31.2012	31.2688	31.5744	31.0271	31.2224	31.9732	31.1577	31.1786	31.1322	31.0733	31.3293	31.0368	31.4225	31.4836	31.1489	31.6284
P34914:HYES_MOUSE	26.4211	26.5308	26.5667	26.7413	27.0071	26.4327	26.366	26.3501	26.5009	26.2865	26.6129	26.8367	26.7256	26.3957	26.2043	26.1238	26.2022	26.3056	26.2894	26.7257	26.4435	26.343	26.9973	26.2471	26.6892	26.8021	27.1837	26.4851	26.9886	26.5222	26.5517	26.306	26.0944	26.1943	25.9367	26.4334	26.0957	25.8845	26.5235	26.6616	25.9549	25.376	25.9838	26.3908	26.0441	24.498	24.6916	25.909	26.3647
P35123:UBP4_MOUSE	24.7829	24.5516	24.4828	24.5439	25.057	24.6351	25.0983	24.983	24.9494	24.5321	24.498	24.3495	24.3669	24.4022	24.8054	24.2757	25.1628	25.0179	25.1278	25.4615	25.1051	25.111	25.5166	25.0095	24.8569	24.158	25.0748	24.6107	24.8891	25.1881	24.7713	25.0411	24.955	24.76	24.4422	25.2271	24.8577	24.6418	24.8949	24.2429	24.1428	24.4666	24.7539	24.5829	24.4283	24.0223	24.1754	24.5459	25.5656
P35235:PTN11_MOUSE	27.0989	27.3345	27.166	27.2072	27.5469	27.1137	27.0631	26.8395	26.9874	27.0105	27.0945	27.2244	27.0177	27.0396	26.9918	26.8763	27.4927	27.2187	27.1456	27.425	27.2295	26.9942	27.9504	27.1216	27.2276	27.006	27.1824	27.212	27.4516	27.2753	27.3024	27.2501	27.3324	27.17	26.8015	28.7653	27.1002	27.6489	27.5855	27.349	27.3936	27.3089	27.1365	27.3348	26.85	27.4003	27.291	27.0976	27.3413
P35276:RAB3D_MOUSE	27.476	28.2469	27.0681	27.1055	28.0592	27.4848	27.4828	27.4605	27.2463	26.928	26.5727	26.5248	27.0108	26.827	27.4656	27.5872	28.6553	27.4099	27.5039	27.6897	28.5308	27.7157	27.8464	27.5974	26.8656	27.4683	27.1547	27.0316	27.2424	27.7567	27.2107	27.5914	27.5336	27.1053	27.5367	28.428	27.8081	28.3397	26.7651	27.0704	27.5202	26.9095	27.2815	27.3019	27.7072	27.2072	27.2843	27.3991	28.0301
P35278:RAB5C_MOUSE	28.915	29.3057	28.7388	28.8224	29.4009	28.8946	28.8988	28.8098	29.017	28.4385	28.698	28.513	28.8882	28.4873	28.9659	28.7242	29.7655	28.7717	29.1527	29.3411	29.2505	29.0219	29.5124	29.1385	28.8368	28.6807	28.9696	28.8074	28.9716	29.0749	29.0568	29.0701	29.1522	28.6529	28.6459	29.2893	29.0702	29.7257	29.2101	28.7312	29.0032	28.8166	29.054	28.7586	28.6468	29.0007	29.1921	29.0048	28.9481
P35279:RAB6A_MOUSE	28.8964	29.0437	28.7686	28.9114	29.3318	29.0024	28.8534	29.0707	28.9984	28.6903	28.5914	28.7491	28.7591	28.8057	28.9968	28.8753	29.5959	29.5656	29.2114	29.3478	29.5383	29.4099	29.7327	29.4315	29.0736	28.8926	29.133	28.9606	29.3412	29.6971	29.2053	29.3248	29.2192	29.0759	28.7063	29.5907	29.0167	29.3765	29.8402	28.8623	28.782	28.8143	29.024	29.0581	28.5185	28.8998	29.0784	28.9083	29.6518
P35282:RAB21_MOUSE	25.9731	26.0416	25.8639	26.0153	26.8438	26.0254	26.1645	25.9549	26.0065	25.6798	25.9353	25.7988	25.7358	25.6828	26.036	25.5389	26.4418	26.2228	26.2657	26.2489	25.8775	25.9509	27.8334	25.8886	26.2859	25.7581	26.5159	26.0647	26.3972	26.1671	26.4599	26.378	26.5812	26.0691	25.9769	25.8052	25.9613	26.4958	26.2984	26.0523	26.3449	26.1124	26.3145	25.9604	25.5618	26.3873	26.5288	26.387	26.2546
P35283:RAB12_MOUSE	25.5343	25.8629	25.1251	25.2876	26.1658	25.5169	25.5242	25.8025	25.8689	24.8813	24.985	24.7713	25.4352	24.778	25.6362	25.4875	26.0723	24.8718	25.9029	26.001	25.86	25.9184	25.5705	25.8648	25.3225	25.0445	25.377	25.226	25.4178	25.6888	25.4558	25.6317	25.6471	25.0496	25.0185	26.3072	25.6799	26.1659	25.1714	25.4008	25.4865	25.3597	25.475	25.1942	25.1259	25.1031	24.9443	25.536	25.8884
P35285:RB22A_MOUSE	24.3158	24.6869	24.1362	24.2177	24.5147	24.3947	24.2502	24.5576	24.3265	23.9995	23.5556	24.303	24.1712	23.8821	24.1477	25.0345	24.3915	24.842	24.6285	24.4976	24.7574	24.3442	24.8013	24.4745	24.313	24.9747	24.4475	24.2978	24.6813	24.7881	24.6022	24.6056	24.2235	24.3319	24.2001	24.8205	25.0176	24.7877	25.1422	24.7264	24.3969	24.2426	24.3275	24.3271	23.8186	25.0333	24.8397	24.5245	24.701
P35288:RAB23_MOUSE	25.1628	25.8069	25.1277	25.133	26.0128	25.264	25.4979	24.5948	24.7757	24.5707	25.3157	24.8174	24.9482	24.7538	25.5866	24.7029	26.4922	24.6361	25.0744	25.6301	25.4199	25.1422	25.7864	25.2321	25.2762	24.6299	24.9489	24.9192	24.9003	25.0675	25.094	25.1855	25.0424	24.5933	24.7522	25.5353	25.2293	25.6189	25.2465	25.1546	25.5253	25.1912	24.9796	24.8144	25.1769	25.4068	25.2703	25.0891	25.2085
P35290:RAB24_MOUSE	25.0838	26.0186	25.1846	25.0152	25.6362	25.2594	24.5615	24.9546	24.8642	24.891	24.95	24.879	24.4849	25.0607	24.4267	25.914	25.8243	25.4118	24.5665	25.5207	25.2796	24.8012	26.1073	24.7327	25.1072	25.8307	24.596	24.9658	25.4363	24.9821	24.6815	25.0424	25.2913	25.0691	25.2674	25.1754	25.8373	25.895	25.3148	25.7399	26.0429	25.2102	24.8163	25.2433	25.2611	26.1539	26.0444	24.8671	25.1458
P35293:RAB18_MOUSE	27.717	27.9413	27.5054	27.5816	28.1986	27.7122	27.6028	27.6176	28.0004	27.3236	27.5081	27.2488	27.506	27.3731	27.616	27.6613	28.4765	27.5751	27.8125	28.211	28.0482	27.774	28.34	27.7119	27.8324	27.627	27.7071	27.4953	27.5294	27.9072	27.7384	27.7955	28.0129	27.6045	27.2838	28.169	27.7095	27.8127	28.182	27.6892	27.6587	27.6024	27.484	27.5117	27.5933	27.715	27.8693	27.592	27.6986
P35436:NMDE1_MOUSE	26.0354	26.4607	25.8902	25.8664	26.3462	26.007	26.1362	26.2364	26.0431	25.5018	26.0205	25.5778	26.0201	25.5214	25.9722	26.1883	26.7264	25.1044	25.9438	26.0976	26.6237	26.3227	26.3822	25.9202	25.1954	25.7955	25.8636	25.5184	25.3914	26.1309	25.6032	25.9503	26.769	25.7105	26.3018	26.1567	26.097	27.091	25.3788	25.5158	25.4721	25.5346	25.0774	25.1606	26.2741	24.58	25.0949	25.6225	26.1389
P35438:NMDZ1_MOUSE	27.7832	27.9026	27.3356	27.2674	27.7595	27.5783	28.0816	27.8994	27.8131	27.3354	27.1585	26.946	27.0444	27.3197	27.7427	27.4913	28.4657	27.2146	27.8306	28.2374	27.9934	27.8467	28.5151	27.8416	27.2995	26.7752	27.5028	27.0273	26.8676	27.8367	27.3355	27.8712	28.4853	27.8377	27.6845	28.4916	27.7767	29.0735	27.6354	26.5112	26.6069	26.4294	26.8614	27.2474	27.689	25.9334	26.0401	27.3428	28.1975
P35454:NEU1_MOUSE	19.496	21.783	19.372	19.6598	22.1123	19.2172	19.2688	18.7182	18.5591	18.3731	17.9599	NA	18.9559	17.9113	15.9357	20.9097	23.7802	18.1787	18.0235	19.4723	19.0927	19.4489	22.5372	18.2759	17.4796	21.1206	19.2525	18.9344	17.8958	18.4823	19.7959	18.9864	19.71	18.5855	17.8588	20.2536	21.7617	23.7343	19.3817	21.5343	21.8003	20.0927	18.2204	20.2124	19.8233	21.8147	20.7879	18.7446	19.4137
P35455:NEU2_MOUSE	22.4731	24.8583	20.1183	21.2859	23.8345	23.262	23.8736	23.1024	23.5098	17.6505	20.1336	17.8309	23.294	20.1843	24.6409	24.3884	25.2421	NA	23.8349	21.742	24.906	24.4604	23.9657	23.638	20.4573	23.9981	23.0889	21.3937	21.4012	23.9927	23.4306	23.2209	20.47	21.2076	19.433	25.5273	24.2372	24.7413	NA	24.7752	24.8122	21.7109	23.6115	20.0277	21.252	25.4043	24.9642	23.0224	25.0226
P35486:ODPA_MOUSE	31.1722	31.3928	31.2293	31.3265	31.7304	31.2487	31.1624	31.1447	31.2175	30.9163	31.2933	31.3147	31.3626	30.8983	31.2537	31.1125	32.005	30.9831	31.274	31.5449	31.6676	31.4499	31.9756	31.2164	31.0325	31.3274	31.6413	31.2853	31.352	31.6097	31.0955	31.2254	31.0041	30.8879	31.0761	31.4643	31.023	31.3676	31.0011	31.1824	31.283	31.1964	31.3316	31.1852	31.0452	31.246	31.4801	31.2399	31.2995
P35487:ODPAT_MOUSE	25.618	25.2665	25.762	25.8708	25.3857	25.7562	25.7451	25.5932	25.7208	25.7395	25.7424	26.2996	25.9288	25.8692	25.7935	25.9764	25.2967	26.0804	25.8685	25.3611	26.3527	26.1061	26.2123	25.1617	24.8562	26.5712	26.1605	25.9156	26.3856	26.3966	24.7758	25.4735	24.5312	25.1139	25.4651	25.8179	24.4453	23.2102	25.8341	25.7245	25.4401	25.4451	25.2091	26.0272	25.6021	25.7245	25.9068	25.7136	25.8117
P35505:FAAA_MOUSE	25.8375	25.8806	25.8844	26.0602	25.9126	25.8289	25.9076	25.9738	25.8279	25.7339	25.8771	26.0461	26.2942	25.9878	25.7878	25.6275	25.9036	26.8171	26.5548	26.193	25.8021	25.8467	26.9512	26.3262	26.3005	25.9458	26.1422	26.2119	26.6621	26.0388	27.0011	26.5168	26.4888	26.3055	25.5328	25.9526	26.1228	26.1944	27.1873	26.2684	26.0513	25.9431	26.3449	26.2745	25.5484	26.4057	26.7494	26.4257	26.3593
P35550:FBRL_MOUSE	24.7982	24.8213	24.7912	25.0043	25.492	25.051	24.6294	24.6956	25.0461	24.6958	24.833	24.8145	24.7175	24.9931	25.0029	24.7159	25.186	25.0035	25.1666	25.3388	25.2818	25.1659	25.6191	25.2996	25.1086	24.5584	25.2333	25.0642	25.2604	24.9575	25.1331	25.39	25.2578	24.941	24.4215	24.8696	24.953	25.0852	25.1476	25.2075	24.9102	25.1946	25.3528	24.9474	24.6743	25.2377	25.4171	25.6555	25.7837
P35564:CALX_MOUSE	30.2116	30.2006	30.1516	30.3805	30.7595	30.3395	30.1159	30.36	30.5576	29.9723	30.1459	30.2877	30.3412	30.1335	30.5002	29.9646	30.7171	30.0051	30.6099	30.5511	30.7736	30.618	30.6511	30.4474	30.3153	30.0483	30.6322	30.3365	29.9596	30.8455	30.6582	30.5396	30.4302	30.1865	29.9348	30.7772	30.2391	30.3959	30.5461	30.3964	30.4251	30.5943	30.6312	30.112	30.0899	30.4965	30.6253	30.57	30.7336
P35585:AP1M1_MOUSE	27.9736	28.1068	27.7909	27.9207	28.3329	27.9539	27.9227	28.0719	28.1765	27.6882	27.5641	27.8044	27.8343	27.7113	27.9127	27.8586	28.3271	27.9239	28.1318	28.1599	28.3799	28.1713	28.6931	28.027	27.8563	27.861	28.2922	27.8889	27.8334	28.4318	27.9187	28.0622	27.9793	27.8977	27.7846	28.4511	27.9247	28.3193	28.0665	27.988	27.8121	27.8347	27.9046	27.8959	27.7135	27.9385	27.9335	28.0256	28.1768
P35700:PRDX1_MOUSE	30.9457	31.0901	30.8494	30.8891	31.2319	30.9268	30.7894	30.9494	31.0811	30.8223	30.5942	30.8909	30.6361	30.7973	30.8756	30.8023	31.2481	31.5355	31.1058	30.9793	31.2878	31.0756	31.6124	31.192	31.0653	30.9353	31.1044	30.9398	31.4157	31.2441	31.129	31.2195	31.1468	30.9174	30.5274	31.2567	30.8239	31.0917	31.707	30.9686	30.9289	30.7235	30.9972	30.953	30.3067	31.0678	31.2196	31.0306	31.5873
P35762:CD81_MOUSE	29.3353	29.6708	29.6002	29.7251	29.5974	29.4041	29.1859	29.2789	29.1154	29.3689	29.631	29.7303	29.8125	29.7601	29.1721	29.0868	28.742	30.6697	30.5851	29.8864	29.5292	29.2856	29.7587	30.3478	30.3834	29.87	29.8182	30.1334	30.6765	29.5465	30.9064	30.4632	30.4032	29.8901	28.8011	29.4644	29.9604	29.827	31.5203	30.1626	30.3987	30.4148	30.5442	30.311	28.9576	30.7851	31.1475	30.5505	30.1527
P35802:GPM6A_MOUSE	31.4101	31.6375	31.0978	31.1245	31.8611	31.3926	31.354	31.4981	31.4844	31.1645	31.0127	30.5766	30.9882	31.0723	31.4106	31.2263	33.0506	31.7498	31.4816	31.8485	31.7728	31.4762	32.1385	31.7837	31.2768	30.5875	31.0224	30.7224	31.2747	31.3966	31.1072	31.4262	31.5831	31.3537	31.4674	32.1538	31.291	31.8952	31.203	30.619	30.363	29.8019	30.3764	30.6667	31.259	29.8364	29.6858	30.7197	31.437
P35803:GPM6B_MOUSE	29.1949	29.3688	28.8785	29.0666	29.588	29.1612	29.1529	29.4993	29.507	28.751	28.6084	28.7858	29.1192	28.7736	29.1163	29.167	29.6028	29.1432	29.5623	29.3624	29.7704	29.4505	29.6891	29.2539	28.8729	28.803	28.9117	28.6773	28.9223	29.4156	29.0918	29.2401	29.2458	28.9806	28.8978	29.7821	29.177	29.7546	29.2578	28.6682	28.228	28.0258	28.3637	28.5161	28.7476	27.3562	27.6222	28.6921	29.4016
P35821:PTN1_MOUSE	21.7537	22.1534	22.1183	21.171	22.8673	20.651	21.316	22.119	21.9615	21.5838	22.2097	22.5262	22.4647	16.8259	21.9718	20.939	21.7492	21.6982	21.0055	22.638	21.827	22.6924	22.5174	21.645	22.5269	20.9513	22.1791	21.6281	23.0517	21.8416	23.119	22.0129	22.5571	21.8634	21.4022	23.5804	21.2525	21.5639	21.8231	21.2006	22.0868	22.1862	21.7255	22.0659	21.3756	21.6454	21.9452	22.4726	21.8074
P35822:PTPRK_MOUSE	20.8303	21.1388	19.8152	19.9363	21.0544	20.4818	21.5691	21.4259	21.377	19.2364	19.2185	19.667	19.4851	19.5386	20.8073	20.527	21.7804	20.2053	20.005	21.0292	22.1194	21.8474	20.3355	20.555	19.3364	19.7418	19.0848	19.1386	19.4346	20.1103	19.1785	19.75	18.5685	20.1919	20.6672	22.0763	19.8041	19.3679	18.0698	18.1448	18.7463	19.4372	17.9201	18.5416	20.3157	19.4596	19.2303	19.2141	19.3537
P35846:FOLR1_MOUSE	19.0248	NA	20.3113	19.2805	19.223	18.4144	18.0044	18.7392	NA	20.0452	20.5599	20.3287	17.7044	19.8658	NA	16.1543	21.5296	21.2934	18.3415	18.9906	NA	NA	20.6748	NA	20.232	17.8839	NA	20.0997	21.8033	19.1278	18.0746	18.9711	20.3832	19.9468	20.3261	NA	NA	NA	20.7226	17.9231	16.7088	20.3624	NA	20.5336	19.2559	NA	NA	17.4316	18.2829
P35922:FMR1_MOUSE	26.2602	26.2175	26.0319	26.0992	26.4744	26.3964	26.3756	26.2765	26.3109	26.1369	26.0507	25.7225	26.0019	26.1981	26.4871	26.4259	27.5287	25.6589	26.2168	26.5917	27.1442	26.3712	27.078	26.1021	26.1451	25.6542	26.1507	25.6779	25.6779	26.517	25.6557	26.0093	25.9245	26.3801	26.2802	26.5189	26.2503	26.5955	25.88	25.4987	25.2373	25.2623	25.2739	25.1358	26.248	25.0158	24.7146	25.67	25.9594
P35979:RL12_MOUSE	27.9628	27.9973	27.9285	28.1049	28.6371	28.1858	27.8189	28.0304	28.2557	27.7792	28.1191	27.8184	28.07	27.8939	28.1587	28.0536	28.9457	27.7572	28.1211	28.5317	28.2646	28.1057	28.8034	28.3859	28.0557	28.0346	28.3329	27.99	28.121	28.1258	28.062	28.0927	28.0298	27.8934	27.8541	27.8866	28.1831	28.6871	27.9429	28.0619	28.1322	27.8957	28.1376	27.6504	27.9591	27.9822	28.2296	28.0343	27.9482
P35980:RL18_MOUSE	28.2093	28.0213	28.2933	28.3063	28.6448	28.5332	28.1349	28.2532	28.2643	28.4166	28.7083	28.027	28.1512	28.4022	28.8243	28.2617	29.6236	27.9278	28.1084	28.7711	28.5208	28.296	29.3213	28.2732	28.4576	28.3098	28.3068	28.2242	28.4495	28.418	28.3497	28.3373	28.4277	28.4954	28.1919	28.8112	28.3958	28.855	28.4665	28.3441	28.2084	28.1723	28.3512	27.9331	28.1175	28.2488	28.4164	27.9865	28.3122
P36536:SAR1A_MOUSE	26.8543	26.8009	26.5062	26.6932	27.2369	26.8954	26.9684	26.9985	27.0704	26.5775	26.3387	26.3078	26.6913	26.5366	27.0114	26.7968	27.6821	26.9842	26.9332	26.9845	27.449	27.2489	27.8491	27.0018	26.4949	26.9039	27.0019	26.6662	27.0957	27.4814	26.8437	27.0083	26.691	26.9246	26.4619	27.2302	26.8647	27.0009	27.0145	26.8532	26.5095	26.4529	26.6909	26.5527	26.499	26.8561	26.8654	26.8564	27.4985
P36552:HEM6_MOUSE	23.9807	24.4537	24.0184	24.2123	24.3295	23.8216	23.7682	23.6596	23.9272	23.7738	24.0361	23.8101	24.5062	24.2034	23.683	23.0705	23.6141	24.0653	24.4986	24.18	23.8458	23.9884	24.1126	24.4777	24.3348	23.7273	24.345	24.1853	24.6402	23.9023	24.965	24.6337	24.3141	24.0375	22.8939	23.1007	24.0217	24.4134	25.3093	24.1436	23.9593	23.7938	24.1281	24.0553	23.2817	23.56	23.6688	24.8196	25.2491
P36916:GNL1_MOUSE	27.2171	27.1551	27.0342	27.1178	27.6059	27.1836	27.2437	27.3116	27.4827	26.987	27.1419	26.853	27.1673	26.8449	27.2039	27.0799	27.8271	27.1347	27.4818	27.5972	27.6607	27.4296	27.7387	27.2887	27.2483	27.1965	27.5354	27.0907	27.3024	27.51	27.0605	27.2565	27.2653	26.9845	26.9095	27.3644	27.1414	27.2109	27.4245	27.0347	27.0007	26.9922	27.1637	26.867	26.7873	27.0529	26.9884	27.1168	27.0544
P36993:PPM1B_MOUSE	24.978	25.469	24.8028	24.8618	25.5267	24.9139	24.8745	25.0865	25.1814	24.3871	24.6673	24.6878	24.8381	24.3945	24.825	24.9092	25.5327	24.9158	25.1834	24.9738	25.2046	24.9542	26.111	25.0984	24.7262	24.9403	25.2851	24.8072	24.7198	24.8776	25.0188	25.0478	24.7968	24.6808	24.4645	24.8436	25.0525	25.48	25.3422	25.135	25.4759	24.8324	25.1025	24.5977	24.8008	25.2954	25.3955	25.1206	25.3319
P37040:NCPR_MOUSE	27.46	27.5678	27.2966	27.5573	28.0138	27.5229	27.5356	27.4727	27.7084	27.0283	26.9255	27.6649	27.3449	27.2056	27.4637	27.4085	27.8142	27.7464	27.6804	27.6847	27.7841	27.601	28.0153	27.6536	27.4188	27.5197	27.6205	27.4998	27.6062	27.6385	27.7904	27.739	27.8247	27.4205	27.1214	27.7889	27.655	28.1469	27.9464	27.5486	27.4304	27.5678	27.5317	27.4566	27.287	27.7941	27.5386	27.5907	27.799
P37804:TAGL_MOUSE	23.6944	24.9236	24.0828	24.9032	26.3964	23.4842	23.6538	23.0776	23.8943	22.306	22.9892	26.1126	24.7361	22.3677	22.7859	22.3868	25.001	22.1955	22.4594	23.4032	22.986	23.0635	23.9927	22.5832	22.6513	23.7477	23.6319	24.558	23.5244	23.2556	29.3836	24.5485	23.0462	22.3311	22.9985	24.9188	22.7723	22.626	23.1639	27.4608	26.5061	24.2707	24.9738	26.8471	23.3534	22.7575	28.8417	27.6042	24.8203
P38060:HMGCL_MOUSE	25.4673	26.1772	25.2449	25.2772	25.6609	25.3346	25.573	25.3647	25.4401	24.6788	24.7767	25.3467	25.2293	24.8719	25.2136	25.592	25.3462	25.2394	25.4546	25.3141	25.7965	25.6261	25.7016	25.3579	24.838	26.0513	25.6909	25.3654	25.3248	25.612	25.5274	25.3662	24.6871	24.9389	24.8448	25.5197	25.6912	25.3275	25.3861	26.3053	26.3206	25.554	25.6256	25.2795	24.9795	26.0477	26.1301	25.6712	25.6828
P38585:TTL_MOUSE	23.391	23.2133	22.8968	23.2402	23.7081	23.5438	23.7808	24.1218	23.6216	22.9482	22.8475	22.5784	23.5729	23.1016	23.6352	23.7301	24.8034	23.617	23.8428	24.0469	24.706	24.1552	24.6021	23.7321	23.2831	23.2771	23.5026	22.787	23.346	24.4535	22.7862	23.1585	23.6966	23.5811	24.0041	24.5991	24.2451	23.9055	22.4666	22.4947	22.0726	21.488	22.5457	22.1613	23.6715	22.1936	22.1017	22.1487	22.4117
P38647:GRP75_MOUSE	31.018	31.3065	31.0915	31.0333	31.4129	31.0181	31.0428	30.8316	30.9506	30.7723	31.2824	31.0049	30.9762	30.7393	31.0572	30.863	32.1037	30.6983	30.93	31.2407	31.3853	31.1398	31.6567	30.736	30.8325	31.1075	31.1978	30.991	31.1101	31.2641	30.7732	30.9464	30.8335	30.7848	30.9651	31.2957	30.9836	31.5227	30.9194	30.9358	31.0991	31.0799	30.9239	30.8963	30.9236	31.1961	31.3433	30.9727	31.1298
P39038:CADH4_MOUSE	21.8073	21.9122	21.7241	22.0335	23.0153	21.9858	22.5625	21.0572	22.3582	20.3964	21.9037	22.684	21.4295	21.0052	22.5728	21.35	20.966	20.2212	22.7886	23.149	22.3996	22.6325	21.9794	21.8747	21.9872	20.0396	22.4934	21.7213	21.4089	22.4178	20.7359	21.934	21.5291	20.5366	20.6602	21.096	20.2938	20.4823	20.6253	22.4586	22.4422	22.5354	22.2663	19.9476	21.5676	19.4982	18.6725	22.5524	21.8662
P39053:DYN1_MOUSE	33.5906	33.8387	33.4746	33.5494	34.0278	33.559	33.5671	33.527	33.6699	33.2869	33.3533	33.4194	33.4506	33.3	33.5266	33.3815	34.2034	33.4527	33.5635	33.7248	33.9029	33.6371	34.1449	33.5585	33.4514	33.5657	33.7921	33.3886	33.686	33.7786	33.2721	33.5233	33.6123	33.3485	33.2147	33.9545	33.3922	34.0717	33.4739	33.373	33.191	32.9617	33.2392	33.2601	33.196	32.9783	33.0513	33.2388	33.6318
P39054:DYN2_MOUSE	31.2405	31.4771	31.1824	31.2285	31.788	31.2661	31.1985	31.165	31.3205	30.9657	31.2172	31.0694	31.1311	30.9257	31.2778	31.0731	32.3983	31.3427	31.2503	31.6866	31.5692	31.4051	31.9217	31.2709	31.2513	31.3284	31.4814	31.1263	31.617	31.4553	30.9465	31.2895	31.3684	31.0151	30.9467	31.6258	31.1131	31.8352	31.3137	30.9881	30.8809	30.81	30.9738	31.0023	30.8815	30.7527	30.8211	30.944	31.3645
P39087:GRIK2_MOUSE	23.5107	24.0213	23.2717	23.3845	23.7325	23.4811	23.6193	23.7321	23.2784	23.1238	22.9041	23.0378	23.5999	23.168	24.1054	22.9185	22.9698	23.3706	23.9346	23.4212	23.7108	23.9772	24.194	24.1899	23.4341	23.3215	23.6672	23.347	23.574	23.7884	23.2271	23.6145	23.4075	23.4921	22.8867	24.4353	23.7898	23.8956	23.163	23.6503	23.4276	23.2072	23.3368	23.1853	22.6675	22.9218	22.9715	23.4133	24.2497
P39447:ZO1_MOUSE	26.0891	25.8491	26.0486	26.1789	26.2422	25.8752	26.2515	26.1872	26.3825	25.8733	26.1967	26.2751	26.2728	25.9255	25.9483	25.3847	26.6434	26.0683	26.04	26.0542	26.2923	26.1127	26.9093	25.8266	25.8843	25.6865	26.3092	26.1331	26.1181	26.2468	26.9505	26.1363	26.1656	26.1422	26.0047	26.0946	25.367	25.8078	26.222	25.6557	25.5244	25.9764	26.1064	26.0808	25.8695	25.4525	25.628	26.0597	26.0074
P39688:FYN_MOUSE	26.7908	26.79	27.3376	26.9418	27.2636	26.7504	26.498	26.5823	26.8226	27.0526	28.2452	27.2626	26.4055	26.8354	26.3077	26.5951	26.4664	27.3546	26.9093	28.8216	26.8058	26.6123	28.0805	26.5728	28.2894	26.7388	26.5987	27.1285	27.8727	26.7521	26.8204	27.3059	28.0247	27.4625	26.0188	26.8803	26.6037	26.8979	28.3856	26.9908	26.632	27.779	26.734	27.5399	27.5869	26.7978	26.751	26.7067	26.9951
P40124:CAP1_MOUSE	29.8746	30.1444	29.584	29.7343	30.5048	29.9197	29.8848	29.8579	29.9588	29.5105	29.3169	29.3641	29.511	29.5572	29.9801	29.6367	30.785	29.8709	30.1634	30.0524	30.3985	30.1817	30.6853	30.1138	29.7342	29.4021	29.7124	29.5154	29.8347	30.2297	30.1039	30.2012	30.3323	29.7955	29.6543	30.582	30.0001	30.4461	30.2843	29.5532	29.4786	29.1438	29.4682	29.5317	29.58	29.2549	29.4441	29.9079	30.6153
P40142:TKT_MOUSE	30.6059	30.8412	30.6513	30.7514	31.1616	30.664	30.5797	30.5913	30.6038	30.3991	30.5745	30.7904	30.5864	30.4673	30.6494	30.3777	31.3977	31.0242	30.8763	30.7994	31.0327	30.7616	31.3428	30.8964	30.73	30.5212	30.8307	30.8622	31.0622	30.9432	31.1111	31.0492	31.0594	30.6664	30.4013	31.0753	30.6341	31.0699	31.4596	30.9474	31.1263	31.086	31.2011	30.8739	30.2773	31.2784	31.471	31.0821	31.292
P40237:CD82_MOUSE	21.3359	22.5225	22.5978	22.635	22.5876	22	19.3938	18.3306	NA	22.0915	23.0557	22.7215	NA	22.5957	21.1548	21.6618	23.5103	23.7173	21.0741	23.2767	17.8702	17.9766	23.5429	20.0396	23.848	22.323	NA	23.1304	23.5247	18.716	24.9092	22.6079	24.8681	23.3149	22.0195	NA	23.7386	24.1771	24.9724	23.403	24.2524	24.0377	22.3906	23.5122	22.118	25.5607	25.3067	19.0998	21.6006
P40240:CD9_MOUSE	26.5576	25.9773	26.6743	27.0503	27.133	26.5372	26.5065	26.824	26.859	26.8875	26.9828	26.8498	27.0406	27.1779	26.0212	25.8168	27.0492	27.591	27.0858	27.1031	26.6394	26.141	27.4711	27.395	27.1932	25.9501	27.0578	27.3584	27.3007	26.4159	28.3866	27.5287	28.0032	27.2836	26.3444	26.5083	27.0664	27.8528	28.2805	27.7218	27.4248	27.6934	27.975	27.7724	26.2199	28.7124	29.0495	27.6812	27.0818
P40336:VP26A_MOUSE	26.6231	27.1118	26.5891	26.5452	27.2979	26.6623	26.6045	26.6524	26.5729	26.2031	26.8612	26.1806	26.4124	26.29	26.6898	26.3713	27.3005	26.7287	26.7326	27.5074	27.125	26.7189	27.6986	26.7976	26.8071	26.196	26.597	26.5239	27.267	26.7902	26.4244	26.7348	26.9129	26.5772	26.4157	27.2047	27.1983	27.0143	27.4383	26.4342	26.5571	26.4335	26.419	26.5914	26.7804	26.0556	26.3621	26.2153	26.6015
P40630:TFAM_MOUSE	25.3669	25.7729	25.5272	25.4937	26.2313	25.4457	25.1407	25.2528	25.336	25.2181	25.8001	25.3176	25.3187	25.1073	25.1718	25.2724	26.9214	25.0671	25.5302	25.7275	25.4421	25.2581	25.5765	25.5233	25.4975	25.2856	25.6074	25.3736	25.3506	25.2429	25.3605	25.4903	25.803	25.2442	25.3873	25.3565	25.3489	25.8191	25.3222	25.2972	25.7104	25.7268	25.3874	25.173	25.2158	25.6173	25.8889	25.5675	25.3419
P41105:RL28_MOUSE	27.9805	28.4671	27.9643	27.8092	28.3744	28.2953	27.9203	27.8689	27.6707	27.8639	28.0111	27.5152	27.5254	27.8219	28.852	28.1329	29.0622	27.4602	27.4208	28.1877	28.2742	27.8008	28.4855	27.8789	27.6714	27.8066	27.7578	27.6733	27.7378	27.8397	27.5388	27.7543	27.9089	27.8541	27.7354	28.7189	28.5134	28.8401	27.6108	27.9703	28.5372	27.6458	27.8344	27.5481	27.8201	28.034	28.2384	27.3912	28.1738
P41209:CETN1_MOUSE	22.3554	23.2865	21.5724	21.3985	22.8362	21.9453	22.3188	21.7019	22.3067	21.5096	20.8606	20.633	20.4998	21.6249	21.9026	21.4174	23.3558	22.2096	21.4411	22.2678	22.0891	21.1825	22.83	22.3302	21.6274	21.6989	21.1625	21.2892	22.3137	21.2457	22.4907	22.1969	22.2138	21.3303	21.8787	23.3241	22.2613	22.3571	21.5454	21.6692	21.6306	21.1597	21.9393	20.9805	20.8598	22.711	22.6257	22.1168	22.5071
P41216:ACSL1_MOUSE	26.9126	27.3531	26.8246	26.8533	27.1321	26.8223	26.8136	26.8154	27.0157	26.4678	26.5339	26.9435	26.8099	26.5278	26.7556	26.8738	26.7509	27.2069	26.7463	26.7403	27.2792	26.8495	27.0803	26.9247	26.4162	26.9936	26.8407	26.7334	27.0576	27.2282	27.81	26.9522	26.5217	26.5557	26.3056	27.23	26.9151	27.125	26.9358	26.8617	26.6921	26.2982	26.7287	26.6605	26.6646	26.7815	26.9098	26.6425	27.2036
P41234:ABCA2_MOUSE	22.5281	21.9471	22.1984	22.5792	22.3325	22.5035	22.7744	22.5399	23.3056	22.0853	22.4029	22.358	22.962	22.6641	22.7991	22.2183	21.7478	22.4702	22.9104	22.5036	22.7743	22.4988	23.9944	22.9107	23.0279	23.4926	23.0172	22.8146	22.6689	23.0851	23.1597	22.6461	22.2916	22.2314	22.2728	22.5658	22.4177	22.593	23.0437	22.7124	22.4936	23.3642	22.9664	22.5161	22.1964	22.3522	22.677	22.9909	22.6147
P41241:CSK_MOUSE	23.8214	23.4289	23.4662	23.8036	24.0576	23.8681	23.9875	24.2877	24.3692	23.4999	23.56	23.376	23.9757	23.8053	23.929	23.6802	23.5217	23.6744	24.241	24.0728	24.038	24.124	23.8134	24.0415	23.9548	23.5733	24.2942	24.1273	24.9331	24.1483	24.7842	24.2052	23.9798	23.5126	23.1253	24.2601	23.6655	23.6919	24.0278	24.5683	24.3024	24.1385	24.4997	23.9958	23.4812	24.3306	24.1402	24.3651	24.265
P41242:MATK_MOUSE	23.7793	23.2939	23.3535	23.7473	24.1536	23.8952	23.8517	24.1536	24.2109	23.7605	23.1512	23.2084	23.867	23.7602	24.0401	23.6268	23.9507	23.879	24.2579	23.5962	24.2619	23.8635	24.5093	23.9958	23.9035	23.2738	23.6494	23.6507	23.5569	23.8551	24.2397	24.0665	24.0796	23.7695	23.6317	24.0215	23.638	24.239	23.7689	24.208	23.9625	23.5163	24.0701	23.5771	23.4817	24.0175	24.2738	24.1079	24.2762
P41539:TKN1_MOUSE	16.3872	NA	NA	17.6264	18.0311	18.0311	16.3872	NA	NA	NA	NA	NA	17.2217	NA	NA	NA	NA	NA	NA	18.4327	NA	NA	NA	NA	17.8699	NA	NA	17.9312	17.1055	NA	16.3726	17.1516	15.2935	16.7174	NA	18.4537	NA	NA	NA	16.3624	20.7881	19.1551	18.2423	NA	NA	20.8114	19.6317	18.3096	16.6437
P42125:ECI1_MOUSE	26.628	27.0532	26.859	26.8965	27.5411	26.6265	26.653	26.5158	26.6017	26.2043	26.9477	27.2306	26.6992	26.1149	26.3937	26.4563	27.4129	26.3711	26.5531	26.9353	26.9049	26.7619	27.1646	26.5955	26.6954	26.8755	27.1642	26.9915	26.8176	26.8046	27.403	26.8218	26.5446	26.2916	26.2867	26.9052	26.3444	26.7189	26.8989	27.3199	27.3689	27.3962	27.392	27.117	26.3608	27.3404	27.5812	27.1561	26.8871
P42208:SEPT2_MOUSE	28.2488	28.5622	28.3165	28.3484	28.5031	28.1316	28.3763	28.0793	28.1729	27.8838	28.1942	28.626	28.2266	28.038	28.0509	27.9343	28.3745	28.3068	28.6368	28.2831	28.1434	28.1381	28.4732	28.3959	28.1658	28.1632	28.1949	28.3121	28.5191	28.0031	29.089	28.5419	28.4001	27.9982	27.4519	28.4394	28.1257	28.7905	29.0279	28.5709	28.3783	28.0277	28.2701	28.5944	28.0502	28.3178	28.4241	28.4761	28.5587
P42209:SEPT1_MOUSE	22.3708	23.0262	22.4282	22.3585	22.6594	22.4767	22.4591	21.8952	22.0487	21.949	22.1807	22.5569	21.8843	22.3332	22.4762	22.4379	21.9676	23.0453	22.0303	22.3937	22.232	22.5847	22.9755	22.3061	21.3509	22.9071	22.0056	22.1775	22.7308	22.6288	21.9349	22.0494	22.0816	22.5475	22.3592	22.9241	22.77	22.4442	22.0417	22.5348	22.4274	21.6574	22.0521	22.1996	22.8701	22.2606	21.7597	21.0643	22.3667
P42227:STAT3_MOUSE	22.5185	22.322	22.2528	22.7406	23.226	22.3755	23.0403	22.5034	22.9267	21.7849	21.7754	23.1289	22.5027	22.1047	22.4239	21.7474	22.2774	22.2309	22.8462	22.838	23.2283	23.046	23.0054	23.0011	22.609	22.1739	22.7257	22.9096	22.6627	22.6432	23.3257	22.894	22.4874	22.4088	22.5383	22.8834	21.9085	22.2221	23.4072	22.7877	23.1953	23.1449	23.7299	23.2776	22.3121	23.2845	23.3741	22.7498	23.2649
P42232:STA5B_MOUSE	20.9785	20.3397	21.3406	21.9033	22.6715	21.0684	20.9022	21.3508	21.2326	21.4394	21.3452	22.238	21.8776	20.8259	21.4059	19.3703	20.5208	21.3191	21.955	22.4486	21.9068	21.4509	23.5647	21.0408	21.8221	21.6656	22.4442	22.0471	21.3759	21.8857	21.689	21.6511	21.6016	21.5934	21.8076	21.7839	20.5617	20.326	21.9478	22.5925	21.9664	22.7404	22.5208	22.354	21.4228	22.1153	21.96	21.7413	21.5535
P42567:EPS15_MOUSE	23.6851	23.3625	23.6796	24.0244	24.4052	23.5713	24.2145	23.652	23.6986	23.4649	23.7109	24.18	24.0815	23.4311	23.409	23.0399	23.4676	24.1379	24.2877	24.0323	24.5465	23.7583	24.465	23.9444	23.9188	23.8627	24.3053	24.127	24.1983	24.1338	24.3634	24.2605	24.1339	23.6181	23.5105	23.5766	23.5784	24.3933	24.7644	24.106	24.1002	24.3639	24.2844	24.1714	23.955	24.6549	24.6121	24.7044	24.1464
P42669:PURA_MOUSE	30.186	29.9743	30.2137	30.3324	30.374	30.3532	30.0461	30.4162	30.419	30.3047	30.2717	30.3044	30.3357	30.3154	30.4561	30.2672	30.7787	30.3677	30.4361	30.4752	30.8714	30.5462	31.2105	30.4037	30.2101	30.5029	30.712	30.3767	30.7288	30.7889	30.0775	30.3163	30.1442	30.3927	30.145	30.4136	30.2766	30.4733	30.3573	30.4124	30.3934	30.1469	30.3556	30.1148	29.8502	30.3393	30.5022	30.1782	30.4372
P42859:HD_MOUSE	27.1856	27.3549	26.906	26.9151	27.2434	27.0492	27.3677	27.2286	27.3271	26.6929	26.7188	26.8575	26.9225	26.6371	27.1344	27.1819	27.209	26.8665	26.9903	27.2796	27.9032	27.4635	27.554	27.1028	26.8874	27.252	27.237	26.9484	27.031	27.635	26.9503	27.0069	26.9401	27.0492	26.9638	27.7368	27.1199	27.998	26.7107	27.0829	26.9837	26.8339	27.1097	26.9587	27.0542	26.495	26.687	26.758	27.1301
P42932:TCPQ_MOUSE	29.7312	29.8871	29.6325	29.7553	30.3756	29.8418	29.5888	29.8044	29.9099	29.539	29.691	29.4128	29.6725	29.5602	29.7889	29.6426	30.9231	29.8936	29.9568	30.1443	30.2087	29.8729	30.4775	30.1231	29.7577	29.6124	29.8968	29.7085	30.0061	30.0536	29.857	29.9962	29.8845	29.6879	29.4774	30.0789	29.6988	30.3073	30.0047	29.7057	29.7946	29.7295	29.8961	29.4938	29.501	30.0489	30.184	29.991	30.1328
P43006:EAA2_MOUSE	33.1135	33.5203	33.1127	33.161	33.5029	33.1345	33.2418	33.0796	32.9669	32.7249	33.1045	33.1009	33.304	32.7361	33.1309	33.1682	34.2422	32.2234	32.3296	33.1886	33.0091	32.8175	33.7215	32.4812	32.4915	32.8367	33.1058	32.7295	32.3062	32.9328	32.8466	32.6842	32.7611	32.7747	33.0667	33.463	33.0141	33.7139	32.5889	32.733	32.6974	31.9661	32.5963	32.7204	33.0383	31.729	32.0894	32.4175	32.7991
P43024:CX6A1_MOUSE	27.79	27.6631	27.8159	28.0252	28.4932	27.9976	27.7281	28.0068	28.0291	27.7398	28.2007	27.6602	28.123	27.8243	28.1003	27.5726	27.5443	28.5615	28.2231	28.188	27.8426	28.3224	28.8129	28.1974	28.3075	27.8574	28.3061	28.1416	28.6031	28.6033	28.4826	28.3744	28.3826	28.2907	27.3286	28.7685	27.826	27.7219	28.9015	28.0357	28.2289	28.3498	28.4337	27.8327	27.8158	28.6419	28.7474	28.3035	28.4158
P43274:H14_MOUSE	29.5942	29.5259	29.7448	29.5699	29.477	29.4514	29.7474	29.8707	29.6876	29.4157	29.8062	30.2316	29.4102	29.1609	29.64	29.5277	31.5401	29.722	29.8964	29.899	29.7682	29.7609	30.8308	30.4115	29.6004	29.5184	30.0059	29.8289	29.2706	29.7228	31.0318	30.077	30.1164	29.5586	29.4863	29.6439	30.1834	30.4922	29.7924	30.3727	30.5766	30.0223	30.7225	29.807	29.2212	30.2937	30.1809	30.0249	30.3288
P43275:H11_MOUSE	27.8042	27.7433	27.9745	27.825	27.7261	27.6506	27.9232	27.7928	27.7947	27.7556	27.9504	28.4486	27.6946	27.4308	28.1188	27.3269	29.2134	27.7972	27.9776	27.9244	27.6732	27.9323	28.7389	28.38	27.9546	27.4294	28.081	28.0404	27.5651	27.7478	29.2768	28.3535	28.6133	27.97	27.4396	27.7898	28.4776	28.9344	28.3153	28.4879	28.6702	28.2767	28.7001	28.1268	27.4537	28.2219	28.247	28.1847	28.781
P43276:H15_MOUSE	27.1693	27.0342	27.5045	27.3425	27.3809	27.2457	27.1455	27.3021	27.4093	27.088	27.7944	28.1013	26.8793	27.0085	27.2988	27.2945	29.3682	27.5212	27.0992	28.0176	27.1771	27.3853	28.0432	27.6197	27.6909	27.555	27.5933	27.5018	26.9772	27.4087	28.0881	27.8125	28.355	27.3038	27.3499	27.7724	27.8372	28.4913	27.9824	28.0787	28.1892	28.0343	27.7442	27.6762	26.981	28.1826	28.0467	27.6736	27.9395
P43277:H13_MOUSE	29.462	29.2312	29.6495	29.6041	29.5756	29.4246	29.4954	29.6367	29.6151	29.5063	29.7103	30.1504	29.4452	29.2453	29.6212	29.2563	31.3728	29.8497	29.817	29.8077	29.46	29.525	30.7008	30.3906	29.7275	29.3023	29.7837	29.7604	29.3547	29.5007	31.2486	30.2115	30.2996	29.66	29.3386	29.5114	30.0589	30.4284	29.9147	30.1391	30.2746	30.0206	30.3243	29.759	29.1638	30.0155	29.9909	30.2217	30.522
P43406:ITAV_MOUSE	25.396	25.7594	25.163	25.5199	26.2111	25.4965	25.508	25.8351	25.9158	24.4007	25.1461	25.3457	25.8036	24.7193	25.7203	25.3352	25.4841	24.6979	25.9164	25.5829	25.9019	25.9015	25.5854	25.9897	25.1064	25.1065	25.8391	25.4085	24.7702	25.5577	25.901	25.5726	25.0833	24.8884	24.9283	25.738	25.6815	24.916	24.9581	25.4526	25.6842	25.7635	25.701	25.3253	25.3316	25.2486	25.4843	25.772	25.7743
P45376:ALDR_MOUSE	28.4235	28.7606	28.2343	28.2639	28.8186	28.3867	28.5104	28.4509	28.4939	27.9292	28.02	28.2272	28.1026	27.9071	28.3813	28.4398	29.1924	28.5777	28.6012	28.6691	28.7326	28.5601	29.0194	28.5424	28.26	28.4966	28.5309	28.1245	28.54	28.5324	28.4113	28.5124	28.2493	28.098	27.9542	28.9161	28.322	28.2051	28.7521	28.2768	28.0397	27.775	27.9944	27.9187	27.817	28.0518	28.0543	28.2691	28.8467
P45377:ALD2_MOUSE	22.9323	23.4804	22.5203	22.7035	23.9265	23.0375	23.3151	22.7261	22.9929	21.9407	22.9349	21.7253	22.7192	22.4432	23.1784	22.6018	24.2125	23.1213	22.802	22.7969	22.5484	23.2514	24.5137	22.7225	22.8844	21.8687	23.4028	22.6057	23.0185	22.97	22.9548	23.0241	23.1439	22.9303	23.7706	23.6242	22.6891	NA	22.4636	21.9559	23.3864	23.3716	22.3644	21.8008	22.4067	23.9559	23.3256	23.0231	22.8703
P45481:CBP_MOUSE	21.1496	20.8086	21.3124	21.4969	21.6008	20.7916	23.516	21.7037	19.3705	20.9033	21.9681	21.5694	21.8527	20.9646	20.0816	20.5195	22.6008	19.2347	20.0858	21.4003	21.5308	20.8997	22.3112	22.9855	20.4752	16.8158	19.671	20.8266	19.2669	20.79	20.0905	20.5463	21.3811	21.7654	22.0722	21.9259	20.3462	20.4264	21.8282	20.3157	20.7296	20.2646	21.2195	21.804	21.1761	19.767	20.2728	19.1741	21.6121
P45591:COF2_MOUSE	30.3317	30.5221	30.1814	30.3198	31.0327	30.4098	30.2124	30.5262	30.4536	30.1388	29.9825	30.0823	30.0158	30.1483	30.1597	30.2985	31.4132	30.5427	30.3912	30.6114	30.5672	30.2925	31.0561	30.7314	30.4117	30.0586	30.4181	30.2759	30.588	30.4017	30.5616	30.5686	30.8545	30.2604	30.3575	30.8792	30.1446	30.8645	30.7072	30.3508	30.275	30.1771	30.4519	30.3255	30.1453	30.4617	30.3386	30.411	30.6458
P45878:FKBP2_MOUSE	27.3047	27.1867	27.4314	27.49	27.8856	27.4311	27.1564	27.5849	27.5403	27.3355	27.958	27.2453	27.6107	27.2185	27.5674	27.0528	28.5426	27.375	27.6605	28.4133	27.9264	27.6034	27.957	27.5724	27.8207	27.3098	27.7469	27.5403	27.6273	27.835	27.4146	27.6676	27.9069	27.3748	26.9812	27.8256	27.1884	27.3611	28.0213	27.3018	27.4306	27.7725	27.6945	27.4064	27.4787	27.656	27.8865	27.5059	27.55
P45952:ACADM_MOUSE	26.2863	26.7285	26.6575	26.6325	26.7557	26.2994	25.9709	26.123	25.9626	26.483	26.246	27.1725	26.1617	26.4402	25.7935	26.208	25.9594	26.5076	26.1568	26.1646	26.0935	26.0864	27.0166	26.2047	26.4063	26.8466	26.3657	26.7647	26.9645	26.092	27.01	26.4721	26.5561	26.3312	25.8806	26.4256	26.2918	26.3099	26.7385	27.1132	27.0349	27.3444	26.7813	26.8874	25.8269	27.1741	27.3717	26.5555	26.6265
P46061:RAGP1_MOUSE	25.3836	25.1221	25.3505	25.557	25.8337	25.4448	25.3216	25.4799	25.6563	25.4344	25.4827	25.3627	25.6502	25.3815	25.5445	25.0194	25.5829	25.7375	25.7556	25.6437	25.9997	25.6113	26.5517	25.6542	25.4731	25.0814	25.6031	25.5463	25.9043	25.7694	25.3912	25.5247	25.164	25.5261	25.362	25.6692	24.4607	24.2248	25.3897	25.0202	24.8765	25.4935	25.5031	25.4721	25.053	24.7988	24.9697	25.421	25.5715
P46096:SYT1_MOUSE	32.7593	33.0123	32.5922	32.6917	33.2222	32.7536	32.8627	32.6862	32.8321	32.3301	32.4419	32.5846	32.5541	32.4058	32.7613	32.6253	33.5308	32.4318	32.6757	32.9804	33.0979	32.9803	33.4156	32.5649	32.4032	32.6975	32.9526	32.4871	32.7235	33.0387	32.0048	32.5301	32.4371	32.4781	32.4922	33.2873	32.4341	32.4661	32.1323	32.3896	32.2966	32.0865	32.2054	32.3844	32.6105	31.34	31.4959	32.1635	32.8013
P46097:SYT2_MOUSE	30.3845	30.8249	30.4658	30.5127	31.0726	30.4933	30.2705	30.3512	30.3069	30.1355	30.5597	30.3429	30.5146	30.1208	30.2844	30.4954	31.6836	30.1166	30.2511	30.7917	30.7836	30.579	31.4429	30.2793	30.2341	30.8014	30.8546	30.4193	30.3276	30.6468	29.6932	30.2476	30.2573	30.393	30.4991	30.9961	30.3169	30.5316	29.7828	30.4298	30.682	30.5827	30.4759	30.1351	30.2564	30.399	30.8121	30.2878	30.2898
P46412:GPX3_MOUSE	20.9027	20.9139	20.888	21.437	22.3635	21.1929	21.2771	20.5552	21.1761	20.2438	21.4275	20.9667	21.0987	21.3192	21.1004	19.9883	21.2983	20.0015	21.0855	22.0581	19.9473	20.87	20.838	20.8028	22.24	21.6078	21.3644	21.0241	20.7396	20.8328	20.9792	21.0259	21.3052	20.4357	19.7159	20.111	22.454	22.4692	19.9818	21.725	21.8212	21.4676	20.6866	20.5503	21.2072	21.5639	21.4023	21.0083	20.4219
P46425:GSTP2_MOUSE	30.324	30.3616	30.1526	30.3897	30.9083	30.4225	30.3756	30.1254	30.5261	30.0325	30.0512	30.1649	30.1849	30.3007	30.3844	30.0967	30.3106	31.0544	30.8494	30.5166	30.8098	30.6142	30.9635	30.7253	30.6518	30.2091	30.511	30.4076	30.895	30.8265	30.7952	30.9061	30.7991	30.3534	29.9038	30.7515	30.4577	31.0539	31.5644	30.5991	30.3993	30.3138	30.4598	30.4303	30.0626	30.9377	30.9299	30.8947	31.1945
P46460:NSF_MOUSE	33.1986	33.4515	33.1866	33.2148	33.7037	33.2374	33.1593	33.1994	33.2856	32.898	33.2151	33.1817	33.1028	32.8712	33.2571	33.1174	34.3013	33.1985	33.2568	33.4899	33.7643	33.4375	33.8165	33.3554	33.1301	33.2508	33.402	33.1906	33.4017	33.5647	33.1758	33.4882	33.5376	32.9957	32.9522	33.8851	33.1348	33.8987	33.3794	33.1001	33.2294	33.1378	33.314	33.114	32.9046	33.3837	33.4249	33.4063	34.0215
P46467:VPS4B_MOUSE	25.6224	25.6585	25.6066	25.8219	26.2775	25.7742	25.7174	25.6231	25.6295	25.4841	25.5344	25.7495	25.6358	25.6248	25.5566	25.6381	26.115	25.8643	25.8442	25.9594	26.088	25.7142	26.0794	25.8938	25.8229	26.429	26.1516	25.8805	26.202	25.9723	26.0958	26.0067	26.0038	25.6659	25.427	26.2564	25.6341	25.5653	26.0735	26.4805	26.0821	25.8928	25.9543	25.8334	25.242	26.2627	26.0467	25.8394	26.2924
P46471:PRS7_MOUSE	28.5386	29.5694	28.4754	28.4465	29.5581	28.573	28.1117	28.1941	28.3596	28.1135	28.2311	27.9874	28.1387	28.102	28.2678	28.3642	29.4812	28.2763	28.2201	28.6514	28.7013	28.3346	28.8452	28.5389	28.304	28.3432	28.2829	28.2211	28.5343	28.4142	28.0796	28.3121	28.3613	28.1457	28.1214	28.5885	28.2829	28.7228	28.4312	28.3594	28.3513	28.417	28.2199	28.0864	28.3085	28.4174	28.4931	28.167	28.3732
P46638:RB11B_MOUSE	29.3841	29.9039	29.3318	29.4372	30.1836	29.526	29.267	29.3939	29.4414	28.9241	29.2492	29.2499	29.2175	29.0976	29.4834	29.3392	30.6403	29.238	29.4399	29.9607	29.9431	29.6446	30.0553	29.6939	29.3763	29.2633	29.5794	29.4066	29.537	29.6665	29.489	29.6183	29.69	29.2661	29.1116	30.1524	29.489	30.0163	29.6069	29.4918	29.6434	29.5469	29.6487	29.3754	29.1869	29.4688	29.6714	29.5067	29.8163
P46660:AINX_MOUSE	29.7768	29.8107	30.9784	31.2554	30.4619	30.328	29.6078	30.5633	28.8265	30.8622	32.1282	31.1123	32.0223	31.4251	29.5643	29.8605	30.6052	32.4068	32.0967	31.3593	31.0982	30.5709	32.1673	31.9925	32.3249	31.684	31.9003	31.7974	32.7181	31.1959	32.7311	32.0343	32.4123	31.8704	30.7856	29.3207	31.8076	33.1644	33.2118	31.4419	31.4927	31.5426	31.9971	31.6615	30.0356	32.642	32.8731	31.8862	31.2627
P46664:PURA2_MOUSE	27.2051	27.4723	27.1365	27.2042	27.4946	27.1971	27.1069	27.1159	27.3032	26.9379	27.0907	27.045	27.2803	26.9968	27.2247	27.0722	27.6779	27.2869	27.2749	27.2683	27.4178	27.0157	27.3546	27.2556	27.1417	27.5572	27.3681	27.1728	27.4294	27.2259	27.2612	27.3233	27.3074	26.9223	26.7091	27.6082	27.1156	27.2712	27.5071	27.3586	27.2181	26.9948	27.2508	27.0173	26.7101	27.4296	27.412	27.2705	27.5549
P46735:MYO1B_MOUSE	26.8669	27.1245	26.7577	26.8664	27.0345	26.8763	27.112	26.6294	26.8959	26.3351	26.4263	27.1451	26.9154	26.3706	26.7506	27.3495	26.7393	26.5801	26.4297	26.51	27.87	27.2381	27.2996	26.5261	26.1404	26.822	27.1179	26.7522	26.9852	27.3433	25.9958	26.2135	25.5797	26.2249	26.5812	27.2996	27.0155	27.2987	26.2012	26.6302	27.2463	26.3008	26.5513	26.6315	27.1055	26.4071	26.7293	26.3187	26.1373
P46737:BRCC3_MOUSE	23.8199	24.0378	23.5427	23.781	24.965	23.8251	23.8818	23.3555	23.8278	23.5324	23.2613	23.3393	23.5789	23.241	23.5606	23.5339	24.6232	23.7165	23.9836	24.31	23.8696	23.7205	24.6318	23.732	23.8032	23.3209	24.1517	23.6829	24.1565	23.8323	23.7256	23.9068	23.9588	23.5611	23.5169	23.7394	23.879	23.0505	23.8851	23.8723	23.4722	23.7609	23.7723	23.4626	23.5301	23.7251	23.6101	23.9091	23.7105
P46935:NEDD4_MOUSE	26.4487	26.4224	26.1853	26.3286	26.8191	26.3961	26.5501	26.3629	26.581	26.2412	25.7879	26.2896	25.9231	26.2826	26.426	26.0566	26.0926	26.9466	26.511	26.3811	26.6834	26.3484	27.0203	26.186	26.2362	25.8419	26.3056	26.3328	26.6962	26.6991	26.6066	26.557	26.4827	26.4799	26.0441	26.5613	26.0838	26.7312	26.8346	26.4195	26.2663	26.506	26.1751	26.4841	26.1907	26.2097	26.2172	26.2298	26.7082
P46978:STT3A_MOUSE	24.0511	23.8131	23.7245	24.2333	25.1034	24.2675	23.3291	24.808	25.0677	23.9943	24.1477	22.943	24.72	24.1667	23.9843	23.8157	24.4506	22.4473	24.0878	24.5122	23.6807	23.5946	26.3826	24.399	23.5899	22.5589	24.7728	23.9379	22.2905	24.1431	25.7405	24.1746	24.6984	23.6998	24.2855	23.6998	24.4101	24.7585	24.0749	24.6306	24.1084	24.3078	24.8929	23.4093	24.2888	24.2845	24.5446	24.8025	23.2273
P47199:QOR_MOUSE	26.6335	26.9866	26.6462	26.747	27.1634	26.612	26.3882	26.7288	26.8071	26.3522	26.4649	26.7809	26.8468	26.197	26.5319	26.5557	27.0276	26.6708	26.8346	26.6834	27.0177	26.7388	26.9591	26.672	26.4825	26.7294	27.0614	26.9256	26.776	26.7895	26.7907	26.8942	26.6687	26.2913	26.211	27.2559	26.7076	27.0832	27.0648	27.305	27.469	27.3698	27.414	26.9589	26.1626	27.2716	27.4905	27.2933	27.2471
P47212:GALA_MOUSE	20.3121	19.2802	19.0454	20.0704	21.0578	20.1502	21.3505	22.6879	22.8189	17.799	19.8166	19.286	21.8833	18.0544	22.8461	18.6426	19.1366	18.7044	23.1649	17.5791	21.5315	22.8451	18.1918	23.1183	18.1272	19.098	22.5309	20.2234	20.2489	23.1319	23.4668	21.9999	NA	18.1918	16.8219	23.3035	18.0974	20.2216	18.5288	20.2732	18.7047	18.2284	21.7968	19.7583	17.8585	19.4561	19.6496	22.8711	24.2163
P47708:RP3A_MOUSE	29.9426	30.2911	29.9575	29.8787	30.3161	30.0016	29.789	29.8269	29.9446	29.7457	30.1834	29.6097	30.036	29.553	30.1358	30.0015	31.1642	29.1998	29.4812	30.0192	30.2587	30.122	30.1395	29.4558	29.4654	30.1348	30.1673	29.6895	29.3042	30.0941	29.1051	29.5325	29.7396	29.8188	30.0861	30.7935	29.7911	30.0036	28.4509	29.4971	29.99	29.7387	29.834	29.273	29.8867	29.3133	29.5372	29.2631	29.6957
P47738:ALDH2_MOUSE	28.8156	28.7089	28.8916	29.0558	29.2219	28.8219	29.0403	28.8508	28.8288	28.6844	28.8394	29.3337	28.9124	28.7554	28.8639	28.4466	29.3088	28.8264	29.0049	28.9541	29.1475	29.1135	29.5031	28.8478	28.6935	28.7077	29.1355	29.0939	29.0043	29.1772	29.6713	28.9859	28.6126	28.5565	28.5583	29.1013	28.4797	28.835	29.0132	28.9793	29.0084	29.3563	29.2686	28.9851	28.5167	29.1191	29.2885	28.9943	29.0215
P47739:AL3A1_MOUSE	22.983	22.7089	23.2098	23.471	23.7896	23.0424	22.997	23.065	23.124	23.1021	23.2643	23.764	23.3244	23.006	22.7208	22.6529	24.3647	23.0667	23.5542	23.5792	23.9358	23.3591	24.1136	23.478	23.6442	23.2709	23.745	23.6244	24.0284	23.6216	24.3049	23.6543	23.6548	23.1991	22.1627	24.0889	22.9943	23.3812	24.0435	23.8226	23.4137	23.6544	24.0102	23.4628	22.3746	23.6612	23.8545	23.812	23.5249
P47740:AL3A2_MOUSE	26.0607	25.9664	26.2344	26.3555	26.4938	26.0155	26.0039	25.8851	26.1575	26.115	26.2921	26.564	26.1749	26.1892	25.8288	25.55	26.4047	26.5112	26.5239	26.377	26.3078	26.0864	26.8003	26.4026	26.5637	26.1612	26.4472	26.512	26.8116	26.2771	26.9881	26.5936	26.5998	26.2815	25.8322	26.7502	25.9033	26.3933	27.3781	26.4415	26.4249	26.7585	26.62	26.5302	25.7967	26.5249	26.649	26.5472	26.6565
P47743:GRM8_MOUSE	19.4647	19.7122	19.8302	20.3197	20.2994	19.8884	19.2281	18.462	19.4795	19.4388	20.4139	19.7558	21.1093	20.1141	19.9588	19.1813	16.3886	18.385	20.6205	20.1838	18.4847	19.5703	19.1778	19.8467	20.724	20.5298	21.0385	20.5256	20.1509	20.2668	18.9426	19.6001	18.5903	19.7648	18.5581	17.1077	18.5533	19.9982	19.6385	19.7075	20.8659	21.3244	20.8022	19.9093	19.272	20.8268	20.321	20.2727	19.3421
P47746:CNR1_MOUSE	24.6335	24.7568	24.6268	24.2683	25.1294	24.7061	24.027	24.0216	24.8089	24.9413	24.9294	23.8797	23.2849	24.7792	24.7956	24.1203	25.9718	25.1	24.4828	24.7378	25.0113	24.1865	24.7839	24.5513	24.9122	23.3764	23.7191	24.2921	24.4574	24.5172	24.6063	25.0391	25.5817	24.7665	24.5128	25.005	24.7859	25.4708	25.1016	24.2485	24.435	25.2712	24.1903	24.7551	24.8513	24.4566	24.1162	24.9019	25.4837
P47753:CAZA1_MOUSE	28.731	29.0265	28.6088	28.7572	29.3792	28.8528	28.8358	28.7209	28.9051	28.1565	28.6881	28.5641	28.8173	28.2684	29.0427	28.7211	29.9105	28.6274	28.8076	29.0369	29.2062	29.0217	29.7235	28.8586	28.7364	28.7523	28.9956	28.7811	29.1356	28.949	28.7661	28.9799	29.0815	28.3451	28.3531	29.457	28.7395	29.5324	29.3495	28.7666	28.8863	28.725	28.8709	28.8717	28.5962	29.0848	29.0873	28.9628	29.3235
P47754:CAZA2_MOUSE	30.816	30.9885	30.547	30.6264	31.1435	30.7776	31.018	30.814	30.9491	30.3085	30.4631	30.4277	30.5938	30.3404	30.8738	30.7529	31.5771	30.6795	30.8983	30.9897	31.2061	30.9863	31.3587	30.7684	30.5243	30.6613	30.7863	30.5102	30.7425	31.0238	30.8263	30.9831	31.0796	30.5056	30.4595	31.4574	30.7598	31.4454	31.0426	30.5883	30.3597	30.1453	30.4047	30.6412	30.6695	30.1665	30.2484	30.7952	31.3249
P47757:CAPZB_MOUSE	29.2668	29.5529	29.1559	29.2269	29.7822	29.2852	29.1733	29.3695	29.4338	28.9074	29.1211	29.0421	29.1994	28.884	29.2753	29.1994	30.5922	29.3262	29.3127	29.5584	29.7871	29.4433	29.7429	29.4578	29.103	29.0334	29.3021	29.1058	29.1223	29.5123	29.5395	29.5496	29.6439	29.1576	29.1578	29.9267	29.053	29.9166	29.4721	29.0473	29.0748	29.0067	29.2095	29.0807	29.078	28.9377	28.904	29.3466	29.8968
P47758:SRPRB_MOUSE	22.9725	22.9121	23.2044	23.3711	23.8583	23.2122	22.9149	22.8157	22.7254	23.3374	23.4629	23.1053	23.068	23.4528	22.8536	22.6839	23.5867	23.2184	23.0093	23.8278	22.5505	23.1161	24.4357	23.1196	23.4328	22.8436	22.8053	23.2542	23.7203	22.7312	23.436	23.0553	22.7421	23.2707	23.0208	22.7594	22.9017	24.0947	23.6203	23.1285	23.2535	23.6853	23.0765	23.1201	23.1192	23.2677	23.3551	22.8435	22.4342
P47759:NSG2_MOUSE	23.3282	22.1513	23.0624	23.2298	23.3533	23.3466	23.7083	22.9191	23.36	24.0933	23.2552	22.7499	23.1612	23.6549	23.8826	22.4956	23.4394	21.9586	22.9447	23.3164	23.5751	23.7437	24.252	23.0102	23.5144	22.3718	22.6271	23.1562	23.3102	23.1237	21.8026	22.6975	23.3689	23.5421	23.0835	23.4099	22.7292	22.8898	23.1551	23.0247	22.6816	23.3049	23.1891	23.2523	23.3667	22.408	22.2315	22.3415	23.1181
P47791:GSHR_MOUSE	27.6659	27.9122	27.591	27.7366	28.2155	27.5735	27.6274	27.6276	27.7911	27.3331	27.3195	27.7991	27.5564	27.3753	27.5168	27.1863	28.0577	27.6935	27.7872	27.7362	28.0605	27.8063	27.7576	27.9053	27.7458	27.4019	28.0832	27.8174	28.0317	27.9057	27.7957	27.8991	27.8844	27.4876	27.3036	27.9694	27.5781	27.7212	27.9619	27.6598	27.9395	27.7849	28.0462	27.8625	27.4021	27.7215	27.825	27.9869	28.2149
P47802:MTX1_MOUSE	25.9855	26.1905	25.9101	25.9649	26.2121	25.8917	25.8333	26.0635	26.17	25.7481	25.634	26.0679	25.9223	25.6572	25.6385	26.0592	25.7831	25.6698	25.9092	25.6698	26.1247	26.0993	26.2908	25.7414	25.458	26.3121	26.2267	25.9738	26.0325	26.3155	25.4421	25.7014	25.2473	25.487	25.4993	26.2477	25.3048	25.2919	25.6457	25.8911	25.6035	25.9161	25.9833	25.9844	25.5134	25.5182	25.414	25.8563	26.1292
P47809:MP2K4_MOUSE	27.8236	27.9804	27.7486	27.979	28.7168	27.914	27.729	27.8789	28.0099	27.5751	27.8142	27.6246	28.0366	27.538	27.6777	27.7235	28.352	27.9822	27.8444	27.9922	27.8347	27.8622	28.2379	27.9135	27.6016	27.8864	28.2029	27.7306	27.9489	27.9037	28.1491	27.9138	28.0041	27.6476	28.3646	27.8785	27.807	28.1803	28.0527	27.812	27.72	27.225	27.7521	27.5169	27.7254	27.7672	27.5687	27.8206	27.7514
P47856:GFPT1_MOUSE	23.922	23.8527	23.5334	23.6394	24.4836	23.7656	23.843	23.8714	24.3164	23.676	23.5471	23.0578	23.3967	23.6196	23.6364	23.3227	24.7647	23.9013	23.6525	24.1742	24.1961	23.7677	25.0787	24.1788	23.8607	23.896	23.8413	23.6231	24.0481	23.8936	24.0196	23.9453	23.8698	23.5602	23.3915	24.477	23.4474	24.2947	23.7801	23.5311	23.9506	23.8205	23.7256	23.475	23.385	24.4789	24.3366	23.9612	24.2517
P47857:PFKAM_MOUSE	31.2394	31.647	31.2351	31.289	31.841	31.2983	31.1459	31.2161	31.1991	30.9656	31.2237	31.1043	31.1859	31.0248	31.1305	31.1969	32.0721	31.4109	31.2146	31.6135	31.7027	31.3586	32.0756	31.3103	31.3285	31.318	31.4231	31.2075	31.4815	31.5806	30.8964	31.246	31.3136	31.1287	31.1063	31.7626	31.4844	31.9143	31.2596	31.1238	31.1916	31.1056	31.2368	31.0982	31.0014	31.1983	31.3274	30.9846	31.2836
P47867:SCG3_MOUSE	23.3711	23.6127	23.2358	23.4241	24.1449	23.6258	23.7154	22.3988	23.1152	23.0409	23.6615	22.6282	23.7465	23.1769	23.694	23.4875	24.227	23.5928	23.2551	23.4552	24.0157	23.4983	24.0714	23.9057	23.6515	23.48	23.0621	23.3869	23.977	23.4059	22.924	23.5269	23.448	22.6749	22.4879	24.7702	23.9133	23.6162	23.4826	23.9142	24.0135	23.6725	23.7278	23.1043	22.9259	23.9792	23.9661	23.2486	24.0438
P47911:RL6_MOUSE	28.6348	28.3635	28.6431	28.661	28.8167	28.7062	28.5802	28.7747	28.8368	28.7589	28.9481	28.5021	28.6495	28.6758	28.7132	28.6192	30.11	28.7911	28.7812	29.158	29.0289	28.8012	29.3661	28.8769	28.684	28.7222	28.8911	28.6624	28.8879	28.9448	28.6893	28.766	28.8201	28.8353	28.7025	28.7184	28.7657	29.5445	28.7126	28.5585	28.5689	28.5556	28.6716	28.4655	28.679	28.6388	28.7097	28.5615	28.6803
P47915:RL29_MOUSE	26.3243	27.1529	26.7155	26.1131	26.468	26.5396	25.9586	25.7623	25.3887	26.7971	27.2993	25.6128	25.936	26.4358	26.7873	26.4671	28.5866	26.0355	25.2222	27.0544	25.5302	25.3178	27.4475	25.8978	26.455	25.8849	25.5028	25.9213	25.9891	25.3436	26.9361	26.129	27.5312	26.7324	26.7467	25.6078	27.3227	28.5281	25.6989	25.6828	27.0352	26.1793	25.8634	25.8512	27.3224	26.8061	26.6544	25.1756	25.4297
P47934:CACP_MOUSE	25.1847	25.7371	25.3491	25.2326	25.8203	25.2595	25.2836	24.9138	24.7364	24.9817	25.5573	25.1205	24.9633	25.0262	24.9335	25.2578	26.9686	25.2147	25.0782	25.7613	25.5917	25.1871	26.2464	25.1106	25.3286	25.3608	25.184	25.1314	25.1006	25.2715	25.1366	25.312	25.3131	24.8308	25.0821	25.502	25.3096	25.5306	25.1343	25.5296	25.7062	25.1791	25.2455	25.2321	25.0912	25.4422	25.8824	24.9706	25.5483
P47941:CRKL_MOUSE	25.9854	26.207	25.8986	26.1102	26.6098	25.9257	26.0248	25.6832	26.1724	25.5375	26.0247	25.8252	26.2446	25.7612	26.0573	25.2746	26.4698	25.8091	26.1658	26.0246	26.2439	25.952	25.7718	26.1432	26.0327	25.5414	26.3144	26.2025	26.1419	25.5852	26.4374	26.203	26.08	25.6621	25.3399	26.2218	25.6739	26.2064	26.3272	26.1026	26.3431	26.5384	26.5051	26.289	25.687	26.4402	26.5128	26.5317	26.2718
P47955:RLA1_MOUSE	26.854	25.9922	26.6664	26.9077	26.5701	26.7398	27.3193	26.7977	27.1208	26.9838	26.8279	26.8616	27.158	27.041	26.8701	26.4781	25.499	26.8023	27.09	26.8229	27.055	26.8163	27.3624	26.6028	26.376	27.345	27.1984	26.9022	26.9911	27.1241	26.5977	26.7114	26.394	26.7649	26.4343	26.2241	26.5783	26.3383	26.9659	27.1398	26.4967	26.6036	26.4267	26.9375	27.0197	26.4724	26.1041	26.8754	26.5244
P47962:RL5_MOUSE	28.1535	28.0417	28.0951	28.1853	28.5581	28.3788	28.0003	28.3964	28.3774	28.1946	28.3258	27.8185	28.2451	28.1195	28.5014	28.3362	29.3146	28.3098	28.2607	28.6605	28.6497	28.3422	28.7277	28.4882	28.2794	28.385	28.3568	28.1594	28.3355	28.5202	28.2241	28.3231	28.222	28.2314	28.191	28.5308	28.284	28.4716	28.3125	28.2843	28.2768	28.1545	28.3308	27.9149	28.0214	28.3499	28.4607	28.0668	28.5012
P47963:RL13_MOUSE	28.4337	28.5962	28.3395	28.4499	28.92	28.5316	28.4731	28.6141	28.8554	27.8099	28.556	28.3957	28.6304	27.8534	28.8578	28.4952	29.4676	27.5898	28.6916	28.8418	29.0055	28.855	28.7761	28.9092	28.1713	28.5411	28.9866	28.2962	27.936	28.9301	28.6552	28.5074	28.0619	28.0091	27.7993	28.807	28.8051	29.8005	27.9426	28.5115	28.7042	28.0014	28.6236	27.9424	28.2444	28.579	28.6782	28.6003	28.713
P47964:RL36_MOUSE	25.7333	25.9062	25.7941	25.7276	26.2596	26.0014	25.3472	25.8355	25.8878	25.7921	26.1928	25.2851	25.8113	25.5546	25.931	26.2604	27.2798	25.5137	25.7158	26.2299	26.0253	25.9257	26.7451	26.0574	25.8999	26.2772	26.0067	25.697	25.946	25.941	25.5857	25.8095	25.7996	25.8614	25.5911	25.897	26.2653	26.7484	25.7746	25.9929	26.0623	25.7241	25.7751	25.4727	25.5772	26.3608	26.3303	25.7785	25.9363
P48024:EIF1_MOUSE	26.233	26.2221	26.126	26.2355	26.6771	26.2156	26.3589	26.1142	26.4334	25.9174	26.4475	25.9168	26.4368	25.9113	26.5547	25.7194	26.6606	26.1177	26.5738	26.5107	26.6971	26.5348	26.4126	26.4561	26.2891	25.6983	26.4951	26.0545	26.1251	26.2904	26.0641	26.3163	26.1536	25.9706	25.8326	26.1541	26.029	25.9917	26.1948	25.8685	26.0892	25.8068	25.9116	25.8325	26.2747	25.6499	25.8046	26.1909	26.4589
P48036:ANXA5_MOUSE	28.2786	28.859	28.5117	28.6581	28.769	28.2011	28.3482	28.5099	28.2108	27.6962	28.2029	29.2888	28.5919	27.9828	27.9927	28.0601	28.7233	28.1919	28.601	28.5193	28.9248	28.5027	29.0255	28.6189	27.9689	28.5511	28.7552	28.7436	28.5611	28.8461	29.3919	28.631	28.4505	28.2153	28.1277	28.6265	28.6313	28.6274	28.2587	28.8532	28.8782	29.0862	28.965	28.7176	28.0982	28.7342	28.9373	28.6516	28.7342
P48193:41_MOUSE	26.4289	26.7522	26.1321	26.4164	26.5997	26.396	26.7196	26.4247	26.4888	25.7552	25.7291	26.2918	26.6896	26.0845	26.683	26.2168	26.2223	25.8155	26.5901	26.3836	26.7892	26.6979	26.9261	26.1525	26.0724	26.4532	26.9451	26.4326	26.0884	26.6373	26.1224	26.2932	25.8352	25.8919	26.1307	26.294	26.3236	26.1288	26.5826	26.602	26.9126	26.5416	26.4995	26.3202	25.9933	26.8808	26.6887	26.4823	26.4975
P48302:EDNRB_MOUSE	18.0113	19.3361	18.3451	19.5964	20.3059	18.2437	18.1856	19.0432	18.8514	15.672	18.2727	20.0997	19.9304	18.0497	17.9504	16.6686	16.2699	19.1046	19.1575	18.9456	19.8744	19.0217	18.9786	17.8068	19.4703	20.2803	20.1493	20.3276	19.533	19.5996	19.7702	19.707	19.3492	19.2897	18.3371	19.433	18.8277	NA	20.2905	21.4397	21.4347	22.0178	21.4381	21.4031	19.8648	21.8706	21.7944	21.3568	20.17
P48318:DCE1_MOUSE	27.178	27.3953	27.2648	27.4271	27.8758	27.2772	27.2599	27.1832	27.1517	26.9051	27.4912	27.2675	27.6369	26.9282	27.0977	27.2072	27.6754	26.9284	27.0868	27.3606	27.8251	27.2692	27.7728	27.1105	27.0068	27.4247	27.5947	27.6619	27.3309	27.5745	26.9509	27.1618	26.8421	27.0874	27.3761	27.5409	27.0871	27.3346	26.9403	27.7563	28.2716	28.5943	28.2188	27.7236	27.3579	28.0715	28.2422	27.6182	27.3599
P48320:DCE2_MOUSE	28.2952	28.837	28.2664	28.2964	29.155	28.3037	28.223	27.983	28.2473	27.8735	27.8145	28.5404	27.7126	27.7775	28.3026	27.9798	28.8218	27.6631	27.5219	28.3176	28.3615	28.0282	28.3997	27.5574	27.782	27.4726	27.7768	28.6046	27.9987	28.1891	27.7349	28.0018	27.6281	27.9287	28.0931	28.4401	27.7218	27.1722	27.6503	28.856	29.7621	30.1809	29.7212	29.1291	28.2994	29.771	29.7478	28.9985	28.2228
P48381:RFX3_MOUSE	22.335	20.6125	20.8784	21.824	21.5151	21.9827	24.0705	22.4461	24.0904	20.5666	19.5896	22.7448	21.9552	21.0807	23.0744	22.2607	20.5598	19.8722	22.9945	21.0395	22.6731	22.7343	22.7689	21.6732	19.604	21.0542	21.1213	20.3322	18.9033	21.2935	19.9875	22.1816	20.2546	21.1492	20.6022	21.9273	21.636	22.0281	20.5053	20.7684	NA	19.2733	16.4241	21.1551	21.6435	19.5754	20.0365	24.2615	25.167
P48428:TBCA_MOUSE	25.5815	25.1816	25.6596	25.6392	25.3774	25.5935	25.6884	25.2466	25.561	25.8951	25.718	25.8435	25.733	25.6028	25.7129	25.681	25.4564	25.9277	25.525	25.0975	25.2653	25.583	25.7971	25.2537	25.1476	26.0785	25.4099	25.6735	26.3335	25.8982	24.9668	25.5657	25.3121	25.3033	25.0406	25.3444	24.8884	25.0402	25.9556	25.4561	25.2208	25.4117	25.2176	25.836	25.6461	25.8046	25.8951	26.0137	26.1475
P48437:PROX1_MOUSE	17.6957	NA	NA	18.6416	NA	17.266	18.0631	17.3926	17.3283	NA	NA	NA	18.6416	NA	17.266	NA	NA	20.3144	17.3498	NA	17.3883	17.6917	NA	18.1874	NA	NA	17.2967	18.5718	NA	18.3051	18.7454	19.8615	NA	NA	NA	17.3378	19.4286	NA	NA	NA	NA	19.359	18.9897	NA	NA	NA	NA	20.7944	21.4696
P48453:PP2BB_MOUSE	31.0902	31.381	30.7893	30.9176	31.6658	31.0539	31.2013	31.2493	31.2718	30.5068	30.6215	30.6479	30.8199	30.5369	30.8718	31.1409	32.0935	31.1344	31.0735	31.3322	31.7547	31.3103	31.5694	31.1086	30.7066	30.8327	31.1415	30.6296	30.9617	31.5943	31.2277	31.3501	31.6044	30.9075	30.8639	31.9875	31.0419	31.8657	31.419	30.538	30.1747	29.8326	30.4085	30.6879	30.9482	29.8828	29.9576	31.0462	31.796
P48455:PP2BC_MOUSE	29.872	30.2264	29.5262	29.7471	30.692	29.8748	30.0702	30.0214	30.1109	29.0806	29.3059	29.4918	29.5671	29.2374	29.6348	29.9351	30.9932	29.7631	29.854	30.2981	30.5714	30.1919	30.1678	29.9073	29.5078	29.5118	30.0243	29.3934	29.5999	30.47	30.0711	30.1879	30.425	29.6536	29.5484	30.8952	29.8502	30.704	30.3212	29.3328	28.9373	28.6342	29.1269	29.4658	29.8766	28.6185	28.7129	29.9718	30.5814
P48542:KCNJ6_MOUSE	22.1502	25.5137	21.156	21.0076	22.018	22.1585	22.2087	21.4046	21.4859	19.3926	19.3473	20.3706	21.4596	20.182	21.7074	24.7266	19.823	17.3864	21.5544	20.479	22.6225	21.8204	20.4531	21.483	19.3835	22.3672	21.082	20.5182	20.1813	22.4011	21.549	21.2678	21.0897	20.2341	21.2561	22.4296	24.8843	24.9056	20.027	23.045	24.1132	19.9234	21.0625	19.8842	21.4439	23.464	22.4405	22.0798	23.2655
P48678:LMNA_MOUSE	28.1809	28.5102	28.2	28.1265	28.1852	28.117	27.8412	28.2031	28.3765	27.9958	27.9633	28.3309	27.9766	28.0133	28.2765	27.9928	28.934	27.7835	28.1517	28.3357	28.3582	28.2087	29.1131	28.3232	28.1467	27.9056	28.3477	28.1572	28.087	28.2611	29.2817	28.1188	27.9388	28.0727	27.9033	28.2998	28.0963	28.3555	27.9468	28.6151	28.1924	28.1819	28.2521	28.068	27.5821	28.0515	28.1987	27.8235	27.7143
P48722:HS74L_MOUSE	30.2584	30.3877	30.2991	30.3852	30.6838	30.2936	30.2825	30.2703	30.3149	30.0484	30.3915	30.3687	30.4557	30.0328	30.3684	30.0894	30.9095	30.3673	30.4457	30.513	30.877	30.5165	31.4229	30.4009	30.2824	30.4002	30.646	30.4576	30.6607	30.7353	30.2582	30.4542	30.2525	30.0439	30.039	30.5567	30.1327	30.4283	30.6347	30.3474	30.6165	30.5154	30.6062	30.3752	29.9511	30.8208	30.8906	30.4858	30.6798
P48758:CBR1_MOUSE	30.1857	30.5386	30.0108	29.7539	30.5117	29.981	30.1995	30.184	30.319	29.6857	30.5017	29.3172	30.039	29.1476	30.2084	30.0563	30.9323	29.5107	30.3274	29.318	30.3666	30.2723	30.4631	30.3761	29.2494	30.1891	30.3842	29.6692	29.0638	30.361	30.0531	30.0826	29.8407	29.6935	29.4443	30.5301	30.1428	30.3902	29.5818	30.2325	30.4335	29.5389	30.395	29.4679	30.1074	30.6353	30.6476	30.5086	30.5663
P48771:CX7A2_MOUSE	28.7599	28.2871	28.7973	28.8108	28.1477	28.7682	28.9625	29.2241	29.065	28.7252	29.0622	29.1148	29.3067	28.674	29.1228	29.1284	29.889	28.7349	29.1651	29.3544	29.4464	29.3558	29.7884	29.3494	28.9747	29.4963	29.2169	29.0766	28.9075	29.5958	29.0752	29.0435	28.9294	29.0088	28.8708	29.5043	29.1024	29.1663	28.4172	29.0159	29.2309	29.0164	29.4259	28.9506	28.4471	29.2364	29.5839	28.6712	29.4553
P48774:GSTM5_MOUSE	29.602	30.0613	29.6122	29.8151	30.3438	29.6388	29.5449	29.7317	29.6022	29.1995	29.2056	29.9825	29.612	29.3221	29.3354	29.5537	29.9367	29.7293	29.8037	29.8519	30.017	29.7299	30.2433	29.7658	29.5922	29.731	30.0545	29.7912	30.0031	29.9703	29.9725	29.9969	29.7889	29.4217	29.2987	30.2929	29.37	29.4117	30.182	29.9979	29.7896	29.4652	29.9336	29.9564	29.1257	29.6304	29.8881	30.0355	30.6156
P48962:ADT1_MOUSE	33.6761	33.9114	33.7098	33.8208	34.328	33.663	33.744	33.7759	33.7661	33.2831	33.8417	33.8032	33.8577	33.2945	33.5364	33.4932	34.5159	33.4753	33.6863	34.1551	34.0088	33.7203	34.5198	33.6561	33.6512	33.8808	34.2465	33.8574	33.8995	34.0338	33.7517	33.771	33.5637	33.4651	33.5747	34.0947	33.5228	33.9533	33.3379	33.8984	34.0386	34.0092	34.0532	33.6959	33.5685	33.8073	33.9499	33.8107	33.8875
P49025:CTRO_MOUSE	27.808	28.4143	27.6915	27.4928	27.9098	27.5552	27.8704	27.1373	27.8125	27.1347	27.3866	27.8305	27.1452	27.0855	27.4397	27.7855	28.3898	26.9084	27.1479	27.6958	27.5008	27.5618	28.1679	27.0347	27.2373	27.9025	28.1263	27.4942	27.4277	27.6203	26.8991	26.9863	26.7969	27.0042	27.1315	27.84	27.5802	28.7921	27.1072	27.8148	28.3703	27.4257	27.437	27.4761	27.3049	27.9432	27.9182	27.3572	26.2237
P49070:CAMLG_MOUSE	19.8854	20.0143	19.9889	20.756	22.3085	19.9849	21.6841	22.0889	19.1359	18.7073	21.4703	19.7636	21.375	19.5768	20.189	17.8655	22.1756	20.8502	22.9692	21.0358	22.5546	22.0437	19.9339	20.8681	20.7915	19.614	21.5948	20.663	22.1474	22.2088	18.3832	20.7045	21.1114	19.4671	19.4116	21.5902	17.886	18.2462	18.1147	17.766	19.0201	20.7696	21.1286	18.9479	22.4324	18.6298	17.883	20.291	21.5666
P49312:ROA1_MOUSE	30.5131	29.8172	30.0562	30.3012	30.0733	30.4066	30.8297	30.798	31.1234	30.2819	29.8986	30.2272	30.6636	30.2408	31.3237	29.9886	30.6189	29.5325	30.7408	30.2263	30.4581	30.8229	30.8744	30.74	30.0295	29.8617	30.9882	30.3357	29.8737	30.8866	30.5014	30.5218	30.4184	30.2675	29.8801	30.8079	30.6071	32.4089	30.2656	30.0866	29.9806	29.8814	30.8143	29.9964	29.7463	29.7334	29.8699	30.7121	31.0072
P49442:INPP_MOUSE	26.4622	26.5482	26.3022	26.3938	26.5976	26.2912	26.726	26.3707	26.5939	25.9809	26.2226	26.4572	26.3932	26.1271	26.4626	25.9775	25.9045	26.1467	26.7663	26.7392	26.6805	26.535	27.3286	26.5468	26.2941	26.3405	26.7588	26.4287	26.5729	26.6967	26.6115	26.5092	26.2263	26.0954	25.8483	26.4469	26.4289	26.898	26.766	26.6774	26.631	26.2858	26.3481	26.4865	26.1111	26.149	26.0475	26.4368	26.5765
P49443:PPM1A_MOUSE	27.328	27.5751	27.3186	27.3592	27.7991	27.3727	27.3097	27.478	27.3896	27.0375	27.4542	27.2077	27.3539	27.0759	27.3541	27.2615	28.2392	27.5796	27.4145	27.4688	27.6859	27.5372	28.1379	27.544	27.3953	27.3743	27.4508	27.3339	27.5197	27.5609	27.1631	27.3882	27.2457	27.2185	27.2667	27.7443	27.2665	27.4534	27.4281	27.4067	27.6025	27.4483	27.4278	27.1866	27.0657	27.6871	27.6924	27.3729	27.5023
P49446:PTPRE_MOUSE	24.7053	25.2277	24.7246	24.6698	25.4461	24.8396	24.6404	24.1735	24.3036	24.6497	24.4276	24.5936	24.0133	24.626	24.3675	24.9188	25.4586	24.898	24.5872	25.321	24.797	24.4348	25.3633	24.5768	24.8882	25.104	24.4825	24.6744	25.3745	24.6056	24.2775	24.9213	25.1942	24.7596	24.4705	25.1002	24.5664	25.4944	24.9989	25.0323	24.851	24.912	24.3277	25.0658	24.1979	24.6727	24.9453	24.6953	25.2328
P49586:PCY1A_MOUSE	22.7471	22.7255	22.8889	23.196	23.5063	23.0649	22.4747	23.2124	23.1029	22.6853	23.0893	23.0555	23.1683	23.0539	22.7639	22.9356	21.7445	23.5426	23.5128	23.2194	22.7687	23.1328	24.2676	23.6543	23.3307	23.091	23.6952	23.3773	23.7951	23.4882	23.4718	23.2909	23.3763	23.2626	22.8077	23.1554	23.0788	23.2149	23.8477	22.983	23.1795	23.5627	23.5366	23.1516	22.7453	23.3703	23.5631	23.3483	23.2708
P49615:CDK5_MOUSE	28.0921	28.4875	28.0621	28.0173	28.4638	28.1624	27.9612	28.0272	28.1338	27.7859	27.9912	27.9838	27.7875	27.8342	27.9756	28.3759	28.7404	28.1499	28.1068	28.4228	28.379	28.1327	28.6759	28.1484	28.0634	28.7149	28.2061	27.9811	28.2335	28.1974	27.9649	28.0711	27.9713	27.9636	27.7306	28.4666	28.446	28.5497	28.3431	28.3862	28.3624	27.8793	28.0475	27.8768	27.77	28.546	28.7069	27.8575	28.0598
P49722:PSA2_MOUSE	27.7253	27.7551	27.5646	27.7117	28.0941	27.6818	27.8951	27.8169	27.8914	27.3598	27.6428	27.5005	27.7191	27.5329	27.5878	27.5124	27.6798	27.9005	27.6575	27.7175	28.0795	27.7603	28.0602	27.7604	27.605	27.9465	27.7384	27.6527	27.9898	27.9534	27.5738	27.754	27.6082	27.4883	27.3844	28.0366	27.6047	27.6649	27.8075	27.681	27.3212	27.5373	27.6859	27.5175	27.705	27.5108	27.4966	27.8113	28.0436
P49813:TMOD1_MOUSE	26.2787	26.0952	26.3924	26.4199	27.2743	26.3564	26.3406	26.1698	26.3946	26.2845	26.8329	26.3568	25.8378	26.2106	26.0762	25.8646	28.9428	26.2476	26.1732	27.2112	26.7063	26.5749	27.1345	26.1248	26.0997	25.6524	26.278	25.8575	26.4264	26.6233	25.8713	26.2724	26.0889	26.3051	26.8948	26.9135	25.8879	26.2217	25.6069	25.4411	25.0926	24.5417	25.6597	25.5491	27.0681	24.7407	24.937	25.8813	26.5047
P49817:CAV1_MOUSE	22.304	23.5699	21.9672	22.0227	22.311	21.9336	23.1173	21.7778	22.3459	20.183	20.9834	23.1324	22.5941	20.0531	23.2597	22.1104	22.906	20.4379	21.7489	21.3351	22.4434	22.3582	21.689	22.3204	20.9753	21.414	22.443	22.037	20.8182	21.7902	25.7963	22.0941	20.5374	20.3672	20.1756	23.352	22.4511	22.4253	20.1931	23.5112	23.5384	21.8749	23.2769	22.1037	20.9305	22.1341	22.93	22.4746	21.9885
P49945:FRIL2_MOUSE	24.4115	25.1175	24.2952	24.2464	25.4064	24.1215	24.6356	23.6915	24.6226	23.2705	24.156	24.6369	23.6845	23.2577	24.1309	23.6908	23.1044	23.3329	23.2184	23.518	23.3087	24.0544	23.772	23.5477	23.614	23.1742	24.6903	24.2982	24.2521	23.8358	24.0676	23.6426	23.7398	23.3358	23.4363	24.5169	23.8666	24.9514	24.6667	24.9361	24.8472	25.0584	24.9987	23.8067	23.5026	24.5487	24.8149	24.0462	23.6123
P49962:SRP09_MOUSE	24.4188	24.7007	24.648	24.5367	25.0595	24.5885	24.2384	24.3405	24.6004	24.1355	25.4298	24.3258	24.5784	24.1832	24.5843	24.5267	25.97	24.3272	24.9327	25.4952	25.2135	24.8271	24.8576	24.9692	24.8262	24.5115	24.5711	24.5768	25.0648	25.1568	24.6331	24.8157	24.5665	23.8257	23.8285	24.8361	24.1968	23.8898	25.0754	24.6031	24.5613	24.3243	24.6008	24.9658	24.3169	24.902	25.0754	24.6869	24.7632
P50096:IMDH1_MOUSE	24.8085	24.5009	24.3368	24.9979	24.5751	24.8528	25.6267	24.4854	24.9614	24.1451	23.8003	24.9011	25.6104	24.9048	25.1911	24.7403	23.4102	25.1171	25.1936	24.6237	25.7727	25.4076	26.5437	24.8931	23.9787	24.5602	24.9036	24.9781	25.1439	25.2702	24.5698	24.8495	24.3572	24.2864	24.1034	25.5825	25.3279	24.7709	26.1127	25.8363	24.7469	24.1149	25.4123	24.8335	23.9347	23.0361	24.048	24.6076	25.1969
P50114:S100B_MOUSE	26.5931	26.4864	26.6243	26.6795	26.4689	26.3419	27.091	26.3095	26.4538	26.3413	26.8837	26.7859	27.2905	26.1727	26.3118	26.4143	25.1317	26.2303	27.1316	26.7226	26.5151	26.6289	26.9988	26.2531	26.4588	26.9544	27.0788	26.9475	27.0426	27.5254	26.7726	26.8059	26.5394	26.4987	26.1104	25.9731	26.8893	26.6714	27.2637	27.2946	27.2893	27.1034	27.0659	27.0403	26.9362	27.1135	27.181	27.4883	26.7549
P50136:ODBA_MOUSE	26.7008	26.7759	26.6015	26.6759	27.0412	26.555	26.7574	27.0029	26.8267	26.4434	26.869	26.3177	27.2461	26.0985	26.6848	26.3955	27.5232	26.3598	26.8418	26.9692	27.2829	26.5524	26.2252	26.5337	26.7028	26.8075	26.904	26.59	26.4998	26.6809	26.9629	26.761	26.7192	26.6233	26.5353	26.4952	26.3785	26.4067	26.5845	26.8558	26.6716	26.6522	26.8636	26.1384	26.3005	26.5848	26.7918	26.5938	26.8692
P50153:GBG4_MOUSE	27.127	27.7682	26.8581	27.0665	28.2951	26.8791	27.3034	26.168	27.2817	26.1548	26.7047	26.8048	27.187	25.9792	26.9983	26.2437	26.0208	25.8163	26.6226	26.0686	26.7211	26.6029	25.8249	26.1356	25.9804	26.5352	27.4869	26.8288	26.6056	26.4713	26.1145	26.0739	24.9999	24.7836	24.7542	26.4496	25.5906	25.6054	26.4645	26.8889	27.172	27.5165	26.8079	26.2427	26.1583	26.6883	26.6167	27.0252	25.6896
P50171:DHB8_MOUSE	25.6826	26.0457	25.8236	25.9547	26.2005	25.9382	25.2989	25.2255	25.5462	25.8397	25.5744	25.8347	26.0017	25.7819	26.2873	25.4831	25.5853	25.6891	25.164	25.8216	25.9284	25.6361	26.2089	25.8015	25.7923	25.7441	25.5363	25.8803	26.3394	25.4836	25.4609	25.7671	25.8295	25.5276	25.0426	25.3414	25.906	26.2091	26.0487	25.3124	25.4203	25.6299	26.0721	25.8462	24.9546	25.5325	25.4461	25.7296	26.0883
P50172:DHI1_MOUSE	20.5794	21.3347	21.0058	21.2549	21.1596	20.5594	20.428	20.8039	20.7984	19.7564	20.8818	22.0504	21.8217	19.988	20.4103	20.6798	19.3835	20.1714	20.9484	21.0604	20.2	20.5832	20.2522	20.6664	20.9256	22.6619	22.9639	21.3966	21.521	20.4419	21.4554	21.1984	20.6462	19.9492	20.0335	20.1798	20.8376	21.1619	20.8242	21.0917	21.3384	20.0699	21.6944	21.0637	20.2123	19.8144	20.2319	21.6713	22.1574
P50247:SAHH_MOUSE	27.253	27.4946	27.2858	27.3387	27.9307	27.324	27.2066	27.154	27.3438	26.9668	27.2085	27.4735	27.0004	26.9503	27.24	27.175	27.7806	27.49	27.395	27.5318	27.5815	27.4237	27.9164	27.4294	27.3083	27.0244	27.3616	27.323	27.2307	27.4364	27.5372	27.5442	27.5505	27.1896	26.9975	27.629	27.304	27.6967	27.7741	27.6379	27.7763	27.5896	27.6291	27.3492	27.022	27.6984	27.9532	27.5262	27.5905
P50396:GDIA_MOUSE	32.4868	32.6945	32.3627	32.5233	33.0412	32.553	32.4037	32.4632	32.5973	32.2518	32.1916	32.313	32.3767	32.3625	32.4622	32.346	32.9407	32.8457	32.6491	32.6413	32.7829	32.5951	33.134	32.726	32.4357	32.4925	32.6291	32.4697	32.7513	32.8206	32.347	32.6566	32.4538	32.2233	32.0246	32.7985	32.2243	32.4184	32.7079	32.5084	32.4623	32.3883	32.5376	32.399	32.2017	32.6695	32.727	32.5831	32.9502
P50427:STS_MOUSE	20.8606	20.5095	19.4662	19.8217	19.3501	20.1652	21.7605	22.0081	22.2805	18.8921	18.9132	19.5498	21.6566	18.7304	21.019	21.5614	19.5413	19.2066	21.5033	19.4314	20.9433	21.7617	15.5254	21.7298	18.6409	22.0847	21.8028	20.1566	19.7824	21.2173	22.2072	20.3541	18.135	18.7663	18.9103	20.5389	21.5227	19.277	18.7964	22.335	21.4856	18.9817	21.5584	19.1903	19.8879	20.3869	20.6844	20.6223	20.6819
P50428:ARSA_MOUSE	23.662	23.5927	23.6007	23.9543	24.2456	23.729	23.7812	23.4293	24.0543	23.2198	23.7563	23.834	24.0928	23.6447	23.4904	23.5352	23.2797	23.575	24.0149	24.1599	23.8801	24.1157	24.2804	23.8575	23.8259	24.0408	24.36	23.9532	24.0286	24.1516	24.1951	24.0241	23.8349	23.3646	23.2768	23.9585	23.8322	23.2	24.0063	24.2475	24.2304	23.8241	24.0063	23.8354	23.832	24.1382	24.272	24.1341	24.0719
P50429:ARSB_MOUSE	26.3157	26.2799	26.1247	26.2425	26.7609	26.2301	26.4283	26.2063	26.3777	26.1768	26.1328	25.9095	26.2063	26.0933	26.244	25.8223	26.8037	26.3257	26.1687	26.4375	26.2982	26.1782	26.7945	26.385	26.352	25.9907	26.2263	26.0883	26.4591	26.1894	26.6151	26.4731	26.5389	26.2363	25.9482	26.5586	26.2025	26.5597	26.7267	26.0601	25.9445	25.7036	26.196	25.9125	25.7579	25.5749	25.7649	26.5113	26.7441
P50431:GLYC_MOUSE	22.1262	22.1662	22.0184	22.2527	22.2922	22.007	22.2646	22.1534	22.2059	21.8681	21.5355	22.5036	22.0691	22.146	21.731	21.8588	20.4696	21.971	22.4193	22.3031	22.1807	22.0461	22.4007	21.9855	21.8941	22.4886	22.4202	22.3475	22.3523	22.4389	22.1874	22.246	22.0115	22.1874	21.7928	22.5367	22.1688	21.5201	22.6791	22.6422	22.3316	22.5903	22.2214	22.4771	21.918	22.0814	22.0228	22.3785	22.4354
P50446:K2C6A_MOUSE	25.8769	26.1342	26.0204	26.8336	30.7842	27.0227	27.2348	25.6622	24.6889	25.4497	27.5056	24.9919	26.402	25.1563	25.9335	26.2168	29.3252	24.9979	26.0969	26.4545	26.3758	26.0951	25.6023	27.2096	25.5087	24.9118	24.5184	26.1219	27.4709	26.7574	28.9245	26.5568	29.0737	25.4968	31.1199	29.6254	26.0746	28.0185	26.2877	25.8129	26.3248	27.9599	26.0698	26.4056	25.878	25.3991	26.0205	25.0022	27.0476
P50516:VATA_MOUSE	32.5378	32.7373	32.4177	32.5394	33.0109	32.5324	32.4818	32.5162	32.682	32.2499	32.2912	32.3923	32.4422	32.3121	32.542	32.2646	32.942	32.5903	32.5522	32.6786	32.8393	32.6629	33.0619	32.5396	32.3612	32.5288	32.7902	32.4698	32.6748	32.8858	32.2956	32.6222	32.5995	32.3604	32.1745	33.0884	32.3701	32.9707	32.6085	32.4224	32.4086	32.3137	32.45	32.383	32.2017	32.3069	32.3348	32.5062	32.9511
P50518:VATE1_MOUSE	30.8466	31.1617	30.7913	30.8986	31.5861	30.8955	30.7287	30.6539	30.9283	30.5677	30.8262	30.6097	30.8089	30.5896	30.781	30.6254	31.6255	30.3778	30.7674	31.1829	30.7925	30.8074	31.3313	30.8125	30.8106	30.7473	30.9613	30.7127	30.7832	30.7639	30.5994	30.7882	30.9765	30.6161	30.5784	30.9147	30.7153	31.5565	30.8994	30.777	30.8805	30.7318	30.6986	30.5184	30.5832	30.7437	30.6363	30.7019	30.6968
P50543:S10AB_MOUSE	22.6379	21.7275	21.3487	21.5095	22.3589	22.0519	23.77	21.4316	23.3459	21.7083	22.3256	19.6334	22.215	21.8308	22.2301	21.788	22.4582	19.1174	23.2289	21.2705	NA	23.1655	20.7878	23.4071	19.8343	19.3188	23.4447	21.2377	18.3981	22.7696	25.3881	22.7398	22.0048	19.6235	20.4426	23.331	21.6195	22.5714	20.2586	21.7149	21.4261	21.6297	22.2748	20.4753	22.0689	22.0532	22.255	23.7925	23.5065
P50544:ACADV_MOUSE	26.3735	26.6435	26.5639	26.6834	26.938	26.4842	26.4145	26.2854	26.2887	26.1473	26.5079	26.9568	26.6993	26.1394	26.2119	26.6473	26.7627	26.1904	26.376	26.4981	26.8477	26.5103	27.0387	26.1368	26.17	26.7129	26.8647	26.6496	26.529	26.497	26.9497	26.4807	26.0578	26.2046	26.2802	27.3571	26.1793	26.3523	26.3073	26.513	26.6695	26.668	26.666	26.6739	26.2093	26.7369	26.9644	26.6354	26.7285
P50571:GBRB1_MOUSE	27.1775	27.5886	26.9898	27.0318	27.2722	27.1629	27.1118	27.4343	27.2938	26.7158	26.6915	26.9634	27.0173	26.8741	27.1156	27.3898	26.7584	26.7145	27.3794	27.4956	27.6272	27.3083	27.5024	27.3202	26.8549	26.8996	27.2592	27.1239	27.0883	27.5687	27.2915	27.2759	27.0359	27.0876	26.9599	28.2364	27.3682	27.6671	26.8682	27.6015	27.7054	27.2257	27.4295	27.134	26.8114	26.9139	27.0816	27.354	27.497
P50580:PA2G4_MOUSE	28.14	28.1709	27.9633	28.2381	28.7772	28.3177	27.9482	28.3329	28.4625	27.9785	27.9615	27.7423	28.3043	28.1285	28.307	28.058	28.3303	28.1624	28.3928	28.5476	28.6787	28.2193	28.6669	28.4025	28.2111	28.1326	28.2405	28.0791	28.3554	28.4366	28.0489	28.3169	28.1959	28.0677	27.9205	28.3357	28.1922	28.3851	28.4463	28.2121	28.0437	27.9223	28.1163	27.8231	27.977	27.9436	28.0816	28.1904	28.5232
P50608:FMOD_MOUSE	18.6178	20.6587	20.8423	21.9605	23.1331	19.6313	17.6206	17.6385	17.9776	18.2144	19.663	24.8329	20.2846	19.5915	16.9802	18.8205	17.9799	NA	16.6015	NA	17.6397	19.4855	19.7208	18.4356	19.4058	19.2405	18.0393	20.7498	19.0441	19.5854	25.6927	19.4949	17.9697	18.6313	17.6813	22.1686	18.9852	18.7529	NA	22.0735	19.9755	21.5293	20.5316	22.1446	17.8198	19.1906	20.4021	18.5656	19.4499
P51150:RAB7A_MOUSE	29.9325	30.1215	29.7714	29.8992	30.348	30.0473	29.9342	29.9873	30.0515	29.623	29.67	29.6713	29.8579	29.7199	30.0453	30.0761	30.2339	30.1731	30.1563	30.281	30.5492	30.1389	30.393	30.1544	29.8687	30.2721	29.9255	29.8093	30.2179	30.2957	29.8775	30.093	29.9779	29.7821	29.676	30.1984	30.0989	30.5314	30.193	29.9663	29.9776	29.6884	29.7036	29.6899	29.7619	30.0708	30.1671	29.8702	30.2081
P51163:HEM4_MOUSE	23.9068	23.8868	23.534	23.8452	24.6056	24.0733	23.8364	23.8875	24.3585	23.5453	23.1933	23.5106	23.51	23.7547	24.1976	23.7354	23.6933	23.8185	24.2037	23.9521	24.2523	23.9103	24.1054	24.1128	24.0287	23.8536	24.0445	23.7443	23.8023	23.7628	23.6557	24.1627	24.2644	23.8845	23.4372	23.8075	23.4345	23.61	24.3878	23.8326	23.6081	23.7389	23.8172	23.7762	23.6396	23.6448	24.2003	24.2853	24.5183
P51174:ACADL_MOUSE	27.7375	28.1896	28.1974	28.2604	28.3796	27.8112	27.8087	27.6436	27.6187	27.3331	28.2759	28.991	28.3718	27.2993	27.8446	27.7214	28.3484	27.461	27.507	27.8066	28.1529	27.79	28.1278	27.3221	28.0041	28.8023	29.0891	28.4574	28.3578	27.8175	28.0907	27.7223	27.344	27.2589	27.3541	28.362	27.4203	27.6798	27.8835	28.609	28.8817	28.4024	28.7759	28.3721	27.4189	28.1941	28.4264	27.8355	27.9365
P51175:PPOX_MOUSE	22.239	22.188	22.2069	22.3268	22.5002	22.3103	22.8847	22.2365	22.2339	21.6493	22.4034	22.5871	22.3899	21.8301	22.8114	22.0994	21.9454	22.0948	22.1682	22.1585	22.3693	21.9002	23.2237	21.8232	22.0624	22.1124	22.3604	22.3999	22.1732	20.9327	22.4026	22.195	21.6871	21.9053	21.8401	21.723	21.1233	21.0351	21.7123	22.5853	23.0387	22.9176	22.8915	22.0495	22.4675	22.6963	22.9344	22.7584	22.0877
P51410:RL9_MOUSE	27.6019	27.5008	27.5718	27.7562	28.0562	27.8482	27.4754	27.9231	27.775	27.6563	27.6819	27.4482	27.8481	27.6724	27.9992	27.6652	28.3135	28.0305	27.9187	28.1578	28.5079	28.0052	28.6582	28.0378	27.6593	27.9179	27.8847	27.7191	27.9955	28.1173	27.6431	27.871	27.6583	27.7639	27.8191	28.3002	27.954	28.0483	27.4486	27.5644	27.6428	27.5474	27.7351	27.6213	27.7322	27.7401	27.7602	27.7421	27.9116
P51432:PLCB3_MOUSE	22.6318	22.0499	22.6063	22.9936	23.269	22.8121	23.1322	22.8041	22.7814	22.5638	22.5506	23.261	22.6722	22.7722	23.005	22.2021	22.9229	22.8578	22.6097	22.8567	23.2614	23.3448	23.4031	22.6124	22.8051	21.4842	23.1999	23.0827	23.3007	23.3282	23.1595	22.9881	22.8827	23.0553	22.148	23.6127	21.7972	22.6345	23.2072	23.0907	22.5291	23.0588	22.8167	23.5797	22.9641	22.4648	21.7537	22.7877	23.5289
P51569:AGAL_MOUSE	19.305	18.316	18.7665	19.1262	18.7197	19.2025	18.8156	18.8441	19.4721	20.6164	19.1213	17.0122	20.4671	20.3059	NA	18.5818	NA	19.6396	18.6667	17.7722	17.2638	19.6172	20.4286	19.4217	NA	19.9791	19.0631	19.1156	20.3114	18.7189	NA	18.5907	19.2144	20.1132	19.118	NA	19.0524	18.8053	19.4729	19.5904	18.9604	19.1216	17.4328	19.2106	19.0291	18.4277	16.5607	17.1206	NA
P51655:GPC4_MOUSE	23.6129	24.3076	23.8244	24.0669	24.6277	23.9069	22.8479	22.7075	23.8595	23.4366	23.9336	23.6196	24.2377	23.7824	23.3279	23.8897	24.2902	24.0557	23.4084	23.3334	22.8614	22.908	24.23	23.7468	24.5077	25.0229	25.1212	24.0083	24.6797	23.4586	24.8003	24.414	23.7451	23.1585	22.7016	23.5438	23.6755	24.2604	24.7149	24.1995	23.6449	22.6526	23.7453	24.2277	23.0352	23.8877	23.7695	25.2337	25.9998
P51660:DHB4_MOUSE	26.9817	27.3301	26.9494	27.1268	27.626	26.9786	27.1936	27.0139	26.9498	26.4532	27.0288	26.9855	27.3235	26.5721	27.007	26.7095	27.384	27.1355	27.1706	27.1288	27.5404	27.2085	28.1767	27.3669	27.0443	27.0803	27.3498	27.1773	27.0438	27.2313	27.5174	27.3047	26.9906	26.7842	26.8832	27.2687	27.0511	27.5631	27.4207	27.4174	27.7009	27.4254	27.6189	27.0993	26.6945	27.7559	27.9196	27.4834	27.4666
P51791:CLCN3_MOUSE	23.527	23.9552	23.4169	23.669	24.6443	23.7503	23.5188	23.749	23.7197	22.9144	23.6124	23.1857	23.6903	23.1559	23.7655	23.4354	23.8897	23.0491	24.0007	24.2034	24.2142	23.465	23.7657	23.8438	23.9839	23.5543	24.1454	23.6547	23.2347	23.6239	23.9678	23.8962	24.0015	23.3895	23.6576	24.0399	24.0238	24.5796	23.6769	23.7789	23.9735	24.0945	24.1016	23.6293	23.9519	23.9497	23.8049	23.9224	23.7595
P51807:DYLT1_MOUSE	19.7237	NA	18.6248	19.7852	18.73	19.386	20.0732	20.4115	19.9613	19.1365	17.0319	19.7059	20.8165	19.8882	19.8239	19.1017	16.8363	20.6977	19.6288	18.1483	17.9355	17.8753	NA	19.9096	19.8022	21.0137	19.2876	19.8269	19.3887	19.8132	20.7309	19.6853	20.2074	19.6757	18.0901	19.3935	19.983	18.7224	21.0399	19.3389	20.6785	19.4804	20.0234	20.024	19.494	19.5653	20.7504	19.7401	18.8104
P51830:ADCY9_MOUSE	25.6513	25.6474	25.5351	25.734	26.0892	25.6904	25.7621	25.8441	25.7467	25.449	25.8545	25.1895	26.0516	25.6057	25.5015	25.5655	26.734	25.7873	25.9912	25.9859	26.2575	25.7395	26.2717	26.0211	25.5225	25.6771	25.9664	25.5806	25.3665	25.9263	26.7462	26.2417	26.5021	25.918	25.934	26.9415	25.9573	26.8578	26.582	25.7152	25.1361	25.1387	25.4855	25.8414	25.9537	25.1282	25.2005	26.0444	26.4213
P51855:GSHB_MOUSE	24.8092	24.8396	24.7861	25.0004	25.2526	24.7361	25.1179	24.6139	24.6136	24.6656	24.4726	25.1664	24.8259	24.7568	24.6158	24.3193	24.3848	25.1689	25.1272	25.1356	24.7246	24.7433	24.8362	25.093	25.2694	24.3247	25.1454	25.0017	25.2588	25.0145	25.5419	25.3332	25.3516	24.882	23.9909	25.1549	24.6157	24.5158	25.9312	24.6611	24.6955	24.8402	24.9634	25.0567	24.6489	24.5775	24.8393	25.4069	25.763
P51859:HDGF_MOUSE	27.2038	26.877	27.1639	27.1662	27.378	27.2839	27.2544	27.1891	27.407	27.2767	27.2917	27.2103	26.9931	27.0832	27.5062	27.1683	27.7397	27.1758	27.3977	27.5668	27.3604	27.3041	27.7848	27.4643	27.4038	26.8507	27.2566	27.1863	26.951	27.2377	27.0312	27.354	27.4224	27.085	26.8352	27.1932	27.1641	27.187	27.2952	27.3044	27.5302	27.3735	27.4024	27.2204	27.0421	26.8558	27.0239	27.2611	27.5785
P51863:VA0D1_MOUSE	30.6486	30.9075	30.4178	30.5058	30.9135	30.553	30.7383	30.6886	30.7993	30.1494	30.2316	30.3827	30.6174	30.1094	30.6765	30.5126	31.4889	30.1666	30.4212	30.5319	31.0007	30.9166	30.9908	30.4238	29.9945	30.5809	30.8173	30.4712	30.6403	31.0798	29.9133	30.3599	29.9669	30.0445	30.1099	31.2442	30.1612	30.6228	29.9133	30.3887	30.3844	30.28	30.5133	30.409	30.4215	30.1467	30.1455	30.4649	30.8944
[truncated: 4,040 more rows]
[truncated: 159 more columns]
