# Supplementary material for: In-depth mapping of protein localizations in whole tissue by micro-scaffold assisted spatial proteomics (MASP)
Source: Nat Commun. 2022 Dec 14;13:7736. doi: 10.1038/s41467-022-35367-2 (PMC9751300; doi:10.1038/s41467-022-35367-2)
Supplement: Supplementary file 6 — Supplementary Data 2 [file 41467_2022_35367_MOESM6_ESM.xlsx]

## Sheet: Supplementary Data 2
Supplementary Data 2: The spatial locations of the micro-specimens
						A6	A5	A4		A3	A2	A1
				B10	B9	B8	B7	B6	B5	B4	B3	B2	B1
			C13	C12	C11	C10	C9	C8	C7	C6	C5	C4	C3	C2	C1
	D15	D14	D13	D12	D11	D10	D9	D8	D7	D6	D5	D4	D3	D2	D1
	E17	E16	E15	E14	E13	E12	E11	E10	E9	E8	E7	E6	E5	E4	E3	E2	E1
F18	F17	F16	F15	F14	F13	F12	F11	F10	F9	F8	F7	F6	F5	F4	F3	F2	F1
G18	G17	G16	G15	G14	G13	G12	G11	G10	G9	G8	G7	G6	G5	G4	G3	G2	G1
H17	H16	H15	H14	H13	H12	H11	H10	H9	H8	H7	H6	H5	H4	H3	H2	H1	H0
I18	I17	I16	I15	I14	I13	I12	I11	I10	I9	I8	I7	I6	I5	I4	I3	I2	I1
J18	J17	J16	J15	J14	J13	J12	J11	J10	J9	J8	J7	J6	J5	J4	J3	J2	J1
	K17	K16	K15	K14	K13	K12	K11	K10	K9	K8	K7	K6	K5	K4	K3	K2	K1
		L16	L15	L14	L13	L12	L11	L10	L9	L8	L7	L6	L5	L4	L3	L2
		M15	M14	M13	M12	M11	M10	M9	M8	M7	M6	M5	M4	M3	M2
				N11	N10	N9	N8	N7	N6	N5	N4	N3	N2	N1
