# Supplementary material for: In-depth mapping of protein localizations in whole tissue by micro-scaffold assisted spatial proteomics (MASP)
Source: Nat Commun. 2022 Dec 14;13:7736. doi: 10.1038/s41467-022-35367-2 (PMC9751300; doi:10.1038/s41467-022-35367-2)
Supplement: Supplementary file 7 — Supplementary Data 3 [file 41467_2022_35367_MOESM7_ESM.xlsx]

## Sheet: Supplementary Data 3
Supplementary Data 3: KEGG pathways of the 5019 proteins quantified by MASP
*Percentage was calculated by count/Pop Hits
Category	Term	Count	Pop Hits	Percentage*	Genes	PValue	Fold Enrichment	Bonferroni	Benjamini	FDR
KEGG_PATHWAY	mmu01100:Metabolic pathways	727	1619	0.449043	Q9CR68, Q921H8, Q9CR61, O70250, Q9CQU0, O70252, P50136, Q9R1J0, Q9R0H0, Q8BML9, Q99LH2, Q9WUB3, Q80V26, P16460, Q8BTZ7, Q9EPL9, Q9DBT5, Q91VT4, Q2TBE6, Q9D358, Q91VS7, Q9D114, P97355, Q920E5, Q924M7, Q9D593, Q9CQT1, Q9CR51, P54869, P17439, Q80UP3, P53657, Q571F8, Q9DB25, P17563, Q8K183, P29416, Q8BTY1, Q3UIU2, Q91W43, Q9DB20, Q91WT9, Q9Z0R9, Q6P3D0, Q9D1Q4, Q5RJG7, P97324, Q922H4, Q9CPQ8, Q80W21,…	8.85034e-45	1.49464	2.93831e-42	4.89719e-43	2.5961e-43
KEGG_PATHWAY	mmu05022:Pathways of neurodegeneration - multiple diseases	299	471	0.63482	Q9CR68, A2AQ07, Q61315, Q9CR61, P12657, Q99LY9, O08788, Q05A62, Q3V132, Q80W47, Q9Z1B3, Q9CQD1, P63328, Q9Z2U1, P48962, P56480, Q9WUB4, Q9Z2U0, P05213, P05214, Q8BK63, Q61327, Q99LX0, P12787, P04925, Q3UX10, Q9CQC7, Q9DBS5, O88447, P42859, O88448, P00416, Q91W40, O88685, P46412, P43024, Q3UIU2, Q91Y86, Q9DB20, Q61411, Q921F2, Q91VR7, Q811U4, Q6PF93, P03921, Q8VDM4, P70444, Q91WD5, Q7TQH0, Q9CPQ1,…	3.71868e-53	2.11301	1.2346e-50	6.17301e-51	3.27244e-51
KEGG_PATHWAY	mmu05014:Amyotrophic lateral sclerosis	249	369	0.674797	Q9CR68, A2AQ07, Q8BL97, Q9CR61, Q63850, Q99LY9, O08788, Q05A62, Q80W47, Q9CQD1, P63328, Q9Z2U1, P56480, Q9WUB4, Q9Z2U0, P05213, P05214, P12787, Q3UX10, Q9CQC7, Q9DBS5, O88447, O88569, O88448, P00416, Q91W40, O88685, Q9Z2V5, P46412, P43024, Q3UIU2, Q9DB20, Q921F2, Q91VR7, Q6PF93, P03921, Q8VDM4, P70444, Q91WD5, Q7TQH0, Q9CPQ1, Q8R2U0, P61164, Q9D3D9, P56382, Q9D6J6, Q8C570, Q91VR2, Q9D6J5, Q9DCT2,…	2.78597e-51	2.24607	9.24941e-49	3.08314e-49	1.63443e-49
KEGG_PATHWAY	mmu05010:Alzheimer disease	232	383	0.605744	Q9CR68, A2AQ07, Q61315, Q9CR61, P12657, Q99LY9, Q3V132, Q80W47, Q9Z1B3, Q9QXJ1, P63328, Q9Z2U1, P48962, P56480, Q9Z2U0, P05213, P05214, Q8BK63, P12787, Q3UX10, Q9CQC7, Q9DBS5, O35598, O88447, O88448, P00416, Q91W40, O88685, P43024, Q3UIU2, Q91Y86, Q9DB20, Q61411, Q6PF93, P03921, Q8VDM4, P56818, P70444, Q91WD5, Q9CPQ1, A2AGL3, Q9D3D9, P56382, Q9D6J6, Q91VR2, Q9D6J5, Q9DCT2, Q9CPP6, P97450, P03930,…	3.02767e-36	2.01623	1.00518e-33	1.43598e-34	7.61242e-35
KEGG_PATHWAY	mmu05016:Huntington disease	214	302	0.708609	Q9CR68, A2AQ07, Q9CR61, P17427, Q99LY9, O08788, P17426, Q05A62, Q3V132, Q80W47, Q9Z1B3, Q9Z2U1, P48962, P56480, Q9WUB4, Q9Z2U0, P05213, P05214, P12787, Q3UX10, Q9CQC7, Q9DBS5, Q9JM63, O88447, P42859, O88448, P00416, Q91W40, O88685, P46412, P43024, Q3UIU2, Q91Y86, Q9DB20, Q6PF93, P03921, Q8VDM4, Q91WD5, Q9CPQ1, Q8CFI7, P61164, Q9D3D9, P56382, Q9D6J6, Q91VR2, Q9D6J5, Q9DCT2, Q9CPP6, P97450, P03930,…	2.29429e-49	2.35862	7.61704e-47	1.52341e-47	8.0759e-48
KEGG_PATHWAY	mmu05012:Parkinson disease	205	264	0.776515	Q9CR68, A2AQ07, Q9CR61, Q99LY9, Q3V132, Q9DC51, Q9Z2U1, P48962, P56480, Q9Z2U0, P05213, P05214, Q61327, Q99LX0, P12787, Q3UX10, Q9CQC7, Q9DBS5, Q8BRU6, O88447, P24529, O88448, P00416, Q91W40, O88685, P43024, Q3UIU2, Q91Y86, Q9DB20, Q811U4, P03921, Q6R0H7, Q8VDM4, Q91WD5, Q9CPQ1, A2AGL3, Q9D3D9, Q8CGK7, P56382, Q9D6J6, Q91VR2, Q9D6J5, Q9DCT2, Q9CPP6, P97450, P03930, Q91W29, Q64373, P68372, P11798,…	3.08747e-58	2.58464	1.02504e-55	1.02504e-55	5.43394e-56
KEGG_PATHWAY	mmu05020:Prion disease	197	268	0.735075	Q9CR68, A2AQ07, Q9CR61, Q99LY9, P49817, Q3V132, P63328, Q9Z2U1, P48962, P56480, Q9Z2U0, P05213, P05214, P12787, P04925, Q3UX10, P39688, Q9CQC7, Q9DBS5, O88447, O88448, P00416, Q91W40, O88685, P43024, Q3UIU2, Q91Y86, Q9DB20, P03921, Q8VDM4, Q91WD5, Q9CPQ1, A2AGL3, Q9D3D9, P56382, Q9D6J6, Q91VR2, Q9D6J5, Q9DCT2, Q9CPP6, P97450, P03930, Q63844, Q9WV60, Q91W29, P68372, P68373, P70677, Q60692, Q05144,…	2.11316e-49	2.44671	7.01569e-47	1.52341e-47	8.0759e-48
KEGG_PATHWAY	mmu04144:Endocytosis	175	272	0.643382	Q8BWG8, Q9WV32, G3XA57, O70492, O70493, Q91YJ2, Q8R4C2, A2A5R2, P17427, Q07113, P17426, Q9QX11, Q80U87, Q6P8X1, P49817, P17156, Q9JM76, Q8R0S2, P61021, Q60902, P47753, Q9CQD1, P47754, P61027, P47757, Q9DB34, Q6ZQK5, Q7TN29, Q8R0J7, Q62419, P16627, Q9R0Q6, Q9QWY8, P59999, Q8R1T1, P46935, P39054, Q8C863, P39053, Q80ZJ7, P56371, Q61411, Q9CQ26, Q9D620, Q9CX00, Q8CHU3, Q80YW0, Q8C0E2, O08967, P42567,…	6.33742e-32	2.14151	2.10402e-29	2.10402e-30	1.11539e-30
KEGG_PATHWAY	mmu05132:Salmonella infection	155	253	0.612648	P10639, Q61831, Q9WV32, P07901, A2AQ07, Q9WTX5, P16858, P70268, O35250, O08788, Q9QX11, Q61036, P63321, P63168, Q5KU39, Q9Z0Y1, Q7TMB8, Q9JM76, Q8VEH3, Q8CHG3, P61021, Q9CQD1, Q9D4H1, P07356, Q9WUB4, Q8R307, Q9JJZ2, P05213, P05214, Q8R5L3, P08207, Q9R0Q6, Q3UX10, P59999, Q3THE2, P84096, Q9DBS5, Q9ER71, P39054, O88447, O88448, Q91W40, P00015, Q9JHU4, Q91Y86, Q60960, Q61411, Q91VR8, Q91ZR2, Q6PF93,…	5.39753e-25	2.03921	1.79198e-22	1.27999e-23	6.78547e-24
KEGG_PATHWAY	mmu04714:Thermogenesis	154	231	0.666667	Q61037, P84309, Q9CR68, Q9R078, P97742, Q9CZW4, Q91WF3, O35099, Q9CR61, Q921H9, Q9JLN9, Q9Z0H3, Q99LY9, P68181, Q62245, Q9JKL4, Q6PDG5, Q6P9Z1, P56480, P62754, Q60631, P12787, Q03265, Q99MR0, Q9CWX2, P18653, P18654, Q9CXZ1, Q9CQC7, A2APY7, P00416, Q3TKT4, P43024, O88444, P47746, Q3UIU2, Q9DB20, Q61411, Q9WUT3, P03888, P03921, P56135, Q6R0H7, Q6DIC0, Q9CPQ8, Q8BRK8, Q91WD5, P32883, Q9CPQ1, Q8K2B3,…	1.11786e-30	2.21901	3.71129e-28	3.3739e-29	1.78857e-29
KEGG_PATHWAY	mmu05208:Chemical carcinogenesis - reactive oxygen species	146	222	0.657658	Q61831, Q9CR68, Q64669, O35099, Q9CR61, Q99LY9, Q62245, Q3V132, P48962, P56480, P30115, P10649, Q9D358, Q60631, Q91VS7, P12787, Q03265, Q9CXZ1, Q9CQC7, P00416, O09131, P43024, Q91WU5, Q91Y86, Q3UIU2, Q9DB20, Q61411, P51881, P03888, P03921, P15626, P35235, Q80W21, Q91WD5, P32883, Q9CPQ1, Q8K2B3, P00848, P34152, Q9D3D9, P56382, Q9D6J6, Q91VR2, Q9D6J5, Q9DCT2, P03893, Q9CQJ8, Q9CPP6, P24472, P97450,…	3.7167e-28	2.18902	1.23394e-25	9.49188e-27	5.03184e-27
KEGG_PATHWAY	mmu05415:Diabetic cardiomyopathy	141	211	0.668246	Q61831, Q9CR68, Q8R429, P16858, Q9CR61, P18242, Q9JLN9, Q99LY9, Q3V132, Q9Z1B3, P48962, P56480, Q923T9, P11859, P12787, P58389, Q03265, P35487, P35486, Q9CXZ1, Q9CQC7, O55143, P00416, P43024, P20444, Q91Y86, Q3UIU2, Q9DB20, P51881, Q922H2, P03888, P03921, P97324, Q91WD5, Q9CPQ1, Q8K2B3, P00848, P09470, Q9D3D9, P17809, P56382, P47856, P62137, Q9D6J6, Q91VR2, Q9D6J5, Q9DCT2, P03893, Q9CQJ8, Q9CPP6,…	2.8374e-28	2.22427	9.42016e-26	7.85013e-27	4.16152e-27
KEGG_PATHWAY	mmu04810:Regulation of actin cytoskeleton	117	220	0.531818	Q9ES28, Q9WV32, Q61315, Q8BKX1, P18760, P12657, Q5SW75, Q62245, Q61036, Q7TMB8, Q9JM76, Q9R0Q6, Q61165, P59999, Q3THE2, P62484, Q3UQ44, P61793, Q61411, Q91VR8, Q7TNR9, P28660, P53668, P32883, Q9DBR7, Q8BUR4, P61161, Q8VDD5, P34152, Q8K1X4, P27601, P62137, P27600, Q8R4H2, P05555, Q60610, Q63844, Q9CQ19, P04627, Q62470, Q61140, Q64010, P11276, Q05144, P43406, P62141, P60764, P08556, P28028, Q8CIN4,…	9.91397e-13	1.77016	3.29154e-10	1.09025e-11	5.77961e-12
KEGG_PATHWAY	mmu04723:Retrograde endocannabinoid signaling	115	148	0.777027	P84309, Q61831, Q91WF3, Q9CR61, Q99LY9, P68181, Q9Z1B3, O55017, Q8BHJ7, Q9DC51, P62874, Q9R0Y8, P29387, Q8BH82, Q9CXZ1, P62880, Q9CQC7, P62881, O35633, P63213, O88444, P47746, P20444, Q91Y86, Q3UIU2, P63216, P50153, Q61016, P03888, P03921, Q9JMF3, P97445, Q3TXX4, Q91WD5, Q61011, Q91WC9, P62812, Q6WQJ1, Q9D6J6, Q9CXP8, Q9D6J5, Q9DCT2, P03893, Q9CQJ8, Q9CPP6, Q63844, Q80SZ7, Q9Z2W8, P03899, P48542,…	1.38515e-32	2.58634	4.59871e-30	5.10968e-31	2.70875e-31
KEGG_PATHWAY	mmu00190:Oxidative phosphorylation	110	135	0.814815	Q9CR68, Q8BVE3, Q9D1K2, Q9CR61, P15920, P51863, Q99LY9, P56480, Q64436, P12787, Q9D593, Q9CR51, Q03265, Q9CXZ1, Q9CQC7, P00416, P00015, P43024, Q3UIU2, Q9DB20, Q99L60, P03888, P03921, P56135, Q9CPQ8, Q91WD5, Q9CPQ1, P57746, Q8K2B3, P00848, Q9D3D9, P56382, P62814, Q9D6J6, P62897, Q91VR2, Q9D6J5, Q9DCT2, P03893, Q9CQJ8, Q9CPP6, P97450, P03930, P03899, Q91W29, Q9D855, Q9CQZ6, P63082, Q9CQZ5, P52503,…	1.3974e-34	2.71212	4.63937e-32	5.79921e-33	3.07428e-33
KEGG_PATHWAY	mmu03010:Ribosome	110	179	0.614525	P62918, P97461, P62082, P47915, Q80ZK0, P63323, P62751, P86048, Q9D1B9, P62911, Q9D8P4, Q9D7N3, P25444, P47911, P63325, P62754, P97351, Q9CR57, Q9CPR5, Q9CQL4, Q9D1R9, Q6ZWY3, Q9JJI8, P14206, Q9CPR4, P62242, O55142, P62245, Q9DCU6, P84099, Q9D1I6, P62889, P60867, Q9CZM2, P53026, Q6ZWV3, P62892, Q9DB15, Q924T2, Q6ZWU9, Q99N93, P51410, Q9D338, P62270, P14148, Q99N96, Q9CQR2, Q9D1P0, Q99N95, Q9CPX7,…	4.53827e-18	2.04546	1.50671e-15	7.93004e-17	4.20388e-17
KEGG_PATHWAY	mmu04010:MAPK signaling pathway	107	294	0.363946	Q5F2E8, Q8BWG8, Q8VHW2, Q61831, P48453, P10637, O35099, P68181, Q62245, Q8CHG7, P17156, Q8R0S4, O55017, P63328, Q6ZQ29, Q9Z1S3, Q8BYC6, Q60631, Q61161, P16627, Q03145, Q62132, P14602, P18653, P18654, P54227, Q61290, O88602, P20444, Q91Y86, Q61411, Q8CC27, Q9WUT3, Q8CF89, P97445, Q9Z1L5, P32883, Q62073, P27600, P70392, Q63844, P04627, Q64010, P70677, Q04690, Q05144, P68404, Q99JI6, P60764, P08556,…	0.0139893	1.2114	0.990695	0.030963	0.0164141
KEGG_PATHWAY	mmu04141:Protein processing in endoplasmic reticulum	105	172	0.610465	Q9DCF9, Q61831, P07901, Q9WTX5, Q9WTX6, O35099, Q3U2P1, O08795, Q01405, P17156, Q8VEH8, Q9QZN4, P62878, P48722, Q9JJZ4, Q922R8, P60904, Q99KV1, Q6ZWY6, Q91YQ5, P16627, P14211, Q8VHE0, Q922Y1, Q9CQC9, Q8BMK4, O54734, Q6ZWX6, Q91Y86, Q9CQS8, Q9EPK6, Q80UW2, Q9CZ44, Q99NB8, Q62186, Q9ES00, P23927, Q8BU14, Q9JKR6, Q9WUD1, Q9D0F3, Q3TDQ1, P57759, Q9Z2G6, Q3UPL0, Q01853, Q9DC23, P20029, Q60739, P27612,…	5.34826e-17	2.03194	1.77562e-14	8.45535e-16	4.48236e-16
KEGG_PATHWAY	mmu05171:Coronavirus disease - COVID-19	105	247	0.425101	P62918, P97461, Q61831, Q9WVL2, P62082, Q00560, P47915, P63323, P62751, P86048, P62911, P25444, P47911, P63325, P42227, P62754, P97351, Q9CR57, Q9D1R9, Q6ZWY3, Q9JJI8, P14206, Q9CPR4, P62242, O55142, P62245, P84099, P62889, P20444, P60867, Q91Y86, Q9CZM2, P53026, Q6ZWV3, P62892, P09470, Q62073, Q6ZWU9, P51410, Q63844, Q8BH61, P97333, Q62077, P62270, P14148, Q9CQR2, P68404, P62264, Q6ZWN5, P62267,…	2.97578e-05	1.41495	0.00983109	0.00011365	6.0248e-05
KEGG_PATHWAY	mmu04360:Axon guidance	100	181	0.552486	P52795, P48453, P18760, Q5SW75, Q61036, O09126, O08553, Q9DC51, P63328, Q9EQF6, Q60629, O89026, Q923T9, Q812A2, Q99PH1, Q62413, Q03145, Q69ZX8, P39688, Q3THE2, Q8K4G5, Q03137, P20444, P54754, Q61411, P35235, O35393, P53668, P32883, Q61772, P70206, P70208, P70207, Q80UG2, P34152, Q8R4H2, P54763, Q63844, P54761, Q8CHT1, P97333, Q9WV60, Q9CQ19, P11798, Q62077, Q05144, Q8CJH3, P60764, P08556, Q8BL65,…	2.68136e-12	1.83896	8.90228e-10	2.54346e-11	1.34834e-11
KEGG_PATHWAY	mmu05034:Alcoholism	99	205	0.482927	P84309, P15209, P63094, P68181, Q62245, Q01097, Q91WA3, P63085, P63087, Q8BW75, Q9DC51, O88533, Q8R1M2, Q9D6P8, P31938, Q8C078, Q3THW5, P05132, Q60829, P84228, P63248, B2RSH2, P62874, Q60631, Q8CGP1, Q61327, P29387, P62806, Q64475, Q61120, P70696, Q64478, P62880, P62881, P63213, Q8BRU6, P24529, Q9Z2V5, C0HKE5, P08414, P63216, Q61411, P50153, Q61016, Q8CCK0, Q64524, Q6R0H7, Q9JMF3, P70288, Q61011,…	4.86194e-08	1.60743	1.61415e-05	2.88244e-07	1.52804e-07
KEGG_PATHWAY	mmu03040:Spliceosome	97	134	0.723881	Q9QXA5, Q8BL97, Q8QZY9, Q91YR7, Q923D5, Q923D4, Q62241, Q9D883, P17156, Q62093, P60335, Q9JIX8, Q6NV83, Q569Z5, P62996, P16627, Q62376, Q91VC3, Q3TIX9, Q9R1C7, Q99NB9, Q61656, Q9D868, Q6PFR5, Q9D0W5, Q91VJ5, Q62189, Q6ZWM4, P83870, P61327, Q9CSN1, P61979, P62309, Q3UYV9, Q8CGZ0, Q6PE01, Q99PV0, O08583, P62305, Q9JJW6, P62307, Q9D0E1, Q921M3, Q9CQI7, Q9DAW6, P26369, Q9Z315, Q62203, P59708, Q9Z1N5,…	1.51488e-23	2.40945	5.0294e-21	3.14338e-22	1.66637e-22
KEGG_PATHWAY	mmu05163:Human cytomegalovirus infection	96	256	0.375	Q61037, P84309, P48453, Q91WF3, Q9JLN9, Q62245, P68181, Q9Z1B3, Q9DC51, P63328, P62874, P42227, Q60631, P29387, P62880, P14211, P62881, P63213, P00015, O88444, P20444, P63216, Q61411, P50153, Q61016, Q6R0H7, Q9JMF3, P70444, Q61011, P32883, P34152, Q9QVP9, P27601, P62897, Q9CXP8, P27600, Q8R4H2, Q63844, Q80SZ7, Q9WV60, Q64010, Q61140, P70677, P18872, Q01341, Q05144, P68404, P43406, Q80TL1, P60764,…	0.00820128	1.24819	0.935045	0.0193108	0.0102371
KEGG_PATHWAY	mmu04530:Tight junction	95	167	0.568862	Q6P1F6, Q8CI43, Q61831, Q9WV32, Q61316, Q7TNP2, Q9R078, Q61879, O35099, Q9CPW4, P68181, Q99JY9, P63001, Q8CHG7, Q8BU31, Q9CVB6, Q9JM76, P09055, P61028, P62835, P05132, P62715, Q9JMC8, Q9JJZ2, Q9Z0U1, P05213, P05214, Q60598, Q9WTU6, Q60875, Q80U72, Q8CC35, P70175, O08638, Q9R0Q6, P63260, Q3UX10, P70336, P39447, P59999, P70335, Q3THE2, P46935, Q9QUI0, P57780, Q6RHR9, P63330, P17918, Q91Y86, Q7TPR4,…	1.018e-12	1.89347	3.37964e-10	1.09025e-11	5.77961e-12
KEGG_PATHWAY	mmu04024:cAMP signaling pathway	95	220	0.431818	P84309, Q61831, Q63932, Q8R429, Q9Z239, P10833, Q60823, O08908, Q91WF3, P63094, P35454, P12657, P68181, Q9R0H0, Q01097, P63001, P63085, P63087, Q9DC51, Q6PIE5, Q9D6P8, P31938, P62835, P05132, Q9EPL9, Q60829, Q923T9, B2RSH2, Q9WTU6, P28652, Q64518, Q8VDN2, P70336, Q9EQZ6, Q61165, P51830, P70335, Q9QUI0, O55143, P14094, O88643, O88444, P08414, Q91Y86, Q6PHZ2, Q61337, Q6R0H7, P45481, Q6PIC6, Q9WV18,…	3.60996e-05	1.43731	0.0119137	0.000136194	7.21992e-05
KEGG_PATHWAY	mmu05170:Human immunodeficiency virus 1 infection	94	240	0.391667	Q63810, Q61831, Q63932, Q63811, P48453, Q60823, Q3U1J4, Q9WTX5, O08908, Q9WTX6, Q8BSK8, A2A432, P18760, Q9JLN9, P11881, Q9WVP1, Q9WUN2, Q3TCH7, Q61036, P63001, O35643, P63085, Q9DC51, P63328, Q9D6P8, P31938, P62878, P22892, B2RSH2, P62874, Q9WTU6, Q9D5V5, P29387, Q9Z329, P62880, P14211, P62881, P63213, Q07813, O88643, Q9WTZ1, P47941, P00015, P20444, Q91Y86, P63216, Q61411, P27773, P50153, Q61016,…	0.00212962	1.30367	0.507267	0.0055672	0.00295129
KEGG_PATHWAY	mmu05017:Spinocerebellar ataxia	93	141	0.659574	Q8VD65, P54775, Q61831, Q8R429, P46471, Q60823, O08908, Q8BG32, O35099, Q9JLN9, P11881, Q01097, Q9CWH6, Q3UMR5, Q3V132, Q80W47, Q9Z1B3, P62196, Q9Z2U1, E9PZQ0, P48962, Q9Z2U0, Q9WTU6, P51432, Q64518, Q9CX56, Q924A2, Q8JZQ2, Q80U78, Q99KR7, P97318, Q9Z329, P70379, P14685, O55143, Q9QUM9, P49722, P00015, O88685, P20444, Q9Z0V1, Q91Y86, P51881, Q9D8W5, O70435, Q6PF93, A3KGF7, P99026, Q9R1P0, Q63959,…	2.84449e-18	2.1954	9.44369e-16	5.2465e-17	2.78127e-17
KEGG_PATHWAY	mmu04932:Non-alcoholic fatty liver disease	93	156	0.596154	Q9D0M3, Q8BK30, Q9CR68, Q61831, Q60823, Q9R078, Q8K3J1, O08908, P48771, Q9DCJ5, O35099, P15208, Q9CR61, Q7TMF3, Q9CR21, Q99LY9, P63001, Q9CZB0, O35683, Q9CZ13, Q9CQH3, Q9DB77, Q8R1I1, Q9WTU6, Q9CXV1, P12787, P19783, P53657, Q9CQ75, Q9CXZ1, P19536, Q9CQC7, Q07813, Q8C863, P00416, P00015, P43024, Q6ZWX6, Q91Y86, Q3UIU2, Q99LC3, Q9Z1P6, Q9CQ69, Q62425, Q2NL51, P99028, Q8BRK8, Q9ERS2, Q9CPU2, P70444,…	3.9714e-14	1.98431	1.31957e-11	5.07118e-13	2.68833e-13
KEGG_PATHWAY	mmu01200:Carbon metabolism	92	121	0.760331	Q8BGT5, Q61753, Q8BH95, Q9R0P3, O08749, O70250, P16858, Q9CS42, P17751, Q9EQ20, Q9R0H0, Q8CAY6, P12382, Q99MN9, Q9CZN7, Q9D4D4, Q05920, Q9CZB0, P52480, P09411, Q9EPL9, P08249, Q91W97, Q60597, P06745, Q9CXV1, Q8VC30, Q3TRM8, P35487, Q9Z2I8, P35486, Q8BMF4, P53657, Q99KE1, P17710, Q07417, Q9Z2I9, Q99KI0, O88844, P05063, P05064, Q9D2G2, Q9D1I5, Q9CZU6, Q9QXG4, P54071, Q8QZT1, Q91W43, Q99K85, P26443,…	6.55478e-25	2.53077	2.17619e-22	1.45079e-23	7.69094e-24
KEGG_PATHWAY	mmu04014:Ras signaling pathway	92	232	0.396552	Q61831, Q63932, P10833, P27671, Q60823, O08908, P15209, P15208, Q9WUN2, Q62245, P68181, O08989, Q61036, Q01097, P63001, P63321, F6SEU4, P63085, P61021, Q62172, Q9CQD1, Q9D6P8, P31938, Q9D4H1, P62835, Q9Z1S3, P05132, P62874, P05532, Q3UVC0, Q60631, Q9WTU6, P29387, Q9QYY0, Q03145, Q61120, Q60790, P62880, Q01279, P62881, Q9QUI0, Q4JIM5, P63213, Q9JIW9, O88643, O88520, P20444, Q91Y86, P63216, Q61411,…	0.00153924	1.31993	0.400357	0.00408822	0.00216725
KEGG_PATHWAY	mmu04921:Oxytocin signaling pathway	91	153	0.594771	Q63810, P84309, Q8CI43, Q8VHW2, Q63932, Q63811, P48453, Q9R078, Q91WF3, P63094, P35454, P11881, P68181, P63085, Q8R0S4, Q6PHS9, Q9Z1B3, P63087, Q9DC51, P63328, Q9D6P8, P31938, Q8C078, Q9JJV5, E9PZQ0, P05132, Q923T9, B2RSH2, Q9ERL9, P51432, P28652, P63260, P70336, P51830, P70335, Q9Z329, P56528, Q01279, Q9QUI0, P63250, O88602, O88444, P20444, Q8CFN5, P08414, Q61411, Q8CC27, Q6PHZ2, A3KGF7, Q8BG95,…	9.3224e-14	1.9797	3.09619e-11	1.14631e-12	6.07682e-13
KEGG_PATHWAY	mmu04510:Focal adhesion	90	201	0.447761	Q62523, P70181, Q61831, P70182, P27671, Q60823, O08908, Q8BTM8, Q71LX4, P19137, Q62245, Q61036, P63001, Q0VBD0, P49817, P63085, P09055, P63087, P31938, P62835, P08122, P97393, Q60631, Q9WTU6, Q80X90, Q91YM2, O70161, Q9Z2A0, Q61120, P63260, P70336, P39688, Q80YX1, P70335, Q3THE2, O55222, Q01279, Q9QUI0, P57780, Q61292, Q02248, O88643, P47941, P20444, Q91Y86, Q9EPC1, Q61411, Q7TPR4, Q8BYI9, Q61337,…	1.10848e-05	1.49038	0.0036734	4.43391e-05	2.35051e-05
KEGG_PATHWAY	mmu04015:Rap1 signaling pathway	89	214	0.415888	P84309, Q63932, P10833, Q60823, O08908, Q91WF3, P15208, Q71LX4, P63094, G3X9J0, O08989, Q01097, P63001, Q8CHG7, P63321, P70429, P63085, P09055, Q9Z1B3, Q9DC51, Q9D6P8, P31938, Q8C0T5, P62835, Q9JJV2, B2RSH2, Q9EQJ9, P05532, P51432, Q9WVQ1, P30999, Q03145, P63260, Q9EQZ6, P51830, Q01279, Q9QUI0, P61793, Q6RHR9, Q9JIW9, Q02248, P47941, O88444, P47746, P20444, P62962, Q61411, A3KGF7, Q6R0H7, P59764,…	0.000313925	1.38429	0.0989906	0.000930564	0.000493311
KEGG_PATHWAY	mmu05205:Proteoglycans in cancer	88	205	0.429268	Q63932, P10833, Q60823, O08908, Q8BTM8, Q8BSK8, Q9JLN9, P11881, Q62245, P68181, O08989, P63001, P49817, P63085, P09055, Q8VHN8, P63087, P31938, P05132, Q9QZF2, Q923T9, P62754, P42227, Q60631, Q60598, P28654, Q80X90, P28652, Q9QYY0, Q9Z2A0, P63260, P70336, Q61165, P70335, Q9Z329, P15379, Q01279, Q9QUI0, Q02248, O88643, P20444, P06797, Q61411, Q61656, Q6PHZ2, P26041, Q8BG95, P26040, P26043, P35235,…	9.30711e-05	1.42883	0.0304285	0.000318553	0.000168871
KEGG_PATHWAY	mmu04728:Dopaminergic synapse	87	135	0.644444	Q6P1F6, P84309, Q8BWG8, Q61831, Q7TNP2, P48453, Q60823, Q61151, P63094, P11881, P68181, Q01097, Q9Z1B3, O55017, Q8BW75, P63087, O88533, Q9DC51, P63328, Q9D6P8, P05132, P62715, Q60829, Q923T9, B2RSH2, P62874, Q9WTU6, P51432, P28652, Q60996, Q61327, Q61768, P29387, Q6PD03, A2APX8, Q9Z329, P62880, P62881, P63213, P63250, Q8BRU6, P24529, P63330, P20444, Q91Y86, P63216, P50153, Q61016, Q6PHZ2, A3KGF7,…	4.25209e-16	2.14504	1.47438e-13	5.88206e-15	3.1182e-15
KEGG_PATHWAY	mmu04724:Glutamatergic synapse	86	113	0.761062	Q63810, P84309, Q63811, P48453, Q91WF3, P63094, Q68ED2, P11881, P68181, Q01097, Q8BLE7, Q14BI2, P63085, Q9Z1B3, Q4ACU6, P51906, Q9DC51, P63328, P05132, B2RSH2, P62874, Q9Z2Y3, P51432, P56564, P29387, Q99JP6, P51830, Q571F8, Q9Z329, D3Z7P3, P62880, P62881, P63213, P63250, P47743, Q3UYH7, O88444, P20444, P63216, P50153, Q61016, A3KGF7, Q62108, Q6R0H7, Q9JMF3, P97445, Q3TXX4, Q68EF4, P35438, Q61011,…	2.32714e-23	2.5332	7.72612e-21	4.54478e-22	2.40928e-22
KEGG_PATHWAY	mmu04072:Phospholipase D signaling pathway	85	149	0.57047	P70181, Q61037, P84309, Q63932, P70182, P10833, Q60823, O08908, Q91WF3, P15208, P35455, P63094, Q9JLN9, Q68ED2, Q62245, Q99JY8, Q9QX11, O08989, P63321, Q8BZ98, Q14BI2, P63085, Q9Z1B3, P31938, Q8K4X7, P05532, Q60631, P11859, P51432, Q9D517, Q9QYY0, O70161, Q61120, Q80UP3, O35083, Q9EQZ6, P51830, P39688, Q01279, Q9QUI0, Q9D1E8, P39054, P61793, P39053, Q9JIW9, P47743, Q9R1C6, O88444, P20444, Q61411,…	1.48007e-11	1.89882	4.91384e-09	1.22846e-10	6.5123e-11
KEGG_PATHWAY	mmu04140:Autophagy - animal	84	142	0.591549	Q61037, Q8VD65, Q99J83, Q61831, Q63932, P10833, Q60823, O08908, Q6NTA4, Q8BSK8, P18242, Q9JLN9, P11881, Q9WUN2, P68181, O08989, Q6DFW0, O35963, P63085, Q9DCJ1, Q80W47, Q9D1F4, P31938, Q8C078, P05132, P62715, Q3UDP0, P10605, Q9WTU6, Q61249, P51150, Q9Z2A0, Q80X95, P17047, P63330, Q9D906, Q6ZWX6, Q91Y86, P06797, Q61411, Q91VR7, Q9DCD6, Q99KU0, Q6PF93, Q61337, Q8BRK8, P31750, P32883, Q62073, Q921J2,…	1.39737e-12	1.96898	4.63912e-10	1.40584e-11	7.45267e-12
KEGG_PATHWAY	mmu04261:Adrenergic signaling in cardiomyocytes	84	152	0.552632	Q6P1F6, P84309, Q8VHW2, Q8R429, Q7TNP2, Q60823, Q91WF3, Q61151, P58774, P63094, P68181, P63085, Q8R0S4, Q9JJV9, Q6PHS9, Q9Z1B3, P63087, Q9DC51, Q6PIE5, Q9D6P8, Q9JJV5, P05132, P62715, Q923T9, B2RSH2, Q8K596, P11859, P51432, P28652, Q60996, Q64518, Q9ERT9, P97952, P68033, Q6PD03, Q8VDN2, Q9EQZ6, Q61165, P51830, P70414, O55143, P14094, O88602, P63330, Q6IRU2, P09542, O88444, P20444, Q8CC27, Q6PHZ2,…	1.77333e-10	1.83944	5.88745e-08	1.31849e-09	6.98958e-10
KEGG_PATHWAY	mmu04062:Chemokine signaling pathway	83	192	0.432292	P84309, Q8BWG8, Q60823, O08908, Q69ZK0, O70293, Q91WF3, Q9WVL2, O70291, Q62245, P68181, P63001, P63085, Q9Z1B3, Q9DC51, P31938, P62835, P05132, B2RSH2, P62874, P42227, Q60631, P51432, P29387, Q61120, P70336, P51830, P70335, P62880, P62881, Q9QUI0, P63213, O88643, P47941, Q3UYH7, O88444, Q8BPU7, P63216, Q61411, P50153, Q61016, A3KGF7, Q61337, Q2NL51, Q9JMF3, Q61011, P31750, P32883, O35188, P34152,…	0.000113232	1.43889	0.0368973	0.000375931	0.000199289
KEGG_PATHWAY	mmu04613:Neutrophil extracellular trap formation	83	207	0.400966	Q63932, Q60823, O08908, Q9JLN9, P63001, Q91WA3, Q9WVD4, Q3V132, P63085, Q9Z1B3, Q8R1M2, P31938, Q3THW5, P48962, P84228, Q8CGP1, P51432, P62806, P51791, Q99KR7, Q64475, P63260, P70696, Q64478, Q9D906, C0HKE5, Q9Z2V5, P20444, P51881, Q8CCK0, Q64524, A3KGF7, Q61418, P70288, P31750, Q64523, Q64522, O09106, P68433, Q62073, P84244, P60710, P05555, P27661, Q63844, Q60930, Q60931, Q60932, P26450, Q6GSS7,…	0.00184865	1.33462	0.458991	0.00487104	0.00258224
KEGG_PATHWAY	mmu04022:cGMP-PKG signaling pathway	79	173	0.456647	Q63810, P84309, Q63932, Q8R429, Q63811, P48453, Q60823, Q91WF3, P15208, P11881, Q3V132, P63085, Q9Z1B3, P63087, Q9DC51, Q6PIE5, P63328, Q9D6P8, P31938, P48962, B2RSH2, Q8K596, Q9ERL9, P51432, Q63943, Q64518, Q9ESZ8, Q99KR7, Q8VDN2, P70336, P51830, P70335, Q9Z329, P70414, Q9QUI0, O55143, P14094, O88444, Q8CFN5, P51881, Q08460, A3KGF7, Q61337, Q6PIC6, P31750, Q61410, Q9DBR7, G5E829, P48302, O54865,…	1.74258e-05	1.51996	0.00576872	6.80632e-05	3.60817e-05
KEGG_PATHWAY	mmu04371:Apelin signaling pathway	78	137	0.569343	P84309, Q8VD65, Q63932, P10833, Q60823, Q9R078, Q91WF3, Q8BSK8, Q9JLN9, P11881, P68181, O08989, P63085, Q9Z1B3, Q9DC51, Q9D6P8, P31938, E9PZQ0, P05132, B2RSH2, P62874, P62754, Q8K596, P51432, Q63943, P29387, Q61165, P51830, Q9Z329, Q8BUN5, P70414, P40630, P62880, P62881, P63213, P09542, O88444, Q8CFN5, P08414, P63216, Q61411, Q91VR7, P50153, Q61016, Q6PF93, A3KGF7, Q9JMF3, Q8BRK8, Q61011, P31750,…	1.28131e-10	1.89507	4.25395e-08	9.89291e-10	5.24443e-10
KEGG_PATHWAY	mmu04910:Insulin signaling pathway	78	139	0.561151	Q61037, Q61831, Q63932, Q9ET01, P19096, Q60823, Q9R078, O08908, Q8BSK8, P15208, O35250, Q9JLN9, Q62245, P68181, Q9WUB3, P63085, P63087, A2A8L5, Q9D6P8, P31938, P05132, P62754, Q91W97, Q9DBC7, Q60631, Q9WTU6, Q60634, Q62417, O08917, Q3TRM8, Q5SWU9, Q9Z2A0, Q9JIG4, Q61120, P53657, P31324, Q8BMB3, P17710, P47941, Q91Y86, Q8BH04, Q61411, Q61337, Q6NSQ9, Q8BRK8, Q7TSH2, O08528, P63073, P31750, P32883,…	3.26928e-10	1.8678	1.0854e-07	2.30937e-09	1.22424e-09
KEGG_PATHWAY	mmu04150:mTOR signaling pathway	77	157	0.490446	Q61037, Q9WTT4, Q922J3, Q63932, Q8BVE3, Q60823, O08908, Q8CF66, Q9D1K2, Q6NTA4, Q8BSK8, P15208, Q9JLN9, Q62245, P61460, Q8BKH7, P63085, Q9DCJ1, Q9D1F4, P31938, O88653, P62754, Q9Z127, Q60631, Q9D593, Q9CR51, Q06138, Q9Z2A0, P18653, Q9Z1G3, P18654, Q80X95, Q8BMB3, Q9QUI0, P20444, Q61411, Q9WUT3, Q9D0K0, Q99L60, Q9D1M0, Q8BRK8, P50516, P10852, P63073, P31750, P32883, Q9CQ22, Q60760, P57746, Q9DB16,…	8.32464e-07	1.63246	0.00027634	4.18755e-06	2.2199e-06
KEGG_PATHWAY	mmu05417:Lipid and atherosclerosis	76	216	0.351852	P29533, Q63810, P07901, Q61831, Q63811, Q61316, P48453, Q60823, O08908, O35099, P11881, Q9WUN2, P63001, P17156, P63085, Q9Z1B3, P63328, Q9D6P8, P62835, Q923T9, P42227, Q9WTU6, P51432, P28652, P11499, P16627, Q9Z2A0, P70336, Q8R180, Q9QUI0, P17879, Q07813, P00015, Q6ZWX6, P20444, Q91Y86, P63017, Q61411, Q6PHZ2, A3KGF7, Q61337, Q8CF89, P70444, P31750, P32883, Q61210, Q61696, P09671, P34152, Q62073,…	0.0752712	1.17114	1	0.141818	0.0752712
KEGG_PATHWAY	mmu01240:Biosynthesis of cofactors	74	152	0.486842	P10518, Q64669, B2RQC6, Q9R1Z7, Q9CZS1, Q9D404, Q8CC86, Q9WTP7, O08749, Q9WUR9, Q9DBL7, P70303, Q9Z1J3, Q64105, Q9WTP6, Q9DBP5, Q9CZN7, Q01768, P36552, Q3THS6, Q8BTZ7, P46664, Q9CXJ1, Q9WV85, Q8CFV9, Q9R0Y5, Q8C5H8, P28650, Q3U5Q7, P13439, Q924M7, Q9D273, P70697, P70698, P54822, P15532, Q9Z2M7, O35435, Q8K183, O09172, P47740, P24288, Q9D9M5, Q8BJ03, Q8BMS4, Q9CXI0, Q99K85, P50431, P51163, Q922H4,…	1.98427e-06	1.62046	0.000658561	9.54749e-06	5.06132e-06
KEGG_PATHWAY	mmu05135:Yersinia infection	72	134	0.537313	P70181, Q9ES28, Q6PEV3, Q61831, Q9WV32, Q63932, P70182, Q8BKX1, Q60823, O08908, Q9CPW4, P70268, Q9WUN2, Q99JY9, P63001, Q9CVB6, P63085, Q9JM76, P09055, P31938, Q8BH43, Q9WTU6, O70161, Q9R0Q6, P63260, P70336, P59999, P18653, P70335, P18654, P84096, Q9QUI0, Q9JLQ2, Q91YD9, P47941, Q8BPU7, Q91Y86, Q9WUT3, Q8CF89, P53668, P31750, Q61210, Q8BUR4, P62331, P61161, P34152, Q9QVP9, Q62073, Q9EPB4, Q7TPS0,…	1.99485e-08	1.78845	6.62288e-06	1.22646e-07	6.50174e-08
KEGG_PATHWAY	mmu04145:Phagosome	71	182	0.39011	Q9WTT4, Q61830, A2AQ07, Q922F4, Q8BVE3, Q9D1K2, Q9ER00, Q6PDL0, P51863, O08547, P15920, Q8VDS8, P63001, Q9ERD7, P09055, Q9JLR1, P61021, Q9CQD1, Q920R6, P61620, Q8R1Q8, Q9JJZ2, P05213, P05214, P51150, Q9D593, Q9CR51, Q9Z1G4, P35564, P63260, Q3UX10, Q7TMM9, Q9Z1G3, P14211, P17047, O88487, Q9JHU4, O88485, P06797, Q9CQS8, O89053, P99024, Q99L60, Q6PF93, Q64449, P35278, P50516, Q9Z0J4, P57746, P63024,…	0.00861971	1.29849	0.943536	0.0201531	0.0106836
KEGG_PATHWAY	mmu00230:Purine metabolism	69	134	0.514925	P84309, Q7TSV4, Q9R111, P55264, P50096, Q91WF3, Q9WTP7, Q9WUR9, Q9CS42, Q9WTP6, O55057, Q01768, Q9JKX6, O89106, P46664, Q9DBT5, Q9ERL9, Q9WV85, Q9D114, Q9R0Y5, Q8BIW1, P28650, Q9DCZ1, Q9QX60, Q61481, P51830, P54822, P15532, Q99L27, Q8BVU5, O55026, Q3SXD3, O88444, P23492, P00493, Q6P3D0, Q60967, Q64520, Q5SUR0, Q9DCL9, Q9JM14, Q9CWJ9, Q920P5, A3KFX0, O54865, Q9D0F9, Q8VHH7, P56380, P97490, Q64338,…	3.48627e-07	1.71394	0.000115737	1.78068e-06	9.43975e-07
KEGG_PATHWAY	mmu04727:GABAergic synapse	67	89	0.752809	P84309, P50571, Q91WF3, P31650, P68181, P22933, O55017, Q8BHJ7, Q9DC51, P05132, B2RSH2, P62874, Q9R0Y8, P31648, P46460, P29387, P48320, P51830, Q571F8, D3Z7P3, P62880, P62881, O35633, P63213, O88444, P20444, P63137, P48318, P63216, P50153, Q61016, Q9DCD6, Q91V14, Q9JMF3, P97445, Q9WV18, Q61011, Q80T41, P15105, O35668, Q9DCP2, Q9D6F4, Q8CFE6, P62812, Q8BUV3, Q8VHH7, P61922, P97490, Q9CXP8, Q80SZ7,…	7.03096e-18	2.50573	2.33428e-15	1.16714e-16	6.18725e-17
KEGG_PATHWAY	mmu04915:Estrogen signaling pathway	67	134	0.5	P84309, P07901, Q63932, Q60823, O08908, Q91WF3, P18242, P63094, P11881, Q62245, P68181, P17156, P63085, Q9Z1B3, Q9QWL7, Q9DC51, Q9D6P8, P31938, Q9Z320, P05132, B2RSH2, Q60631, P51432, P11499, P16627, Q61120, P51830, Q9Z329, Q01279, P63250, P17879, O88444, P63017, P08730, P05784, Q61411, Q61414, A3KGF7, Q6R0H7, Q9WV18, Q80T41, P31750, P32883, Q61696, Q8VHH7, P97490, Q9Z2K1, Q63844, P30416, P97772,…	2.02766e-06	1.66426	0.000672957	9.6169e-06	5.09812e-06
KEGG_PATHWAY	mmu04120:Ubiquitin mediated proteolysis	67	147	0.455782	Q6PAV2, Q9DBY1, P62838, Q3U1J4, Q9WTX5, Q9WTX6, A2A432, P31254, P0CG49, Q3TCH7, Q8C878, Q8C7R4, O88738, Q9D4H8, Q8BZZ3, Q9DBH0, Q9Z1F9, Q9JLV5, Q91W96, P62878, Q9JJZ4, Q8BTZ4, Q9D5V5, P52483, Q9CY34, Q6ZWY6, O08759, Q9WVM3, Q9D074, P61082, P61080, Q02053, P46935, Q8C863, Q9WTZ1, Q6ZPJ3, Q6ZPT1, Q80UW2, Q9R1T2, G5E870, Q8BGZ4, Q9ES00, P63147, P68037, P61089, Q99KP6, P61087, Q9WUD1, Q7TMY8, Q3UE37,…	8.81504e-05	1.51708	0.0288431	0.000308063	0.00016331
KEGG_PATHWAY	mmu04071:Sphingolipid signaling pathway	66	124	0.532258	Q6P1F6, Q61831, Q63932, Q7TNP2, O70572, Q60823, O08908, O35099, Q61151, P18242, P63001, O09005, P63085, Q9Z1B3, Q924Z4, Q9DC51, P31938, P62715, B2RSH2, P27545, Q9WTU6, P51432, Q60996, Q6PD03, Q9Z2A0, P70336, P39688, P70335, Q9QUI0, Q07813, P63330, P20444, Q91Y86, Q61411, P97363, Q9WV54, Q91X56, A3KGF7, P70444, P31750, P32883, O08530, Q9JI99, P27601, P27600, Q8BG02, Q63844, Q9JIA7, P26450, Q6PD28,…	1.3407e-07	1.77163	4.45103e-05	7.41856e-07	3.93273e-07
KEGG_PATHWAY	mmu04725:Cholinergic synapse	64	112	0.571429	P84309, Q60823, O08908, Q91WF3, P12657, P11881, P68181, P63085, Q9Z1B3, O55017, Q9DC51, P31938, P05132, Q923T9, B2RSH2, P62874, P51432, P28652, P29387, P32211, P51830, P39688, Q9Z329, P62880, P62881, P63213, P63250, Q03059, O88444, P20444, P08414, P63216, Q61411, P50153, Q61016, Q6PHZ2, A3KGF7, Q9JMF3, P97445, Q61011, P31750, P32883, Q8VHH7, P97490, Q9CXP8, Q63844, Q80SZ7, P48542, P26450, P11798,…	5.91424e-09	1.90201	1.96353e-06	3.92706e-08	2.08181e-08
KEGG_PATHWAY	mmu03013:Nucleocytoplasmic transport	64	118	0.542373	Q9CR67, Q9Z1N5, Q8R0G9, Q9ERU9, Q99P88, O35691, Q6P5F9, Q63850, F6ZDS4, Q8BKC5, Q91YE6, Q9EPU0, Q52KI8, Q9JIX8, P62631, P46061, A2AT37, P61957, Q9EPL8, Q6PFD9, Q8BFY9, Q9QY81, P58742, P10126, Q8VI75, Q91VC3, Q99JX7, Q99LG2, Q8R332, Q8R4R6, Q9Z172, Q60960, Q6P2B1, Q9ERK4, Q61655, Q9D1M0, Q9EPK7, B1AZI6, Q8BJ71, Q8BH74, P70168, Q8R2U0, O35344, O35345, O35343, Q99NF8, Q7TMY7, Q8K2V6, Q8C570, P61327,…	8.59531e-08	1.8053	2.8536e-05	4.92007e-07	2.60823e-07
KEGG_PATHWAY	mmu04270:Vascular smooth muscle contraction	64	144	0.444444	P84309, Q8CI43, Q63932, Q61879, Q91WF3, P35455, P63094, P11881, P68181, Q91VC7, P63085, Q9Z1B3, P63087, Q9D6P8, P31938, P05132, Q9ERL9, P11859, P51432, O08638, P70336, P51830, P70335, Q9Z329, Q9QUI0, O88444, P20444, Q08460, A3KGF7, Q8BG95, Q6R0H7, Q61210, Q9DBR7, P63268, Q8VDD5, Q3UMT1, Q60605, O54865, P62737, P27601, Q8VHH7, P62137, P97490, P27600, Q8R4H2, Q63844, Q9CQ19, P04627, Q99N57, Q02111,…	0.00030771	1.47934	0.0971289	0.000920358	0.000487901
KEGG_PATHWAY	mmu05225:Hepatocellular carcinoma	63	174	0.362069	Q61315, Q63932, Q64669, Q60823, O08908, Q9JMH6, Q8BSK8, Q9JLN9, Q9Z0H3, Q62245, Q6PDG5, Q6P9Z1, P63085, P31938, P46425, P30115, P10649, Q60631, Q8BK63, Q91VS7, Q9QYY0, Q61120, P63260, Q99MR0, Q8BUN5, Q01279, Q07813, Q02248, Q3TKT4, O09131, P20444, Q61411, Q61337, Q6DIC0, P15626, Q80W21, P19157, P31750, P32883, Q9CPU4, Q9JLT4, O54941, P60710, Q61466, P24472, Q63844, P97496, Q9WV60, P26450, P04627,…	0.0629197	1.20515	1	0.120054	0.0636429
KEGG_PATHWAY	mmu04713:Circadian entrainment	62	98	0.632653	P84309, Q91WF3, P63094, P11881, P68181, Q01097, P63085, Q9Z1B3, Q9DC51, Q9D6P8, E9PZQ0, P05132, Q923T9, B2RSH2, P62874, Q9ERL9, P51432, P28652, P29387, P51830, P62880, P62881, P63213, P63250, O88444, P20444, P63216, P50153, Q61016, Q6PHZ2, A3KGF7, Q6R0H7, Q9JMF3, P35438, Q61011, Q9Z0J4, P35436, Q61410, P70205, A2AGL3, O54865, Q8VHH7, P97490, Q9CXP8, E9Q401, Q63844, Q80SZ7, Q9Z2W8, P48542, Q9Z2W9,…	3.43426e-11	2.10579	1.14018e-08	2.78091e-10	1.47422e-10
KEGG_PATHWAY	mmu04114:Oocyte meiosis	62	121	0.512397	Q63810, P84309, Q63811, Q9CW03, Q7TNP2, P48453, Q9WTX5, Q9WTX6, Q91WF3, Q61151, P11881, P68181, P63085, P63087, Q812E0, Q91W96, P63328, Q9D6P8, P31938, P62878, P05132, P61982, P62715, Q923T9, Q8BTZ4, P28652, Q60996, Q9WVM3, Q6PD03, P51830, P18653, Q9Z329, P18654, P63330, O88444, Q9WUT3, Q6PHZ2, Q7TN99, Q8BGZ4, Q9CU62, P63101, P68510, O54988, Q7TPS0, Q8VHH7, P62137, P97490, P62259, P53995, Q9CQV8,…	1.841e-06	1.70552	0.000611026	8.98842e-06	4.76495e-06
KEGG_PATHWAY	mmu04142:Lysosome	62	135	0.459259	Q8BFR4, Q8BVE3, Q6PNC0, P18242, P51863, P15920, Q9WVP1, Q07113, Q9JJ59, O35643, Q8BPN8, P24638, Q920R6, P22892, O88531, Q9DCR2, O89023, O35604, Q9JKC8, P10605, Q920I9, Q61207, Q9Z1G4, P50428, P17439, Q6PHU5, P70699, P16675, P17047, O54774, O35114, P50429, O89017, Q9Z1T1, P29416, Q8R2R9, Q6IRU5, P06797, Q9Z0J0, Q9WV54, P20060, Q68FD5, Q9R013, P51569, P41234, Q9QWR8, Q9DB50, Q8BSZ2, P61967, Q8VEB4,…	0.000128941	1.52865	0.0419076	0.000413763	0.000219344
KEGG_PATHWAY	mmu04540:Gap junction	61	86	0.709302	P84309, A2AQ07, Q63932, Q922F4, Q91WF3, P63094, P11881, Q62245, P68181, Q9ERD7, P63085, Q9Z1B3, Q9DC51, P31938, P05132, B2RSH2, Q9ERL9, Q9JJZ2, P05213, P05214, Q60631, P51432, P23242, Q3UX10, P39447, P51830, Q7TMM9, Q9Z329, Q01279, P61793, O88444, P20444, Q61411, P99024, A3KGF7, Q6R0H7, P32883, Q61410, Q9CWF2, Q9D6F9, O54865, Q8VHH7, P97490, Q63844, P97772, Q99N57, P68372, P68373, Q01341, Q3UVX5,…	2.70995e-14	2.36092	8.99369e-12	3.59881e-13	1.9078e-13
KEGG_PATHWAY	mmu05032:Morphine addiction	61	91	0.67033	P84309, P50571, Q8BWG8, O70293, Q91WF3, P63094, O70291, P68181, P22933, O55017, Q8BHJ7, Q9DC51, P05132, B2RSH2, P62874, Q9R0Y8, P29387, Q61481, P51830, P62880, P62881, O35633, P63213, P63250, Q3UYH7, O88444, P20444, P63137, P63216, P50153, Q61016, Q6R0H7, Q9JMF3, P97445, Q9WV18, Q61011, Q80T41, Q9D6F4, P62812, Q8VHH7, P97490, Q9CXP8, Q64338, O89084, Q80SZ7, P48542, Q01063, Q8CA95, P18872, Q01341,…	1.33501e-12	2.2312	4.43234e-10	1.38508e-11	7.34258e-12
KEGG_PATHWAY	mmu04926:Relaxin signaling pathway	60	129	0.465116	P84309, Q8BWG8, Q61831, Q63932, Q60823, O08908, Q91WF3, P63094, Q62245, P68181, P63085, Q9Z1B3, Q9DC51, P31938, P08122, P05132, B2RSH2, P62874, Q60631, Q9WTU6, P51432, P29387, Q61120, P51830, P62880, Q01279, P62881, P63213, O88444, P20444, Q91Y86, P63216, Q61411, P50153, Q61016, A3KGF7, Q6R0H7, Q9JMF3, Q61011, P31750, P32883, Q9Z0J4, P48302, P62737, Q8VHH7, P97490, Q9CXP8, Q63844, Q80SZ7, P26450,…	0.000109304	1.54815	0.0356404	0.000366556	0.000194319
KEGG_PATHWAY	mmu04721:Synaptic vesicle cycle	59	77	0.766234	Q9WTT4, Q8BVE3, Q9D1K2, P31650, P51863, P15920, P17427, P17426, Q9Z1N9, Q8BLE7, Q8BZ98, O08599, Q4KUS2, O55017, P61264, P51906, P63044, Q6PGE7, Q920R6, O35526, Q8K0T7, Q61327, P31648, P46460, P56564, P28571, Q9D593, Q9CR51, Q9Z1G4, Q9DBG3, Q9Z1G3, O35633, Q8BRU6, P39054, P39053, P63011, Q6IRU5, P46096, P60879, Q99L60, Q761V0, P97445, Q68FD5, P50516, Q3TXX4, P84091, P57746, O35544, P84086, P50518,…	2.09304e-16	2.55042	7.37188e-14	3.02126e-15	1.60163e-15
KEGG_PATHWAY	mmu04260:Cardiac muscle contraction	58	87	0.666667	Q9D0M3, Q8VHW2, Q9CR68, Q8BLV3, Q8R429, P48771, P58774, Q8R0S4, Q6PHS9, Q6PIE5, Q9JJV5, Q9CZ13, Q9DB77, Q8R1I1, Q8K596, Q64518, P12787, P68033, P19783, Q8VDN2, Q61165, P70414, P19536, O55143, P14094, O88602, P00416, Q6IRU2, P09542, P43024, Q8CC27, Q9CQ69, Q6PIC6, P99028, Q9Z1L5, Q9CPQ1, O08532, P21107, P00405, P97370, E9Q401, Q8BSY0, P54285, Q91W29, Q9D855, Q9WV27, Q9CPX8, Q61387, P17665, Q8R3Z5,…	7.2407e-12	2.21901	2.4039e-09	6.49706e-11	3.44422e-11
KEGG_PATHWAY	mmu04666:Fc gamma R-mediated phagocytosis	58	92	0.630435	P70181, Q9WV32, P70182, Q60823, O08908, Q9CPW4, Q8BSK8, P18760, Q99JY8, Q99JY9, P63001, Q7TQF7, Q9CVB6, P63085, Q9JM76, P31938, Q8BH43, O70161, Q9R0Q6, Q8R5H6, Q9QWY8, P59999, Q8VHI6, P39054, O88643, P47941, P20444, P53668, P31750, Q7SIG6, Q8BUR4, P62331, F8VQB6, P61161, P08103, Q9D898, Q63844, Q9JIA7, P45591, P26450, Q64010, Q99N57, O08539, Q641P0, Q62077, P97813, Q05144, P68404, P13020, P97819,…	1.97439e-10	2.09841	6.55498e-08	1.425e-09	7.55419e-10
KEGG_PATHWAY	mmu04922:Glucagon signaling pathway	58	104	0.557692	Q63810, Q63811, Q9ET01, P48453, Q60823, Q9R078, P97742, O70250, P63094, P11881, P68181, P12382, Q8BGD5, Q9WUB3, Q9Z1B3, P63328, Q9D6P8, P52480, P05132, Q923T9, P00342, P97470, P51432, P28652, Q5SWU9, P35487, P35486, Q9Z329, P06151, Q8BH04, Q6PHZ2, A3KGF7, Q6NSQ9, Q6R0H7, P45481, Q8BRK8, Q7TSH2, P31750, Q9JIF0, P16125, Q9DBJ1, P17809, P47857, Q6P2K6, Q8CI94, E9Q4Z2, Q5EG47, P11798, Q9D051, Q6PAM0,…	1.07056e-07	1.85629	3.55419e-05	6.02416e-07	3.19353e-07
KEGG_PATHWAY	mmu04935:Growth hormone synthesis, secretion and action	58	116	0.5	P84309, Q61831, Q63932, Q60823, O08908, Q91WF3, P63094, Q9JLN9, P11881, Q62245, P68181, P63085, Q9Z1B3, Q9DC51, P31938, P05132, B2RSH2, P42227, Q60631, Q9WTU6, P51432, Q61120, P51830, Q9Z329, P47941, O88444, P20444, Q91Y86, Q61411, A3KGF7, Q6R0H7, P45481, P31750, P32883, P34152, P06880, Q8VHH7, P97490, Q63844, Q9WV60, P26450, Q64010, Q99N57, Q61140, Q62077, P70236, Q01341, P68404, P60041, P47809,…	1.08734e-05	1.66426	0.00360348	4.4024e-05	2.3338e-05
KEGG_PATHWAY	mmu04722:Neurotrophin signaling pathway	58	121	0.479339	Q61599, Q61831, Q63932, Q60823, O08908, P15209, O35099, Q62245, P63001, P63085, Q9D6P8, P31938, P62835, Q923T9, Q9QYH6, Q60631, Q6VNS1, Q9WTU6, P28652, Q9QYY0, Q99PT1, Q9Z2A0, Q6PHU5, Q61120, P18653, P18654, Q9QUI0, P41242, Q07813, P47941, P08414, Q91Y86, Q61411, Q9WUT3, Q6PHZ2, Q61337, P35235, P31750, P32883, Q7TPS0, P62259, Q63844, Q91ZM2, Q9WV60, P26450, Q64010, Q99N57, P11798, Q62077, Q8CE90,…	5.14827e-05	1.59549	0.0169475	0.000189914	0.000100677
KEGG_PATHWAY	mmu04611:Platelet activation	58	124	0.467742	P84309, Q60823, O08908, Q91WF3, Q71LX4, P63094, P11881, P70302, P68181, P63085, O09044, P09055, Q9Z1B3, P63087, Q9DC51, P62835, Q9Z1S3, P05132, B2RSH2, Q9ERL9, P51432, Q9CPV9, Q91YM2, P63260, P70336, P51830, P39688, P70335, Q9Z329, Q3THE2, Q9QUI0, O88444, A3KGF7, Q6R0H7, P31750, Q61210, Q61410, Q9DBR7, O54865, P27601, Q8VHH7, P62137, P97490, P26039, P60710, Q8R4H2, Q63844, P26450, Q62074, Q01341,…	0.000119892	1.55689	0.0390246	0.000390236	0.000206872
KEGG_PATHWAY	mmu05418:Fluid shear stress and atherosclerosis	58	148	0.391892	P29533, P10639, P07901, Q61831, Q64669, Q60823, O08908, O35099, P63001, P49817, P16460, Q9D6P8, O35607, Q9QZF2, P46425, P30115, P10649, Q91VS7, Q9WTU6, Q60875, P61957, P11499, P63260, Q9QUI0, Q02248, O09131, Q8CFN5, Q91Y86, P06797, Q9Z172, Q8BRK8, P15626, Q80W21, P19157, P31750, Q9CPU4, P34152, Q62073, P60710, P97493, P24472, Q64337, P26450, O35660, Q5EG47, P70236, Q8CE90, Q05144, P43406, P19639,…	0.0160801	1.30442	0.995401	0.0351222	0.018619
KEGG_PATHWAY	mmu04152:AMPK signaling pathway	57	126	0.452381	Q6P1F6, Q61037, Q7TNP2, P19096, Q60823, Q9R078, O08908, P97742, Q61151, Q8BSK8, P70265, P15208, Q9JLN9, P12382, Q8BGD5, Q9D1F4, Q8C078, P61027, P62715, Q60996, P70372, Q5SWU9, Q99J39, Q06138, Q6PD03, Q9Z2A0, P63330, Q8BH04, Q6NSQ9, Q8BRK8, P31750, Q9DB16, P13011, Q62073, Q921J2, P47857, P53994, Q8BG02, P55258, P26450, E9Q4Z2, Q6PD28, Q5EG47, Q9EP53, Q925E7, Q6PAM0, Q91WG5, Q76MZ3, P46638, O54950,…	0.000402297	1.50576	0.125051	0.00116141	0.000615689
KEGG_PATHWAY	mmu04919:Thyroid hormone signaling pathway	56	120	0.466667	Q61037, Q63932, Q8R429, Q60823, O08908, P70265, Q9JLN9, P68181, P12382, P63085, Q9Z1B3, Q6PIE5, P31938, P05132, P51432, Q64518, Q9Z2A0, P63260, Q8VDN2, Q61165, O55143, P14094, Q02248, P20444, Q61411, A3KGF7, Q61337, P45481, Q6PIC6, P70288, P31750, P32883, Q8BQM9, O09106, P17809, Q921J2, P47857, P97370, P60710, Q63844, Q8R3B1, Q9WV60, P26450, Q9WV27, Q99N57, Q9JHG6, Q62077, Q9JHG2, P68404, P43406,…	0.00017226	1.55331	0.0555905	0.000539533	0.000286017
KEGG_PATHWAY	mmu04726:Serotonergic synapse	56	131	0.427481	P84309, P50571, P63094, P11881, P68181, P63085, Q9Z1B3, O55017, Q8BW75, O88533, Q9DC51, P31938, P05132, B2RSH2, P62874, P51432, P29387, P12023, Q9Z329, P62880, P62881, P63213, P63250, Q8BRU6, P20444, P63137, P63216, Q9Z0V2, Q61411, P50153, Q61016, A3KGF7, Q6R0H7, Q9JMF3, P97445, Q61011, P32883, Q9CXP8, Q63844, Q80SZ7, P48542, P04627, Q99N57, Q8CGV2, Q64133, P70677, P18872, P63080, P68404, Q9DAS9,…	0.00227803	1.42288	0.531008	0.00590864	0.00313229
KEGG_PATHWAY	mmu04210:Apoptosis	56	136	0.411765	Q61831, Q63932, Q60823, O08908, Q3UHC7, O35099, P18242, P11881, P63085, P31938, Q9JJZ2, P05213, P05214, P10605, Q9WTU6, Q9Z2A0, P63260, Q3UX10, P16546, Q9Z329, O08600, P21619, Q07813, P48678, P00015, Q6ZWX6, Q91Y86, P06797, Q61411, Q61337, P28661, O08529, Q9R013, P11103, P14733, P70444, O35350, P31750, P32883, P62897, P60710, Q63844, P26450, Q64373, Q99N57, P68373, P70677, Q9Z0X1, P68369, P68368,…	0.00589605	1.37056	0.859603	0.0141847	0.0075196
KEGG_PATHWAY	mmu05100:Bacterial invasion of epithelial cells	55	76	0.723684	Q9WV32, O08908, Q9CPW4, Q99JY9, P63001, P49817, Q8BZ98, Q9CVB6, Q9JM76, P09055, Q8BH43, P26231, Q60598, Q9Z1S5, Q9QYY0, Q9R0Q6, Q8R5H6, Q61120, P63260, P59999, P84096, O55222, Q9QUI0, P39054, P39053, Q91YD9, Q02248, P47941, Q8BPU7, Q6IRU5, Q64727, Q9R1T4, Q68FD5, Q8BUR4, P61161, Q65CL1, P34152, Q8BHL5, P42209, P42208, Q80UG5, P60710, Q9D898, Q61301, P26450, Q8C1B7, Q64010, Q61140, Q641P0, P11276,…	1.61594e-13	2.40879	5.36673e-11	1.84997e-12	9.80706e-13
KEGG_PATHWAY	mmu01230:Biosynthesis of amino acids	55	79	0.696203	Q8BGT5, Q61753, O70250, P16858, Q9CS42, P17751, P12382, Q9CZN7, Q9D4D4, Q05920, P16460, Q3THS6, P52480, P09411, Q91YI0, P53657, Q99KI0, O88844, P05063, Q922Q4, P05064, Q9CZU6, P24288, P54071, Q91WT9, Q99K85, P50431, Q99JW2, P15105, Q99LS3, Q93092, P70404, P40142, Q9DBJ1, Q99LB6, P47857, Q8QZR5, Q9D6R2, Q9DCC4, P28271, Q61024, Q8VCN5, O35855, Q8VEE0, Q922W5, P09041, Q91X83, P17183, P17182, P21550,…	1.98495e-12	2.31732	6.59009e-10	1.93825e-11	1.0275e-11
KEGG_PATHWAY	mmu03015:mRNA surveillance pathway	55	103	0.533981	Q6P1F6, Q9Z1N5, Q7TNP2, Q69ZS7, Q61151, O35691, P56959, Q61474, Q9EPU0, P63087, Q52KI8, Q8BTV2, Q9JIX8, Q9D0L8, P62715, A2AT37, Q8BFQ4, Q60996, P29341, Q6PD03, Q91VC3, Q99JX7, Q8R050, P63330, Q920Q6, Q9QXK7, Q99LC2, Q921F2, Q61655, Q9D824, Q8CCS6, Q80X82, Q6NVF9, Q9CQF3, Q5XFR0, P62137, P61327, Q8BG02, Q3UYV9, Q6PD28, Q9JII5, Q9CWZ3, Q925E7, Q76MZ3, Q80X73, Q149F3, O08583, Q99M28, P62141, Q9JJW6,…	1.51349e-06	1.77736	0.000502353	7.49968e-06	3.97573e-06
KEGG_PATHWAY	mmu04066:HIF-1 signaling pathway	55	114	0.482456	Q63932, Q60823, O08908, Q8BSK8, P15208, P16858, Q9JLN9, P12382, Q9D4H8, P63085, P31938, P09411, P62878, Q923T9, P62754, P42227, P00342, Q91W97, P28652, Q3TRM8, P35487, P35486, Q8BMB3, P17710, Q01279, P06151, P05063, P05064, P20444, Q6PHZ2, P45481, O08528, P63073, P31750, P16125, Q8BFP9, P17809, P47857, Q63844, P26450, Q62351, P11798, Q9D051, Q62077, P68404, P09041, P63318, P17183, P83940, P17182,…	6.6686e-05	1.60586	0.0218972	0.000240649	0.000127573
KEGG_PATHWAY	mmu04720:Long-term potentiation	54	67	0.80597	Q63810, Q63932, Q63811, P48453, P11881, P68181, Q01097, P63085, Q9Z1B3, P63087, P63328, Q9D6P8, P31938, P62835, P05132, Q923T9, P51432, P28652, Q9ERT9, P18653, Q9Z329, P18654, O88444, P20444, P08414, Q61411, Q9WUT3, Q6PHZ2, A3KGF7, P45481, P35438, P32883, P35436, Q7TPS0, P62137, P97490, Q63844, P97772, P04627, Q99N57, P11798, Q3UVX5, Q99JI6, P68404, P23818, P23819, P62141, P63318, P0DP28, P48455,…	1.02066e-16	2.68268	3.68594e-14	1.54026e-15	8.16526e-16
KEGG_PATHWAY	mmu05231:Choline metabolism in cancer	52	98	0.530612	P70181, Q61037, Q61831, Q63932, P70182, P49586, Q60823, O08908, Q8BSK8, Q9JLN9, P97823, Q62245, Q99JY8, P63001, P63085, P31938, Q8BH43, Q60631, Q9WTU6, Q6X893, O70161, Q9Z2A0, Q8R5H6, Q80UP3, Q01279, Q8VHI6, O55229, Q9R1C6, P20444, Q91Y86, Q61411, Q811Q9, P31750, P32883, Q921J2, Q63844, P26450, Q99N57, Q6P5E8, Q62077, P97813, Q9EP53, Q8C0L9, Q91WG7, Q05144, P68404, Q6NS52, Q8BY89, P60764, P63318,…	3.90229e-06	1.76615	0.00129472	1.73861e-05	9.21675e-06
KEGG_PATHWAY	mmu04931:Insulin resistance	52	110	0.472727	Q61831, Q9ET01, Q60823, Q9R078, O08908, P97742, Q8CGY8, Q8BSK8, P15208, Q9JLN9, Q9WUB3, O35488, P63087, A2A8L5, P42227, P11859, Q9WTU6, Q60714, P58389, Q9Z2A0, P18653, P18654, Q9Z2Z9, Q91Y86, Q8BH04, Q9EQQ9, Q9WUT3, Q6NSQ9, Q8BRK8, P35235, P31750, Q7TPS0, P17809, P47856, P62137, Q9WV60, Q8CI94, P26450, E9Q4Z2, Q5EG47, Q02111, Q91VE0, P35821, Q6PAM0, Q91WG5, P68404, O08586, O54950, P16054, P62141,…	0.000206191	1.57348	0.0661714	0.000633846	0.000336015
KEGG_PATHWAY	mmu04068:FoxO signaling pathway	51	131	0.389313	Q61831, Q63932, Q60823, Q9R078, O08908, P15208, Q62245, P63085, P31938, P42227, Q9Z2Y3, Q60631, Q9WTU6, Q99JP6, Q9Z2A0, Q9JMK2, Q8BUN5, Q01279, Q91Y86, Q8BH04, Q61411, Q9DCD6, Q6NSQ9, P45481, Q8BRK8, Q6A4J8, P31750, P32883, Q9JIF0, P09671, O08530, Q63844, P97772, Q3UHD9, P24270, P26450, P04627, Q9QWW1, Q99N57, Q5EG47, Q8VHL1, Q6PAM0, Q91WG5, O08586, O54950, Q9WTK7, P60521, P08556, Q8R3R8, P28028,…	0.0273754	1.29583	0.999901	0.0564512	0.0299259
KEGG_PATHWAY	mmu04012:ErbB signaling pathway	50	84	0.595238	Q61831, Q63932, Q60823, O08908, Q8BSK8, Q9JLN9, Q62245, Q61036, P63085, P31938, Q923T9, Q60631, Q9WTU6, P28652, Q9QYY0, Q61120, Q99M51, Q01279, Q4JIM5, O88643, P47941, P20444, Q91Y86, Q61411, Q6PHZ2, Q61337, P31750, P32883, O55033, Q8C015, P34152, Q63844, Q9WV60, P26450, P04627, Q64010, Q99N57, P11798, Q62077, Q8CE90, P68404, P47809, P42232, P05480, P63318, P22682, P08556, P28028, Q8CIN4, Q9WUA6	6.05363e-08	1.98126	2.00978e-05	3.52597e-07	1.86919e-07
KEGG_PATHWAY	mmu05414:Dilated cardiomyopathy	50	94	0.531915	P84309, Q8VHW2, Q8R429, Q91WF3, P58774, P63094, Q62165, P19137, P68181, Q0VBD0, Q8R0S4, P09055, Q6PHS9, Q9JJV5, P05132, Q8K596, P11859, Q64518, P68033, P31001, P63260, P51830, P11531, P70414, O55143, O88602, Q6IRU2, P09542, P48678, O88444, Q8CC27, Q6R0H7, Q9Z1L5, O08532, P21107, Q61738, Q61739, Q8VHH7, P97490, P60710, E9Q401, P54285, Q62470, O08579, Q01341, Q8R3Z5, P43406, Q80TL1, P58771, O70309,…	5.65452e-06	1.77049	0.00187554	2.43805e-05	1.29246e-05
KEGG_PATHWAY	mmu04912:GnRH signaling pathway	49	90	0.544444	P84309, Q61831, Q63932, Q91WF3, P63094, P11881, Q62245, P68181, P63085, Q9Z1B3, Q9D6P8, P31938, P05132, Q923T9, Q60631, Q9WTU6, P51432, P28652, P51830, Q9Z329, Q01279, O88444, P20444, Q91Y86, Q61411, Q6PHZ2, A3KGF7, Q6R0H7, P32883, Q9QVP9, Q8VHH7, P97490, Q63844, Q99N57, P11798, P97813, P70236, Q8CE90, Q01341, P68404, P47809, Q80TL1, P05480, P0DP28, P08556, P28867, Q01815, P21279, P60766, P21278	3.04062e-06	1.81219	0.00100898	1.38286e-05	7.33082e-06
KEGG_PATHWAY	mmu04070:Phosphatidylinositol signaling system	49	96	0.510417	P70181, P70182, Q3TWL2, O08908, O70172, Q9Z2D1, P11881, Q99L43, Q8R071, Q8CHC4, Q9Z1B3, Q80V26, Q9D6P8, Q2TBE6, Q6NVF0, P51432, O70161, A2ARP1, Q80UP3, Q9Z329, Q8BYN3, O55023, Q9R1C6, P20444, Q6PF93, A3KGF7, P49442, Q9EP69, Q9EPW0, Q8CDA1, Q80XI4, Q8R3B1, Q9CZX7, P26450, Q6P5E8, Q62077, Q91WG7, Q8VDP6, P68404, O08586, Q6NS52, Q6P1Y8, Q9Z2C9, Q9Z2C4, P63318, P0DP28, E9Q3L2, P98191, Q91XU3	2.97817e-05	1.69893	0.00983895	0.00011365	6.0248e-05
KEGG_PATHWAY	mmu00010:Glycolysis / Gluconeogenesis	48	67	0.716418	Q6NSQ9, Q7TSV4, Q9CZS1, O08749, O70250, P16858, O08528, Q9DBF1, P15327, Q9JLJ2, P17751, Q64467, Q9Z2L6, P16125, P47739, P12382, P47738, Q9DBJ1, P09411, P52480, Q99NB1, Q9D0F9, P47857, P00342, Q91W97, Q64437, P06745, Q3TRM8, P28474, Q8VDL4, P35487, Q9JII6, P35486, Q9D051, Q8BMF4, P53657, P17710, P09041, P06151, P05063, P05064, P17183, P47740, P17182, P21550, Q9WUA3, Q9QXG4, Q8BH04	1.28703e-11	2.38461	4.27293e-09	1.09562e-10	5.80812e-11
KEGG_PATHWAY	mmu04972:Pancreatic secretion	47	114	0.412281	P84309, Q08460, Q8R429, A3KGF7, Q6R0H7, Q6PIC6, Q91WF3, P63094, P11881, P63001, Q99P58, Q9Z1B3, P62492, Q6PIE5, P00920, P62835, G5E829, Q8VHH7, P97490, P97370, E9Q401, P51432, P55258, Q64518, P55012, Q9WV27, Q61165, Q8VDN2, P51830, P56528, Q9Z329, Q01341, Q99JI6, P68404, Q9QUI0, P14231, O55143, Q9R0K7, P35276, Q80TL1, P14094, P09240, P63318, O88444, P20444, O88343, P21279, Q6Q477	0.0116492	1.37228	0.97956	0.0266926	0.0141503
KEGG_PATHWAY	mmu04670:Leukocyte transendothelial migration	47	118	0.398305	P29533, Q7TPR4, P26041, Q64727, P26040, O08908, P35235, Q9D8B7, P63001, Q65CL1, Q8BIF0, P09055, P34152, Q9QVP9, Q9DC51, P01831, P62835, B2RSH2, P60710, P97393, P05555, Q61301, P26231, Q9Z0S6, P30999, Q9CQ19, Q91YM2, P26450, Q61140, P63260, Q62077, P70336, Q9EQZ6, Q3THE2, P70335, Q05144, Q60771, Q9QZQ1, Q99JI6, P68404, Q9QUI0, P57780, Q02248, P63318, P20444, P08752, P60766	0.0227641	1.32576	0.999522	0.0472356	0.0250405
KEGG_PATHWAY	mmu05410:Hypertrophic cardiomyopathy	46	91	0.505495	Q8CC27, Q8VHW2, Q8R429, Q9R078, Q8BRK8, P58774, Q62165, P19137, Q9Z1L5, O08532, Q0VBD0, P21107, Q8R0S4, P09055, Q6PHS9, P09470, Q61738, Q61739, Q9JJV5, Q8K596, P60710, E9Q401, P11859, Q64518, P54285, P68033, Q62470, P31001, Q5EG47, P63260, O08579, P11531, Q6PAM0, Q91WG5, P70414, Q8R3Z5, P43406, O55143, O54950, P58771, O88602, Q6IRU2, O70309, P09542, P48678, Q01815	7.37029e-05	1.68255	0.0241733	0.000263111	0.000139481
KEGG_PATHWAY	mmu05230:Central carbon metabolism in cancer	45	69	0.652174	Q61411, Q63932, Q60823, O08908, P97324, O70250, O08528, Q9JLN9, P31750, P32883, P16125, P12382, P63085, Q00612, Q9DBJ1, Q8BFP9, Q8R104, P31938, P52480, Q8BZA9, P17809, P47857, P00342, P05532, Q91W97, Q9Z127, Q6VNS1, Q63844, Q3TRM8, P26450, Q99N57, P35487, P35486, Q9D051, Q571F8, D3Z7P3, P17710, O08586, Q01279, P06151, O88844, P08556, Q9WUA3, P54071, Q9WUA6	6.43319e-09	2.17077	2.13582e-06	4.18788e-08	2.22008e-08
KEGG_PATHWAY	mmu04971:Gastric acid secretion	45	75	0.6	P84309, Q6PHZ2, A3KGF7, P26040, Q6R0H7, Q6PIC6, Q91WF3, P63094, P11881, P68181, Q9Z1B3, Q9DC51, Q6PIE5, Q9D6P8, P00920, P05132, B2RSH2, Q923T9, Q8VHH7, P97490, P97370, P60710, Q64436, P51432, P28652, Q9WV27, P63260, P11798, Q61165, Q8VDN2, P51830, Q9Z307, Q9Z329, Q01341, P60041, P68404, P14231, Q80TL1, Q9JM63, P14094, P63318, P0DP28, O88444, P20444, P08752, P21279	2.27173e-07	1.99711	7.54185e-05	1.19716e-06	6.34641e-07
KEGG_PATHWAY	mmu04925:Aldosterone synthesis and secretion	45	102	0.441176	P84309, Q6PHZ2, A3KGF7, Q6R0H7, Q6PIC6, Q91WF3, P63094, P11881, P68181, Q9Z1B3, Q91WC9, Q6PIE5, Q9D6P8, G5E829, P05132, Q6WQJ1, Q923T9, Q8VHH7, P97490, P97370, P11859, P51432, P28652, Q91YS8, Q9WV27, P11798, Q8VDN2, P51830, Q9Z329, Q01341, P68404, P14231, Q9R0K7, Q80TL1, P16054, P14094, P63318, P0DP28, Q922S4, O88444, P20444, P08414, Q01815, P21279, P21278, Q6Q477	0.00325972	1.46846	0.661759	0.00807633	0.00428143
KEGG_PATHWAY	mmu00564:Glycerophospholipid metabolism	44	98	0.44898	Q6NVG1, P13707, P49586, P97823, Q811Q9, Q64521, Q3TFD2, Q99L43, Q99JY8, Q3ULJ0, Q8BHF7, Q99LH2, Q9WTL7, Q8CHK3, Q8VEB4, Q91YX5, O35405, Q80TA1, Q8K4X7, Q9D517, Q922E4, Q3TRM4, Q9D4V0, Q8BSF4, Q80UP3, Q6P5E8, O35083, P97813, Q8C0L9, Q91WG7, Q8VDP6, Q6NS52, Q8BWU8, P97819, Q3UN02, Q9D1E8, Q03059, P21836, O55229, P98192, Q9R1C6, P98191, Q8BGS7, Q99PI5	0.00244647	1.49443	0.556573	0.00625414	0.00331545
KEGG_PATHWAY	mmu04928:Parathyroid hormone synthesis, secretion and action	44	108	0.407407	P84309, Q8BWG8, A3KGF7, Q6R0H7, Q91WF3, P70441, P63094, P11881, Q61210, P68181, P63085, Q9Z1B3, Q9DC51, P31938, P05132, P27601, B2RSH2, Q8VHH7, P97490, P27600, O89084, P51432, Q63943, Q63844, Q9R0S3, P04627, Q01063, Q99N57, P97813, P51830, Q9Z329, Q01341, P68404, Q01279, Q9QUI0, Q80TL1, P63318, Q60817, O88444, Q8CFN5, P20444, P08752, P21279, P28028, P21278	0.0184933	1.35606	0.997965	0.0396114	0.0209988
KEGG_PATHWAY	mmu00280:Valine, leucine and isoleucine degradation	43	57	0.754386	Q9D0K2, Q921H8, Q3URE1, Q8BH95, Q9CZS1, Q99JY0, O08749, Q9DBF1, P50136, Q9JLJ2, Q9EQ20, Q8CAY6, Q9DBL1, Q91ZA3, Q99MN9, P47738, Q9D7B6, Q99MR8, Q8JZK9, Q8BWT1, P45952, Q8QZS1, Q9JLZ3, P61922, Q61425, Q3ULD5, P53395, Q6P3A8, Q8VCH0, P54869, Q99L13, O08756, Q9JHI5, Q9D2R0, O35855, P16332, Q07417, P38060, P47740, Q9D1I5, P24288, Q8BMS1, Q8QZT1	1.18785e-11	2.51098	3.94366e-09	1.03781e-10	5.50163e-11
KEGG_PATHWAY	mmu04730:Long-term depression	43	60	0.716667	Q61411, Q63932, A3KGF7, Q7TNP2, Q6R0H7, P97445, P63094, P11881, P32883, Q9Z0J4, Q61410, P63085, Q9Z1B3, Q9DC51, P31938, E9PZQ0, P62715, O54865, P27601, B2RSH2, Q9ERL9, P27600, P51432, Q63844, P97772, O70443, Q9Z2W9, P04627, Q99N57, P18872, Q9Z329, Q76MZ3, P68404, P23818, P23819, P63330, P63318, P25911, P08556, P20444, P08752, P21279, P28028, P21278	1.78711e-10	2.38543	5.9332e-08	1.31849e-09	6.98958e-10
KEGG_PATHWAY	mmu04213:Longevity regulating pathway - multiple species	43	62	0.693548	Q61411, P84309, Q99J83, Q60823, Q9R078, O08908, P70288, Q8BRK8, Q91WF3, P15208, Q8BSK8, Q9JLN9, P31750, P32883, P70445, P68181, Q61696, P23927, O09106, P17156, P09671, Q60649, Q9D1F4, P05132, Q8VHH7, P97490, P08228, P24270, P26450, P16627, Q5EG47, P51830, Q01341, Q6PAM0, Q91WG5, O54950, P17879, Q80TL1, O88444, P08556, P63017, Q8K4Q0, Q9WUA6	8.98382e-10	2.30848	2.98263e-07	6.21381e-09	3.29407e-09
KEGG_PATHWAY	mmu04520:Adherens junction	43	71	0.605634	Q7TPR4, Q64727, Q8BKX1, P45481, Q9JKF6, P15208, Q9JKF1, Q04736, P63001, Q65CL1, P63085, Q62073, A2A8L5, P60710, Q61301, Q8BH43, P26231, Q9D358, Q63844, Q62417, P30999, P63260, Q8R5H6, Q64455, P39447, P39688, Q8BUN5, Q05144, P35821, Q9QZQ1, Q01279, Q9QUI0, Q8VHI6, P57780, Q91YD9, P67871, Q02248, P05480, Q60737, P60764, O54833, P60766, Q9JLB9	3.10441e-07	2.01586	0.000103061	1.61042e-06	8.53714e-07
KEGG_PATHWAY	mmu01232:Nucleotide metabolism	43	84	0.511905	P23492, P00493, Q6P3D0, Q91YL3, Q9R111, P55264, P50096, Q9WTP7, Q9D020, Q9WUR9, P70303, Q64520, Q9WTP6, Q9JM14, Q9DBP5, Q01768, Q920P5, A3KFX0, P46664, Q9DBT5, Q9WV85, Q9R0Y5, P55772, P28650, Q9DCZ1, Q3U5Q7, P97930, Q9QX60, Q3V1L4, O08739, Q3THK7, P70698, P54822, Q9D892, P15532, Q8VCE6, Q9CQA9, Q99L27, O55026, P08030, Q3SXD3, P24547, Q3UFY7	9.19949e-05	1.70388	0.030082	0.000318149	0.000168657
KEGG_PATHWAY	mmu04970:Salivary secretion	43	85	0.505882	P84309, Q08460, A3KGF7, Q6R0H7, Q6PIC6, Q91WF3, P63094, P11881, Q9Z0J4, P68181, Q61410, A2AGL3, Q9Z1B3, P63044, Q6PIE5, Q9D6P8, G5E829, O54865, P05132, Q8VHH7, P97490, P97370, Q9ERL9, P51432, P21460, P55012, Q9WV27, Q61165, Q8VDN2, P51830, P56528, Q9Z329, Q01341, P68404, P14231, Q9R0K7, Q80TL1, P14094, P63318, P0DP28, O88444, P20444, P21279, Q6Q477	0.000129612	1.68384	0.0421213	0.000413763	0.000219344
KEGG_PATHWAY	mmu04911:Insulin secretion	43	86	0.5	P84309, Q08460, P60879, Q6PHZ2, A3KGF7, Q6R0H7, Q6PIC6, Q91WF3, P63094, Q9QYX7, P68181, P70205, Q9Z1B3, P63044, Q6PIE5, P17809, P05132, Q923T9, Q8VHH7, P97490, P97370, O35526, E9Q401, P51432, P28652, Q9WV27, P11798, Q8VDN2, P51830, Q9EQZ6, Q9EQZ7, Q01341, P68404, P14231, Q80TL1, P14094, P09240, P63011, P63318, O88444, P20444, Q01815, P21279, P21278	0.000180593	1.66426	0.0581999	0.000560344	0.00029705
KEGG_PATHWAY	mmu04211:Longevity regulating pathway	43	90	0.477778	Q61037, Q61411, P84309, Q99J83, Q60823, Q9R078, O08908, Q8K3H0, Q8BRK8, Q91WF3, P15208, Q8BSK8, Q9JLN9, P63073, P31750, P32883, P68181, P09671, Q9D1F4, Q8C078, P05132, Q921J2, Q8VHH7, P97490, P24270, P26450, Q5EG47, P51830, Q9EP53, Q01341, Q6PAM0, Q91WG5, Q8BMB3, O54950, Q07813, Q80TL1, Q9WTK7, Q9ESK9, O88444, P08556, P08414, Q8K4Q0, Q9WUA6	0.000613562	1.59029	0.184346	0.00171179	0.000907453
KEGG_PATHWAY	mmu04914:Progesterone-mediated oocyte maturation	43	92	0.467391	P84309, Q9WUT3, P07901, Q61831, Q60823, Q7TN99, O08908, Q91WF3, Q8BGZ4, P31750, P32883, P68181, P63085, Q812E0, Q9DC51, Q91W96, P31938, Q7TPS0, P05132, B2RSH2, Q8VHH7, P97490, Q8BTZ4, P53995, Q9WTU6, Q63844, P26450, P04627, Q99N57, P11499, Q9WVM3, P51830, P18653, Q01341, P18654, Q80TL1, Q8R034, Q7TN98, O88444, Q91Y86, P08752, P28028, Q9WUA6	0.00106771	1.55572	0.298595	0.00290558	0.00154031
KEGG_PATHWAY	mmu04137:Mitophagy - animal	42	68	0.617647	Q61411, Q91VR7, Q99J83, Q811U4, Q9DCD6, Q61831, Q8BG51, P10833, P32883, Q80U63, Q9WUN2, P0CG49, O08989, Q80U87, Q8BX10, Q9CXF4, Q9Z2F7, Q8R5H1, Q8BYH7, Q64337, Q9WTU6, Q9DB70, P51150, Q64373, P62071, P59017, Q68FE2, Q9CQV6, Q9WVS6, Q3UN04, Q8JZN7, Q9CQ92, P67871, P05480, Q60737, O54833, P60521, P08556, P62983, Q8R3R8, P62984, Q91Y86	2.06453e-07	2.05585	6.85402e-05	1.11911e-06	5.93264e-07
KEGG_PATHWAY	mmu05412:Arrhythmogenic right ventricular cardiomyopathy	42	77	0.545455	Q8CC27, Q8VHW2, Q8R429, Q62165, P19137, Q9Z1L5, O08532, Q0VBD0, Q65CL1, Q8R0S4, P09055, Q02257, Q6PHS9, Q61738, Q61739, Q9JJV5, Q8K596, P60710, O88990, E9Q401, Q61301, Q9JI91, P26231, P23242, Q64518, P54285, Q62470, P31001, P63260, P15116, O08579, P11531, P70414, Q8R3Z5, P43406, O55143, O88602, Q02248, O70309, P48678, E9Q557, Q01815	1.66045e-05	1.81555	0.00549757	6.56273e-05	3.47904e-05
KEGG_PATHWAY	mmu04146:Peroxisome	42	86	0.488372	P51660, Q9WUR2, Q921H8, Q8JZR0, P99029, Q9CZW4, P58137, Q9R0H0, Q8C437, Q9DCN1, O35488, P09671, Q9QUJ7, Q9DC50, P55096, Q9EPL9, P41216, Q99LB2, P47934, P34914, P08228, P24270, Q78JN3, Q8VCH0, Q99J39, Q91WC3, Q9QXY9, P35700, Q9R008, Q8C0I1, O35459, Q9R0A0, Q8VCI5, P32020, Q9DCM2, O88844, P38060, Q9Z210, P98192, Q9QXE0, O09174, P54071	0.000409469	1.62555	0.127132	0.00117193	0.000621263
KEGG_PATHWAY	mmu01212:Fatty acid metabolism	41	62	0.66129	Q9Z0R9, P51660, Q921H8, Q3URE1, P50171, P19096, Q8JZR0, Q8BH95, Q99JY0, Q9CZW4, P97742, Q9D404, Q99PU5, Q9R0H0, Q8CAY6, Q9DBL1, P13011, Q8BGD5, Q8K2C9, Q8BWT1, Q9QUJ7, O88531, Q9EPL9, P45952, P41216, Q91VT4, Q61425, Q8R3F5, Q5SWU9, P51174, P52825, Q8VCH0, Q91WC3, P50544, Q07417, P32020, Q9CY27, O70503, Q9DCS3, Q8BMS1, Q8QZT1	1.93185e-08	2.20111	6.41373e-06	1.21014e-07	6.4152e-08
KEGG_PATHWAY	mmu04916:Melanogenesis	41	100	0.41	Q61411, P84309, Q6PHZ2, Q63932, A3KGF7, Q6R0H7, P45481, Q91WF3, P63094, P32883, P68181, P63085, Q9Z1B3, Q9DC51, Q9D6P8, P31938, P48302, P05132, B2RSH2, Q923T9, Q8VHH7, P97490, P05532, P51432, P28652, Q63844, Q9WV60, Q99N57, P11798, P18872, P51830, Q01341, P68404, Q80TL1, Q02248, P63318, P0DP28, O88444, P08556, P20444, P08752, P21279	0.0207658	1.36469	0.999057	0.0439124	0.0232789
KEGG_PATHWAY	mmu05031:Amphetamine addiction	40	69	0.57971	Q63810, P84309, Q6PHZ2, Q63811, P48453, Q6R0H7, P70288, P63094, P35438, P35436, P68181, Q01097, O09106, Q8BW75, P63087, O88533, P63328, Q9D6P8, P05132, Q60829, P62137, Q923T9, O35526, P28652, Q9Z2W8, Q61327, Q9Z2W9, Q64133, P11798, P68404, P23818, P23819, Q8BRU6, P62141, P24529, P63318, P0DP28, P48455, P20444, P08414, Q01815	3.96633e-06	1.92957	0.00131596	1.73861e-05	9.21675e-06
KEGG_PATHWAY	mmu05210:Colorectal cancer	40	88	0.454545	Q61411, Q61831, Q61315, Q63932, Q61337, Q60823, O08908, Q8K3H0, Q8BSK8, Q9JLN9, P31750, P32883, Q62245, P63001, P63321, P63085, P31938, P62897, Q60631, Q9WTU6, Q63844, Q9WV60, P26450, P04627, P70211, Q99N57, P70677, Q8BUN5, Q05144, Q01279, Q9QUI0, Q07813, Q9JIW9, Q02248, P60764, P00015, P08556, Q91Y86, P28028, Q9WUA6	0.00306831	1.51296	0.639493	0.00765924	0.00406032
KEGG_PATHWAY	mmu01522:Endocrine resistance	40	93	0.430108	Q61411, P84309, Q61831, Q63932, Q61337, Q6R0H7, Q60823, O08908, Q91WF3, Q8BSK8, P63094, Q9JLN9, P31750, P32883, Q62245, P68181, P63085, P34152, P31938, P05132, Q8VHH7, P97490, Q60631, Q9WTU6, Q63844, P26450, P04627, Q99N57, Q61120, P51830, Q01341, Q01279, Q9WVG6, Q07813, Q80TL1, P05480, O88444, P08556, Q91Y86, P28028, Q9WUA6	0.00945336	1.43162	0.957295	0.0219477	0.0116349
KEGG_PATHWAY	mmu04660:T cell receptor signaling pathway	40	103	0.38835	Q61411, Q63810, Q61831, Q63932, Q63811, P48453, Q60823, O08908, P31750, P32883, Q62245, Q61036, O55033, P63085, Q8C015, Q62073, P63328, P31938, Q9Z1S3, Q60631, Q9WTU6, Q63844, Q9WV60, P26450, Q99N57, Q02111, Q9Z2A0, Q62077, P39688, Q8CE90, Q99M51, Q9QUI0, Q811D0, O88643, P48455, P08556, Q91Y86, Q8CIN4, P60766, Q9WUA6	0.0530561	1.29263	1	0.105477	0.0559154
KEGG_PATHWAY	mmu00620:Pyruvate metabolism	38	44	0.863636	Q9CZS1, P56376, Q99KB8, P56375, O08749, Q9DBF1, Q9CPU0, Q9JLJ2, Q8CAY6, P16125, P97807, Q8BMF3, P47738, Q05920, P52480, Q99NB1, Q91Z53, P08249, P00342, Q64437, P06801, P28474, Q5SWU9, E9Q4Z2, P35487, Q9JII6, P35486, Q9D051, Q8BMF4, P53657, Q99KE1, P14152, P06151, Q7TNG8, P47740, Q9QXG4, Q8BH04, Q8QZT1	1.38041e-13	2.87463	4.58162e-11	1.63677e-12	8.67686e-13
KEGG_PATHWAY	mmu03050:Proteasome	38	47	0.808511	Q9D8W5, P54775, O70435, P99026, P46471, Q9R1P0, Q8BG32, O35593, Q8VDM4, Q9R1P1, Q9R1P4, Q9R1P3, Q9WVJ2, Q9CR00, P61290, Q9CWH6, O35226, Q8BHL8, O55234, P62196, Q9Z2U1, Q9JKV1, P26516, P62334, Q9Z2U0, O09061, P97371, P97372, Q3TXS7, Q9CX56, P70195, P62192, Q60692, P14685, Q99JI4, Q9QUM9, P49722, O88685	6.69866e-12	2.69114	2.22395e-09	6.17765e-11	3.2749e-11
KEGG_PATHWAY	mmu00970:Aminoacyl-tRNA biosynthesis	38	66	0.575758	P32921, Q8BIP0, Q8BYM8, Q8C0C7, Q8BGV0, Q9JJL8, Q922B2, Q61035, Q9CZN8, Q3U186, Q8CGC7, Q8BML9, Q9CZD3, Q8BIJ6, Q8BMJ2, P26638, Q8CFI5, Q8BU30, Q9CXJ1, Q9Z1Q9, Q91WQ3, Q8BLY2, Q99MN1, Q8BYL4, Q9ER72, Q9D0R2, Q68FL6, Q9WUA2, Q499X9, Q8BP47, Q3UQ84, Q8VDC0, Q3U2A8, Q14CH7, Q99KK9, Q8BGQ7, Q9D0I9, Q9CYK1	9.04737e-06	1.91642	0.00299923	3.7083e-05	1.96585e-05
KEGG_PATHWAY	mmu00480:Glutathione metabolism	38	72	0.527778	O08709, P97324, Q9DCD0, Q9CPY7, P15626, Q80W21, Q9CQU0, P97449, P19157, Q9CPU4, Q00612, Q99JP7, Q8K010, P46425, P21765, P30115, P10649, Q9D7X8, P24472, P97494, Q91VS7, O70325, P97355, P47791, P51855, O35660, Q64674, P11352, P19639, Q9DCM2, O88844, O09172, P48774, O09131, P46412, O89112, P54071, Q8K2Q2	0.0001145	1.75672	0.0373026	0.000376376	0.000199525
KEGG_PATHWAY	mmu04961:Endocrine and other factor-regulated calcium reabsorption	37	61	0.606557	A3KGF7, P12658, Q6R0H7, Q6PIC6, Q68FD5, P63094, P17427, P17426, P84091, P68181, Q8BZ98, Q9Z1B3, P62492, Q6PIE5, G5E829, P05132, P97370, Q8K596, P51432, Q9WV27, Q9DBG3, Q8VDN2, P51830, Q01341, P70414, P68404, P14231, Q9R0K7, P39054, P39053, O08585, P14094, P63318, P20444, Q6IRU5, P62743, P21279, Q6Q477	2.33775e-06	2.01893	0.000775834	1.09315e-05	5.79499e-06
KEGG_PATHWAY	mmu05211:Renal cell carcinoma	37	68	0.544118	Q61411, Q63932, Q61337, P45481, Q60823, O08908, P35235, P31750, P32883, Q62245, Q61036, P63001, P97807, Q9D4H8, P63085, Q8C015, P31938, P62878, P62835, P17809, Q60631, Q63844, P26450, Q9QYY0, P04627, Q64010, Q99N57, Q99JI6, O88643, P47941, P83940, P62869, P08556, Q8CIN4, P28028, P60766, Q9WUA6	6.30588e-05	1.8111	0.0207186	0.000230061	0.00012196
KEGG_PATHWAY	mmu04918:Thyroid hormone synthesis	37	74	0.5	P84309, P07724, A3KGF7, P07309, Q6R0H7, Q6PIC6, Q91WF3, P63094, P11881, P68181, Q9Z1B3, Q6PIE5, P08003, P05132, P21765, Q8VHH7, P97490, P97370, P51432, P47791, Q9WV27, P35564, Q8VDN2, P51830, Q9Z329, P11352, Q01341, P68404, P14231, P20029, Q80TL1, P14094, P63318, P08113, P46412, O88444, P20444, P21279	0.000560228	1.66426	0.169766	0.00157624	0.000835595
KEGG_PATHWAY	mmu01521:EGFR tyrosine kinase inhibitor resistance	37	79	0.468354	Q61411, Q63932, Q61337, Q60823, O08908, Q8BSK8, Q9JLN9, P63073, P31750, P32883, Q62245, P63085, P31938, P62754, P42227, Q60631, Q63844, Q9WV60, P26450, Q9QYY0, P04627, Q99N57, Q64373, Q61120, Q62077, Q04690, Q8BMB3, P68404, O08586, Q01279, Q07813, P05480, P63318, P08556, P20444, P28028, Q9WUA6	0.00244891	1.55892	0.556934	0.00625414	0.00331545
KEGG_PATHWAY	mmu00520:Amino sugar and nucleotide sugar metabolism	36	51	0.705882	P23591, Q91YN5, Q7TSV4, P20060, Q922H4, Q8JZV7, Q9R0N0, O08528, Q3TW96, Q9DCJ9, Q91ZJ5, Q9DCN2, Q8K0C9, O35621, O88958, Q9DB73, Q9CYR6, Q8BTZ7, Q9D0F9, P47856, Q91W97, P06745, Q3TRM8, Q924M7, Q99J77, Q9CPT3, Q9Z2M7, P17710, Q7TMC8, Q68FH4, Q9CRC9, Q99KK2, Q9QZ08, Q9Z2Z9, G5E8F4, P29416	1.36735e-08	2.34954	4.53958e-06	8.72998e-08	4.62794e-08
KEGG_PATHWAY	mmu00071:Fatty acid degradation	36	52	0.692308	Q9WUR2, Q921H8, Q8JZR0, Q8BH95, Q9CZS1, Q99JY0, Q9CZW4, P97742, Q99PU5, Q9DBF1, Q9JLJ2, Q9R0H0, Q8CAY6, Q9DBL1, Q8BGD5, P42125, P47738, Q8BWT1, Q9QUJ7, Q9EPL9, P45952, P41216, Q64437, Q61425, P28474, Q78JN3, P51174, P52825, Q8VCH0, Q91WC3, P50544, Q07417, Q60759, P47740, Q8BMS1, Q8QZT1	2.97753e-08	2.30436	9.88536e-06	1.79735e-07	9.5281e-08
KEGG_PATHWAY	mmu00562:Inositol phosphate metabolism	35	72	0.486111	P70181, P70182, A3KGF7, Q6PF93, P49442, O70172, Q9Z2D1, Q9EP69, P59644, Q8R071, P17751, Q9EQ20, Q9Z2L6, Q8CHC4, Q9EPW0, Q9Z1B3, Q8CDA1, Q80XI4, Q2TBE6, Q6NVF0, P51432, Q8R3B1, O70161, Q62077, A2AP18, Q8BYN3, Q8VDP6, O55023, O08586, Q6P1Y8, Q9Z2C9, Q9Z2C4, Q9JHU9, E9Q3L2, Q91XU3	0.00152227	1.61803	0.396964	0.00407575	0.00216064
KEGG_PATHWAY	mmu03320:PPAR signaling pathway	35	89	0.393258	Q9Z0R9, P51880, Q921H8, Q8JZR0, P11404, Q9CZW4, P97742, Q99PU5, Q9R0H0, P13011, Q8BGD5, Q8BMF3, Q8JZK9, O35488, Q9QUJ7, Q9EPL9, P45952, P41216, Q9WU65, Q64516, P06801, Q62417, Q60714, P51174, P52825, Q8VCH0, Q9Z2A0, P54869, Q91VE0, Q91WC3, P31786, O55222, Q05816, P32020, Q8BH04	0.0599963	1.30897	1	0.115807	0.0613915
KEGG_PATHWAY	mmu05214:Glioma	34	74	0.459459	Q61411, Q6PHZ2, Q63932, Q60823, O08908, Q9JLN9, P31750, P32883, Q62245, P63085, Q9D6P8, P31938, Q923T9, Q60631, P28652, Q63844, Q91YS8, P26450, P04627, Q99N57, Q61120, P11798, Q62077, P68404, O08586, Q01279, Q07813, P63318, P0DP28, P08556, P20444, P08414, P28028, Q9WUA6	0.00549534	1.52932	0.839503	0.0133172	0.0070597
KEGG_PATHWAY	mmu00270:Cysteine and methionine metabolism	33	54	0.611111	Q80SW1, Q71RI9, Q91WT9, Q99K85, Q61753, P52196, Q9CQ65, P16125, Q3THS6, Q99LB6, P08249, P00342, P97494, P97355, Q99JT9, Q9CQT1, P51855, Q64674, Q8BGB7, Q8VCN5, P50247, Q99J99, Q9WVQ5, O35855, P14152, P06151, Q68FL4, Q91X83, O09172, P24288, Q8BTY1, P05201, P05202	7.52415e-06	2.03409	0.00249491	3.12252e-05	1.65531e-05
KEGG_PATHWAY	mmu04924:Renin secretion	33	76	0.434211	Q63810, P84309, Q08460, A3KGF7, Q63811, P48453, Q6R0H7, P63094, P11881, P68181, Q61410, P70205, Q9Z1B3, P09470, Q9DC51, P63328, Q9D6P8, O54865, P05132, B2RSH2, Q9ERL9, Q64338, P10605, P11859, P51432, Q61481, Q9Z329, Q01341, Q01065, P0DP28, P48455, Q01815, P08752, P21279	0.0165284	1.44528	0.996047	0.0358656	0.0190131
KEGG_PATHWAY	mmu04929:GnRH secretion	32	63	0.507937	Q61411, Q8BWG8, Q63932, A3KGF7, Q60823, O08908, Q9WV18, P11881, Q80T41, P31750, P32883, P63085, Q9Z1B3, P31938, P51432, Q63844, P48542, P26450, Q99N57, Q9Z329, P68404, O88704, O88705, P63250, O88703, P63318, P08556, P20444, Q01815, P21279, P21278, Q9WUA6	0.00104291	1.69067	0.292791	0.00286155	0.00151697
KEGG_PATHWAY	mmu05223:Non-small cell lung cancer	32	72	0.444444	Q61411, Q63932, Q61337, Q60823, O08908, P31750, P32883, Q62245, P63085, P28738, P31938, O89106, P42227, Q60631, Q63844, Q61768, P26450, P04627, Q99N57, Q9Z2A0, Q62077, P68404, Q01279, P42232, Q07813, P33175, P63318, Q3UMY5, P08556, P20444, P28028, Q9WUA6	0.0126923	1.47934	0.985604	0.02873	0.0152304
KEGG_PATHWAY	mmu05220:Chronic myeloid leukemia	32	76	0.421053	Q61411, Q63932, Q61337, Q60823, O08908, P70288, P35235, Q6PAJ1, P31750, P32883, Q62245, O09106, P63085, O88712, P31938, Q60631, P56546, Q63844, P26450, P04627, Q64010, Q99N57, Q64373, Q61120, Q8BUN5, P42232, Q07813, P47941, P22682, P08556, P28028, Q9WUA6	0.029196	1.40148	0.999947	0.0594666	0.0315245
KEGG_PATHWAY	mmu05212:Pancreatic cancer	32	76	0.421053	Q61831, Q61337, Q60823, O08908, Q8BSK8, Q9JLN9, P31750, P32883, P63001, P63321, P63085, Q62172, P31938, P42227, Q9WTU6, Q63844, P26450, P04627, Q99N57, Q64373, Q8K4I3, P97813, Q8BUN5, Q05144, Q01279, Q07813, Q9JIW9, P60764, Q91Y86, P28028, P60766, Q9WUA6	0.029196	1.40148	0.999947	0.0594666	0.0315245
KEGG_PATHWAY	mmu01524:Platinum drug resistance	32	80	0.4	Q61337, Q60823, O08908, P15626, Q80W21, O35099, P70444, P19157, P31750, Q9CPU4, P63085, P46425, P62897, P30115, P10649, P24472, Q91VS7, Q63844, P26450, Q64373, O35660, Q9Z2A0, P70677, Q01320, Q64511, P19639, Q07813, P00015, P48774, O09131, Q9WUA6, Q8K2Q2	0.0586805	1.33141	1	0.113929	0.0603963
KEGG_PATHWAY	mmu04370:VEGF signaling pathway	31	58	0.534483	Q61411, Q63810, Q63932, Q61337, Q63811, P48453, Q60823, O08908, P31750, P32883, P63001, P63085, P34152, P63328, P31938, Q63844, Q9JIA7, P26450, Q99N57, P14602, Q62077, Q05144, P68404, P05480, P60764, P63318, P48455, P08556, P20444, P60766, Q9WUA6	0.000429781	1.77903	0.133001	0.00121955	0.000646507
KEGG_PATHWAY	mmu04920:Adipocytokine signaling pathway	31	71	0.43662	Q61831, Q6NSQ9, Q8JZR0, Q60823, Q9R078, Q9CZW4, P97742, Q8BRK8, Q99PU5, P35235, Q9JLN9, P31750, Q8BGD5, Q9QUJ7, Q8C078, P17809, P41216, P42227, Q9WTU6, E9Q4Z2, Q02111, Q5EG47, Q91WC3, Q6PAM0, Q91WG5, O54950, Q9WTK7, P56473, Q91Y86, Q8BH04, Q9WUA6	0.0188429	1.45329	0.998192	0.0401017	0.0212587
KEGG_PATHWAY	mmu04962:Vasopressin-regulated water reabsorption	29	44	0.659091	Q61599, Q6R0H7, Q9D0M5, P55088, Q8CBY8, P35455, P35278, P63094, Q6PDL0, O08788, P68181, P63168, P62492, P61021, P63044, Q9CQD1, P05132, Q9WUB4, Q8VHH7, Q8R1Q8, Q99KJ8, P46460, Q9QZB9, Q99PT1, P51830, Q01341, P46638, O88487, Q9JHU4, O88485	3.97996e-06	2.19379	0.00132048	1.73861e-05	9.21675e-06
KEGG_PATHWAY	mmu05213:Endometrial cancer	29	58	0.5	Q61411, Q61315, Q63932, Q61337, Q60823, O08908, P31750, P32883, Q62245, Q65CL1, P63085, P31938, Q61301, Q60631, P26231, Q63844, Q9WV60, P26450, P04627, Q99N57, Q9Z2A0, O55222, O08586, Q01279, Q07813, Q02248, P08556, P28028, Q9WUA6	0.0025702	1.66426	0.574464	0.00646445	0.00342693
KEGG_PATHWAY	mmu04664:Fc epsilon RI signaling pathway	29	66	0.439394	Q61411, Q61831, Q63932, Q60823, O08908, P31750, P32883, Q62245, P63001, P63085, P31938, Q60631, Q9WTU6, Q63844, P26450, Q99N57, Q9Z2A0, Q62077, P39688, P70236, Q8CE90, Q05144, P47809, P60764, P25911, P08556, P20444, Q91Y86, Q9WUA6	0.0214862	1.46253	0.999262	0.044877	0.0237902
KEGG_PATHWAY	mmu00640:Propanoate metabolism	28	31	0.903226	Q8BH95, O08749, P50136, Q9EQ20, Q9R0H0, P16125, Q91ZA3, Q99MN9, Q99NB1, Q9EPL9, Q8QZS1, P61922, P00342, Q9D9V3, Q5SWU9, P53395, E9Q4Z2, Q6P3A8, Q99J39, Q9WUM5, Q9Z2I8, P16332, Q07417, Q9Z2I9, P06151, Q9D1I5, Q8BMS1, Q9QXG4	5.81326e-11	3.0064	1.93e-08	4.59524e-10	2.43603e-10
KEGG_PATHWAY	mmu01250:Biosynthesis of nucleotide sugars	28	38	0.736842	P23591, Q91YN5, Q7TSV4, Q922H4, Q9R0N0, O08528, Q3TW96, Q91ZJ5, Q8K0C9, O35621, Q9CYR6, Q8BTZ7, Q9D0F9, P47856, Q91W97, P06745, Q3TRM8, Q924M7, Q99J77, Q9CPT3, Q9Z2M7, P17710, Q7TMC8, Q68FH4, Q99KK2, Q9QZ08, Q9Z2Z9, G5E8F4	2.08991e-07	2.45259	6.93825e-05	1.11911e-06	5.93264e-07
KEGG_PATHWAY	mmu00020:Citrate cycle (TCA cycle)	27	32	0.84375	O08749, P70404, Q8K2B3, P97807, Q05920, Q91V92, Q9CZB0, P08249, Q60597, Q9D6R2, Q9CXV1, P28271, Q9WUM5, P35487, Q9Z2I8, P35486, Q9D051, Q8BMF4, Q9CQA3, P14152, Q9Z2I9, Q99KI0, O88844, Q9D2G2, Q9CZU6, Q8BH04, P54071	2.86168e-09	2.80843	9.50078e-07	1.93894e-08	1.02787e-08
KEGG_PATHWAY	mmu00250:Alanine, aspartate and glutamate metabolism	27	39	0.692308	Q8BGT5, Q3UGX3, P26443, B2RQC6, Q8C0M9, P15105, P16460, O35409, P46664, P47856, P61922, Q8QZR5, Q91YI0, Q8CHT0, P28650, P48320, Q8BWF0, Q571F8, D3Z7P3, P54822, Q61024, Q9Z2Z9, Q8R3P0, P48318, P05201, Q9JHW2, P05202	2.4287e-06	2.30436	0.000806006	1.1199e-05	5.93683e-06
KEGG_PATHWAY	mmu00330:Arginine and proline metabolism	27	54	0.5	Q9D964, Q9CZS1, Q9CPY7, Q9DBF1, Q9JLJ2, Q6P8J7, Q9WU79, Q9Z0J4, P47738, Q8BW75, P07310, O35969, Q9DCC4, Q8CHT0, P97355, Q64133, P30275, Q64674, Q922W5, Q04447, Q922Q4, P47740, Q9Z110, P29758, Q9D1A2, P05201, P05202	0.00377523	1.66426	0.715137	0.00928427	0.00492178
KEGG_PATHWAY	mmu00561:Glycerolipid metabolism	27	62	0.435484	Q9CZS1, P51569, Q9DBF1, Q9JLJ2, Q99JY8, Q9ESW4, P47738, P45376, P45377, Q8K4X7, Q9WU65, Q64516, Q9D517, Q8VC30, Q9JII6, Q80UP3, Q6P5E8, O35083, Q91WG7, O35678, Q6NS52, Q3UN02, Q9D1E8, Q9Z2A7, P47740, Q9R1C6, Q99PI5	0.0304401	1.44951	0.999965	0.0612492	0.0324694
KEGG_PATHWAY	mmu00051:Fructose and mannose metabolism	25	36	0.694444	P23591, Q922H4, P70265, O08528, Q64442, P17751, P12382, Q8K0C9, O35621, P45376, Q8BTZ7, Q8BZA9, P45377, P47857, Q91W97, Q8VC30, Q3TRM8, Q924M7, Q9Z2M7, P17710, Q7TMC8, P05063, P05064, G5E8F4, Q9WUA3	5.97052e-06	2.31147	0.00198025	2.5413e-05	1.34719e-05
KEGG_PATHWAY	mmu04216:Ferroptosis	25	40	0.625	P09528, Q91VR7, Q99J83, Q8JZR0, Q9CZW4, P10852, P29391, Q61990, Q9QUJ7, P60335, P41216, Q61147, P97494, O70325, Q60930, Q60931, P04925, P51855, Q62351, Q91WC3, Q9CQV6, Q9D906, O09172, Q8CI59, Q921I1	7.88364e-05	2.08032	0.0258351	0.000278443	0.000147609
KEGG_PATHWAY	mmu03250:Viral life cycle - HIV-1	25	61	0.409836	Q6P2B1, Q9WU78, P45481, Q9ERU9, Q6P5F9, Q9Z0H3, P14873, Q9QUR7, Q8VEJ9, Q8BHJ6, Q9QYR6, Q9D8B3, Q6NVF9, Q8BTV2, P46467, Q99JF8, Q8C052, Q61820, P62827, Q61187, P17742, O55201, P0C0A3, Q99LI8, Q8C4Y3	0.075608	1.36414	1	0.141818	0.075608
KEGG_PATHWAY	mmu00260:Glycine, serine and threonine metabolism	24	40	0.6	Q9D964, Q91WT9, Q99K85, O70423, Q61753, P50431, Q99LB7, O08749, O70250, Q9DBF1, Q91WK5, Q64133, P15327, Q99LS3, Q8VCN5, Q9QZX7, Q9CZN7, O88986, Q8BW75, Q8CFA2, Q9DBJ1, Q91Z53, O35969, Q91W43	0.000270875	1.99711	0.0860166	0.000817551	0.000433401
KEGG_PATHWAY	mmu00630:Glyoxylate and dicarboxylate metabolism	23	32	0.71875	P50431, P24270, P28271, O08749, Q91WK5, P15105, Q8CAY6, Q91ZA3, Q99MN9, P16332, Q9CZN7, P14152, Q8CFA2, Q99KI0, Q8CHP8, Q99NB1, Q9D1I5, Q9CZU6, Q91Z53, P08249, Q9QXG4, Q8QZT1, Q91W43	6.84481e-06	2.39237	0.0022699	2.87655e-05	1.52492e-05
KEGG_PATHWAY	mmu05033:Nicotine addiction	23	40	0.575	P50571, Q9R0Y8, Q9Z2W8, Q9Z2W9, P97445, Q3TXX4, P35438, P35436, P63080, Q8BLE7, Q01097, P22933, P23818, P22723, O35633, P23819, Q9D6F4, O55017, Q8BHJ7, P62812, P63137, P26049, P26048	0.0008457	1.9139	0.24489	0.00233977	0.00124036
KEGG_PATHWAY	mmu05030:Cocaine addiction	23	48	0.479167	P84309, Q62108, Q61327, Q6R0H7, P63094, Q64133, P35438, Q9QYS2, P35436, P68181, Q01097, P23819, Q14BI2, Q8BRU6, Q8BW75, P24529, O88533, Q9DC51, P05132, Q60829, Q6IR34, B2RSH2, P08752, P49615	0.0148121	1.59491	0.992948	0.032567	0.0172644
KEGG_PATHWAY	mmu00600:Sphingolipid metabolism	23	54	0.425926	P97363, Q9WV54, P23780, Q9JIA7, O70572, Q61207, Q8K4Q7, P20060, Q6GV12, Q8BZL1, P51569, P50428, P17439, Q99JY8, Q64676, O09005, Q8R0X7, Q924Z4, Q9JI99, P29416, Q9JJY3, P27545, Q69ZF3	0.060589	1.4177	1	0.116275	0.0616396
KEGG_PATHWAY	mmu04973:Carbohydrate digestion and absorption	22	48	0.458333	P51432, A3KGF7, Q6NSQ9, Q3TRM8, Q60823, P26450, Q3V3I2, Q6PIC6, O08908, Q9WV27, O08528, Q8VDN2, P31750, P17710, P68404, P14231, Q9Z1B3, P14094, Q6PIE5, P97370, Q91W97, Q9WUA6	0.0301805	1.52557	0.999962	0.061097	0.0323888
KEGG_PATHWAY	mmu00410:beta-Alanine metabolism	21	32	0.65625	O70423, Q8BH95, Q9CZS1, P48320, Q99J39, Q9DBE0, Q9DBF1, Q9JLJ2, Q9EQ20, Q9R0H0, P47739, P47738, Q07417, P47740, Q9EPL9, P48318, Q8BMS1, Q9D1A2, Q8QZS1, P61922, Q9EQF5	0.000141063	2.18434	0.0457562	0.000446027	0.000236448
KEGG_PATHWAY	mmu04130:SNARE interactions in vesicular transport	21	33	0.636364	P70280, Q8K1E0, O70480, Q9CQW1, Q8BVI5, Q6QD59, O08547, Q62442, Q8VDS8, Q9JKK1, P63024, O09044, O35166, P61264, P63044, O89116, O88983, O35526, O88384, O70439, Q9ERB0	0.000257404	2.11814	0.0819186	0.000784021	0.000415625
KEGG_PATHWAY	mmu04930:Type II diabetes mellitus	21	48	0.4375	Q61831, Q9WTU6, Q63844, Q3TRM8, P26450, O08908, P97445, O08528, P15208, Q9JLN9, P53657, P17710, P63085, P16054, Q61290, O55017, P52480, P28867, Q91Y86, Q01815, Q91W97	0.0571182	1.45622	1	0.111856	0.059297
KEGG_PATHWAY	mmu04960:Aldosterone-regulated sodium reabsorption	20	38	0.526316	O70456, Q63844, P26450, Q6PIC6, O08908, Q9WV27, P15208, Q9Z2A0, Q8VDN2, P32883, P68404, P14231, P63085, Q9JHL1, P14094, Q6PIE5, P63318, Q8CFI0, P20444, P97370	0.0075965	1.75185	0.920474	0.0181442	0.00961859
KEGG_PATHWAY	mmu03060:Protein export	19	29	0.655172	Q9CQS8, Q9D8V7, Q8BGA9, Q9D7A6, Q8BMA6, Q9DBG7, Q9R0P6, P14576, Q8VHE0, Q8BU14, P20029, P16254, Q9JLR1, Q9CYN2, P61620, P49962, Q9D958, P47758	0.000345454	2.18075	0.108376	0.00101496	0.000538052
KEGG_PATHWAY	mmu04966:Collecting duct acid secretion	18	27	0.666667	Q64436, Q9WTT4, Q99L60, Q9D1K2, Q9D593, Q9CR51, Q9Z1G4, P63082, Q9WVL3, P50516, P51863, P15920, Q9Z1G3, P57746, P50518, Q920R6, P00920, P62814	0.000396519	2.21901	0.12337	0.00115478	0.00061217
KEGG_PATHWAY	mmu00030:Pentose phosphate pathway	18	33	0.545455	P06745, Q7TSV4, P97324, Q9DCD0, Q9CQ60, Q93092, Q9CS42, P12382, Q9D4D4, Q8VEE0, P40142, Q00612, P05063, P05064, Q9WUA3, Q9D0F9, P47857, Q9D7G0	0.00781105	1.81555	0.925982	0.0185234	0.00981961
KEGG_PATHWAY	mmu04964:Proximal tubule bicarbonate reclamation	17	22	0.772727	P26443, Q9QZD8, Q6PIC6, Q9WV27, Q8VDN2, Q64444, Q571F8, D3Z7P3, Q9DCP2, P14231, P14152, P14094, Q6PIE5, P00920, O88343, Q8BH04, P97370	4.3923e-05	2.57203	0.014477	0.000163848	8.68591e-05
KEGG_PATHWAY	mmu00650:Butanoate metabolism	17	28	0.607143	Q9D0K2, Q91YP0, Q61425, Q8BH95, P48320, Q8BWF0, P54869, Q9D2R0, Q8CAY6, Q07417, Q80XN0, Q8JZK9, P38060, P48318, Q8BMS1, P61922, Q8QZT1	0.00253841	2.02088	0.569938	0.00643323	0.00341039
KEGG_PATHWAY	mmu04136:Autophagy - other	17	32	0.53125	Q8VD65, Q9DCD6, Q99J83, Q6PF93, Q61249, Q9CPX6, Q9JLN9, Q68FE2, Q8BGE6, Q9DCJ1, Q80W47, P63330, Q9D906, P60521, P62715, Q8R3R8, Q8K4Q0	0.0138423	1.76827	0.990223	0.0308432	0.0163506
KEGG_PATHWAY	mmu00052:Galactose metabolism	17	32	0.53125	P23780, Q6NSQ9, Q7TSV4, Q3TRM8, Q9R0N0, O08528, P51569, P70699, Q91ZJ5, P17710, P12382, P45376, P45377, Q9WUA3, Q9D0F9, P47857, Q91W97	0.0138423	1.76827	0.990223	0.0308432	0.0163506
KEGG_PATHWAY	mmu00062:Fatty acid elongation	16	29	0.551724	Q3UUI3, Q61425, Q8BH95, Q99JY0, O55137, Q8K2C9, Q9QYR7, Q6Q2Z6, Q8BWT1, Q9QYR9, Q9CY27, O88531, Q9DCS3, O70503, Q8BMS1, Q91V12	0.0116579	1.83642	0.979619	0.0266926	0.0141503
KEGG_PATHWAY	mmu00500:Starch and sucrose metabolism	16	34	0.470588	Q9D6Y9, Q9R062, P06745, Q9ET01, Q6NSQ9, Q7TSV4, Q3TRM8, Q8CI94, O08528, P70699, Q91ZJ5, P17710, Q9WUB3, Q8CAA7, Q9D0F9, Q91W97	0.0572755	1.56636	1	0.111856	0.059297
KEGG_PATHWAY	mmu01040:Biosynthesis of unsaturated fatty acids	16	34	0.470588	Q9Z0R9, P51660, Q921H8, Q8VCH0, Q9R0H0, P13011, O55137, Q8K2C9, Q9QYR7, Q6Q2Z6, Q9QYR9, P32020, Q9CY27, Q9EPL9, O70503, Q91V12	0.0572755	1.56636	1	0.111856	0.059297
KEGG_PATHWAY	mmu00061:Fatty acid biosynthesis	15	19	0.789474	Q3URE1, Q8R3F5, P50171, Q8JZR0, P19096, Q5SWU9, Q9D404, Q9CZW4, E9Q4Z2, Q99PU5, Q91WC3, Q9QUJ7, Q9DCS3, P41216, Q91VT4	0.000107934	2.62777	0.0352015	0.000365653	0.00019384
KEGG_PATHWAY	mmu01210:2-Oxocarboxylic acid metabolism	14	20	0.7	Q8QZR5, Q8BGT5, Q9D6R2, Q99JW2, P28271, P70404, O35855, Q99KI0, O88844, Q9CZU6, P24288, P54071, P05201, P05202	0.00127764	2.32996	0.345869	0.00344859	0.00182817
KEGG_PATHWAY	mmu00900:Terpenoid backbone biosynthesis	13	23	0.565217	Q9WTN0, Q61239, Q920E5, Q8K2I1, Q80W54, P54869, Q8CAY6, Q9R008, Q9CQF9, P58044, Q8JZK9, Q8QZT1, Q99JF5	0.0214923	1.88133	0.999263	0.044877	0.0237902
KEGG_PATHWAY	mmu00220:Arginine biosynthesis	12	20	0.6	Q8QZR5, Q8BGT5, Q99JW2, P26443, Q91YI0, P16460, P15105, Q571F8, Q9Z0J4, D3Z7P3, P05201, P05202	0.0171816	1.99711	0.996829	0.0370408	0.0196361
KEGG_PATHWAY	mmu00450:Selenocompound metabolism	11	17	0.647059	Q71RI9, Q68FL6, P97364, Q499X9, Q9JLT4, Q60967, Q9JMH6, Q9JLI6, Q8BH69, Q8BTY1, Q8VCN5	0.0127208	2.15374	0.985742	0.02873	0.0152304
KEGG_PATHWAY	mmu00100:Steroid biosynthesis	11	20	0.55	Q9CRA4, Q8BLN5, O88736, Q3U9G9, Q8VCH6, O88455, P70245, Q9R1J0, Q8K0C4, P52019, P53798	0.0481051	1.83068	1	0.0962102	0.051003
KEGG_PATHWAY	mmu00920:Sulfur metabolism	9	11	0.818182	Q8R086, Q9DCM0, P17563, Q80V26, Q60967, P52196, Q9R112, Q9Z0S1, Q99J99	0.00430083	2.72333	0.760919	0.0104991	0.00556578
KEGG_PATHWAY	mmu00440:Phosphonate and phosphinate metabolism	5	6	0.833333	Q922E4, P49586, Q811Q9, Q8BGS7, Q80TA1	0.0706603	2.77376	1	0.134053	0.0710641
