# Supplementary material for: In-depth mapping of protein localizations in whole tissue by micro-scaffold assisted spatial proteomics (MASP)
Source: Nat Commun. 2022 Dec 14;13:7736. doi: 10.1038/s41467-022-35367-2 (PMC9751300; doi:10.1038/s41467-022-35367-2)
Supplement: Supplementary file 8 — Supplementary Data 4 [file 41467_2022_35367_MOESM8_ESM.xlsx]

## Sheet: Supplementary Data 4
Supplementary Data 4: Gene Ontology Biological Processes of the 5019 proteins quantified by MASP
Category	Term	Count	Pop Hits	Genes	PValue	Fold Enrichment	Bonferroni	Benjamini	FDR
GOTERM_BP_DIRECT	GO:0015031~protein transport	396	641	Q5H8C4, Q8R3I3, Q9ER00, O70492, O35250, Q9CR60, O70493, P17427, P17426, Q69ZW3, Q4FZG7, Q5KU39, Q99KF1, P61022, Q64152, P61264, P61021, P61028, P61027, Q6PDG8, Q9DB34, Q5SYD0, Q8R5L3, P97352, Q9EPL8, Q6KAR6, Q99LG2, Q8VHE0, Q99MI1, P17563, Q9R1K9, Q8BTY8, Q5SRX1, Q9Z1T1, Q5XJY5, P50396, Q6P2B1, Q9CQS8, Q9EPK6, P28663, Q9EPK7, Q9Z0R4, Q9EPK2, Q64362, Q9CPQ3, Q99104, P62492, Q91X51, Q9EPJ9, Q9DBR0,…	2.86508e-93	2.54927	2.3379e-89	2.3379e-89	2.22129e-89
GOTERM_BP_DIRECT	GO:0006412~translation	213	312	P62918, P97461, Q91YJ5, Q9CQ40, O70251, Q80ZK0, P63323, Q8BML9, Q8BKH7, P62911, Q9D8P4, Q9D7N3, Q8QZY1, P97351, Q9CR57, Q9CPR5, Q8BLY2, Q9D1R9, P10126, Q6NZJ6, Q9CPR4, P62242, Q9DB27, Q9DCU6, P62245, Q8R010, P60867, P32921, Q9Z1D1, Q9DB15, Q3U186, Q9CZD3, Q8BMJ2, Q8BMJ3, Q8CFI5, O89086, Q99N93, P48024, Q9D8N0, Q3THG9, Q9D338, Q8R1B4, P62270, P14148, Q99N96, Q9CQR2, Q9D1P0, Q99N95, P62264, Q6ZWN5,…	9.36683e-61	2.81711	7.64334e-57	3.82167e-57	3.63105e-57
GOTERM_BP_DIRECT	GO:0006886~intracellular protein transport	186	304	Q3UVG3, Q9QZE5, P12815, Q9ER00, P17427, P17426, Q3U2P1, Q6P8X1, Q5KU39, O35643, Q01405, Q99KF1, P61264, P61021, Q3UR70, Q9CQD1, P61027, Q8R307, A6H6A9, O35526, Q9JKC8, Q60598, Q8R5L3, Q9EPL8, Q61207, Q9R0Q3, Q8VI75, Q8BVL3, Q99LG2, Q9JKK1, O88848, Q8BTY8, Q9DAI2, Q9QXK3, O88447, Q5SRX1, Q9CQC9, Q8BPQ7, Q9Z1T1, Q9Z2V5, O55029, Q8K221, Q9CQS8, P28663, Q9EPK7, Q9JIF7, P70168, Q9CPQ3, Q8C0E2, P68510,…	1.13934e-42	2.52475	9.29705e-39	3.09902e-39	2.94445e-39
GOTERM_BP_DIRECT	GO:0016192~vesicle-mediated transport	162	259	Q9QZE5, Q9ERI2, E9QAT4, Q9ER00, Q8K2L8, Q9CR60, O08547, P17427, P17426, Q3U2P1, O55013, Q5KU39, O35643, Q01405, Q99KN9, P17156, P61264, P63044, Q3UR70, Q9JLV5, P61027, Q6PDG8, Q920N7, Q8R307, O35526, Q9JKC8, Q8R5L3, Q920M7, Q9D1J1, O70480, Q9ES97, Q9R0Q3, P16627, Q7M6Y3, Q6QD59, Q8K3E5, Q9JKK1, O54692, O88848, Q8BTY8, Q9QXK3, Q9CQC9, Q8C1Y8, Q9Z1T1, O55029, Q5XJY5, P70280, P50396, P46096, P28663,…	6.28725e-39	2.58103	5.1304e-35	1.2826e-35	1.21863e-35
GOTERM_BP_DIRECT	GO:0006397~mRNA processing	179	356	Q9QXA5, Q8BL97, Q8QZY9, Q8BTI8, O70133, Q91YR7, Q923D5, Q923D4, Q9D883, Q9Z0H4, Q9DAR7, Q9Z1B3, Q62093, Q99MR6, Q52KI8, P60335, Q9JIX8, Q60749, Q8VDW0, Q91Z31, Q8K1R3, Q569Z5, P62996, Q569Z6, Q8VH51, Q0VGB7, Q91YQ3, Q8C181, O88291, Q91ZS8, P35922, Q9DBC3, Q8C5Q4, Q9JKS5, Q3TIX9, O88569, Q9R1C7, Q9QXK7, Q61136, Q921F2, Q8R3G1, Q99NB9, Q91VR5, Q61656, Q8BP71, Q9D868, Q9CZU3, Q921F4, Q8CCS6, Q6PFR5,…	1.7595e-26	2.07482	1.43575e-22	2.8715e-23	2.72828e-23
GOTERM_BP_DIRECT	GO:0008380~RNA splicing	148	274	Q9QXA5, Q8BL97, Q8QZY9, Q8BTI8, O70133, Q91YR7, Q923D5, Q923D4, Q9D883, Q9DAR7, Q62093, Q52KI8, Q9JIX8, Q8VDW0, Q91Z31, Q569Z5, P62996, Q569Z6, Q8VH51, Q0VGB7, Q8C181, O88291, P35922, Q9JKS5, Q3TIX9, O88569, Q9R1C7, Q61136, Q921F2, Q8R3G1, Q99NB9, Q61656, Q8BP71, Q9D868, Q9CZU3, Q6PFR5, Q99K48, Q9D0W5, Q91VJ5, Q62189, Q9JIF0, O54781, Q6ZWM4, P83870, P28659, Q8R003, P61327, Q9CSN1, P61979, P62309,…	4.47709e-26	2.22889	3.6533e-22	6.08884e-23	5.78514e-23
GOTERM_BP_DIRECT	GO:0031175~neuron projection development	102	174	P55821, Q61315, P10637, P0DI97, Q9CS84, P13595, Q8CHG7, Q7TMB8, Q6R891, Q9Z2D6, P47757, P98200, P35803, P35802, Q9JMG7, P12023, Q80YX1, P59759, P54227, P15379, P46935, Q9CXI5, Q61292, Q9D906, Q91Y86, Q9WV55, Q9ES00, Q91VJ5, Q9JIF0, O35668, Q04735, P62492, Q9QVP9, P42208, P02468, P28658, P61965, Q3UUG6, Q9WV60, Q9Z266, Q3UNH4, P18872, O08586, P60764, Q8C5W0, Q6PHN9, Q99J85, Q61753, A2AHC3, Q8BGT6,…	9.95479e-22	2.41896	8.12311e-18	1.11137e-18	1.05594e-18
GOTERM_BP_DIRECT	GO:0006897~endocytosis	111	197	Q8BWG8, Q61830, P09405, Q8BVE3, Q9Z2D0, Q71LX4, Q03157, Q3TZZ7, P17427, P17426, Q69ZW3, Q6PAR5, O08553, Q6DFW0, P49817, Q99KN9, Q9WVD4, P61021, Q60902, Q9CQD1, Q9ESJ4, Q8C4X2, A6H6A9, Q9JKC8, Q60598, Q8BTH8, Q62419, Q9D1J1, Q62418, Q7M6Y3, P12023, P15532, Q9ER71, P39054, P39053, Q9WVE8, Q9D6K5, Q61411, Q91ZR2, Q6PF93, Q9Z0R4, Q8CHU3, Q9Z0R6, P42567, Q8BIJ7, Q99JB8, Q8R527, Q6P9Q6, Q8BH64, Q80VP1,…	1.08958e-21	2.32506	8.891e-18	1.11137e-18	1.05594e-18
GOTERM_BP_DIRECT	GO:0006629~lipid metabolic process	288	725	Q91X78, Q921H8, Q9R078, P97467, Q9CZW4, Q9Z2D1, Q9R1J0, Q9R0H0, Q99LH2, O35488, Q9Z1B3, Q9JL56, Q8BLJ3, Q9DC50, O88455, Q9EPL9, P56480, Q91VT4, Q2TBE6, Q61205, Q8BL86, Q61206, Q920E5, Q61207, Q99J39, Q8BSF4, P54869, P17439, Q80UP3, Q9DB29, P32020, Q9CY27, P47740, P29416, Q9Z0R9, Q9WV54, Q6PF93, P19157, Q3TFD2, P47739, Q8JZK9, Q91WC9, Q6WQJ1, Q91V12, Q8BGN3, Q91YX5, Q61425, P35505, Q9CQR4, Q8R3F5,…	4.06904e-21	1.6392	3.32033e-17	3.68926e-18	3.50525e-18
GOTERM_BP_DIRECT	GO:0006887~exocytosis	76	118	Q9ERI2, Q61879, Q9JKD3, Q9CR27, O35250, A2A5R2, Q9Z1N9, Q9WTL2, P63321, O08599, Q4KUS2, O09044, P61264, Q9D4H1, P49615, O35526, Q8K0T7, Q920M7, O70161, O35681, Q6KAR6, Q8BYR5, Q9EQZ6, P60191, Q9EQZ7, Q5SUA5, Q8R570, Q5DQR4, P63011, Q68EF0, O88643, Q8R3T5, Q9QWI6, Q6PGF7, Q8CJ19, Q8K021, P70280, P60879, Q8C2E7, Q9Z0R4, Q7TNF0, Q9R0N7, Q64324, O35668, Q04735, Q99104, P84086, P62492, Q8R3S6, O88951,…	1.02526e-19	2.65772	8.3661e-16	8.3661e-17	7.94882e-17
GOTERM_BP_DIRECT	GO:0030036~actin cytoskeleton organization	107	197	Q0GNC1, Q6PAJ1, Q5SW75, Q69ZW3, Q61553, Q6R891, Q8R0S2, P47753, Q6ZQ29, P47754, P47757, O70400, Q69ZX8, Q9QXS1, P59759, P84096, Q9ER71, Q3UGY8, Q8K221, Q9EPC1, Q9WVE8, Q91VR8, P15508, Q7TT50, P70441, P53668, P32883, Q8BUR4, P61161, Q80TM9, A2APV2, Q8R527, Q3TES0, O54946, Q8BM85, Q8CI51, Q3UHD9, P62827, Q8BH64, Q9WUM3, Q61140, Q64010, Q9WUM4, Q5SXY1, Q04690, Q9WV69, Q05144, Q9JL26, P08032, P60764,…	2.40799e-19	2.24128	1.96492e-15	1.78629e-16	1.6972e-16
GOTERM_BP_DIRECT	GO:0032981~mitochondrial respiratory chain complex I assembly	49	61	P0DN34, Q8K3J1, Q9DCJ5, Q9CR61, Q7TMF3, Q9CWD8, Q9CR21, Q99LY9, Q9CQ00, Q8JZN5, Q9JKL4, Q9D8Y1, O35683, Q9CQH3, P03911, Q9CWX2, Q9CQ75, Q9CXZ1, Q9CQC7, A2APY7, Q3UIU2, Q99LC3, P03888, P03921, Q8BGA9, Q9ERS2, Q9CPU2, Q91WD5, Q9D8B4, Q9D1H6, Q9DC70, Q9D6J5, Q9DCT2, Q9CZP5, Q9CQJ8, P03893, Q9CPP6, Q59J78, Q9CQZ6, Q9CQZ5, Q9CR76, P52503, Q9CQ54, Q9DC69, Q91VD9, Q9Z0X1, O09111, Q9CQ91, Q9DCS9	4.30445e-19	3.3147	3.51243e-15	2.92702e-16	2.78103e-16
GOTERM_BP_DIRECT	GO:0050804~modulation of synaptic transmission	64	95	B0V2N1, Q8R4G0, Q7TN79, Q8BKX1, P97300, Q5SSL4, Q8JZR6, Q6PAJ1, P13595, Q6R891, P09055, O55017, P62196, Q69ZK9, P63328, P05132, Q8C031, Q99PH1, P42227, P18052, Q8R4F1, Q7TME0, P39688, Q9WTQ5, P31324, Q99K10, O35316, P39053, Q9R1C6, O88444, Q9WVE8, Q8CBF3, Q8BYI9, P55288, P11627, P21271, P97445, P56818, Q8BYM5, Q64487, P70445, P35436, Q9CWF2, P39087, B1AS29, Q5DU25, P97490, P97492, P12849, O89084,…	3.62563e-18	2.77993	2.95851e-14	2.27578e-15	2.16227e-15
GOTERM_BP_DIRECT	GO:0006418~tRNA aminoacylation for protein translation	33	34	P32921, Q8BIP0, Q8BYM8, Q8BGV0, Q9JJL8, Q922B2, Q61035, Q3U186, Q8CGC7, Q8BML9, Q9CZD3, Q8BIJ6, Q8BMJ2, P26638, Q8CFI5, Q8BU30, Q9CXJ1, Q9Z1Q9, Q91WQ3, Q8BH61, Q8BLY2, Q99MN1, Q8BYL4, Q9ER72, Q9D0R2, Q68FL6, Q499X9, Q8BP47, Q3UQ84, Q8VDC0, Q3U2A8, Q9D0I9, Q9CYK1	5.93864e-18	4.0051	4.84593e-14	3.46138e-15	3.28873e-15
GOTERM_BP_DIRECT	GO:0016310~phosphorylation	235	595	Q5RJI5, P49025, P55144, P55264, Q9WTP7, O35495, Q9WUR9, Q9WTP6, Q8BKH7, Q6P9R2, Q6ZQ29, Q8BYC6, Q8C4X2, Q62413, Q2TBE6, Q99JT2, Q8BK63, Q8C5H8, Q8BTH8, Q60592, Q80UP3, P53657, P39688, P18653, P18654, Q6PGN3, Q8K183, Q8CIP4, Q91Y86, P54754, Q61532, Q9WUT3, Q922H2, Q61097, P53668, Q61772, Q61410, Q04736, O54781, Q04735, Q9R1L5, Q9JM52, Q62073, P83510, Q8VBY2, Q5XJV6, P47857, Q91Z96, Q9Z2W1, P54763,…	4.44633e-17	1.62978	3.6282e-13	2.4188e-14	2.29816e-14
GOTERM_BP_DIRECT	GO:0006457~protein folding	70	113	Q9CQ48, P07901, Q61316, Q9ERU9, P38647, O35685, Q61081, Q91W90, Q99LP6, Q3TKY6, P08003, P48722, Q9D832, Q8BK64, P61759, Q99KV1, Q9JMC3, Q9CR16, Q9WU28, P11499, Q99KR7, P35564, Q64433, Q9R0Q7, Q8R180, P14211, P42932, P17879, P24369, P09103, P63017, Q8BYA0, P27773, Q9D1Q6, Q61699, Q9D868, O70591, P11983, Q9D0W5, Q9ES00, Q99M87, A2AR02, Q61696, P23927, O35465, Q9WUD1, Q9QYJ0, Q9QYJ3, P48428, O54946,…	6.38895e-17	2.55622	9.05942e-13	3.25836e-14	3.09584e-14
GOTERM_BP_DIRECT	GO:0007409~axonogenesis	66	105	Q5RJI5, Q8R4G0, Q61315, Q61879, P10637, Q8BFZ3, Q8R1A4, Q03157, Q9R0P9, Q61036, P14873, Q9CPW0, Q920R0, Q3TYD6, Q6ZQ29, P61027, P20357, P49615, B9EKR1, P98200, O08917, Q8CFV4, Q8R4F1, O08919, Q06335, O70161, Q8JZQ2, Q7M6Y3, Q9JLM8, Q7TME0, P12023, Q62178, Q9QYY8, P54227, P53810, Q64511, Q9QZS3, A2CG49, Q80TN5, P63011, O88444, Q80ZD8, P35235, Q61330, Q810C1, Q9QYR6, G5E8K5, Q8C052, P60710, Q8K400,…	1.88575e-16	2.59378	1.81188e-12	9.0516e-14	8.60013e-14
GOTERM_BP_DIRECT	GO:0072659~protein localization to plasma membrane	88	161	Q810U3, P70182, E9QAT4, Q60823, Q9Z0P4, Q9Z0L0, Q8BTM8, Q9JKL5, P63001, Q8CHG7, O08599, Q01405, O88735, Q02257, P61028, P61027, P62835, P07356, Q8BG67, Q61644, Q7TPS5, P08207, Q60634, O08917, Q9R0Q3, P18572, O35682, Q03145, P35762, P70377, P70336, Q8C419, P70335, P14094, P32020, P63011, E9Q6P5, Q80ZJ1, Q8K386, Q8CC27, Q9Z218, Q99KY4, Q9D1M0, Q9WV92, Q8CI61, P26040, P26043, Q62261, P70441, Q3V3Q7,…	3.74427e-16	2.25546	2.71783e-12	1.6974e-13	1.61274e-13
GOTERM_BP_DIRECT	GO:0048488~synaptic vesicle endocytosis	40	49	P46096, P28663, P46097, Q9Z0R4, Q68FD5, Q9Z0F7, Q8BYM5, Q9R0N5, Q62420, O55042, P84091, Q8CHC4, P62331, Q7TQF7, Q8BZ98, Q99P58, Q80TK0, P63044, Q69ZK9, Q91ZZ3, P49615, P28798, Q3UUG6, O35526, P60710, Q61644, Q80U72, Q61548, Q8K1M6, B0F2B4, Q9DBG3, O08539, Q7M6Y3, P35564, P63260, Q62277, Q99K10, P39054, P39053, Q8K382	4.52641e-16	3.36854	3.62377e-12	1.94397e-13	1.84701e-13
GOTERM_BP_DIRECT	GO:0008360~regulation of cell shape	85	154	Q91ZT5, Q07076, Q8BKX1, Q61879, Q9Z0P4, Q60780, O09126, P63001, P63089, Q7TMB8, Q91W92, Q8BGH7, Q6ZQ29, Q8BR92, P05532, P97352, Q91YM2, Q8C9H6, Q99PT1, P39688, Q3THE2, Q62178, P84096, B2RXS4, Q08509, Q9QUI0, Q6ZPF4, Q9ER71, Q8VHI6, P61793, P05064, Q9R1C7, O54931, Q9EPC1, O89053, Q9QZC2, Q3UH93, P26041, O08808, Q9WV92, O89050, P26040, P26043, P20060, Q8JZX9, Q5EBJ4, P70441, P50114, P48193, Q8CIB5,…	5.1959e-16	2.27759	4.52971e-12	2.11993e-13	2.01419e-13
GOTERM_BP_DIRECT	GO:0002181~cytoplasmic translation	37	44	P62918, P53026, Q9CXW4, Q9D7S7, P62717, P47915, P62892, A2AGT5, P67984, P35980, P62274, P62855, P62911, P62858, P47911, P47955, P51410, P14869, Q9QXB9, Q9JJI8, P32233, P14206, Q9CPR4, Q9CQR2, O55142, P62267, P61255, P84099, P83882, Q3TIV5, P62900, Q9CQK7, P62889, Q8BP67, P47964, Q9CZM2, Q8K003	1.32188e-15	3.46998	1.08713e-11	5.13646e-13	4.88027e-13
GOTERM_BP_DIRECT	GO:0006888~ER to Golgi vesicle-mediated transport	67	111	Q9QZE5, Q91V36, E9QAT4, Q9D1G1, P12815, Q3UUQ7, Q9DBH5, Q8K2L8, Q9D289, Q99J45, O08547, Q9CR20, Q9QY76, Q3U2P1, O55013, Q8CIE6, Q99KF1, Q01405, O35166, Q9DC16, Q9JLV5, Q9CQP2, Q8BFY6, Q8K1E0, Q9R0Q3, Q9ES56, P36536, Q9QYY8, P59481, O54692, Q9QXK3, P42859, Q9CQC9, O55029, Q5XJY5, Q61334, P70280, Q61335, Q9D1M0, B2RXC1, Q9WV55, Q9JIF7, Q9CQW1, Q9D662, Q9JKR6, Q02357, Q91ZV0, Q9D0F3, Q9D1D4, P57759,…	2.48737e-15	2.49075	1.99307e-11	9.2259e-13	8.76573e-13
GOTERM_BP_DIRECT	GO:0007399~nervous system development	181	439	P52795, Q9ES28, Q5RJI5, Q5H8C4, Q61315, Q91V36, P49025, P55144, Q60900, Q61271, Q07235, Q9Z0H3, O09126, Q8CHG7, O08553, Q6PDG5, Q6P9Z1, Q7TMB8, Q6R891, O88736, Q9EQF6, Q60629, O89026, Q923T9, Q499E0, O89023, Q91VK1, Q9ESJ1, Q6VNS1, P35802, Q60875, P46660, Q56A07, P70377, Q9JLM8, Q99MR0, P35922, Q99P72, P12023, P70379, P54227, P15532, P46935, P62484, Q80TN7, O08842, Q9QXS6, Q03137, Q3TKT4, Q8CIP4,…	3.4609e-15	1.70134	2.80842e-11	1.22787e-12	1.16662e-12
GOTERM_BP_DIRECT	GO:0010976~positive regulation of neuron projection development	92	177	P55821, Q61037, Q62203, Q91ZX7, Q8BKX1, P97300, Q9Z0P5, Q3UHC7, P10637, P15209, O70492, Q07235, Q9JLN9, P11881, P17426, P70425, P63089, Q8CHG7, Q01768, P09055, Q9QXJ1, Q80Z24, O35684, P62835, Q91YR1, Q9ESJ4, P28798, B9EKR1, P11859, Q6VNS1, P98200, P28652, Q9WVQ1, Q91YM2, P97952, P70211, P10126, P14602, P39688, Q99M51, P11531, Q8K3E5, P15532, B2RXS4, Q4JIM5, Q9QXS6, Q05512, O35114, P50429, P63054,…	4.52076e-15	2.14483	3.71436e-11	1.53706e-12	1.46039e-12
GOTERM_BP_DIRECT	GO:0007268~chemical synaptic transmission	97	191	Q924N4, Q91XP5, Q9WVL3, P12657, Q64387, P0DI97, Q9CS84, Q01097, Q14BI2, Q8R0S4, O55017, Q8BHJ7, Q9Z2D6, P41539, Q9R0Y8, Q9EPL2, Q6P9K9, P70379, Q61290, Q8C985, P47743, Q9D6K5, Q8CC27, Q91V14, Q62108, P97445, P70169, Q3TXX4, Q68EF4, Q99104, Q9JM52, B2RUJ5, P62812, Q91ZZ3, P97291, P61329, Q64018, P56942, Q9Z2W8, P56388, Q9Z266, Q61548, B0F2B4, Q91XM9, O35382, Q3UVX5, P63080, P23818, P22723, P23819,…	5.17361e-15	2.09564	4.25793e-11	1.68867e-12	1.60444e-12
GOTERM_BP_DIRECT	GO:0006631~fatty acid metabolic process	101	207	Q9WUR2, Q91YR9, Q921H8, Q8BH95, Q9R078, P97742, Q9CZW4, Q9D404, P58137, Q9R0H0, Q9DBL1, O09005, O55137, Q8K2C9, O35488, Q8BU33, Q9DC50, Q9EPL9, Q91VT4, Q8BL86, Q99J39, Q9R0Q7, P31324, P50544, Q6Q2Z6, P24529, Q9CY27, P47740, Q8BMS1, Q9Z0R9, Q9WV54, Q5XG73, Q8BRK8, P45952, Q91V12, Q61425, Q8R3F5, Q78JN3, Q9D6Z0, Q91WC3, P52503, P31786, Q9D2R0, Q3TLP5, Q8BWM0, O54950, Q8R0X7, P56395, Q9QXE0, Q9DCS3,…	3.73463e-14	2.0134	3.04397e-10	1.1721e-11	1.11364e-11
GOTERM_BP_DIRECT	GO:0006417~regulation of translation	76	144	Q62448, O70133, Q60823, Q69ZS7, Q8BK72, P19253, Q8BSK8, P16858, Q03157, Q8CJF9, Q62167, Q8CJF8, Q6PEE2, Q7TMB8, P61222, Q8CJG1, Q812E0, P52480, Q8CJG0, Q8BN59, P47955, Q8BH15, Q569Z6, P70372, Q9D1J3, P50580, Q80U78, Q9JJI8, Q6A0A2, Q6NZJ6, P35922, P12023, Q99M51, Q8BMB3, Q9JKS5, E9PVA8, Q6ZWX6, Q6ZQ58, Q6ZWV3, Q7TN99, Q8VE62, P63073, P68040, P31750, Q9WVR4, P70445, Q8CGC4, Q8CGC7, O55033, Q8K0Z7,…	4.75846e-13	2.17786	3.88287e-09	1.43811e-10	1.36638e-10
GOTERM_BP_DIRECT	GO:0007612~learning	47	72	P15209, P0DI97, Q9CS84, Q01097, Q8CHC4, P63089, Q8C7R4, Q7TQF7, P70704, Q6R891, Q9CPW0, Q4ACU6, Q9Z2D6, O35927, Q8K596, P31648, Q924A2, Q6P9K9, P58742, P70377, Q9ET77, P12023, P31324, Q4JIM5, P61750, P42859, P24529, Q8C985, Q91V14, P59326, Q9R0N3, Q8BYM5, Q68EF4, P35438, Q61330, P35436, Q8C015, P97492, P54763, Q61701, Q60931, Q60932, Q9D5T0, Q9WVS6, P63080, Q3UVX5, Q80Z38, O88587, Q9CQI3	1.05277e-12	2.69367	8.59014e-09	3.06807e-10	2.91504e-10
GOTERM_BP_DIRECT	GO:0017157~regulation of exocytosis	30	36	P28661, Q9QYX7, P35283, O35668, P35282, P63321, Q99104, Q99P58, O09044, P61264, P63044, Q9CZT8, P61028, P61027, P42209, P42208, O35526, Q9Z2Q6, Q8K400, P55258, P46460, Q8K406, Q9EQZ6, Q9EQZ7, Q9DD03, Q5DQR4, P35276, P63011, P62823, Q8K386	1.71002e-12	3.43872	1.39542e-08	4.81165e-10	4.57166e-10
GOTERM_BP_DIRECT	GO:0050821~protein stabilization	94	198	Q9CXW4, P07901, E9QAT4, Q9DBY1, Q91YN9, Q8BTM8, Q9ER00, Q9JMD0, Q9Z2D0, P16858, Q8VCM8, P62082, Q9JKL5, Q99JY8, Q8K0D7, O35129, Q91YE6, O08599, Q61081, P61022, Q80UM3, Q9QXJ1, Q9JJV2, P43276, Q9ESN9, P62830, P28798, Q91W53, Q8CI32, Q60634, O08917, P30999, Q99LX0, P11499, Q99P72, Q9R0Q7, Q8BUN5, Q06890, P14211, P67778, P17047, P42932, P17879, Q03137, P14094, P24369, Q8VE70, P62962, Q61458, P28660,…	2.27679e-12	1.95903	1.85782e-08	6.19286e-10	5.88398e-10
GOTERM_BP_DIRECT	GO:0000398~mRNA splicing, via spliceosome	85	173	Q9Z315, Q62203, P59708, Q9QXA5, Q8BL97, Q8QZY9, Q9Z1N5, Q8BTI8, Q91YR7, Q62241, Q923D4, Q9D883, Q9CPW7, Q9D287, O35326, Q6P4T2, Q8C5N3, P62311, Q62093, Q922V4, Q0VBL3, Q52KI8, P84104, P62317, Q8VDW0, P62313, Q569Z5, P62996, P62315, C0HKD9, Q9R0U0, Q9Z204, P27048, Q9D554, Q9JLI8, Q3TWW8, Q6PDM2, Q9D0T1, P58501, Q62376, Q91VC3, P62320, Q8C7Q4, P62322, Q8BGC0, Q3TIX9, O88569, Q922U1, Q9R1C7, Q99NB9,…	2.86355e-12	2.02745	2.3367e-08	7.5376e-10	7.16165e-10
GOTERM_BP_DIRECT	GO:0032456~endocytic recycling	37	52	Q8BGT6, O70492, O70493, O35075, Q91YJ2, Q8BWQ6, P42567, P62331, Q8C754, Q3TYD6, Q6ZQK5, Q6PB44, Q8R5L3, Q9EQH3, Q3UVL4, Q80TA9, Q8BH64, Q3UHD6, Q9JIG7, Q8CI71, Q8K0G5, Q9EQP2, Q7TQK5, Q9QXY6, Q8BVL3, Q8BMI3, Q9DD03, Q9QZ88, P46638, Q9JKK1, Q8CCB4, Q9WVK4, Q91V41, Q8K382, P40336, Q6PHN9, Q9CZ28	9.01652e-12	2.93614	7.35752e-08	2.29921e-09	2.18453e-09
GOTERM_BP_DIRECT	GO:0007015~actin filament organization	76	151	P58774, P18760, Q99JY9, Q61553, P63001, Q9JHJ0, Q6R891, Q5SYD0, Q8BR92, P49813, P26231, Q61644, Q60875, Q3UTJ2, P97434, P97797, Q8VCX6, P68033, Q9D394, Q9JKK7, Q9QXS1, Q99M51, P84096, Q5SUA5, A2ALU4, Q9QUI0, Q4JIM5, Q9QXS6, O88329, Q91YD9, Q9WTI7, Q6IRU2, Q8BPU7, O54931, Q920M5, P46735, O89053, Q91VR8, Q7TPR4, O08808, P21271, Q5EBJ4, Q03173, P21107, Q65CL1, Q99104, O55033, Q9QVP9, Q8BHL5, Q6ZWY8,…	1.02158e-11	2.0769	8.33612e-08	2.52609e-09	2.40009e-09
GOTERM_BP_DIRECT	GO:0042147~retrograde transport, endosome to Golgi	46	73	Q9D8U8, Q91YL2, Q68FD5, P35279, Q9CQW1, Q8BVI5, O08788, Q8C0E2, Q6P8X1, P63024, Q80XQ2, Q8CHG3, Q8C754, O35166, Q8BHL3, Q8BHH2, Q9WV80, P61967, Q8BYH7, Q9EQH3, Q3UVL4, P51150, Q8BXN9, Q8R0H9, Q8K1E0, Q8CI71, Q80TT2, Q9R0M6, P58802, Q8C547, Q9QZ88, Q9JKK1, Q6PGL7, Q58A65, P61294, Q99MI1, Q9CWK8, Q8CCB4, P61211, O89116, Q8C167, Q80ZJ7, P40336, Q810B6, O88384, Q6ZPJ3	1.14262e-11	2.60024	9.32377e-08	2.74228e-09	2.60551e-09
GOTERM_BP_DIRECT	GO:0007269~neurotransmitter secretion	26	30	Q5RJI5, P46096, P60879, P46097, P80560, Q8JZP2, P0DI97, Q9CS84, Q64324, O88935, O08599, Q4KUS2, Q14BI2, O55017, O88951, O88952, O88531, Q8JZS0, Q61548, Q6P9K9, Q64332, Q9CZG9, Q9EQZ7, Q60770, Q8C985, Q99NE5, E9Q7X7, P60469	1.47437e-11	3.57627	1.20308e-07	3.34803e-09	3.18104e-09
GOTERM_BP_DIRECT	GO:0006811~ion transport	218	598	Q8VHW2, Q924N4, Q9Z239, Q6ZPR4, Q3UBX0, P15920, Q61792, P70302, Q3TMP8, Q9WVD4, Q8R0S4, Q9JIP4, P56480, Q9R0Y8, Q9D593, Q9CR51, Q8VDN2, P70414, Q80UP8, P15388, P62482, Q9JM63, Q8BTY2, Q9DCU2, Q9DB20, Q9WTR1, Q8CC27, Q99L60, P97441, Q91V14, P56135, Q32NY4, Q63959, Q9CPQ8, Q61418, P97445, Q3TXX4, O35943, A2AGL3, Q9D3D9, P62812, P56382, P62814, Q925N1, Q925N0, Q91VR2, Q61423, P97450, Q64018, P03930,…	1.47707e-11	1.5043	1.20529e-07	3.34803e-09	3.18104e-09
GOTERM_BP_DIRECT	GO:0006413~translational initiation	42	64	Q62448, Q6ZQ58, Q9Z0N1, Q8CHW4, Q99LD9, Q9Z0N2, O70194, Q9DCH4, Q91YJ5, Q9Z1D1, Q99L45, P59325, P63073, Q62167, P61222, O55135, Q8BMJ3, P16381, Q9CQJ6, Q9DBZ5, Q8QZY1, Q6PGC1, Q80XI3, Q8BJW6, Q99JX4, P48024, Q99LC8, Q91WK2, Q9QZD9, Q9WUK2, Q6NZJ6, Q8R1B4, Q8BGD9, Q8JZQ9, Q8BMB3, Q9DB27, Q61749, P23116, Q6ZWX6, P60229, Q6P542, P60843	1.57294e-11	2.70799	1.28352e-07	3.46896e-09	3.29594e-09
GOTERM_BP_DIRECT	GO:0043087~regulation of GTPase activity	51	86	Q3UHC7, P15209, A2ASQ1, Q9JLN9, Q9D289, Q8BMG7, Q6PAR5, Q9CXF4, Q6ZPE2, F6SEU4, Q9DCJ1, A2AWA9, Q920R0, Q62172, Q5FWK3, Q8C0T5, Q60629, P63005, Q5SSM3, Q6NVF0, O70166, Q60790, B2RXS4, Q3UQ44, Q03137, P54754, Q9QZC2, Q3UH93, P26043, E9PXF8, Q9JKF1, P70206, P70208, P70207, Q80UG2, P51807, Q8BHL3, Q9EPB4, Q91V57, P08228, Q60610, Q8CHT1, Q9Z268, Q8C0D4, Q64010, Q04690, A2ALS5, Q8CJH3, O54834, P29319,…	1.85511e-11	2.44709	1.51377e-07	3.94782e-09	3.75091e-09
GOTERM_BP_DIRECT	GO:0050772~positive regulation of axonogenesis	31	40	Q3UH93, Q80ZD8, Q9QZC2, Q63932, P15209, Q7TSJ2, P70206, O09126, P70208, Q810C1, P70207, Q7TMB8, Q80UG2, Q7TPD3, P31938, O89026, Q9Z2W1, Q60610, Q61548, Q9D394, Q7M6Y3, B2RXS4, O55222, Q6ZPF3, Q8CJH3, Q9WTK7, Q9D8E6, P21836, P08551, Q921M4, P28028	1.88682e-11	3.19801	1.53965e-07	3.94782e-09	3.75091e-09
GOTERM_BP_DIRECT	GO:0006120~mitochondrial electron transport, NADH to ubiquinone	23	25	Q9Z1P6, P03888, P03899, P03921, P03911, Q8K3J1, O08749, Q9DCJ5, Q91WD5, Q9CWX2, P52503, Q9CQ54, Q91VD9, Q8K1Z0, Q9DC70, Q9D6J6, Q99LC3, Q3UIU2, Q9D6J5, Q9DCT2, Q9CQJ8, Q91YT0, P03893	2.87831e-11	3.79635	2.3487e-07	5.87176e-09	5.57889e-09
GOTERM_BP_DIRECT	GO:0006334~nucleosome assembly	58	105	Q8CCK0, Q64524, Q6DIC0, Q8VD63, Q9EQU5, Q9JJF0, P15864, Q07133, P68433, P84244, P43274, P43275, Q61937, P43276, P43277, P84228, P28656, Q61687, Q8CGP1, Q78ZA7, Q3TEA8, P62806, Q6GSS7, Q8CGP0, P10922, Q9JLI8, Q9CWR2, Q64475, Q9EST5, P70696, Q64478, Q3TKT4, Q9QZQ8, Q91ZW3	3.36905e-11	2.27938	2.74914e-07	6.70523e-09	6.37079e-09
GOTERM_BP_DIRECT	GO:0050808~synapse organization	44	70	Q9R171, Q810U3, B0V2N1, Q8BYI9, Q8JZZ7, P97300, P11627, P10637, Q8BTM8, Q9Z0F7, Q8BYM5, O55042, Q9QYX7, Q8K0D7, Q80TS3, Q9QUR7, O88935, O88737, Q99104, Q8C8T7, P51906, Q9QXJ1, G5E8K5, Q69ZK9, Q91ZZ3, O35927, Q99PH1, O35449, Q3TES0, Q8K596, Q8K377, P31648, Q80XG9, Q9EP53, P12023, Q99K10, Q3UVX5, Q8BSS9, Q8BGA3, Q9R0K7, Q61292, Q8BHC1, Q02248, P60469	3.85904e-11	2.59378	3.14897e-07	7.49756e-09	7.1236e-09
GOTERM_BP_DIRECT	GO:0006904~vesicle docking involved in exocytosis	24	27	Q9CQW1, P0DI97, Q9CS84, Q64324, P35283, O08599, P61264, P61028, Q9CZT8, P61027, Q8R307, A6H5Z3, P55258, O35382, Q60770, Q99N50, Q9DD03, P35276, Q8BTY8, P63011, Q8R313, P62823, Q03717, Q8K386, Q91W86	4.07122e-11	3.66797	3.32212e-07	7.72584e-09	7.3405e-09
GOTERM_BP_DIRECT	GO:0006335~DNA replication-dependent nucleosome assembly	27	33	Q60972, P68433, P62806, P84228, Q8VI75	6.2804e-11	3.3762	5.1248e-07	1.16473e-08	1.10663e-08
GOTERM_BP_DIRECT	GO:0006979~response to oxidative stress	71	142	P10518, Q64669, O08709, Q8K3J1, Q9JMH6, Q8CC86, Q62086, Q7TMF3, O70252, Q9JHR7, Q8VCH6, Q920R0, Q6P9R2, P31938, P21765, O88452, Q923T9, O70325, Q921G7, P21460, Q9WU60, Q99LX0, Q9QYY0, Q9CR16, P70296, P04925, Q99KR7, O08997, P12023, Q8R180, Q9CQC7, Q61171, O88844, O09172, P46412, Q91Y86, Q78J03, O08807, P99029, P28184, Q91WD5, P31750, Q9CX80, Q4KMM3, Q00612, P09671, O55234, P08226, Q99JF8, P97492,…	7.66026e-11	2.06323	6.25077e-07	1.38906e-08	1.31978e-08
GOTERM_BP_DIRECT	GO:0000226~microtubule cytoskeleton organization	73	148	Q5F2E8, A2AHC3, A2AQ07, Q922F4, P10637, P16858, Q7TSJ2, Q8R1A4, P97427, Q6PDL0, P58854, P14873, Q3UU96, Q8VHJ5, Q9ERD7, O88735, A2AG50, P22892, P63005, P27546, P20357, Q8R1Q8, Q9JJZ2, P05213, P05214, Q7TNG5, O70480, Q80TV8, Q921G8, Q3UX10, Q7TMM9, Q03141, Q05512, Q6PGN3, Q3UMY5, P83887, Q8CIP4, Q8BYA0, Q9DCD6, P99024, P28740, Q14BB9, Q8VCK3, Q05BC3, Q62384, A2AJI0, Q61330, Q9CWF2, Q9QYR6, Q9D6F9,…	8.99417e-11	2.03535	7.33924e-07	1.59549e-08	1.51591e-08
GOTERM_BP_DIRECT	GO:0035556~intracellular signal transduction	169	448	Q9ES28, Q5F2E8, Q5RJI5, P84309, Q61831, Q91V36, Q8C1A5, P49025, Q9Z0P5, Q91WF3, P70268, Q6PAJ1, Q99J45, A2A5R2, Q61036, P70425, Q9Z1B3, Q6P9R2, Q6ZQ29, Q9Z1S3, Q8BYC6, Q3U1F9, Q60875, Q61161, Q06138, Q60592, Q9JLM8, P14602, Q80UP3, P39688, P18653, Q03141, P18654, Q7TSE6, P41241, Q6PGN3, Q9R1C6, O88444, P20444, Q8CIP4, Q91Y86, Q61532, Q8VDU5, Q9WUT3, Q7TNR9, O54829, Q9Z0R4, Q7TT50, Q8BRK8, Q61097,…	1.73481e-10	1.55664	1.4156e-06	3.01192e-08	2.8617e-08
GOTERM_BP_DIRECT	GO:0048167~regulation of synaptic plasticity	38	58	Q5RJI5, Q8BKX1, P12658, P27671, Q7TN99, P56818, Q8R071, P35438, P70445, P35436, Q01097, P63089, Q8CHG7, Q6PH08, F6SEU4, Q9QYR6, Q4ACU6, Q9Z2D6, Q5SSH7, Q8C0T5, P61982, O35927, P49615, P60853, Q9Z0G0, Q80U57, Q0VGU4, Q64331, Q9ET77, Q3UHD1, P70379, Q9EQZ7, Q99MI1, P23818, Q9R0K7, P42859, Q99NE5, Q8CFN5	1.84518e-10	2.70355	1.50566e-06	3.1368e-08	2.98035e-08
GOTERM_BP_DIRECT	GO:0007420~brain development	112	266	Q810U3, Q8BKX1, Q922J6, Q9CZW4, Q9WUR9, Q9JLN9, Q6PAJ1, P51863, Q9Z2D8, O08553, Q8BML9, Q9Z1B3, O88736, P51906, Q8BHJ7, Q9Z2D6, Q9DC51, P63328, O35926, Q61205, Q61206, Q9JLM8, Q921G8, P54227, Q9CXZ1, O88848, P41241, P42859, O88444, Q80TF3, Q8CCK0, P46096, P28661, Q9Z0R4, Q8BTG7, P35235, P70444, Q3TXX4, Q61772, Q05793, Q91ZJ5, Q9R1L5, Q9QZX7, Q8JZK9, Q9JM52, Q3UYG8, P61961, Q8C052, Q8K209, P15116,…	1.91877e-10	1.73746	1.56571e-06	3.19533e-08	3.03596e-08
GOTERM_BP_DIRECT	GO:1903078~positive regulation of protein localization to plasma membrane	37	56	Q9Z218, Q91ZX7, P26040, Q3V0K9, P21271, Q62261, G3XA57, P0DI97, P31750, Q6NXK7, Q99JY9, Q9CS84, Q9CQU3, P62331, Q99104, Q6R891, P09055, P62492, B9EHT4, Q64337, P54763, Q62417, Q61768, Q62074, P04925, Q62470, Q03145, Q9Z2A0, P84096, Q01279, O35239, O55022, D3YVF0, Q811D0, P29319, Q8VDZ4, Q80XP9, Q6Q477	2.35889e-10	2.72641	1.92485e-06	3.84971e-08	3.6577e-08
GOTERM_BP_DIRECT	GO:0051028~mRNA transport	54	99	Q8BL97, Q9Z1N5, Q8R0G9, O70133, Q9ERU9, P10637, Q99P88, Q6P5F9, Q63850, F6ZDS4, P63242, P84104, Q569Z6, Q9D1J3, Q6PFD9, Q9QY81, Q6PDM2, P58742, P35922, Q91VC3, Q99JX7, Q9R1K9, Q8R332, P42859, O88569, Q9WTI7, Q8R4R6, Q9D1M0, B1AZI6, Q8BJ71, Q8BH74, Q62383, Q8R2U0, P28738, Q9D0J8, Q99NF8, P61327, Q9Z0W3, Q6PB66, Q80U93, P49312, Q91Z49, Q3UYV9, P97379, Q8BGY2, Q8BG81, Q9CWZ3, O08583, Q3U0V1, Q8BTS4,…	3.24295e-10	2.2508	2.64624e-06	5.18872e-08	4.92992e-08
GOTERM_BP_DIRECT	GO:0007010~cytoskeleton organization	59	113	Q91ZT5, P07744, A2AHC3, Q9Z0P4, P18760, G3X9J0, Q9QYX7, P63001, P40124, Q3UU96, O08553, Q8VHJ5, Q9R0H5, Q8C079, P01831, Q9CYT6, Q8BML1, P47757, Q61644, Q8C9H6, P97797, Q69ZX8, Q60592, Q8R0W0, P70335, Q8K4G5, Q64676, Q9QUI0, Q6ZPF4, Q8VHI6, Q9R1C7, Q8CJ19, P08730, Q9WVE8, O08808, Q9WV92, Q3U214, P31750, P48193, Q9R1L5, P68510, Q8C015, P69566, A2APV2, P83510, Q99JB8, Q8BHL5, Q91ZU6, Q9WV60, Q08093,…	4.29299e-10	2.15453	3.50307e-06	6.73669e-08	6.40068e-08
GOTERM_BP_DIRECT	GO:0043161~proteasome-mediated ubiquitin-dependent protein catabolic process	90	202	P54775, Q8BWG8, P46471, Q3U1J4, Q9R1R2, Q8C6G8, Q8K4P8, Q61990, Q8C7M3, Q3TCH7, Q3UHH1, Q9CWH6, Q80YQ8, Q8BHJ5, Q8BZZ3, Q9DBH0, P62196, Q8CHG5, Q9JLV5, Q9Z2U1, P62878, P62715, Q3U0D9, Q9Z2U0, Q9ESN6, Q60996, Q8C7D2, Q9CX56, P17439, Q6P8I4, Q6P5G6, P46935, Q8C863, Q02248, Q3TDN2, Q9QUM9, P49722, O88685, Q9QYI5, Q9D8W5, Q91X58, O70435, Q9D7M1, Q9CZ44, Q91YL2, P99026, Q2NL51, Q9R1P0, O35593, Q8VDM4,…	4.47479e-10	1.83852	3.65142e-06	6.88948e-08	6.54585e-08
GOTERM_BP_DIRECT	GO:0007017~microtubule-based process	29	39	A2AQ07, P99024, Q922F4, Q9D0M5, P70188, Q8VCK3, P14873, P63168, Q9Z0Y1, Q9CWF2, Q9ERD7, Q9D6F9, P63005, Q9DBR1, Q99KJ8, Q9JJZ2, P05213, P05214, P61759, Q61768, P97412, P68372, P68373, Q3UX10, Q7TMM9, P68369, P68368, P83887	4.95778e-10	3.0684	4.04554e-06	7.49176e-08	7.11809e-08
GOTERM_BP_DIRECT	GO:0006914~autophagy	86	191	Q99LU0, Q5H8C4, Q07076, Q99J83, E9QAT4, Q9D1G1, Q8VC42, P52479, Q6DFW0, Q5KU39, O35963, Q80W47, Q3UR70, Q8BZA9, Q8R307, Q9DB34, Q3UDP0, O35604, Q8R5L3, Q9DB70, P51150, Q99LX0, Q80TA9, Q6VNB8, P50428, P17439, Q9ES56, Q80U30, Q8R1T1, P17047, P50429, Q9D906, P0C0A3, Q920Q4, P35290, Q8K221, Q91W86, Q91VR7, Q9DCD6, Q99KU0, Q6PF93, Q5XG73, Q99NB8, Q8BRK8, Q68FD5, E9PXF8, Q8VDQ8, Q9R0N3, Q80U63, P35283,…	5.98067e-10	1.85799	4.88022e-06	8.87314e-08	8.43057e-08
GOTERM_BP_DIRECT	GO:0007416~synapse assembly	36	55	Q3UH93, Q8R5M8, P10637, P97445, A2ASQ1, P0DI97, Q8BYM5, Q9CQS4, Q9QYX7, Q9CS84, P14873, Q80TS3, Q810C1, O88737, Q8BZ98, Q4ACU6, Q9Z2D6, Q69ZK9, F8VPU2, P49615, Q99JH7, P35802, Q9EQH3, Q62418, Q9QYB8, Q6P9K9, Q64331, P15116, Q99K10, O08586, Q80Z38, Q8C985, P21836, P47941, Q8BR86, P98192, Q6V4S5, E9Q7X7	6.32266e-10	2.70096	5.15928e-06	9.21302e-08	8.75349e-08
GOTERM_BP_DIRECT	GO:0048169~regulation of long-term neuronal synaptic plasticity	24	29	Q61411, P11859, P55258, P28652, Q62108, Q8CC35, Q60934, P50114, P35438, O55042, P12023, P32883, Q62277, Q04690, P35436, Q3UVX5, Q01097, O55100, F6SEU4, P39087, P62492, Q9JM63, Q9CQD1, Q99NE5	6.51939e-10	3.41501	5.31981e-06	9.33302e-08	8.86751e-08
GOTERM_BP_DIRECT	GO:0010977~negative regulation of neuron projection development	50	90	P55821, B0V2N1, Q91ZX7, Q7M6Z0, P97820, Q8BTM8, P97427, P20917, Q62288, P70425, O08795, P61264, P20152, P63005, Q8CI32, P03995, Q91VK4, Q9QX60, Q8BZL1, Q99P72, P52800, P56528, O35239, Q9QUI0, Q03137, P61793, O88487, Q9QYE3, Q6PCX7, Q99KY4, Q8BYI9, B1AZI6, Q8VHY0, P70288, P59644, Q62188, P16045, Q99PJ0, Q05909, Q5SVL6, P08226, Q8BG89, P30416, Q9Z266, Q9WV60, Q9EP53, Q01341, O08586, Q99PI8, P29319	6.93676e-10	2.29248	5.66038e-06	9.7593e-08	9.27253e-08
GOTERM_BP_DIRECT	GO:0007264~small GTPase mediated signal transduction	56	106	Q61598, Q9ES28, P81117, P27671, Q8R1A4, Q6PAJ1, Q62245, P63001, Q8CHG7, Q62172, Q5FWK3, Q02819, P62835, Q9Z1S3, Q8CIQ7, Q9EQZ6, P97318, P84096, Q9QUI0, Q6ZPF3, Q9ER71, P56371, Q8BIK4, Q9QXG2, Q61411, P50396, Q8BG51, Q9Z0R4, Q80YF9, P59764, Q99M87, Q8BUR4, Q9WUL7, Q8BIJ7, Q8R527, Q921J2, Q91X96, Q62159, Q60610, P70392, P97379, P68254, Q8BZN6, Q811P8, Q8BYP3, Q05144, Q99JI6, Q8JZN7, Q9Z1Z0, P60764,…	7.13756e-10	2.18002	5.82423e-06	9.8716e-08	9.37923e-08
GOTERM_BP_DIRECT	GO:0016082~synaptic vesicle priming	19	20	P60879, Q62442, Q8BYR5, Q9EQZ7, O55042, Q9Z1N9, Q8CHC4, Q8R570, Q9DB05, Q99MI1, O08599, Q6PH08, Q4KUS2, O09044, Q80TJ1, Q9JIS5, Q99NE5, Q8K0T7, Q9ERB0	9.13047e-10	3.92014	7.45044e-06	1.24174e-07	1.17981e-07
GOTERM_BP_DIRECT	GO:0045727~positive regulation of translation	49	88	Q62448, Q9Z1N5, Q8CHW4, Q8BYK6, Q60668, Q8K2H2, Q8BSK8, Q9JLN9, Q62167, P63085, O55135, Q9QWL7, P16381, P20152, Q8BN59, Q8K224, P97351, P60824, P70372, Q6ZWY3, Q6A0A2, P35922, Q91VC3, B2RXS4, Q8C7Q4, Q9QUI0, P60229, Q6ZQ58, Q7TN99, O70194, P59326, Q9WVR4, Q9QVP9, Q61937, Q80XI3, O89086, Q63844, Q8BG81, Q8R1B4, Q7TMK9, Q61584, Q8R081, P17225, P58252, P61255, P47962, P62702, Q8CHP5, Q6P542	9.49792e-10	2.29769	7.75027e-06	1.27054e-07	1.20717e-07
GOTERM_BP_DIRECT	GO:1990090~cellular response to nerve growth factor stimulus	30	42	P55821, Q8BGT6, P15209, Q6PDL0, P31750, Q80U87, P62331, Q8CHG7, Q9JM76, P41539, Q6A068, P62835, Q6ZQK5, Q8R1Q8, Q60575, P62908, Q6VNS1, Q9WVQ1, Q61701, Q64010, Q9JMK2, P12023, O08586, P20029, Q9WVK4, Q9DC28, P22682, Q6PHN9, Q8BIQ5, P28028	1.06907e-09	2.94748	8.72355e-06	1.40703e-07	1.33685e-07
GOTERM_BP_DIRECT	GO:0043547~positive regulation of GTPase activity	85	190	Q61037, Q9ES28, Q91VH2, P27671, Q5SSL4, Q69ZK0, P97820, G3XA57, Q8BZ05, A2ASQ1, P63094, Q8R1A4, Q6PAJ1, Q6GYP7, Q62245, Q9Z2H2, O09126, Q8CHG7, Q6DFW0, Q7TQF7, P09055, A2AWA9, Q8R0S2, Q920R0, Q62172, P31938, P01831, P62835, Q9Z1S3, A6H6A9, Q3UDP0, Q91Z67, P08207, Q91YM2, Q7M6Y3, Q9QWY8, Q9EQZ6, A2CG49, P62881, Q8R2V5, Q68FH0, Q8K382, Q8BIK4, Q61411, Q99JW4, Q6PCX7, Q91ZR2, Q9D0K0, O54829, Q6R0H7,…	1.11554e-09	1.84605	9.10277e-06	1.44489e-07	1.37282e-07
GOTERM_BP_DIRECT	GO:0006749~glutathione metabolic process	43	73	Q8BXK9, Q99KB8, P97324, P15626, Q80W21, P19157, Q9CPU0, Q9WVL0, Q9JL35, Q00612, P09671, P51906, Q8K010, P46425, P30115, P10649, P02089, P24472, P02088, P97494, Q91VS7, O70325, P08228, Q8VE33, Q9D8N0, Q9Z1Q5, P47791, Q8BHB9, O35660, Q8R5J9, P11352, Q8VCN5, Q9DCM0, Q8BWM0, P19639, Q9DCM2, O88844, O09172, P48774, O09131, P46412, O88741, Q8K2Q2	1.17763e-09	2.43066	9.60941e-06	1.50148e-07	1.42659e-07
GOTERM_BP_DIRECT	GO:0016197~endosomal transport	38	61	Q91ZR2, P60879, Q8C2E7, Q91VH2, Q9Z0R4, P21271, Q9Z0R6, Q9CQW2, Q9CQ22, P42567, Q8VEJ9, P47759, Q920R0, Q60902, Q5FWK3, P61027, P46467, Q80XA6, Q99LT0, O54916, Q3UHD9, Q8BH64, Q3UHD6, Q9WUM4, Q7M6Y3, Q9EQP2, Q80U30, Q9QXY6, Q9DD03, Q91XD6, Q9WVK4, P42859, Q920Q4, Q810B6, Q6PHN9, Q3UMB9, Q9ESE1, P60766	1.47768e-09	2.57059	1.20578e-05	1.85506e-07	1.76253e-07
GOTERM_BP_DIRECT	GO:0006468~protein phosphorylation	212	605	Q5RJI5, Q91V36, P49025, Q9R078, P55144, O35495, P18760, Q6P9R2, Q6ZQ29, Q8BYC6, Q8C4X2, Q62413, Q9DBC7, Q99JT2, Q8BK63, Q8BTH8, Q60592, P39688, P18653, P18654, O35598, Q6PGN3, Q8CIP4, Q91Y86, P54754, Q61532, Q9WUT3, Q922H2, Q6PF93, Q61097, P53668, Q61772, Q61410, Q04736, O54781, P63101, Q04735, Q9R1L5, Q9JM52, Q62073, P83510, Q8VBY2, Q5XJV6, Q91Z96, Q9Z2W1, P54763, O70589, Q8BM85, Q63844, P54761,…	1.53943e-09	1.44597	1.25616e-05	1.90329e-07	1.80836e-07
GOTERM_BP_DIRECT	GO:0009306~protein secretion	30	43	Q9QZE5, Q9R171, P54797, Q9D8S3, Q9Z0F7, Q9CR64, P35283, Q91ZV0, Q9CZT8, Q8BM13, P61028, O54724, P61027, P63005, Q6PDG8, P57759, P55258, Q9WUQ2, Q61207, Q8BI84, Q9Z2G6, Q62077, Q9CRA5, Q9DD03, P35276, Q9QXK3, P63011, P62823, Q8CI59, Q8K386	2.52135e-09	2.87893	2.0574e-05	3.07078e-07	2.91762e-07
GOTERM_BP_DIRECT	GO:0046034~ATP metabolic process	33	50	Q06185, Q61337, P56135, Q9CPQ8, Q9WTP7, Q9WUR9, P50516, Q64520, Q61696, Q9WTP6, Q9D3D9, Q6PIE5, P28738, Q920P5, Q9DCX2, P56382, P62814, Q9DBT5, P56480, Q91VR2, P97450, Q9R0Y5, Q9CZ30, Q03265, O08739, A2ASZ8, Q01853, Q91VD9, P17879, P14094, Q8BPY9, P63017, Q9DB20	2.7848e-09	2.72347	2.27237e-05	3.34176e-07	3.17508e-07
GOTERM_BP_DIRECT	GO:0048812~neuron projection morphogenesis	45	80	Q5F2E8, Q5RJI5, P28660, Q9WV92, Q3UHC7, P97820, Q60780, P0CG49, P63001, Q80UG2, Q9CPW0, P51807, Q9JM52, Q920R0, Q6ZQ29, P83510, P31938, Q8K1X4, Q8BYC6, Q8C052, P49615, Q60598, Q91Z67, Q0KL02, Q61644, P23242, P35802, Q62418, Q69Z98, Q9JLM8, Q06890, P11531, Q64676, O54991, O55222, Q01279, Q9QUI0, Q9QXS6, Q8CJH3, P39054, O88643, Q8BR86, P08551, O70305, Q8BM65	3.32928e-09	2.32114	2.71666e-05	3.88383e-07	3.69012e-07
GOTERM_BP_DIRECT	GO:0007030~Golgi organization	54	104	Q9ES28, Q8R3I3, Q9JMH9, E9QAT4, P49025, Q9DBH5, Q8K2L8, Q99KF1, Q8CDG3, Q3U0D9, Q2TBE6, Q8CI32, Q8BK63, Q99JX3, Q9R0Q3, Q80TV8, Q64310, G3X9K3, Q9CRA5, P59481, O54692, P42859, Q923S9, P54797, Q99KU0, Q99KY4, B2RXC1, Q9CZ44, Q68FD5, Q8CHY3, Q3UM29, Q91YH5, P60670, Q91X51, Q7TMY8, Q8BRT1, Q9D0F3, Q9D1D4, P53994, Q8CCN5, Q3UVL4, Q6PA06, Q9D2V7, Q8C0L8, Q9Z1Z0, P61211, Q6DFV3, Q9DC28, Q8R1V4, Q6ZWR6,…	3.33172e-09	2.14259	2.71865e-05	3.88383e-07	3.69012e-07
GOTERM_BP_DIRECT	GO:0008333~endosome to lysosome transport	32	48	P70280, Q64362, Q8BUK6, P35283, Q5KU39, Q8CFE4, Q3UR70, Q9D2N9, Q5U4C1, Q8R307, O70439, Q8BGQ1, Q8C080, Q8R5L3, Q9Z266, P51150, Q80TA9, Q3U2I3, Q3UHD6, O08539, Q9D074, Q6PHU5, Q61187, Q80U30, Q9CQ10, Q3U1V6, P62746, Q9D7S9, Q920Q4, O88983, Q99LI8, Q91W86	3.55688e-09	2.75098	2.90237e-05	4.08791e-07	3.88401e-07
GOTERM_BP_DIRECT	GO:0045773~positive regulation of axon extension	31	46	Q9WTR1, P50396, Q62448, Q91ZX7, Q9QXZ0, P11627, Q99LD9, P21271, Q9Z0P5, P10637, Q3UTQ8, P53668, P14873, O35943, Q9QUR8, Q7TMB8, P62492, Q5RKR3, P63005, P08226, Q9WV60, Q9Z103, Q62418, Q9ERR1, Q9D394, P11276, O55222, P39038, Q9QXS6, Q9D8E6, O88643	4.51224e-09	2.78088	3.68192e-05	5.11387e-07	4.8588e-07
GOTERM_BP_DIRECT	GO:0060997~dendritic spine morphogenesis	19	21	P54754, Q8BG89, Q922H1, P54763, Q62108, P21271, Q8BZN6, D3YZU1, Q61036, Q8BWT5, O08586, O55131, Q4ACU6, Q91YD9, Q60629, Q9Z2V5, O35927, Q8CBF3, P60766	4.93079e-09	3.73347	4.02345e-05	5.51168e-07	5.23677e-07
GOTERM_BP_DIRECT	GO:0043524~negative regulation of neuron apoptotic process	82	186	Q9D6Y9, Q8BWG8, Q91V36, Q91ZX7, P55144, P15209, Q68ED2, P20917, Q00560, Q6P8X1, O08599, F6SEU4, P51906, Q8BHJ7, P02802, Q9Z2D6, O88531, P28798, B9EKR1, P60904, P11859, P06745, Q99LX0, P11499, Q9Z2A0, P17439, P35922, P39688, P70335, O55222, Q9QUI0, Q07813, P63054, Q61171, O89017, O09172, P63137, Q8CFN5, O89053, Q61411, Q9CQ26, Q61699, Q9Z0R4, P56695, P97445, Q9EQU5, P28184, P35438, O55042, P32883,…	5.16032e-09	1.81919	4.21073e-05	5.6903e-07	5.40648e-07
GOTERM_BP_DIRECT	GO:0006099~tricarboxylic acid cycle	25	33	P70404, Q8K2B3, P97807, Q9CZB0, P08249, Q60597, Q9D6R2, Q9CXV1, P28271, Q9WUM5, P35487, Q9Z2I8, P35486, Q9D051, Q8BMF4, Q9CQX8, Q9CXZ1, Q9CQA3, P14152, Q9Z2I9, Q99KI0, O88844, Q9D2G2, Q9CZU6, P54071	5.79427e-09	3.12611	4.72801e-05	6.30417e-07	5.98973e-07
GOTERM_BP_DIRECT	GO:0006470~protein dephosphorylation	69	148	Q6P1F6, Q63810, B0V2N1, Q8BHN0, A2ALK8, Q7TNP2, P48453, Q63739, Q61074, Q61151, Q5SW75, Q9D880, Q8BLF1, Q3UV70, P63087, Q8CGA0, A2A8L5, P63328, P62715, B9EKR1, Q0VGB7, Q9D358, Q6PB44, Q9WU22, Q60676, Q60996, P18052, Q8R0F6, Q6PD03, Q62132, Q60673, O35239, Q8R4V2, P63330, Q3TP92, P49446, Q9D7I5, Q66GT5, P54830, Q99M80, P49443, Q8CF89, P80560, Q6NZK8, P35235, O70274, Q64487, Q9DBR7, Q05909, Q3UYC0,…	6.14531e-09	1.92383	5.01444e-05	6.59812e-07	6.26902e-07
GOTERM_BP_DIRECT	GO:0034063~stress granule assembly	21	25	Q91YT7, P60824, Q3U0K8, Q8BYK6, P97379, Q3TLH4, P97855, P59326, Q91VJ5, P52912, Q7TQH0, Q62167, P54823, Q80X50, Q6DFW0, P62267, P16381, Q91W50, Q6ZWX6, Q9JHU4, O70305	6.7934e-09	3.46623	5.54326e-05	7.19924e-07	6.84016e-07
GOTERM_BP_DIRECT	GO:0042776~mitochondrial ATP synthesis coupled proton transport	16	16	P97450, Q06185, P03930, P56135, Q9CPQ8, Q9CQQ7, Q03265, P00848, Q9D3D9, Q9DCX2, P56382, P56480, Q91VR2, Q99JB2, Q9DB20	7.08336e-09	4.12647	5.77986e-05	7.41029e-07	7.04068e-07
GOTERM_BP_DIRECT	GO:0051965~positive regulation of synapse assembly	42	74	P54754, Q9R171, Q61730, P0C192, Q80ZD8, Q8CGM1, Q8CJ67, Q8JZZ7, Q9Z0L0, Q80ZF8, P15209, P35454, P0DI97, Q8BYM5, Q8BGX3, P59823, Q64487, Q99JY9, Q9CS84, Q80TS3, Q810C1, Q69ZK9, Q3URE9, Q99JH7, Q8K377, Q8BLU0, P54763, Q6VNS1, Q9EPL2, Q80XG9, P26450, Q9Z103, Q3UHD1, Q80TR1, Q99K10, Q8BHA1, Q8BGA3, Q8BZ81, Q9D2M8, P20444, Q61809, Q8CBF3, Q810B7	8.49958e-09	2.34205	6.93542e-05	8.77931e-07	8.34142e-07
GOTERM_BP_DIRECT	GO:0071277~cellular response to calcium ion	48	90	Q9CXW3, P0DI97, P56959, P59108, Q9CS84, Q9JJV9, E9PZQ0, Q920N7, Q8BLR2, Q9DC53, Q920M7, O35681, Q99KR7, Q99K10, Q1RLL3, O08600, O89017, O88444, Q8CFN5, P46096, P46097, Q8BRK8, Q9R0N3, Q9JKF1, Q9R0N5, Q9R0N7, Q9R0N8, A2AGL3, P97490, Q9Z140, Q9QYB1, P57716, Q8BSY0, Q8JZW4, Q9Z268, Q5EG47, Q0VE82, Q9WV69, P84075, P20029, Q8C166, P83741, P02535, Q9QYC0, Q03717, Q6GQS1, P28028, Q9QUG9, Q8BT60	9.25497e-09	2.20078	7.55177e-05	9.44007e-07	8.96922e-07
GOTERM_BP_DIRECT	GO:0007626~locomotory behavior	57	116	P84309, Q5H8C4, P12658, P35455, Q68FF6, Q8C7R4, Q9CPW0, Q4ACU6, O55017, P51906, Q920R0, Q80Z24, P98084, Q60829, Q91YI0, Q61327, Q9WTU3, Q06335, P70699, P12023, Q8BRU6, Q61290, P24529, P42859, O55106, P29416, P00493, Q61016, Q61137, P60879, Q62108, P20060, P35436, P41234, A2AGT5, Q8C015, P09671, B2RUJ5, Q8BM13, P61922, P97490, Q8K377, P08228, Q61701, P97772, Q64331, Q80Y98, Q923Z0, P18872, Q01065,…	1.51183e-08	2.02766	0.000123358	1.52303e-06	1.44706e-06
GOTERM_BP_DIRECT	GO:0034613~cellular protein localization	50	97	O70456, Q6NTA4, P16388, O55131, Q9CPW0, Q9DA97, P61982, O88653, Q9Z2Q6, P26231, P23242, P61957, Q9Z1S5, Q9JMK2, Q9QXS1, P11531, Q8K3E5, Q80X95, Q4JIM5, Q02248, P48678, Q6PGF7, Q80ZJ1, P28661, Q9Z0R4, Q9R1T4, P70441, Q9CQ22, P63101, Q8C8R3, P68510, Q99KP6, Q8C650, P42209, P42208, P62259, Q80UG5, Q8K212, O70589, Q9CQV8, P62827, Q8C1B7, Q62074, P68254, Q640R3, Q8CHH9, Q9JHS3, Q9EQC5, Q8BHS6, P60766	1.8659e-08	2.12704	0.000152246	1.8568e-06	1.76419e-06
GOTERM_BP_DIRECT	GO:0006511~ubiquitin-dependent protein catabolic process	106	266	Q8BWG8, Q9WTX5, Q9WTX6, Q9R0P9, Q80U87, Q9CWH6, Q9D4H8, O88738, Q8CHG5, Q9JLV5, O54965, Q9Z2U1, P62878, Q3U0D9, P21126, Q9Z2U0, Q6ZPS6, O70481, P35123, Q9Z1K5, Q6WKZ8, P14685, Q02053, P46935, Q8C863, Q9WTZ1, Q9QUM9, Q9Z2V5, Q80UW2, Q99NB8, Q9JKB1, Q9ET26, G5E870, Q6A4J8, Q99K46, Q9ES00, A2AN08, Q9WUD1, P58321, Q8CFI0, P62257, Q9D1H7, P70398, Q5U430, Q80TT8, Q3UN04, Q01853, Q8BY87, Q9QZ06, B1AY13,…	2.14395e-08	1.64438	0.000174931	2.10779e-06	2.00266e-06
GOTERM_BP_DIRECT	GO:0008652~cellular amino acid biosynthetic process	20	24	Q91WT9, Q99K85, Q61753, Q9DCC4, Q91YI0, Q9CQT1, Q99JT9, Q99LS3, Q8BGB7, Q61024, Q8VCN5, Q9WVQ5, Q922D8, O35855, Q922W5, P16460, Q922Q4, Q9Z110, P24288, P05201	2.25821e-08	3.43872	0.000184253	2.17818e-06	2.06953e-06
GOTERM_BP_DIRECT	GO:0016079~synaptic vesicle exocytosis	21	26	P46096, P60879, Q9Z266, Q8R1B5, P63040, Q7TNF0, Q8BYR5, O55042, Q8C7M3, Q9Z1N9, P84086, Q4KUS2, Q80TJ1, P47708, P61264, P63011, P63044, O35526, Q8BG39, P60469, Q8K0T7	2.26893e-08	3.33291	0.000185128	2.17818e-06	2.06953e-06
GOTERM_BP_DIRECT	GO:2000300~regulation of synaptic vesicle exocytosis	42	76	P46096, Q91XP5, P56818, Q68ED2, Q68EF4, Q9QX11, Q68FF6, Q8R0S4, Q9CQD1, B2RUJ5, Q9CZV8, Q9JJV2, Q8R307, P98084, Q8K400, O70589, Q9Z0G0, Q9Z266, Q8CFV4, Q9WV60, Q6P9K9, Q80U57, Q64331, P60191, Q9EQZ7, Q62277, Q5DQR4, P68404, Q8BSS9, Q71M36, P16054, Q01338, Q9JLQ2, P63011, Q8C985, P63318, P47743, Q8C167, P0DP28, O88444, Q99NE5, Q8BNY6, P20444	2.39126e-08	2.28042	0.000195108	2.26892e-06	2.15575e-06
GOTERM_BP_DIRECT	GO:0034976~response to endoplasmic reticulum stress	46	87	P27773, Q9D1Q6, Q61335, E9QAT4, Q8R429, Q9CR67, Q8CHW4, P27671, Q9JKD3, P56695, O08908, O35099, Q9ES00, Q8VE47, Q9JKR6, Q80WW9, P08003, P61961, P62715, Q3UA37, O88452, Q99JX3, P70392, Q61701, O08917, P26450, Q3UJD6, Q9Z2G6, Q9ESP1, Q8R180, P35821, Q9WVS6, P97819, Q9DC23, P20029, P58252, Q99LM2, P09103, Q8VBT0, Q9EQG9, Q6ZWX6, Q9CR09, Q8R317, Q8CCJ3, P26645, Q91YW3	2.78792e-08	2.18181	0.000227468	2.61487e-06	2.48445e-06
GOTERM_BP_DIRECT	GO:0006635~fatty acid beta-oxidation	32	51	P51660, Q9WUR2, Q921H8, Q8BH95, Q99JY0, P97742, Q9CQ62, Q9R0H0, Q8CAY6, Q8BGD5, P42125, O35488, Q8BWT1, Q9DC50, P55096, Q9EPL9, P45952, Q9JLZ3, Q9JJZ2, Q9D9V3, Q61425, Q8K009, Q78JN3, P52825, Q8VCH0, O08756, P50544, Q3TLP5, O35459, P32020, Q8BMS1, Q8QZT1	2.93986e-08	2.58915	0.000239864	2.72605e-06	2.59008e-06
GOTERM_BP_DIRECT	GO:0006096~glycolytic process	26	37	O70250, P70265, P16858, O08528, P15327, P17751, Q64467, P12382, Q9DBJ1, P09411, P52480, P47857, Q91W97, Q60597, P06745, Q3TRM8, Q8VDL4, P53657, P17710, P09041, P05063, P05064, P17183, P17182, P21550, Q9WUA3	3.04151e-08	2.89968	0.000248157	2.78862e-06	2.64954e-06
GOTERM_BP_DIRECT	GO:0016477~cell migration	112	288	Q9JMH9, Q61315, P55144, Q63850, Q61553, O35129, Q6R891, Q9JLV5, Q9QZF2, Q80U72, Q8C9H6, Q03145, Q61166, Q3V3V9, P15379, Q6EDY6, P62484, Q9ER71, Q61292, Q9R1C7, Q9QYM9, Q920M5, P54754, Q61137, Q9ERG0, P28660, Q7TT50, Q2NL51, Q8BUR4, Q65CL1, A2APV2, P34152, Q8BRT1, Q8K1X4, P02468, Q8R527, Q61301, Q60610, P97333, Q9WV60, Q8K209, P70398, Q62074, Q9WUM3, Q80U56, Q61140, Q64010, Q9WUM4, Q62077, Q8BYP3,…	3.93516e-08	1.60474	0.000321057	3.56787e-06	3.38992e-06
GOTERM_BP_DIRECT	GO:0045921~positive regulation of exocytosis	22	29	Q9Z2Q6, Q8K400, Q9ERI2, Q80TV8, P59279, Q8BYR5, O55042, Q9R1Q9, Q9R0M6, Q9Z1N9, P62761, P97819, O08599, Q99P58, Q9QUH0, Q80TJ1, Q9CQD1, Q8BRT1, Q9D4H1, Q8BNY6, P20444, O35526	6.03914e-08	3.13042	0.000492672	5.41532e-06	5.14521e-06
GOTERM_BP_DIRECT	GO:0060999~positive regulation of dendritic spine development	26	38	Q61037, Q61532, P06537, Q62448, P45481, Q9Z0R4, Q7TN99, Q3UTQ8, Q9Z0P4, P18760, Q9JLN9, Q8BYM5, D3YZU1, P63001, Q4ACU6, Q9Z2D6, Q69ZK9, P08226, P28798, P61979, Q91YS8, P35922, Q99K10, A2CG49, P84078, P61793	6.83886e-08	2.82337	0.000557895	6.06577e-06	5.76323e-06
GOTERM_BP_DIRECT	GO:0060996~dendritic spine development	18	21	P54754, Q91Z67, P54763, Q91V14, P11798, P35922, Q68FF6, Q61036, Q52KF3, Q8C7R4, O55033, P61750, Q9CPW0, Q8R0S2, Q9QUJ7, O88643, Q8CIN4, Q8CBF3	7.11185e-08	3.53697	0.000580158	6.24007e-06	5.92883e-06
GOTERM_BP_DIRECT	GO:0006754~ATP biosynthetic process	20	25	Q06185, P03930, P56135, Q9CPQ8, Q9QX60, Q03265, Q9QXX4, P53657, P59041, Q9CRA7, Q7TNG8, Q9D3D9, P52480, P05064, P56382, P56480, P56380, Q91VR2, P00342, Q9DB20	7.25797e-08	3.30117	0.000592075	6.30054e-06	5.98628e-06
GOTERM_BP_DIRECT	GO:0006893~Golgi to plasma membrane transport	19	23	Q8R0H9, Q9JIG7, O35382, Q7TQK5, A2A5R2, Q8BWQ6, Q80Y17, Q3TPX4, P39054, Q9WUL7, O35551, Q8R3S6, Q8R313, P61027, Q8R3T5, Q9D4H1, Q6PGF7, A6H5Z3, Q91W53	7.43034e-08	3.40882	0.000606132	6.38227e-06	6.06394e-06
GOTERM_BP_DIRECT	GO:0000381~regulation of alternative mRNA splicing, via spliceosome	36	63	Q61656, Q8BP71, Q501J6, P52912, Q8VEK3, Q9WVR4, Q9Z0H4, Q9JKN6, Q9JKP5, Q62093, Q8BIF2, Q0VBL3, Q60749, P28659, Q8R003, P62996, P61327, B2RY56, Q569Z6, Q8C181, Q7TSY6, Q91VM5, Q3TWW8, Q3UKJ7, P35922, Q9WV02, Q61584, Q8R081, Q9R226, Q3UEB3, Q9CWZ3, Q91VC3, P17225, Q8C7Q4, Q99M28, Q9JJ43	9.44234e-08	2.35798	0.000770198	8.02599e-06	7.62568e-06
GOTERM_BP_DIRECT	GO:0048013~ephrin receptor signaling pathway	23	32	P52795, P54754, Q60610, P54763, Q8CHT1, P54761, Q64010, P35235, Q8BIZ1, O35393, Q03145, P52800, Q61772, Q99M51, Q68FF6, O55033, Q03137, P34152, Q8C0T5, P29319, Q60629, Q91V57, Q8CBF3	1.29367e-07	2.9659	0.00105508	1.08829e-05	1.03401e-05
GOTERM_BP_DIRECT	GO:0018105~peptidyl-serine phosphorylation	75	176	Q5RJI5, Q60823, Q8BSK8, P70268, Q6PCN3, Q9JLN9, Q9WUN2, P63085, Q3UHL1, P51906, Q3TYD6, P05132, P49615, Q8C4X2, Q8BK63, Q9WTU6, P28652, Q9Z1W9, Q8BTH8, Q04750, Q06138, Q9Z2A0, Q60592, Q9JLM8, P70336, Q8BVP5, Q9JMK2, P18653, P70335, Q03141, P18654, P17710, O55222, Q7TSE6, Q05512, Q6PGN3, P20444, P08414, Q91Y86, Q9WUT3, Q922H2, Q6PHZ2, Q2NL51, Q3U214, P31750, O54781, Q9R1L5, Q8BW96, Q8BFP9, Q7TPS0,…	1.33912e-07	1.75844	0.00109212	1.11502e-05	1.05941e-05
GOTERM_BP_DIRECT	GO:0030032~lamellipodium assembly	26	39	Q9ES28, Q91ZT5, Q7TNR9, P28660, Q64727, Q9WTR5, P63001, Q7TMB8, O55033, P09055, O08530, P47757, P05532, Q8BH43, Q9CPV9, Q91ZM2, Q69ZX8, Q8K4I3, Q9WV69, Q8K4G5, Q99M51, Q9CRA5, Q6EDY6, Q8VHI6, Q8BL65, Q5SNZ0	1.46569e-07	2.75098	0.00119529	1.20809e-05	1.14783e-05
GOTERM_BP_DIRECT	GO:0061003~positive regulation of dendritic spine morphogenesis	22	30	O70589, Q60610, P54763, Q811U4, Q8CJ67, P28652, Q60865, Q8BKX1, Q8K1M6, Q62418, Q8R071, Q80U63, Q99JY9, Q61036, Q9QZQ1, P58281, A2CG49, Q8VHK9, P61161, Q9QXS6, P63005, P26645	1.55136e-07	3.02607	0.00126511	1.26591e-05	1.20277e-05
GOTERM_BP_DIRECT	GO:0001732~formation of cytoplasmic translation initiation complex	15	16	Q99JX4, Q91WK2, Q3UGC7, Q9QZD9, Q9DCH4, O70194, Q9Z1D1, Q99L45, P59325, Q8R1B4, Q8JZQ9, P23116, Q9DBZ5, Q8QZY1, P60229	1.70446e-07	3.86856	0.00138987	1.37707e-05	1.30839e-05
GOTERM_BP_DIRECT	GO:0010975~regulation of neuron projection development	28	44	Q5FWH7, Q810U4, Q6PCX7, Q5RJI5, Q8R4G0, P60879, Q2NL51, P59823, Q62188, P31750, Q61036, P62331, O08553, Q8VHJ5, A2A8L5, Q923T9, Q61301, Q8BG89, Q9WV60, Q8R4F1, Q9ERR1, Q69Z98, Q3U7U3, Q64336, O08586, Q9QUI0, Q8BNY6, Q5SNZ0	1.74223e-07	2.62593	0.00142065	1.39378e-05	1.32426e-05
GOTERM_BP_DIRECT	GO:0061077~chaperone-mediated protein folding	25	37	P26883, P11983, P45878, P08003, O54946, P60904, P80315, P80314, Q9D1P4, P80313, P30416, Q8BJU0, Q9CR16, P14602, Q9Z2I2, Q06890, P42932, Q8VCI5, P24369, Q9QYI5, P80318, P63017, Q9QYI8, P80317, P80316	1.8764e-07	2.78815	0.00152997	1.48655e-05	1.4124e-05
GOTERM_BP_DIRECT	GO:0048814~regulation of dendrite morphogenesis	20	26	Q9WV60, Q80ZF8, Q8K4P8, Q91VJ5, P35438, Q6PDS3, O09126, Q6I6G8, P46935, Q9WTK7, P83510, Q8C0T5, O89026, Q8CFI0, Q80ZJ1, Q6ZWR6, Q0KK55, Q99NF2, B9EKR1, P60853	2.07997e-07	3.1742	0.00169581	1.62009e-05	1.53929e-05
GOTERM_BP_DIRECT	GO:0090630~activation of GTPase activity	50	103	P70182, P27671, Q60823, Q5SSL4, Q8R1A4, Q6PAJ1, Q8R5A6, G3X9J0, Q6GYP7, Q5SVR0, Q9CXF4, A2AWA9, Q8C033, Q8C0T5, Q9Z1S3, A6H6A9, P46061, Q6VNS1, Q80U72, Q8R3D1, Q03145, P84096, Q6ZPF3, Q8BPQ7, P47941, Q6P9S0, Q8BK67, Q9D0K0, Q3V0G7, P59325, Q80XQ2, Q9QVP9, Q8BHL3, Q5SVL6, Q8BQZ4, Q3TES0, Q80TE4, Q8BYH7, Q60610, Q8CCN5, Q8BM85, Q8CHT1, Q9ERR1, Q64010, Q80U12, Q9WUM4, Q91VE0, Q9EP53, P58802, A2ALS5	2.08468e-07	2.00314	0.00169965	1.62009e-05	1.53929e-05
GOTERM_BP_DIRECT	GO:0042026~protein refolding	16	18	Q8BM72, P07901, Q9JMC3, P38647, P16627, P14602, Q99M31, Q61696, P20029, P63037, P17156, P17879, Q9QYJ0, P63038, Q9QYI5, P63017	2.16291e-07	3.66797	0.00176338	1.66504e-05	1.58199e-05
GOTERM_BP_DIRECT	GO:0050885~neuromuscular process controlling balance	35	62	P84309, Q08460, Q8BYI9, Q8BP71, Q62108, Q61879, Q8BXK9, P20060, Q5SSL4, P97445, Q6PAJ1, P0DI97, D3YZU1, Q9CS84, Q99104, Q4ACU6, Q69ZK9, Q9DB50, P63005, Q6Y7W8, O89023, P28652, Q61207, P56564, Q06335, Q9ET77, P70699, P12023, O54991, Q4JIM5, Q9R0K7, P60764, Q9JJ43, P08551, P29416, Q8BGQ7	2.19332e-07	2.32946	0.00178815	1.67267e-05	1.58924e-05
GOTERM_BP_DIRECT	GO:0007568~aging	79	191	P29533, Q61037, Q9CXW3, Q64669, Q9D6Y7, Q91ZX7, Q8CHW4, O08749, Q8BSK8, Q62165, Q9Z2D8, P13595, Q6R891, P63085, P16460, P63242, P63328, P08122, P42227, Q60631, P11859, P26231, P28654, P98200, O70325, Q61327, P03911, P70296, P35564, Q8BH82, Q9DBG6, P11531, O08600, O35633, Q8BRU6, P32020, Q9D906, P05063, O09172, Q6ZWX6, P47746, Q2NL51, Q99KQ4, P31750, O55042, P47739, Q9QZX7, P00848, P09671, G5E829,…	2.65807e-07	1.70676	0.00216663	2.00832e-05	1.90815e-05
GOTERM_BP_DIRECT	GO:0005975~carbohydrate metabolic process	85	211	Q9D6Y9, P13707, Q9ET01, Q7TSV4, Q60823, Q99KB8, Q8JZV7, P16858, P17751, Q9DCJ9, P12382, Q80UM7, Q9WUB3, Q8CAA7, P63087, P09411, P08249, Q8BHN3, P00342, Q91W97, Q9WU65, Q64516, P06745, Q922Q9, Q3TRM8, Q9ERT9, Q924M7, Q8BZL1, P35487, P35486, P70699, Q8BMF4, P53657, P17710, Q3U1V6, Q8VHI3, P06151, Q9CZU6, Q91W89, P29416, Q91ZW2, Q922H2, Q2NL51, P20060, P97324, Q9DCD0, Q9DCL8, Q7TSH2, P58158, Q9R0N0,…	3.46915e-07	1.66232	0.00282682	2.59709e-05	2.46755e-05
GOTERM_BP_DIRECT	GO:0045109~intermediate filament organization	38	71	P07744, Q61414, Q8BGZ7, Q9Z2T6, Q3TTY5, Q6IFZ9, Q9R0H5, Q8VED5, P15331, Q9DCV7, Q6NXH9, Q9QWL7, P20152, Q9Z320, O54946, P04104, P03995, Q9Z2K1, P11679, Q3UV17, P46660, P19001, Q8K2K6, P31001, Q61781, Q9QXS1, Q6IFZ6, Q8R0W0, Q99M73, P50446, Q6IFX2, Q922U2, P08553, P02535, Q9Z331, P08551, E9Q557, P08730	3.66313e-07	2.20853	0.00298465	2.71738e-05	2.58184e-05
GOTERM_BP_DIRECT	GO:0017156~calcium ion regulated exocytosis	22	31	P70280, P46096, Q920M7, P48453, Q9Z266, P46097, P97445, O35681, Q64332, Q80U57, Q9R0N3, Q9R0N5, Q9EQZ6, Q9EQZ7, Q9R0N7, P63024, Q9R0N8, P63011, P63044, Q920N7, Q01815, O35526	3.70702e-07	2.92846	0.00302036	2.72516e-05	2.58924e-05
GOTERM_BP_DIRECT	GO:0009083~branched-chain amino acid catabolic process	13	13	P53395, O08749, Q6P3A8, Q99L13, Q9JHI5, P50136, O35855, Q8BGF9, Q9D7B6, O55028, P24288, Q8QZS1, Q9JLZ3	4.08937e-07	4.12647	0.00333136	2.9794e-05	2.83079e-05
GOTERM_BP_DIRECT	GO:0030866~cortical actin cytoskeleton organization	21	29	P28660, Q9WV92, Q8BH64, Q9Z2H5, P70336, P70335, P48193, Q9DD03, Q9JL26, P62331, P14211, Q80Y17, Q6ZPF4, A2APV2, Q811D0, Q8K1X4, Q8C079, Q8R527, P49615, O70318, P26039	4.52501e-07	2.98813	0.0036856	3.23896e-05	3.07741e-05
GOTERM_BP_DIRECT	GO:1903861~positive regulation of dendrite extension	21	29	P46096, Q920M7, P61979, Q8JZW4, P46097, Q9Z0R6, Q9Z268, O35681, Q9EPR4, Q7M6Y3, Q9EQZ7, Q9WVS6, Q1RLL3, Q9QZQ1, Q9JK48, Q4KUS2, Q9Z2D6, Q99NE5, P27612, Q8CFI0, Q9Z140	4.52501e-07	2.98813	0.0036856	3.23896e-05	3.07741e-05
GOTERM_BP_DIRECT	GO:0007005~mitochondrion organization	50	106	O35129, Q9CPW0, Q9CRB8, Q9WUB4, P49615, P97792, Q2YDW2, Q99LX0, Q8K1M6, Q9D0L4, Q8JZQ2, Q3ULF4, P17439, O08756, Q9QXS1, P67778, O88967, P42859, P63011, Q9D906, O88441, Q641K1, Q8BG51, P11103, Q9CQS4, Q99M87, Q80U63, P58281, O35943, P09671, Q5SW19, Q8BX70, Q8CGK3, Q9CZP5, Q99JB2, Q925I1, Q9D1L0, Q9WVS6, Q8JZN7, O54991, P20108, Q9JK48, O55126, Q3V384, Q8BK08, P38060, Q8BHS6, P47802, Q9JIY5, P26645	6.17972e-07	1.94645	0.00502996	4.35178e-05	4.13472e-05
GOTERM_BP_DIRECT	GO:0032482~Rab protein signal transduction	14	15	P50396, Q91ZR1, P97950, Q9R0M6, P35283, P35282, O35963, Q8BHC1, Q80YE4, P56371, Q8BHH2, Q923S9, Q8K386, Q6PHN9	6.18635e-07	3.85137	0.00503534	4.35178e-05	4.13472e-05
GOTERM_BP_DIRECT	GO:0030100~regulation of endocytosis	23	34	Q61037, Q61644, Q91ZR1, Q61548, Q8CHU3, O08539, P35278, Q7M6Y3, O70493, Q9EQP2, Q9WTR5, P35821, P70425, Q6DFV3, P61021, Q8BIJ7, Q9CQD1, Q99JB8, P56371, Q9JKY5, Q9WVE8, Q9EPJ9, Q9D6K5	6.52786e-07	2.79143	0.00531257	4.55276e-05	4.32568e-05
GOTERM_BP_DIRECT	GO:0002931~response to ischemia	33	59	Q64669, O08528, P70345, P70444, P31750, Q9R0P9, Q8K2C6, P49817, Q9JKR6, Q9JIP4, O35188, Q9WUD1, Q8K097, Q8BZA9, P62897, Q8K596, Q64337, P23242, Q99KR7, Q64373, Q99J39, Q9JHG6, P11798, P70336, P70236, P17710, Q9Z0X1, P58252, Q9D1X0, Q3TCJ1, Q7TN98, P63038, Q8CFN5	6.91966e-07	2.30802	0.00563053	4.78512e-05	4.54645e-05
GOTERM_BP_DIRECT	GO:0007628~adult walking behavior	28	47	Q641K1, Q08460, Q9JKB1, P10637, P97445, O35393, Q61330, Q9R0P9, O35943, Q4KMM3, Q8R0S4, O35604, Q64018, Q9JKC6, Q9WTU3, Q80W54, A2APX8, P97318, Q99LR1, Q9CXZ1, Q4JIM5, Q03059, Q03137, Q9JM63, Q9D906, P29416, Q9JIY5, Q01815	1.12737e-06	2.45832	0.00915712	7.66988e-05	7.28732e-05
GOTERM_BP_DIRECT	GO:0035249~synaptic transmission, glutamatergic	26	42	P28663, P97445, Q3TXX4, P35438, Q9Z1N9, Q8BLE7, Q99104, Q4KUS2, P39087, Q14BI2, Q8R0S4, Q920R0, Q5SSH7, B1AS29, P97291, P49615, Q99JH7, Q8K0T7, P51791, Q61627, Q60934, Q61120, Q9QYS2, Q9WVS6, Q9DB05, P47743	1.12792e-06	2.55448	0.00916163	7.66988e-05	7.28732e-05
GOTERM_BP_DIRECT	GO:1902600~hydrogen ion transmembrane transport	33	60	Q9WTT4, Q9CQ69, Q5DTL9, Q62425, Q99L60, Q8BVE3, Q6PIC6, Q9D1K2, P50516, P51863, P15920, Q8K4D3, P50518, Q9D3D9, Q6PIE5, Q920R6, P62814, P56480, Q64436, Q61941, Q9Z1W8, Q9WV27, Q9D593, Q9CR51, Q9Z1G4, P63082, Q03265, Q61165, Q8VDN2, Q8K3C0, Q9R1Q9, Q9Z1G3, Q8BJ03	1.13907e-06	2.26956	0.00925173	7.68164e-05	7.2985e-05
GOTERM_BP_DIRECT	GO:0030838~positive regulation of actin filament polymerization	31	55	Q5PR69, P28660, Q91VH2, Q8BKX1, Q8CI61, Q8JZX9, Q9JLN9, Q99JY9, P63001, P62331, P70429, O55033, Q9CVB6, Q91W92, Q9DCJ1, Q9JM96, Q9QVP9, Q9EPB4, Q8K1X4, Q9JJV2, Q60631, Q60598, Q9WTS4, O08539, Q99M51, Q6EDY6, Q9QUI0, P16054, Q811D0, Q9WTI7, P62962	1.30843e-06	2.32583	0.01062	8.75146e-05	8.31496e-05
GOTERM_BP_DIRECT	GO:0042542~response to hydrogen peroxide	34	63	Q61337, P03921, O08529, P23927, P09671, Q923X4, O35343, Q9QVP9, P62715, Q99KH8, Q9Z2W1, Q99JT2, P04247, P08228, P24270, Q99LX0, Q64010, O08759, Q5EG47, P70677, Q9Z2I2, P18872, P97813, P39688, P11352, Q61762, P70414, P20108, P58252, P06151, P01942, Q8VE70, P63038, Q91Y86	1.33235e-06	2.22698	0.0108131	8.83902e-05	8.39815e-05
GOTERM_BP_DIRECT	GO:0006891~intra-Golgi vesicle-mediated transport	19	26	Q9QZE5, Q8R3I3, P61924, P46460, Q9JIF7, P35279, Q8C0L8, Q3TLI0, P61294, O55013, O35963, Q8CIE6, O35166, Q9QXK3, O89116, P60521, O55029, O89079, O88384	1.58891e-06	3.01549	0.0128818	0.000103154	9.8009e-05
GOTERM_BP_DIRECT	GO:0050770~regulation of axonogenesis	19	26	P54754, Q5RJI5, P54763, Q9WV60, Q91YM2, P97445, Q9D394, Q69Z98, P35438, P15116, Q61036, Q05512, Q03137, O88643, Q8C0T5, P20152, Q91V57, Q8C031, Q8CIN4	1.58891e-06	3.01549	0.0128818	0.000103154	9.8009e-05
GOTERM_BP_DIRECT	GO:0034765~regulation of ion transmembrane transport	62	145	Q8VHW2, Q62205, Q9ER47, A2ASI5, Q14B80, Q3UBX0, P16388, Q8R0S4, Q9JJV9, Q9DBH0, Q6PHS9, O55017, Q9JJV5, Q61923, Q9WTU3, P97952, A2APX8, Q56A07, Q61762, P46935, P15388, P63250, Q61290, Q9JM63, P62482, O88602, B2RQA1, P16390, Q9Z0V1, Q9Z0V2, Q6QIY3, Q8CC27, Q08460, Q8BXK9, Q63959, P97445, Q9Z1L5, Q6PHZ8, O08532, Q9ER60, P63141, P63143, Q8CFI0, Q9QYB1, Q61423, P48542, P54285, Q9Z1Q5, Q8BHB9, Q9Z307,…	1.59282e-06	1.76442	0.0129133	0.000103154	9.8009e-05
GOTERM_BP_DIRECT	GO:2000463~positive regulation of excitatory postsynaptic potential	24	38	Q62108, Q8BKX1, Q8BYM5, P0DI97, P35438, D3YZU1, P35436, Q9CS84, Q01097, Q4ACU6, P61264, Q9QVP9, Q69ZK9, Q3UUG6, O35526, P12849, Q9WV60, P54285, Q9EQZ7, P12023, Q99K10, O08586, Q9QXS6, Q99NE5, Q99MK8	2.018e-06	2.60619	0.0163321	0.000128648	0.000122231
GOTERM_BP_DIRECT	GO:0050807~regulation of synapse organization	24	38	Q9ESN4, Q99M80, P99024, P35802, Q91YS8, Q8C1B7, A2ASQ1, Q80U57, P70663, Q62165, P60191, B9EJA2, Q810C1, P46935, Q01853, Q80Z38, P68369, P61750, Q99P47, Q4ACU6, Q9Z2D6, P08226, P97291, P07214	2.018e-06	2.60619	0.0163321	0.000128648	0.000122231
GOTERM_BP_DIRECT	GO:0007411~axon guidance	75	187	Q810U3, P52795, Q810U4, P97300, Q61879, Q69Z26, P97427, Q62165, Q8BGX3, P19137, O08747, O09126, P63001, O08553, P70429, Q7TMB8, Q9ERD7, Q9QXJ1, Q3TYD6, Q7TPD3, Q9EQF6, Q60629, O35926, O89026, Q9ESN9, Q62413, Q8BLU0, Q0KL02, O08917, Q61768, Q91YM2, P97952, P97798, P70211, P18572, Q03145, P52800, Q62178, Q8K4G5, A2CG49, O08644, Q03137, Q61490, Q61292, Q8CBF3, Q9JMB8, P54754, Q5RJG7, P11627, P06837,…	2.19211e-06	1.655	0.0177286	0.000138664	0.000131748
GOTERM_BP_DIRECT	GO:0006620~posttranslational protein targeting to membrane	13	14	Q8VD33, P35846, Q9QXZ0, Q8BJU0, Q8K0D7, Q8VHE0, Q8BU14, O54984, Q9D8B3, P61620, Q9Z1R2, P21126, Q9D1H7	2.22463e-06	3.83172	0.0179892	0.000139638	0.000132674
GOTERM_BP_DIRECT	GO:0051966~regulation of synaptic transmission, glutamatergic	21	31	P46096, P97772, Q07235, Q8BYM5, Q80UP3, Q68ED2, Q68EF4, Q7TME0, P15116, Q9QYS2, Q3UVX5, A2CG49, P23819, Q14BI2, P47743, P05132, P47746, Q8CFN5, Q9DBS2, P49615, Q9Z2Y3	2.27728e-06	2.79535	0.0184111	0.000141852	0.000134777
GOTERM_BP_DIRECT	GO:0048172~regulation of short-term neuronal synaptic plasticity	16	20	Q9D5V6, Q5DTL9, Q60934, Q62277, Q9Z1N9, O55100, O88935, Q4KUS2, P39087, P63011, Q8C3Q5, Q3UH99, Q80UJ7, Q8K596, Q9CZN4, P60469	2.46388e-06	3.30117	0.0199045	0.000152312	0.000144715
GOTERM_BP_DIRECT	GO:0061640~cytoskeleton-dependent cytokinesis	14	16	Q9Z2Q6, Q9Z1S5, P28661, Q8C1B7, Q9R1T4, Q9CX00, Q8CHH9, O55131, Q9Z0Y1, Q9DA97, Q8C650, P42209, P42208, Q80UG5	2.56079e-06	3.61066	0.0206792	0.000157113	0.000149276
GOTERM_BP_DIRECT	GO:1905606~regulation of presynapse assembly	23	36	Q9R171, Q61730, P0C192, B0V2N1, Q8BXA0, Q6VNS1, Q8R4F1, Q6NZJ6, P0DI97, P59823, Q64487, O55042, P12023, Q9CS84, P51655, Q810C1, P62331, Q80XU8, Q69ZK9, F8VPU2, P60755, Q99JH7, Q8K377, Q810B7	2.68507e-06	2.63635	0.0216719	0.000162298	0.000154203
GOTERM_BP_DIRECT	GO:0010498~proteasomal protein catabolic process	23	36	O70435, P99026, P70195, Q9R1P0, Q3U1J4, Q9R1P1, Q9R1P4, A2A432, Q9R1P3, Q60692, Q9WVS6, Q01853, Q9Z2A5, Q9CWH6, Q99KP6, O55234, Q9Z2U1, Q9QUM9, P49722, Q9Z1R2, O09061, Q9Z2U0, A2ADY9	2.68507e-06	2.63635	0.0216719	0.000162298	0.000154203
GOTERM_BP_DIRECT	GO:0006906~vesicle fusion	25	41	P70280, P60879, Q9ER00, Q80U23, Q9R0N3, Q8BVI5, Q62442, P63024, O09044, P61022, P61264, O35166, P63044, Q9DC51, O70439, O35526, Q9ERB0, Q7TPS5, Q8K1E0, Q8R570, Q9JKK1, O89116, O88983, Q8BL66, O88384	2.80699e-06	2.51614	0.0226447	0.000168419	0.000160019
GOTERM_BP_DIRECT	GO:0008654~phospholipid biosynthetic process	33	62	Q6NVG1, Q9QZI8, Q3TUH1, P70182, P49586, Q8JZR0, P20060, Q811Q9, Q3TFD2, Q99L43, Q8BHF7, Q99LH2, Q8BHJ6, Q8CHK3, Q91YX5, Q80TA1, Q8K4X7, Q9D517, Q922E4, Q9D4V0, Q8BSF4, O35083, Q91WC3, Q8VDP6, Q3UN02, Q9JK48, Q9D1E8, Q9JHU9, O55229, P98192, P98191, Q8BGS7, Q66GT5	2.9232e-06	2.19634	0.0235711	0.000174112	0.000165428
GOTERM_BP_DIRECT	GO:0006813~potassium ion transport	57	132	Q8BLV3, Q9Z239, Q9ER47, Q14B80, Q6ZPR4, Q9WVL3, Q3URS9, Q3TMP8, P16388, P36552, Q6PIE5, P46467, Q9CXJ4, Q8CGQ8, P70170, Q64436, P46460, Q9Z1W8, Q61923, Q8VDN2, Q61762, P15388, Q9JIS8, P63250, Q9JM63, P14094, P62482, B2RQA1, P16390, Q9Z0V1, Q9Z0V2, Q08460, Q91V14, Q63959, Q6PIC6, Q6PHZ8, Q9ER60, P63141, P63143, P97370, Q61423, P48542, P55012, Q9WV27, Q9Z307, Q9EP53, O88704, P14231, O88705, Q9JJ69,…	3.06293e-06	1.78188	0.0246838	0.000181113	0.000172079
GOTERM_BP_DIRECT	GO:0008306~associative learning	28	49	Q5RJI5, P60879, Q8BYI9, Q68ED2, P35438, D3YZU1, Q01097, P61161, Q9QYR6, Q9CPW0, Q4ACU6, Q8BHJ7, Q9Z2D6, P41539, O88531, P49615, P11859, Q61701, P31648, Q5SXY1, Q9EP53, P12023, Q80Z38, O55022, P42859, O89017, P60761, Q921Q7	3.39756e-06	2.35798	0.0273433	0.000199454	0.000189506
GOTERM_BP_DIRECT	GO:0006913~nucleocytoplasmic transport	22	34	P46061, Q61820, Q9EPK7, P62827, Q91YS8, Q6PFD9, Q99P88, P58742, Q6P5F9, O35381, Q78JE5, Q8R332, Q64G17, O35598, Q8BTS4, Q61937, Q99NF8, P61971, P08414, Q8R4R6, P49615, P97492	3.55694e-06	2.67007	0.0286075	0.000207319	0.000196978
GOTERM_BP_DIRECT	GO:1900026~positive regulation of substrate adhesion-dependent cell spreading	26	44	Q99JW4, Q69ZK0, Q8BTM8, Q8CIB5, Q91XD2, P63001, Q8BUR4, Q9CVB6, P08207, P97333, Q64010, O35682, Q9WV69, Q6EDY6, O55222, P14211, Q71M36, Q9QXS6, P39054, P60764, P47941, P09103, Q9R1E6, O35658, P28028, P60766	3.69905e-06	2.43837	0.0297333	0.000212565	0.000201963
GOTERM_BP_DIRECT	GO:0006890~retrograde vesicle-mediated transport, Golgi to ER	26	44	P61924, Q9DBH5, P35279, O08547, Q99JY8, Q3UM29, Q8VDS8, Q9CQU3, P84084, Q8CIE6, Q9DC16, Q9D1D4, P61205, Q8BRF7, Q6QD59, P53811, Q9CRA5, P61294, P61750, P42859, Q9EQC5, O55029, O70228, O89079, Q5XJY5, Q8K245	3.69905e-06	2.43837	0.0297333	0.000212565	0.000201963
GOTERM_BP_DIRECT	GO:0051592~response to calcium ion	36	71	Q80SW1, P50396, P97384, Q07076, Q08460, P46096, Q61337, Q60668, P48036, P12815, Q9QXX4, P49817, Q9QVP9, P63328, Q8BH59, P07214, E9Q401, Q9Z2Y3, Q64338, Q9DBE8, Q8R3B1, Q8BFY6, P31648, P70296, O35681, Q8CGV2, Q3UPL0, Q01279, O88704, P34022, P42859, O88602, Q9D708, P0DP28, P00158, P22005	4.00419e-06	2.09229	0.0321462	0.000228491	0.000217094
GOTERM_BP_DIRECT	GO:0009408~response to heat	33	63	Q9WTR1, P07901, Q62205, Q61316, Q8CHW4, Q99LD9, Q8BSK8, Q9JLN9, P31750, Q9Z0J4, Q99M87, Q61696, P17156, Q9CPW0, Q9QYJ0, P07310, Q99JF8, P97494, P08228, Q62219, Q9JMC3, Q99LC8, P70296, Q56A07, P14602, P53657, Q8CE90, P60041, P63037, P17879, Q61749, P05064, Q91Y86	4.56537e-06	2.16148	0.0365681	0.00025818	0.000245303
GOTERM_BP_DIRECT	GO:0048025~negative regulation of mRNA splicing, via spliceosome	18	25	Q9R0U0, Q8VE97, Q8BL97, P61979, Q7TSY6, Q91VM5, Q3TWW8, Q8BHD7, Q8R081, P57724, P17225, Q99M28, O88569, Q61937, Q9JIX8, O35658, P62996, P26369	4.58776e-06	2.97106	0.0367442	0.00025818	0.000245303
GOTERM_BP_DIRECT	GO:0006836~neurotransmitter transport	26	47	Q761V0, Q69ZS6, P31650, Q3TXX4, Q8BLE7, Q8CHC4, P84086, P61264, Q6PGE7, Q8BG16, O35526, Q8BG39, Q61327, P31648, P28571, Q8R1B5, Q80U57, P63040, P60191, Q9EQZ7, O35633, Q8BRU6, Q9JIS5, Q8BJI1, Q99NE5, P26048	4.66749e-06	2.37052	0.0373706	0.000260868	0.000247857
GOTERM_BP_DIRECT	GO:0050773~regulation of dendrite development	17	23	Q924D0, Q3UTQ8, Q69ZK0, P15209, Q8C1B1, Q64010, Q7TSK2, Q9EQZ6, Q91WG7, Q8BW22, A2CG49, Q8VHJ5, Q9QUI0, Q8BW96, P47941, Q0KK55, Q9QYE3	5.60626e-06	3.05	0.0447166	0.000311205	0.000295683
GOTERM_BP_DIRECT	GO:0042391~regulation of membrane potential	51	116	P50571, Q9ER47, Q91XP5, O08749, Q8JZR6, Q8C437, P16388, P22933, Q8R0S4, Q9DBH0, Q8BHJ7, Q9R0Y8, Q61768, A2APX8, P17439, P60191, Q9EQZ7, P11531, Q61762, P46935, Q9JM63, O88602, P63137, Q08460, Q9Z218, P97445, P35438, P35436, O35544, Q9D6F4, P39087, P62812, B1AS29, Q8CFI0, Q64018, Q9JI91, Q60934, P70310, Q9WV27, Q80U57, P63080, O88704, O88705, P22723, O88703, Q811D0, O70507, Q99NE5, P26049, O88343,…	5.9154e-06	1.81422	0.0471233	0.000323102	0.000306987
GOTERM_BP_DIRECT	GO:0016311~dephosphorylation	51	116	B0V2N1, A2ALK8, Q63739, Q9Z2D1, Q5SW75, Q8BX10, P24638, Q8VHN8, A2A8L5, P63328, Q3UGR5, B9EKR1, P97470, Q80TZ3, P34914, Q6PB44, Q9WU22, P18052, Q62132, Q60673, O35239, Q8R4V2, P49446, Q9D7I5, Q8BP40, P54830, Q99M80, P49443, P80560, Q6NZK8, P35235, Q80W22, O70274, Q64487, Q99LS3, Q8JZL3, Q9JM14, Q05909, P62137, Q9D658, Q64455, Q9D7X3, P35822, P35821, Q9CPT3, O08586, Q9Z2C9, Q9Z2C4, Q8CHP8, P60487,…	5.9154e-06	1.81422	0.0471233	0.000323102	0.000306987
GOTERM_BP_DIRECT	GO:0006892~post-Golgi vesicle-mediated transport	11	11	P51432, Q99104, Q8BRF7, Q9JLC4, O88307, Q9WUL7, Q9EPK2, Q9EPN1, Q6PHU5, P46735, Q91X96	5.93938e-06	4.12647	0.0473098	0.000323102	0.000306987
GOTERM_BP_DIRECT	GO:0008089~anterograde axonal transport	20	30	Q9JKC8, Q60575, P28741, P08228, Q9Z266, Q9JME5, Q3ULF4, Q9CQW2, P35922, Q9QYY8, O35668, P35282, O54774, Q8VEH3, P33173, Q9Z1T1, P08551, Q9DCR2, Q8BSZ2, Q8R2R9	6.13659e-06	2.75098	0.0488416	0.000329438	0.000313006
GOTERM_BP_DIRECT	GO:0007214~gamma-aminobutyric acid signaling pathway	20	30	P50571, Q9R0Y8, P55012, P97445, Q9WV18, Q80T41, P63080, P22723, Q9D6F4, Q8R0S4, Q8BHJ7, Q80TL4, Q8C3Q5, P62812, Q3USB7, Q8K394, P63137, P26049, P26048, P08752	6.13659e-06	2.75098	0.0488416	0.000329438	0.000313006
GOTERM_BP_DIRECT	GO:0006626~protein targeting to mitochondrion	16	21	Q9QYA2, Q61335, Q9CZW5, P70444, O08915, Q6PCP5, Q9CPQ3, Q3U7U3, Q80U63, P63101, Q9CQ92, Q9CYG7, O88741, Q9WVA2, B1AXP6, Q6ZWR4	6.6809e-06	3.14397	0.053057	0.000353871	0.000336221
GOTERM_BP_DIRECT	GO:0051932~synaptic transmission, GABAergic	16	21	Q9R0Y8, P51791, Q9Z0L0, P63080, P63001, P22723, Q9D6F4, P39053, Q8BHJ7, P60764, Q69ZK9, P62812, P63137, P26049, P26048, Q99JH7	6.6809e-06	3.14397	0.053057	0.000353871	0.000336221
GOTERM_BP_DIRECT	GO:0016358~dendrite development	29	53	Q8BKX1, P49025, P70288, Q9CQS4, P14873, Q61036, P63001, F6SEU4, Q6R891, Q9QYR6, P51807, Q9Z2D6, P20357, Q8C052, Q3UUG6, P97333, Q64010, Q64331, Q9ES56, P97318, Q99MR0, P12023, Q9QY42, P62484, Q8BW22, Q03059, O88643, P47941, O55106	6.72181e-06	2.25788	0.053373	0.000353871	0.000336221
GOTERM_BP_DIRECT	GO:0050905~neuromuscular process	24	40	Q641K1, Q64018, P20060, Q505D7, Q9WTU3, P97445, Q80W54, P17439, Q8VE47, P35438, O08788, P70379, Q9R0P9, P16388, O54991, Q9CPW0, P62482, Q7TPH6, Q8R1X6, Q9Z2D6, P60764, O70305, P61329, Q8BGQ7	6.87475e-06	2.47588	0.0545537	0.000359602	0.000341666
GOTERM_BP_DIRECT	GO:0006915~apoptotic process	190	589	Q5F2E8, P54731, Q52KR3, Q9D6U8, P12815, Q8R5M8, Q9WTX6, P10637, Q3UHC7, O35099, Q9ER88, P16858, Q03157, Q61550, Q9EPU5, Q91VC9, P63168, O88738, Q9QXJ1, Q8CHG5, Q9JIX8, Q8BXA5, Q9ERH6, Q99JT2, Q5GH67, Q791T5, Q8C6B2, Q9ES97, Q03145, Q6QD59, P12023, Q80VJ2, Q8C863, Q9JIW9, Q8R010, P05063, P00015, Q8VE70, P20444, Q61411, Q9DCD6, Q8CI61, Q9WTZ8, Q64362, Q3V3Q7, P70444, Q99M87, Q80U63, P61290, Q61772,…	7.00464e-06	1.33112	0.0555553	0.000364063	0.000345905
GOTERM_BP_DIRECT	GO:0030433~ubiquitin-dependent ERAD pathway	39	81	Q9CQS8, P54731, Q91X78, Q80UW2, Q9DBY1, Q8BFZ9, P56695, P70362, Q9ES00, Q9D024, Q8VCH8, Q8VEH8, Q6PDI5, Q9QZN4, P60670, Q9WUD1, Q3TDQ1, P62334, Q9JJZ4, Q8VD33, P60605, P70295, Q8BJU0, Q3UJD6, Q9JMG3, P35564, Q9Z2G6, Q99J56, Q01853, P14211, Q9DC23, P20029, Q9QZM0, Q3TDN2, P08113, Q9Z1R2, E9Q735, Q8R317, Q9QYI5	7.07928e-06	1.98682	0.0561302	0.000365613	0.000347377
GOTERM_BP_DIRECT	GO:0035641~locomotory exploration behavior	15	19	Q5DTL9, Q8BYI9, Q62108, Q8C7D2, O08759, P16054, Q4ACU6, Q8BLK3, Q6PIE5, Q69ZK9, P08226, P48318, Q9JK81, P28798, P22005	7.69544e-06	3.25774	0.060864	0.000392467	0.000372892
GOTERM_BP_DIRECT	GO:0006541~glutamine metabolic process	15	19	Q61753, P26443, B2RQC6, P28650, P70303, Q3THK7, Q571F8, P70698, D3Z7P3, Q61024, Q5SUR0, Q9Z2D6, Q9Z2Z9, P47856, Q9JHW2	7.69544e-06	3.25774	0.060864	0.000392467	0.000372892
GOTERM_BP_DIRECT	GO:0006090~pyruvate metabolic process	12	13	P16125, Q99KE1, P06801, Q8BMF3, Q05920, P06151, P70265, P35487, Q8BMF4, Q8BH04, Q8BTY1, P00342	7.91525e-06	3.80905	0.0625471	0.000396248	0.000376484
GOTERM_BP_DIRECT	GO:0043039~tRNA aminoacylation	12	13	Q8CGC7, Q8BIP0, Q8BML9, Q8C0C7, Q3UQ84, Q3THG9, Q8BLY2, Q8BYL4, Q14CH7, Q8BGQ7, Q9D0R2, Q9CXJ1	7.91525e-06	3.80905	0.0625471	0.000396248	0.000376484
GOTERM_BP_DIRECT	GO:0060968~regulation of gene silencing	12	13	P68433, P84228	7.91525e-06	3.80905	0.0625471	0.000396248	0.000376484
GOTERM_BP_DIRECT	GO:0099560~synaptic membrane adhesion	19	28	Q61730, P0C192, E9PZ19, B0V2N1, Q8R4G0, Q8BXA0, Q8R5M8, Q8R4F1, P70663, P0DI97, Q64487, Q99K10, Q9CS84, P51655, Q810C1, Q80XU8, A2A8L5, P29319, Q8C031, Q99PH1	7.97111e-06	2.8001	0.0629742	0.000396611	0.000376829
GOTERM_BP_DIRECT	GO:0098761~cellular response to interleukin-7	14	17	P27773, Q9Z0G0, Q60864, P54728, Q9CWJ9, P62960, P63158, P51859, P47941, P09103, P17182, O35737, P56480, P63038	8.45075e-06	3.39827	0.0666345	0.000408036	0.000387685
GOTERM_BP_DIRECT	GO:0045653~negative regulation of megakaryocyte differentiation	14	17	P62806, Q9JIF0	8.45075e-06	3.39827	0.0666345	0.000408036	0.000387685
GOTERM_BP_DIRECT	GO:0032012~regulation of ARF protein signal transduction	14	17	Q6P1I6, G3X9K3, A2A5R2, Q80YW0, Q9QX11, O08967, P63034, Q5DTT2, Q2PFD7, Q8R0S2, Q5DU25, Q3UGY8, Q9EPJ9, Q3TES0	8.45075e-06	3.39827	0.0666345	0.000408036	0.000387685
GOTERM_BP_DIRECT	GO:0098974~postsynaptic actin cytoskeleton organization	14	17	Q9ES28, Q8BH43, Q61879, Q62418, P70336, Q3UHD1, Q99JY9, P62484, Q9QXS6, P84078, Q91YD9, F8VPU2, Q8C0T5, P60710	8.45075e-06	3.39827	0.0666345	0.000408036	0.000387685
GOTERM_BP_DIRECT	GO:0070262~peptidyl-serine dephosphorylation	14	17	Q6P1F6, Q9CQR6, Q8BG02, Q60676, Q925E7, Q99M51, Q76MZ3, Q6NVE9, P63330, Q8CGA0, P63328, P62715, Q6ZWR4, P97470	8.45075e-06	3.39827	0.0666345	0.000408036	0.000387685
GOTERM_BP_DIRECT	GO:0099072~regulation of postsynaptic specialization membrane neurotransmitter receptor levels	13	15	Q8VHW2, Q60634, P30999, P70175, Q62074, Q9JJJ7, P52800, Q80TH2, Q8BGD5, B1AXV0, Q08509, O88602, P62259	8.64861e-06	3.57627	0.0681403	0.000415133	0.000394428
GOTERM_BP_DIRECT	GO:0045454~cell redox homeostasis	21	33	P97493, P97494, P10639, Q61941, Q64669, O08709, P28352, O08807, P99029, P47791, Q9JMH6, O08749, P11352, Q8R180, P35700, Q68FF6, P62342, P20108, Q9JLT4, Q61171, Q9CQM9	9.18525e-06	2.62593	0.072212	0.000438314	0.000416452
GOTERM_BP_DIRECT	GO:0006336~DNA replication-independent nucleosome assembly	18	26	Q61687, Q60972, P62806, P84244, Q8VI75	1.02523e-05	2.85678	0.0802551	0.000483575	0.000459456
GOTERM_BP_DIRECT	GO:0043162~ubiquitin-dependent protein catabolic process via the multivesicular body sorting pathway	18	26	Q99LU0, Q8R0J7, Q6PB44, Q91YL2, Q61187, Q8BJF9, Q8R1T1, P46935, Q8VEJ9, Q9D1C8, Q9D8B3, Q8R105, P0C0A3, Q9Z2V5, Q9D7S9, P46467, P27612, Q9DB34	1.02523e-05	2.85678	0.0802551	0.000483575	0.000459456
GOTERM_BP_DIRECT	GO:0060548~negative regulation of cell death	49	112	Q99LU0, Q9CXW3, Q99J83, P55302, Q91ZX7, Q61316, Q8CGY8, P38647, Q3UBX0, Q9CQU0, P13595, P21447, Q3TIU4, P46467, Q9DB34, P42227, O35604, P10605, Q6VNS1, Q60676, P21460, Q99LX0, Q3TWW8, Q9R0Q7, Q99M51, Q06890, Q8R1T1, Q9QUI0, P17879, Q9D906, P0C0A3, Q61210, Q8CIB5, Q80U63, Q05793, Q61696, P70205, Q9Z2F7, P51807, Q9D8B3, Q9EQH3, Q64299, O55091, Q9WVS6, Q8BJF9, Q62083, Q9D7S9, Q922S4, Q9JIY5	1.08613e-05	1.80533	0.0848148	0.000509358	0.000483953
GOTERM_BP_DIRECT	GO:0001764~neuron migration	59	143	P07901, Q61879, P10637, P15209, Q62288, Q80TS3, P63001, Q8CHG7, Q8VHJ5, Q9QXJ1, Q9DA97, O35926, P63005, P49615, Q6VNS1, P23242, P35802, P97798, P70211, Q9R0M0, P70377, Q9JLM8, Q921G8, O88809, P97318, Q7TMM9, P39688, P59759, Q9CZA6, Q64511, Q80Z10, Q07813, Q05512, Q02248, P47941, Q8BR86, Q8CFN5, Q91Y86, Q61137, P28661, Q3UTQ8, Q8VI24, Q61330, Q9CWF2, P34152, P60755, P62259, Q8CH77, Q7TNM2, P97333,…	1.09945e-05	1.70253	0.0858089	0.000512658	0.000487088
GOTERM_BP_DIRECT	GO:0007032~endosome organization	24	41	Q2TBE6, Q64337, Q6PF93, Q8C2E7, Q3U2I3, P59016, Q64362, Q8BUK6, P35278, A2A5R2, Q9CQ22, Q8BJF9, Q80U87, Q9JKK1, P39053, P35285, Q920R0, P61021, Q9CQD1, P46467, Q6PGF7, Q8R307, Q3UMB9, Q91W86	1.20725e-05	2.41549	0.093815	0.000559723	0.000531805
GOTERM_BP_DIRECT	GO:0061001~regulation of dendritic spine morphogenesis	17	24	Q5SSM3, Q8CI51, Q80YF9, P18760, Q8BYM5, A2AHG0, P62484, Q8BSS9, Q8BZ98, A2A690, Q03137, Q4ACU6, O35598, P33173, Q8C0T5, Q9QWI6, P49615	1.30219e-05	2.92291	0.100809	0.000596958	0.000567183
GOTERM_BP_DIRECT	GO:0016226~iron-sulfur cluster assembly	17	24	Q8K215, Q9D924, Q9DCB8, Q8CAK1, Q99KN2, P38647, Q8WTY4, Q9CWD8, Q9Z1J3, Q9D187, Q61102, O35943, Q9QZ23, Q9D071, Q7TMW6, Q9CQM9, Q9D7P6	1.30219e-05	2.92291	0.100809	0.000596958	0.000567183
GOTERM_BP_DIRECT	GO:0032956~regulation of actin cytoskeleton organization	38	80	Q5F2E8, O89053, Q8CJ67, Q91ZX7, Q8BKX1, Q9Z0P5, P97467, Q9JKF1, Q9JLN9, Q61553, Q61036, P63001, Q9DCJ1, Q8BRT1, Q6ZQ29, Q60629, Q62159, Q5SSM3, Q8BH44, P35803, Q91YM2, Q64010, P70336, Q8BYP3, P70335, Q9WV69, Q05144, P84096, O55222, Q3UQ44, Q9QUI0, P60764, O88643, P62746, P29319, Q9JKY5, P28867, Q5SNZ0	1.39422e-05	1.96007	0.107536	0.000635578	0.000603877
GOTERM_BP_DIRECT	GO:0045055~regulated exocytosis	16	22	Q9D620, Q921E2, G3XA57, Q8R191, O55100, Q8C437, Q8R361, P46638, Q5KU39, Q8VDD5, P63011, P63044, P61027, Q9D1D4, O35526, P49615	1.62732e-05	3.00107	0.124351	0.000737717	0.000700921
GOTERM_BP_DIRECT	GO:0008344~adult locomotory behavior	35	72	Q6P1D5, Q62426, Q9R1V6, Q6PIC6, Q9Z0F7, P35438, O55042, Q14BI2, Q8CDA1, Q9Z2D6, Q6PIE5, O88531, P61329, P63005, Q6Y7W8, P49813, Q8CIV8, Q99LX0, P51791, Q9WTU3, Q80U78, P70232, Q7TSK2, P70379, Q9EP53, P12023, Q9WVS6, A2CG49, Q80Z38, Q08509, P16330, P39053, Q4V9Z5, Q9JIY5, Q5XJY5	1.77748e-05	2.00592	0.135015	0.000796935	0.000757186
GOTERM_BP_DIRECT	GO:0018107~peptidyl-threonine phosphorylation	35	72	Q6PHZ2, B2RQC6, P49025, Q7TT50, Q2NL51, Q61271, Q6PCN3, Q9JLN9, P31750, Q9WUN2, Q3UU96, P63085, Q3TYD6, Q62073, Q6P9R2, P31938, P05132, P49615, Q9Z1W9, Q9WV60, Q9Z2A0, P70336, P70335, P17710, Q9WTK7, P67871, Q60737, O54833, P83741, Q80XP9, P20444, P28867, Q91Y86, Q99MK8, Q9WUA6	1.77748e-05	2.00592	0.135015	0.000796935	0.000757186
GOTERM_BP_DIRECT	GO:0006469~negative regulation of protein kinase activity	36	75	Q61037, P32921, O70139, Q6QWF9, P70268, P19157, P31750, Q99M87, Q78WH7, Q8BML9, P61022, Q8CGA0, Q9D1F4, P01831, P46425, Q9CRD4, P63248, Q9DBC7, P54763, Q3UMB5, Q99LX0, Q9CWR2, Q9Z2A0, P14602, Q80TL0, Q9QXS1, Q04690, Q91WG5, P17742, Q8BGG7, O55222, Q9CQE8, P63054, P20444, P21279, Q91YW3	1.85459e-05	1.9807	0.140441	0.000826965	0.000785718
GOTERM_BP_DIRECT	GO:0006123~mitochondrial electron transport, cytochrome c to oxygen	15	20	Q91W29, P48771, P12787, P19783, Q9CPQ1, Q61387, P17665, P19536, Q3V384, P00416, P00015, P43024, P56392, P62897, P00397	1.99024e-05	3.09485	0.149903	0.000882629	0.000838605
GOTERM_BP_DIRECT	GO:0021987~cerebral cortex development	39	84	B0V2N1, Q91ZX7, Q61337, Q6PIC6, P15209, Q8BTM8, P35438, Q9CWJ9, Q6R891, Q9Z1B3, Q8CFE6, P28659, P17809, P63005, P49615, P62259, P27661, P61979, Q6Y685, Q64737, Q64010, P15116, Q04690, Q9EP53, P11531, Q64336, Q9CZA6, Q3U0M1, Q9QZQ1, Q9DAS9, Q8BP47, Q07813, P24529, Q60737, Q9D906, O54833, P47941, Q2M3X8, P08551	2.01165e-05	1.91586	0.151388	0.000887303	0.000843046
GOTERM_BP_DIRECT	GO:0030833~regulation of actin filament polymerization	24	42	Q9D898, O89053, Q60598, Q921M7, Q9WV32, Q62418, Q69ZK0, O08908, Q9CPW4, Q5SQX6, Q9R0Q6, P59999, Q61036, Q8BHZ0, Q80U19, Q9QXS6, Q7TMB8, Q9CVB6, Q9JM76, O35387, Q9CQI6, Q9JJV2, P62962, Q69ZF3	2.05785e-05	2.35798	0.15458	0.000902798	0.000857769
GOTERM_BP_DIRECT	GO:0001676~long-chain fatty acid metabolic process	18	27	Q9R0X4, Q8JZR0, P97467, Q60714, Q9CZW4, P97742, P52825, Q99PU5, Q91VE0, Q91WC3, Q8JZN5, O55137, Q9QYR7, Q6Q2Z6, O35488, Q9QYR9, Q9QUJ7, P41216	2.14196e-05	2.75098	0.160363	0.000934675	0.000888056
GOTERM_BP_DIRECT	GO:0035176~social behavior	32	64	Q61037, Q5H8C4, Q62108, P35455, P35454, P0DI97, Q9JLN9, Q8BYM5, P35438, P70445, D3YZU1, Q9CS84, Q9CPW0, Q4ACU6, Q9Z2D6, Q69ZK9, Q920P3, Q8R1I2, Q9Z2Q6, Q61627, B0F2B4, Q924A2, Q6P9K9, P35922, P63080, O08586, A2CG49, Q80Z38, P42859, P24529, Q8C985, P48318, E9Q7X7, Q8K4Q0	2.19574e-05	2.06323	0.16404	0.000953043	0.000905508
GOTERM_BP_DIRECT	GO:0033539~fatty acid beta-oxidation using acyl-CoA dehydrogenase	10	10	Q07417, Q921G7, P51174, Q60759, Q99LC5, P45952, Q9JHI5, Q80XL6, P50544, Q9DCW4	2.23791e-05	4.12647	0.166911	0.000966207	0.000918015
GOTERM_BP_DIRECT	GO:0050806~positive regulation of synaptic transmission	20	32	P46096, P61979, Q62108, P56564, Q9EPL2, Q9JIA1, Q80U57, P35454, P50114, P35922, Q9EQZ7, O55042, Q01097, P23818, P23819, P39087, P34152, Q99NE5, Q8BNY6, Q99JH7	2.32965e-05	2.57904	0.173125	0.000995287	0.000945645
GOTERM_BP_DIRECT	GO:0031032~actomyosin structure organization	20	32	Q9JMH9, Q9WV92, P49025, Q7TT50, Q61879, Q08093, P68033, Q9Z2H5, P70336, P39447, P70335, P48193, Q3UU96, Q8VDD5, Q6URW6, Q3UH68, Q2M3X8, Q9DAW9, Q9JMC8, O70318	2.32965e-05	2.57904	0.173125	0.000995287	0.000945645
GOTERM_BP_DIRECT	GO:1900242~regulation of synaptic vesicle endocytosis	14	18	P48453, Q61548, Q9JKD3, Q62419, O70480, O70161, Q7M6Y3, Q6P5E8, Q3TXX4, P70335, Q9R0N7, P39053, P48455, P0DP28	2.36337e-05	3.20947	0.175397	0.000999226	0.000949387
GOTERM_BP_DIRECT	GO:0015986~ATP synthesis coupled proton transport	14	18	P97450, Q06185, P03930, Q9CPQ8, Q9CQQ7, Q03265, P00848, Q9D3D9, Q9DCX2, P56382, P56480, Q91VR2, Q9DB20	2.36337e-05	3.20947	0.175397	0.000999226	0.000949387
GOTERM_BP_DIRECT	GO:0007029~endoplasmic reticulum organization	25	45	Q8BH66, E9QAT4, Q99KY4, Q8BI84, Q9DBH5, Q9R0Q3, Q6PA06, Q6QD59, Q99P72, Q9D024, Q3TMP8, Q3UPL0, Q9QY76, Q91YH5, Q9CQV4, P59481, Q5XKN4, Q9ER81, Q6NS82, P42859, Q7TQ95, Q9D0F3, P61620, Q9EQG9	2.46436e-05	2.29248	0.182165	0.00103655	0.000984854
GOTERM_BP_DIRECT	GO:0007216~G-protein coupled glutamate receptor signaling pathway	13	16	P97772, Q9QWW1, Q99JP6, Q68ED2, Q68EF4, Q9QYS2, Q3UVX5, Q14BI2, Q91WC9, P47743, B1AS29, Q6WQJ1, Q9Z2Y3	2.69121e-05	3.35275	0.197165	0.00111299	0.00105747
GOTERM_BP_DIRECT	GO:0060074~synapse maturation	13	16	Q6P1D5, Q7TNR6, Q9Z0P4, Q02780, Q61361, Q7TSK2, D3YZU1, O08586, Q4JIM5, P08551, Q4V9Z5, P62962, Q8BHS8	2.69121e-05	3.35275	0.197165	0.00111299	0.00105747
GOTERM_BP_DIRECT	GO:0006606~protein import into nucleus	46	106	Q61037, Q60960, Q6P2B1, Q63810, Q9ERK4, Q61656, Q9D1M0, Q8R0G9, Q8BJ71, Q8BH74, Q8K3H0, Q8BIV3, Q99P88, P18760, P70168, Q99MU3, Q63850, P31750, F6ZDS4, Q8BKC5, O35129, Q8K3G9, Q91YE6, Q8VHH5, O35344, O35345, O35343, P63328, Q7TMY7, Q8K2V6, P42227, P11859, Q64337, Q80U93, Q61820, Q9EPL8, P70372, P62827, Q6PFD9, P26450, Q8BFY9, Q8VI75, Q99LG2, P48678, P61971, P63017	2.69159e-05	1.79073	0.197189	0.00111299	0.00105747
GOTERM_BP_DIRECT	GO:0007611~learning or memory	37	79	Q9D964, P10637, Q6PCN3, P35438, P50114, P35436, Q01097, P13595, Q4ACU6, P51906, P63143, P63005, O35449, Q8K596, B9EKR1, P12849, P54763, P57716, P06745, P04925, Q7M6Y3, Q8R5J9, Q61120, P50427, Q9JKK7, P70677, P12023, P31786, Q3UVX5, P62484, O08586, Q01279, P42859, P63318, P47746, Q8CFN5, P20444	2.70888e-05	1.93265	0.198321	0.00111299	0.00105747
GOTERM_BP_DIRECT	GO:0042493~response to drug	112	324	Q8BWG8, P10518, Q9CR68, Q64669, P97467, P97742, Q9WUR9, P13595, O08553, P37040, P51906, P16460, Q9DC50, P42227, Q64436, Q91VS7, P08207, Q61327, P48320, Q04750, P39447, Q8VDN2, P39688, P56528, P70414, P14211, P06151, Q8R016, O88444, P48318, Q8BMS1, P06795, Q91V14, Q6R0H7, P70288, Q8BMA6, Q5SUR0, P70205, P47739, P63101, Q9QZX7, P16045, Q8JZK9, Q9QVP9, Q8K1X4, P25785, P27600, Q61425, P10107, Q62470,…	2.71427e-05	1.42643	0.198674	0.00111299	0.00105747
GOTERM_BP_DIRECT	GO:0006122~mitochondrial electron transport, ubiquinol to cytochrome c	11	12	Q9D0M3, Q9CQ69, Q9CR68, P99028, Q9D855, Q9CZ13, P00015, P00158, Q8R1I1, Q9CPX8, P62897	2.78175e-05	3.78259	0.203074	0.00111818	0.00106241
GOTERM_BP_DIRECT	GO:0001731~formation of translation preinitiation complex	11	12	Q9DB27, Q9Z0N1, Q9Z0N2, Q9WUK2, Q9CQJ6, Q99L45, P59325, P25444, Q6PGC1, Q8BGD9, Q9CQ21	2.78175e-05	3.78259	0.203074	0.00111818	0.00106241
GOTERM_BP_DIRECT	GO:0075522~IRES-dependent viral translational initiation	11	12	Q9DB27, P17225, Q9DCH4, O70194, P23116, Q9CQJ6, Q91W50, P32067, Q61990, Q9CQ21, Q8JZQ9	2.78175e-05	3.78259	0.203074	0.00111818	0.00106241
GOTERM_BP_DIRECT	GO:0048791~calcium ion-regulated exocytosis of neurotransmitter	11	12	P46096, P60879, P46097, P61264, P97445, Q80U57, P70169, Q99NE5, Q9R0N5, Q9EQZ7, Q9R0N7	2.78175e-05	3.78259	0.203074	0.00111818	0.00106241
GOTERM_BP_DIRECT	GO:0031647~regulation of protein stability	42	94	Q921F2, P61804, Q9D1Q4, Q8BI72, Q6A4J8, P32883, Q80U87, Q9QUR7, Q8C8R3, Q9CZN8, Q80WW9, Q8BLN5, P63085, Q9WUD1, Q9EPB4, Q61937, Q8CFI0, P21126, Q9D1H7, Q9Z0G0, Q9EQH3, Q8BSY0, Q9CX34, Q3UJD6, P35762, P35123, P70677, Q8VDP4, Q3U7U3, Q9WVS6, Q8CHH9, Q8BMI3, P16675, Q8BY87, O08586, P17047, O54734, P48678, Q9Z2V5, Q9Z1R2, P63017, A2ADY9	2.81496e-05	1.84374	0.205231	0.00112598	0.00106982
GOTERM_BP_DIRECT	GO:0036376~sodium ion export from cell	12	14	Q64436, P14231, Q9Z1W8, P14094, Q6PIC6, Q6PIE5, Q9WV27, Q61165, Q8VDN2, O88343, P97370, P70414	2.87809e-05	3.53697	0.209315	0.00114562	0.00108848
GOTERM_BP_DIRECT	GO:0097352~autophagosome maturation	21	35	Q99LU0, Q91VR7, Q8VD65, Q6PF93, Q9Z266, Q80TA9, Q80VP0, Q9CQV6, Q8BJF9, Q8R1T1, Q01853, P17047, Q9D8B3, P0C0A3, Q9D2N9, Q920Q4, Q9D7S9, Q9DB34, Q8R317, Q9ERB0, Q8K245	3.10459e-05	2.47588	0.223795	0.00122649	0.00116532
GOTERM_BP_DIRECT	GO:0010592~positive regulation of lamellipodium assembly	19	30	Q91VR8, Q8BH43, P07901, P28660, P26450, Q9Z0P5, P18760, Q9JLN9, Q3V3V9, Q05144, Q99JY9, Q61553, P62484, P63001, P61161, Q7TMB8, Q9CVB6, P39054, P60766	3.14138e-05	2.61343	0.226122	0.00122649	0.00116532
GOTERM_BP_DIRECT	GO:0048041~focal adhesion assembly	19	30	Q8BH44, Q9JI91, Q60598, Q7TPR4, P70182, Q62417, Q69Z38, Q9Z2A0, Q6PAJ1, P35822, Q8CIB5, P43406, P05480, Q9QVP9, Q6ZQ29, O54834, P01831, Q8BK67, O88990	3.14138e-05	2.61343	0.226122	0.00122649	0.00116532
GOTERM_BP_DIRECT	GO:0046686~response to cadmium ion	19	30	P10518, P97494, Q9WTU6, P28652, P06745, P24270, P04925, P97930, P51855, Q64442, P09671, P56395, P17918, P00158, Q91Y86, P05201, O35604, P05532, P07214	3.14138e-05	2.61343	0.226122	0.00122649	0.00116532
GOTERM_BP_DIRECT	GO:0007528~neuromuscular junction development	24	43	Q8CC27, Q61239, P54285, P15209, Q8JZQ2, A2ASQ1, Q80YX1, O08788, Q99M87, Q61234, Q9Z1N9, Q9CQU3, Q8R3Z5, P46935, A2CG49, Q4KUS2, Q6PHS9, Q8R0S4, Q920R0, Q61292, O88602, O88643, G5E8K5, Q8K0T7	3.41249e-05	2.30314	0.243054	0.001326	0.00125986
GOTERM_BP_DIRECT	GO:0016601~Rac protein signal transduction	16	23	Q91VR8, Q8BH43, Q60610, P28660, Q62418, Q8R5H6, Q9WTR5, Q05144, P62484, P84096, P63001, Q08509, Q80TM9, Q7TMB8, Q920R0, Q8BPU7	3.62736e-05	2.87058	0.256211	0.00138314	0.00131416
GOTERM_BP_DIRECT	GO:1901214~regulation of neuron death	16	23	Q9JJC6, P70211, Q9Z0F7, P62071, Q68ED2, Q9EP53, O55042, P0CG49, Q06890, Q6PDS3, P61022, Q9D906, Q91ZZ3, P17183, P08226, Q8CBF3	3.62736e-05	2.87058	0.256211	0.00138314	0.00131416
GOTERM_BP_DIRECT	GO:0090201~negative regulation of release of cytochrome c from mitochondria	16	23	Q99KR7, Q64373, P35455, Q9CQV1, P70345, P31750, Q80U63, P11352, Q9WVS6, Q9JLR9, Q9D8Z2, Q91VC9, P58281, O35943, Q9D1X0, P48678	3.62736e-05	2.87058	0.256211	0.00138314	0.00131416
GOTERM_BP_DIRECT	GO:0061564~axon development	16	23	Q9WV92, P11627, Q9WTZ8, Q922J6, Q8C1B1, Q8CH72, Q68ED2, Q62384, P19246, Q9CQS4, Q05512, P51807, P60202, P08551, Q9ESN9, Q3UUG6	3.62736e-05	2.87058	0.256211	0.00138314	0.00131416
GOTERM_BP_DIRECT	GO:0042220~response to cocaine	25	46	Q62108, P70288, Q91VF2, P35454, Q9JLN9, Q80TS3, O08553, P13595, Q14BI2, Q9QVP9, Q9Z2D6, Q60829, P61922, P49615, Q60610, Q61701, Q61327, P31648, O08759, P11499, O08810, P20029, P39054, P47746, P63038	3.97287e-05	2.24264	0.276889	0.00150086	0.001426
GOTERM_BP_DIRECT	GO:0031623~receptor internalization	25	46	Q91ZX7, P26040, Q68FD5, Q61330, O55042, P84091, O70291, P49817, Q8BZ98, P09055, P40240, Q9WV80, Q60631, Q921E2, Q7M6Y3, P35762, Q62351, P46935, P23818, P23819, P39054, P39053, P21836, Q3UYH7, Q99MK8	3.97287e-05	2.24264	0.276889	0.00150086	0.001426
GOTERM_BP_DIRECT	GO:0010288~response to lead ion	18	28	Q91VR7, Q60676, P24270, P31648, P10637, P56818, Q8BVI4, Q8K0C4, P12023, P13595, P36552, Q00898, Q00897, P63330, P62715, P62137, P22599, P07214	4.22037e-05	2.65273	0.291347	0.00158702	0.00150786
GOTERM_BP_DIRECT	GO:0051085~chaperone mediated protein folding requiring cofactor	20	33	Q9D832, Q8BM72, Q61699, P38647, Q99L47, P16627, Q9ESP1, Q99M31, Q64433, Q8R180, Q9R0Q7, Q61696, P20029, P17156, P17879, Q9QYJ3, O89114, Q60739, Q9QYI3, P63017	4.24476e-05	2.50089	0.292756	0.00158886	0.00150962
GOTERM_BP_DIRECT	GO:0051301~cell division	131	394	Q9CW03, P49025, Q9CXS4, O35495, Q61550, Q6PER3, O08788, F6ZDS4, Q9CQU5, P63321, O55131, Q9Z0Y1, O88738, Q8VEH3, Q9JLV5, Q9DC51, Q9DA97, Q8BTZ4, Q9ESJ1, Q8BK63, Q60875, Q9Z1S5, Q8CI75, Q80TV8, Q9WVM3, Q61166, Q9D8X2, Q3TRR0, Q4VA53, O54692, Q9R1K9, Q3TIX9, Q9JIW9, Q8CJ19, Q9JHU4, Q3UI43, Q8CIP4, Q8BK67, Q6P1H6, Q91ZR2, Q6PF93, P28661, Q9CX00, Q9R1T4, Q8R2U0, A2AGT5, Q9WUL7, Q8R001, P51807, Q8BRT1,…	4.4893e-05	1.372	0.30673	0.00167273	0.0015893
GOTERM_BP_DIRECT	GO:1902430~negative regulation of beta-amyloid formation	15	21	P15209, Q9ES97, P04925, O08539, Q99P72, P70335, Q06890, Q8BMI3, Q9QUR7, O35668, O88307, O88998, Q8K0T0, P08226, Q8VCC9	4.63454e-05	2.94748	0.314898	0.00171899	0.00163325
GOTERM_BP_DIRECT	GO:0000422~mitophagy	21	36	Q91VM3, Q91VR7, Q9DCD6, Q99J83, Q9DB70, Q9CR39, Q9CPX6, Q68FE2, Q3U7U3, Q9CQS4, Q9CQV6, Q9WVS6, Q3UN04, Q9CQB5, Q9CQ92, Q80W47, Q9D906, Q9ESK9, P60521, Q9D6K8, Q8R3R8	5.39706e-05	2.4071	0.356229	0.00199276	0.00189337
GOTERM_BP_DIRECT	GO:1900273~positive regulation of long-term synaptic potentiation	19	31	Q64337, P12849, P54830, P54763, P61979, P97300, Q7TN99, P35922, P12023, Q9Z0J4, Q68ED7, A2CG49, Q4ACU6, D3YVF0, Q8C3Q5, O89017, P60761, O88444, P97490	5.79522e-05	2.52912	0.37681	0.00210009	0.00199534
GOTERM_BP_DIRECT	GO:0046039~GTP metabolic process	14	19	Q61820, Q811U4, P62827, Q9WTP7, Q9WUR9, Q8C0D5, O08739, P35288, P58281, Q9QUI0, O08582, Q9DC51, Q9DBT5, Q8R527	5.81665e-05	3.04055	0.377899	0.00210009	0.00199534
GOTERM_BP_DIRECT	GO:0071816~tail-anchored membrane protein insertion into ER membrane	14	19	O70378, Q8BJU0, P49070, Q8K0D7, Q9EP72, Q99KI3, O54984, Q8C7X2, Q9Z1R2, Q8K273, Q9CZX9, P21126, Q9CRD2, Q9D1H7	5.81665e-05	3.04055	0.377899	0.00210009	0.00199534
GOTERM_BP_DIRECT	GO:0060078~regulation of postsynaptic membrane potential	14	19	O54829, Q9R0Y8, P70379, P35436, Q01097, P23818, P22723, Q8BQP9, Q9D6F4, Q8BHJ7, P62812, P26049, P26048, P49615	5.81665e-05	3.04055	0.377899	0.00210009	0.00199534
GOTERM_BP_DIRECT	GO:0051496~positive regulation of stress fiber assembly	29	58	Q61735, Q8CI61, Q9JLN9, P53668, Q8CIB5, P63001, P70429, Q8CGA0, Q8C033, P41539, Q9JJV2, Q62159, P08207, P97333, Q02111, Q80TL0, P70336, Q9EP53, Q8BUN5, Q6EDY6, Q9QUI0, P61793, P58771, O88643, Q3UH68, P62962, P28028, P60766, Q5SNZ0	5.84216e-05	2.06323	0.379192	0.00210009	0.00199534
GOTERM_BP_DIRECT	GO:0031397~negative regulation of protein ubiquitination	29	58	Q8BWG8, Q99J83, Q922H1, Q8CGY8, Q91YN9, Q3V0I2, Q9JLN9, P31750, Q61696, P49817, P61022, P49615, Q8CI32, P97494, P62908, Q64337, Q99LX0, P35123, Q3UHD1, P39688, P49070, Q9D1C8, P63037, Q922Y1, P17879, P16054, P63318, Q8CCJ3, P26369	5.84216e-05	2.06323	0.379192	0.00210009	0.00199534
GOTERM_BP_DIRECT	GO:0051017~actin filament bundle assembly	22	39	Q99K51, Q7TPR4, Q9ERG0, Q8BKX1, Q3V0K9, P26040, Q61879, Q9QYB8, Q9WUM3, Q62188, Q60780, Q9WV69, Q61233, Q61553, Q9JL04, Q08509, Q4JIM5, O55033, P57780, Q9QYC0, P46735, P26645	6.54963e-05	2.32775	0.414019	0.00233384	0.00221744
GOTERM_BP_DIRECT	GO:0032543~mitochondrial translation	22	39	Q9Z1P6, Q99N93, Q9D125, Q8BJZ4, Q80X85, Q14C51, P58059, Q9JIK9, Q9D773, Q61035, Q9CPX7, Q99N84, Q3U186, Q9CZN8, O35972, Q8BIJ6, Q8VDC0, Q8R2Q4, Q9DC71, Q924T2, Q8K2Y7, Q9CQE3	6.54963e-05	2.32775	0.414019	0.00233384	0.00221744
GOTERM_BP_DIRECT	GO:0007584~response to nutrient	34	73	Q9D964, Q9D0K2, P29533, P10518, P61804, Q64669, Q9CZW4, P10637, Q8BSK8, Q9JLN9, P47739, Q8R086, P37040, P16460, Q9QUJ7, P41216, P97494, Q6P3A8, P50428, P19783, Q91VE0, P53657, Q9QXS1, P54822, P50247, Q9D2R0, P70414, O08586, P50429, P06151, O09172, P38060, P98192, P47746	7.02639e-05	1.92192	0.436379	0.00248205	0.00235825
GOTERM_BP_DIRECT	GO:0035725~sodium ion transmembrane transport	34	73	Q6QIY3, Q62205, Q761V0, A2ASI5, P31650, Q8JZR6, Q9ER60, Q9JJV9, Q6PGE7, Q6PIE5, Q8BG16, P97370, Q8K596, Q8CGQ8, Q61327, P31648, P55012, P28571, Q9WTU3, Q9WV27, P97952, A2APX8, Q56A07, P70414, O35316, O88704, O88705, O88703, P14094, O70507, O08581, Q8BJI1, B1AWN6, O88343	7.02639e-05	1.92192	0.436379	0.00248205	0.00235825
GOTERM_BP_DIRECT	GO:0019752~carboxylic acid metabolic process	13	17	P48320, P34884, Q9DBE0, Q99K01, P16125, Q3U1V6, P14152, P06151, Q8R0X7, O88533, P48318, P08249, P00342	7.12193e-05	3.15553	0.440756	0.0024942	0.0023698
GOTERM_BP_DIRECT	GO:0035418~protein localization to synapse	13	17	Q62108, Q8BKX1, Q9D415, P0DI97, D3YZU1, Q9QYX7, Q99K10, Q9CS84, O88737, O88447, Q69ZK9, P49615, Q8K377, Q9Z2Y3	7.12193e-05	3.15553	0.440756	0.0024942	0.0023698
GOTERM_BP_DIRECT	GO:0014070~response to organic cyclic compound	37	82	Q07076, Q61239, P29595, Q14B80, Q9CZW4, P97742, P35454, Q9R1P3, Q99KQ4, P47739, P47738, Q9JJV9, O55017, P55096, P48302, P02104, P41216, P97493, Q9D379, Q9Z1W8, Q8K2I1, Q5SWU9, E9Q4Z2, Q8VIN1, P50427, Q61165, P97813, Q9D2R0, O54750, O88844, P25911, O88587, Q8QZT1, P06797, Q9CRC0, Q99MK8, P08775	7.17252e-05	1.86194	0.443061	0.00250119	0.00237644
GOTERM_BP_DIRECT	GO:0048870~cell motility	20	34	Q91VR8, Q91ZU6, Q60598, P45591, Q8BFZ3, Q03145, Q9R0P5, P18760, P97813, Q9QXS1, Q64314, Q61553, P63001, O08586, F8VQB6, P31938, Q8BHL5, Q8BPU7, Q2M3X8, P60710	7.43953e-05	2.42733	0.455065	0.00258319	0.00245435
GOTERM_BP_DIRECT	GO:0072583~clathrin-dependent endocytosis	16	24	Q80TZ3, Q99KY4, Q61548, Q8VD75, Q68FD5, Q9DBG3, P35564, Q7M6Y3, Q8VD37, P17427, P17426, P84091, Q8CDA1, O08585, Q6IRU5, P62743	7.50264e-05	2.75098	0.457864	0.00258319	0.00245435
GOTERM_BP_DIRECT	GO:0006164~purine nucleotide biosynthetic process	16	24	P00493, Q9D0M1, P28650, Q64737, P50096, Q3THK7, Q9CS42, P54822, Q5SUR0, Q9DCL9, Q922D8, Q9CWJ9, Q8R574, P24547, P46664, Q9D7G0	7.50264e-05	2.75098	0.457864	0.00258319	0.00245435
GOTERM_BP_DIRECT	GO:0048168~regulation of neuronal synaptic plasticity	18	29	P56942, P54763, Q62108, P27671, Q9WV60, Q0VGU4, P11798, Q9ET77, Q9Z0E0, P50114, Q61330, P35438, O55042, Q62277, Q01097, P63001, A2CG49, Q99NF2	7.89751e-05	2.56125	0.475055	0.00270772	0.00257266
GOTERM_BP_DIRECT	GO:0010807~regulation of synaptic vesicle priming	9	9	Q8K400, Q9DB05, P28663, O08599, Q4KUS2, P61264, P63011, Q80UJ7, O35526	8.35173e-05	4.12647	0.494157	0.00277984	0.00264119
GOTERM_BP_DIRECT	GO:0010501~RNA secondary structure unwinding	9	9	Q8VHK9, Q9Z1N5, O70133, Q8CJG1, P16381, Q8CJG0, Q8CJF9, Q8CJF8, Q62167	8.35173e-05	4.12647	0.494157	0.00277984	0.00264119
GOTERM_BP_DIRECT	GO:1905274~regulation of modification of postsynaptic actin cytoskeleton	9	9	A2CG49, Q60610, Q9QUI0, Q7TMB8, Q8BKX1, Q9Z0R4, Q61879, B9EJA2, P26645	8.35173e-05	4.12647	0.494157	0.00277984	0.00264119
GOTERM_BP_DIRECT	GO:0050771~negative regulation of axonogenesis	12	15	Q61037, P50396, O08586, P54763, F6SEU4, P34152, P04370, Q9D394, O35393, P01831, Q99P72, P97318	8.41446e-05	3.30117	0.49674	0.00277984	0.00264119
GOTERM_BP_DIRECT	GO:1903543~positive regulation of exosomal secretion	12	15	Q8VEJ9, Q9WU78, P51150, O08992, P70297, P21271, P46467, Q9JJY3, Q99LI8, Q9DB34, Q61187, Q9CZ28	8.41446e-05	3.30117	0.49674	0.00277984	0.00264119
GOTERM_BP_DIRECT	GO:0043666~regulation of phosphoprotein phosphatase activity	12	15	P42859, Q9DCL8, Q7TSI3, P58389, P08113, Q8R3Q2, Q9JHG6, Q922D4, Q8BH58, Q9EP53, Q6ZWR4, Q62059	8.41446e-05	3.30117	0.49674	0.00277984	0.00264119
GOTERM_BP_DIRECT	GO:0032228~regulation of synaptic transmission, GABAergic	12	15	O08586, Q80TM9, P62069, Q99P47, Q80TL4, Q3USB7, Q8K394, P47746, Q80TT2, P32883, Q04690, P31786	8.41446e-05	3.30117	0.49674	0.00277984	0.00264119
GOTERM_BP_DIRECT	GO:0030007~cellular potassium ion homeostasis	12	15	Q64436, Q08460, Q6PHZ2, P14231, Q9Z1W8, P55012, P14094, Q6PIC6, Q6PIE5, Q9WV27, Q8VDN2, P97370	8.41446e-05	3.30117	0.49674	0.00277984	0.00264119
GOTERM_BP_DIRECT	GO:0031115~negative regulation of microtubule polymerization	12	15	P55821, Q8BYA0, P30416, Q9D6F9, Q7TNG5, B9EHT4, P59644, P47757, Q61166, O55042, P20357, P54227	8.41446e-05	3.30117	0.49674	0.00277984	0.00264119
GOTERM_BP_DIRECT	GO:0001662~behavioral fear response	24	45	Q61016, Q60931, Q60932, Q8BSK8, Q6NZJ6, Q68ED2, P63073, Q8BLC3, P31786, Q01097, Q52KF3, A2CG49, P62069, Q14BI2, P39087, Q61290, Q8BHJ7, P51906, Q920R0, Q9Z2D6, Q6PIE5, Q9CZV8, Q920P3, P22005	8.70635e-05	2.20078	0.508586	0.00286467	0.00272179
GOTERM_BP_DIRECT	GO:0051491~positive regulation of filopodium assembly	21	37	Q9WTS4, Q8CCN5, P35802, Q9WTS5, P97333, P26450, Q9Z0P4, A2ASQ1, Q02111, Q62188, P35922, Q99JY9, Q99K10, Q61553, P63321, Q4LDD4, Q8BZ98, Q9CVB6, Q91YD9, Q8R527, P60766	9.07826e-05	2.34205	0.523277	0.00296314	0.00281535
GOTERM_BP_DIRECT	GO:0070507~regulation of microtubule cytoskeleton organization	21	37	Q5F2E8, Q61699, Q9WV60, Q63ZW7, Q14BB9, Q80VC9, P10637, Q8BRK8, Q80TQ2, Q80TV8, A2ASQ1, Q7TSJ2, Q5EG47, P70335, Q9QUI0, Q05512, Q6PDH0, Q7TQD2, P29319, P63005, Q8K341	9.07826e-05	2.34205	0.523277	0.00296314	0.00281535
GOTERM_BP_DIRECT	GO:0031532~actin cytoskeleton reorganization	31	65	P70182, P26040, O89050, Q7TT50, Q8BTM8, Q69ZU6, Q3UU96, P63321, Q8VDD5, O08530, Q9JM52, P83510, Q8C0T5, P05532, Q60631, Q60598, P97792, P97333, P10107, Q9QYY0, Q69Z98, Q80XR2, Q9QXS1, P16546, P35821, Q9QUI0, Q08509, O88643, Q2M3X8, Q80ZJ1, Q9EPC1	9.25372e-05	1.96801	0.530054	0.00300838	0.00285833
GOTERM_BP_DIRECT	GO:0006614~SRP-dependent cotranslational protein targeting to membrane	10	11	Q8VHE0, Q9DCF9, P16254, P61620, Q9D7A6, P49962, Q8BMA6, Q9DBG7, P14576	9.63576e-05	3.75133	0.54448	0.00312015	0.00296453
GOTERM_BP_DIRECT	GO:0032869~cellular response to insulin stimulus	47	114	Q61037, Q60823, Q2NL51, Q9JKB1, O08908, P15208, P11103, Q8BSK8, P19157, P31750, P35283, O35326, Q8CGC7, Q99104, Q7TMB8, Q812E0, P63044, P61028, P52480, P61027, P06880, P61982, Q8R527, Q8QZR5, P97494, Q9D5V6, Q7TPS5, P55258, P61979, Q62417, P26450, Q921E2, Q62074, Q9Z2A0, Q61165, P53657, Q9DD03, O08586, Q68FL6, P05480, P08030, O88643, Q99PI5, Q8BH04, Q8K386, P05201, Q9WUA6	9.89373e-05	1.70126	0.55397	0.0031671	0.00300913
GOTERM_BP_DIRECT	GO:0010499~proteasomal ubiquitin-independent protein catabolic process	15	22	O70435, P99026, P70195, Q9R1P0, Q9R1P1, Q9R1P4, Q9R1P3, Q60692, Q9CWH6, O55234, Q9Z2U1, Q9QUM9, P49722, O09061, Q9Z2U0	9.89719e-05	2.8135	0.554095	0.0031671	0.00300913
GOTERM_BP_DIRECT	GO:0051893~regulation of focal adhesion assembly	15	22	P35803, Q9QXZ0, Q64727, P18052, Q80VC9, Q69Z38, Q80TV8, Q9WUM4, P63260, Q9EP53, Q9D7X3, P34152, Q3UH68, O54988, P29319	9.89719e-05	2.8135	0.554095	0.0031671	0.00300913
GOTERM_BP_DIRECT	GO:0045471~response to ethanol	52	130	P29533, P10518, Q8BFR5, Q64669, Q14B80, P97742, Q8BSK8, P35455, O70251, Q01097, P42227, Q64437, Q6VNS1, Q64516, Q61327, P03911, P70296, P68033, P50428, P39447, P39688, Q80YX1, Q9QUI0, P24529, P47746, P20444, Q9CZM2, Q9D0K2, Q9CX84, Q61337, P97324, O35593, P19157, P35438, P35436, P70205, P61161, Q00612, Q9QVP9, P61922, P07214, P08228, P24270, Q8VHL1, Q9D2R0, P16015, P13020, P24549, P58252, P22682,…	0.000101239	1.65059	0.562271	0.00322068	0.00306004
GOTERM_BP_DIRECT	GO:0008152~metabolic process	67	179	Q91YR5, P23591, P10518, Q9ET01, B2RQC6, O08709, P19096, P97467, Q9DBL7, Q68ED7, Q9WVL0, Q61036, P12382, Q80UM7, Q9WUB3, Q05920, Q9JHR7, P52480, Q920N2, O35409, Q8BHN3, P34914, Q8VC30, Q3TRM8, Q5SWU9, P13439, Q8BZL1, P17439, P70699, P53657, Q9QYY8, Q99KE1, P17710, Q80XN0, O88643, Q91W89, Q8BMS1, P29416, Q9EQQ9, P20060, Q60967, O08528, Q8BRK9, P51569, Q9DCL9, Q922D8, Q9CWJ9, Q9QZX7, Q8CGC7, Q9QWR8,…	0.000101436	1.54454	0.562972	0.00322068	0.00306004
GOTERM_BP_DIRECT	GO:0000281~mitotic cytokinesis	26	51	Q9CQ26, Q91ZR2, Q9WU78, Q61315, Q91VH2, P49025, Q61879, Q62261, P18760, Q80U87, O55131, Q9WUL7, Q9D8B3, G5E8K5, Q8K298, Q62159, Q8BG89, Q8C6B2, P70336, P70335, Q9QYY8, P54227, Q3TRR0, Q9QX47, P62746, Q6PHN9	0.000105065	2.10369	0.575726	0.00332299	0.00315725
GOTERM_BP_DIRECT	GO:0016236~macroautophagy	22	40	Q64337, Q91VR7, Q8VD65, Q9DCD6, Q99J83, Q6PF93, Q9CPX6, Q80VP0, Q9CQV6, Q01853, Q810J8, Q5KU39, Q99104, Q80XQ2, Q9D906, O89116, P60521, P27612, Q8R317, Q8R3R8, O88384, Q99PL6	0.000106516	2.26956	0.580722	0.00334298	0.00317624
GOTERM_BP_DIRECT	GO:0006605~protein targeting	22	40	Q9CXW4, Q9ERI2, Q9Z0G0, Q9CQV8, P68254, Q9EPN1, Q64331, Q9DBG7, Q99K10, O55100, Q80TH2, P63101, O35668, P17047, O88307, Q62083, Q8BTS4, Q9WTI7, Q9JJV5, P61982, P62259, Q9D6K5	0.000106516	2.26956	0.580722	0.00334298	0.00317624
GOTERM_BP_DIRECT	GO:0006997~nucleus organization	17	27	Q99LU0, Q9WU40, O08539, Q80W54, Q9QXS1, Q8BJF9, Q8R1T1, Q8VEJ9, O88735, Q9D8B3, P84244, P0C0A3, P48678, Q9D7S9, P46467, Q9DB34	0.000107373	2.59815	0.583642	0.00334413	0.00317734
GOTERM_BP_DIRECT	GO:0045070~positive regulation of viral genome replication	17	27	Q6ZQ58, Q91ZS8, O70551, Q9D868, Q3U1J4, P29341, Q9CR16, P54726, Q99MU3, Q62167, Q9QY76, P17742, O54781, Q8K2C9, P16381, Q3TIU4, Q60809	0.000107373	2.59815	0.583642	0.00334413	0.00317734
GOTERM_BP_DIRECT	GO:0017148~negative regulation of translation	42	99	P50431, P09405, Q6ZQ58, Q60865, Q7TN99, Q8K2H2, P19253, P16858, P52912, P63073, P68040, Q9WVR4, Q62167, P70445, Q8CGC7, Q80XS6, P16381, P28659, Q8BH15, Q6Y7W8, P08884, Q60809, Q6ZQ08, P62908, P52760, Q7TMK9, P35922, Q61584, P54823, Q9EP53, Q91VC3, Q9D1P0, Q8BMB3, Q9R008, Q9Z2C8, P14211, Q8C7Q4, Q8VHK9, P62960, P20444, Q9JKY0, Q9Z1X4	0.000117316	1.75062	0.616092	0.00363991	0.00345836
GOTERM_BP_DIRECT	GO:0098609~cell-cell adhesion	73	200	Q810U3, P29533, Q810U4, Q3ZK22, Q60625, Q71LX4, Q5SQX6, O35691, Q91XD2, Q99JY8, Q02257, Q80Z24, Q8BX90, P01831, O35927, Q9Z0U1, Q8BG67, P26231, P97792, Q80U72, P30999, P70175, P98203, P97798, P70211, Q9R0M0, P14206, P39447, Q64314, Q01279, Q9D3A9, Q68FH0, Q02248, Q8BR86, E9Q557, Q9D6K5, Q99JW4, Q61137, Q99KU0, Q62108, P55288, P55088, Q9JKF6, P97326, Q9D8B7, Q9WTR5, Q61330, Q65CL1, P70408, P16045,…	0.000120841	1.50616	0.626978	0.00373507	0.00354878
GOTERM_BP_DIRECT	GO:0007026~negative regulation of microtubule depolymerization	20	35	P55821, Q5F2E8, A2AHC3, Q60875, Q61315, Q8BG40, Q9JMG7, Q14BB9, Q80VC9, Q8C1B1, Q80TV8, P70377, Q8R1Y2, P14873, Q80TN7, Q9QYR6, Q8BRT1, Q3UMY5, Q9Z2V5, P20357	0.000125873	2.35798	0.641987	0.0038469	0.00365503
GOTERM_BP_DIRECT	GO:0050775~positive regulation of dendrite morphogenesis	20	35	P70280, Q60865, P21271, Q3UTQ8, O08919, P59823, Q64487, Q99JY9, Q9QZQ1, Q9QZS3, Q8BW22, O55222, P35282, Q9JK48, Q03137, D3YVF0, P21836, A2A8L5, P83510, Q3UUG6	0.000125873	2.35798	0.641987	0.0038469	0.00365503
GOTERM_BP_DIRECT	GO:0070584~mitochondrion morphogenesis	20	35	Q811U4, Q9D8T7, Q505D7, Q8K1M6, Q9CYR0, Q64373, Q8R5H6, Q6PCP5, Q9CWD8, Q9QXS1, Q80U63, P52503, P58281, Q91VA6, Q9CQ92, Q07813, Q6URW6, Q80YD1, Q9EQG9, Q8K1R3	0.000125873	2.35798	0.641987	0.0038469	0.00365503
GOTERM_BP_DIRECT	GO:0006376~mRNA splice site selection	14	20	Q9R0U0, Q7TSY6, Q91VM5, Q3TWW8, Q9WV02, Q3UEB3, Q9Z0H4, Q9JKP5, Q9CYI4, Q9D1X0, Q7TNC4, Q5SUF2, P28659, Q91Z31	0.000129228	2.88853	0.651658	0.00392009	0.00372456
GOTERM_BP_DIRECT	GO:0098962~regulation of postsynaptic neurotransmitter receptor activity	14	20	Q99J85, Q8BJ42, Q9D415, Q99JP6, Q68EF6, Q62443, P05480, O88602, Q8C3Q5, Q6PFD5, B1AZP2, Q3UH99, Q9CZN4, Q9Z2Y3	0.000129228	2.88853	0.651658	0.00392009	0.00372456
GOTERM_BP_DIRECT	GO:0000278~mitotic cell cycle	51	128	A2AQ07, Q91VH2, P49025, Q922F4, Q63850, P58854, Q8C878, Q9ERD7, Q62093, Q9JLV5, Q8CDG3, P31938, P62715, P62754, Q99KJ8, Q9JJZ2, P05213, P05214, Q8CI75, Q921G8, Q3UX10, Q7TMM9, O54692, Q9R1K9, Q9D3A9, P63330, P41209, Q9JHU4, P83887, Q8BYA0, Q91ZR2, P99024, P56212, Q68FD5, Q8VCK3, Q8BGZ4, Q9WTR5, Q9DBR7, Q9CWF2, Q9D6F9, Q6A068, P97492, Q80U93, P68372, P68373, Q925E7, P68369, P68368, Q3TCJ1, P60840	0.000133573	1.64414	0.663794	0.00403688	0.00383553
GOTERM_BP_DIRECT	GO:0016126~sterol biosynthetic process	18	30	Q920E5, Q8BRK8, Q5EG47, P54869, P70245, Q9R1J0, Q8K0C4, P52019, P53798, Q9R008, Q9DCN2, Q9CRA4, Q8JZK9, Q3U9G9, Q8VCH6, Q9DB73, O88455, Q99JF5	0.000141171	2.47588	0.684007	0.00423512	0.00402388
GOTERM_BP_DIRECT	GO:0032418~lysosome localization	18	30	Q60575, Q9D920, Q9Z266, Q3TWL2, Q61768, Q9ERR1, P59016, Q7TSJ2, Q9CQW2, Q9CQ22, Q80X71, Q58A65, Q8VDD5, P63011, O88448, Q9D2N9, Q9Z2V5, Q3TJZ6	0.000141171	2.47588	0.684007	0.00423512	0.00402388
GOTERM_BP_DIRECT	GO:0008637~apoptotic mitochondrial changes	16	25	P23492, Q8R429, Q99KR7, O08528, Q9ER88, P70444, P31750, Q91VD9, Q9Z0X1, Q07813, P09671, Q9WTZ1, O09172, P62715, P48962, P63038	0.000145542	2.64094	0.695082	0.00435028	0.00413329
GOTERM_BP_DIRECT	GO:0043113~receptor clustering	21	38	Q9WVQ1, Q80U72, Q62108, P97445, P70175, Q8BTM8, Q91XM9, A2ASQ1, Q01097, P63089, F6SEU4, P39087, Q62083, D3YVF0, Q811D0, O88643, Q80TE7, P01831, Q3UTH8, P49615, Q9D6K5	0.00014816	2.28042	0.701528	0.00441237	0.00419229
GOTERM_BP_DIRECT	GO:0007266~Rho protein signal transduction	27	55	Q61599, Q8BKX1, Q8JZX9, Q9WTR5, Q8K2C9, Q91W92, Q9JM96, Q64096, P27601, P27600, Q8R4H2, Q8C6B2, Q91Z69, Q8K209, Q68FE6, Q99PT1, Q811P8, P70336, P70335, Q66T02, P84096, A2CG49, Q9QUI0, Q08509, Q9ER71, P60766, Q9D6K5	0.000164382	2.02572	0.738538	0.00487765	0.00463437
GOTERM_BP_DIRECT	GO:0048268~clathrin coat assembly	13	18	Q61548, Q8VD75, Q68FD5, Q9DBG3, Q7M6Y3, Q8VD37, P42567, O35643, P47759, Q99KN9, O08585, Q9JKY5, Q6IRU5	0.000166391	2.98023	0.742789	0.00488195	0.00463845
GOTERM_BP_DIRECT	GO:0051131~chaperone-mediated protein complex assembly	13	18	P80314, P07901, Q61316, Q9D328, P11499, Q9CWX2, Q9R0Q7, Q06890, Q9CZH3, Q9JK23, Q03958, Q8R1H0, Q8CGK3	0.000166391	2.98023	0.742789	0.00488195	0.00463845
GOTERM_BP_DIRECT	GO:0008053~mitochondrial fusion	13	18	Q811U4, Q8JZQ2, Q3ULF4, Q6PCP5, Q80U63, Q3UN04, P58281, Q4QQM5, Q9CQ92, Q07813, Q9CRB9, O88741, Q8BK03	0.000166391	2.98023	0.742789	0.00488195	0.00463845
GOTERM_BP_DIRECT	GO:0032092~positive regulation of protein binding	39	91	Q9ES28, Q3UH93, Q9CXW4, Q8BWG8, P26883, Q91ZX7, Q61316, Q64362, A2ASQ1, P48193, Q99JY9, Q9QUR7, Q8CHG7, P49817, Q9JHR7, P09470, P49615, Q8K212, Q60610, Q61820, O08917, P62827, Q9WV60, Q9QYB8, P11499, Q99J56, P12023, Q9CQV6, Q03141, P58801, Q9WVS6, Q4JIM5, O08644, P08032, Q9JIW9, Q9JKY5, Q9QYC0, Q8CCJ3, Q8VCC9	0.00016692	1.76849	0.743898	0.00488195	0.00463845
GOTERM_BP_DIRECT	GO:0032435~negative regulation of proteasomal ubiquitin-dependent protein catabolic process	19	33	Q8CI32, Q9CXW4, Q9Z0G0, P97496, Q99LX0, Q91WK2, Q8CGY8, Q6A4J8, Q9WUP7, P11499, Q8VDP4, Q80U30, P49070, Q922Y1, Q80WW9, Q9QYR6, O08992, O89106, Q9Z1R2	0.000174584	2.37584	0.759426	0.00508787	0.0048341
GOTERM_BP_DIRECT	GO:0006898~receptor-mediated endocytosis	31	67	Q61830, Q8BGT6, Q91ZX7, Q99KY4, Q91VH2, Q68FD5, P15208, Q8BYM5, P17427, P17426, Q05793, P40124, P22892, O88531, P08226, P56480, P05555, Q60598, O54916, Q62418, Q7M6Y3, Q62351, Q8R5H6, Q8K3C0, P97813, Q8BVL3, P39054, O35114, O88307, P39053, Q9JKY5	0.000182131	1.90926	0.773798	0.00528893	0.00502514
GOTERM_BP_DIRECT	GO:1990573~potassium ion import across plasma membrane	23	44	P70170, Q64436, Q924N4, Q91V14, P48542, Q9Z1W8, P55012, Q6PIC6, Q9WV27, Q9WVL3, Q99MR3, Q8VDN2, Q9Z307, Q9JIS8, P14231, P63250, O88703, Q9JM63, P14094, Q6PIE5, O70507, Q9Z0V1, P97370	0.00018715	2.15702	0.782877	0.00541542	0.00514531
GOTERM_BP_DIRECT	GO:0030334~regulation of cell migration	48	120	Q3UH93, Q9QZC2, Q8BYI9, Q61315, P28740, Q9QXZ0, Q64727, Q8BTM8, Q62188, P31750, P19137, P70206, O08747, P63001, P70208, P70207, Q80UG2, Q9JM52, Q9QVP9, O54988, P01831, Q6ZWY8, P27601, Q3U0D9, P49615, Q8K0P3, Q921M7, Q9QYY0, Q80VC9, Q64519, Q8BZN6, Q99P72, P70335, Q99M51, B2RXS4, P60041, Q9QUI0, Q8CJH3, O55203, Q6NVE8, Q3TKT4, P48678, P62746, Q9R1E6, P29319, Q9QWI6, P20065, Q8BK67	0.000194191	1.65059	0.795001	0.00554267	0.00526622
GOTERM_BP_DIRECT	GO:0046488~phosphatidylinositol metabolic process	17	28	P70181, P51432, Q8K4R4, P70182, A3KGF7, Q8R3B1, O70161, Q9Z2D1, O70172, Q62077, A2AP18, Q8CHC4, Q9Z1B3, Q8CHK3, Q66GT5, Q80XI4, Q91XU3	0.000194265	2.50535	0.795126	0.00554267	0.00526622
GOTERM_BP_DIRECT	GO:1903076~regulation of protein localization to plasma membrane	17	28	P28652, Q6PHZ2, P26450, Q8K3H0, O08908, Q62261, P11798, P68040, Q8VEJ9, A2CG49, Q60737, O88983, Q923T9, O88384, O70439, P49615, P60710	0.000194265	2.50535	0.795126	0.00554267	0.00526622
GOTERM_BP_DIRECT	GO:0033137~negative regulation of peptidyl-serine phosphorylation	17	28	Q8CGY8, Q8BMA3, Q01063, P59644, P68040, Q9Z0J4, Q9WV69, Q99M51, P11531, Q3ULJ0, O08586, P49817, O55033, Q07813, Q8CDA1, Q8CGA0, Q99MK8	0.000194265	2.50535	0.795126	0.00554267	0.00526622
GOTERM_BP_DIRECT	GO:0007413~axonal fasciculation	15	23	P54754, Q80ZD8, P54763, P97333, Q91YM2, P11627, Q99P72, P70677, Q61330, Q9EPU5, P13595, O35136, Q8R555, P47746, B9EKR1	0.000196503	2.69117	0.798833	0.00558697	0.00530831
GOTERM_BP_DIRECT	GO:0006730~one-carbon metabolic process	20	36	Q80SW1, P50431, P28651, Q8K009, O70354, Q64444, Q9WVT6, Q99JR1, P50247, Q922D8, P16015, Q8R0Y6, Q3V3R1, Q9CZN7, Q68FL4, Q3THS6, Q99LB6, Q91X83, P00920, Q91V61	0.000206234	2.29248	0.814193	0.0058433	0.00555185
GOTERM_BP_DIRECT	GO:0021680~cerebellar Purkinje cell layer development	12	16	Q641K1, Q6P1D5, Q9CQ69, P20029, Q61879, P97445, Q9D906, P70257, Q8K097, Q7TSK2, Q4V9Z5, Q8BGQ7	0.000210056	3.09485	0.819899	0.00591054	0.00561574
GOTERM_BP_DIRECT	GO:0099645~neurotransmitter receptor localization to postsynaptic specialization membrane	12	16	Q99J85, A2CG49, Q62108, Q9R1V6, Q811D0, O88602, Q91XM9, Q9JIA1, Q9JJV5, Q8BUV3, Q68FF6, Q62443	0.000210056	3.09485	0.819899	0.00591054	0.00561574
GOTERM_BP_DIRECT	GO:0048511~rhythmic process	58	153	Q61831, P23198, O70133, Q60668, Q3U1J4, Q8CGY8, Q9JLN9, Q3TCH7, Q68ED7, Q01097, Q7TPH6, P63087, P49615, Q9QYH6, Q569Z6, Q9WTU6, Q8K1M6, Q04750, O08759, P70336, Q01320, Q9JMK2, Q99K10, O35710, Q9D906, O88444, Q91Y86, P48437, Q921F2, Q61656, P45481, Q7TPV4, Q8BRK8, P70288, Q99K48, Q6A4J8, Q99KQ4, Q8VEK3, P35438, P68040, Q8K4B0, P35436, O09106, Q8VIJ6, Q8CIG8, Q8BGJ9, Q7TMY8, P47856, P62137, Q8R326,…	0.000212653	1.56428	0.823676	0.00596305	0.00566562
GOTERM_BP_DIRECT	GO:0051289~protein homotetramerization	27	56	P00493, Q62148, P50431, P55088, Q9JLJ2, Q68ED7, Q8K3G9, Q9CZN7, P70429, A2AGL3, P09671, Q8BX94, E9PZQ0, Q91VT4, Q9CQR4, P47199, Q5SWU9, Q9CYR0, E9Q4Z2, O08756, D3Z7P3, Q8VCN5, Q9WVQ5, O88704, Q91X83, P05064, Q921M4	0.000236627	1.98955	0.855012	0.00661258	0.00628276
GOTERM_BP_DIRECT	GO:1901215~negative regulation of neuron death	35	80	P28184, Q9Z0F7, Q80X66, Q9CQ45, P11881, O55042, Q80U63, Q9D8B3, P26339, P41539, Q8BZA9, P06880, P08226, P49615, P42227, O54901, Q60676, Q9EQH3, Q99LX0, Q9WV60, P97798, Q9EPR4, Q9DBG3, P62192, P17439, Q3U7U3, P12023, Q64314, Q9WVS6, P63080, O88307, Q02248, P17183, P22682, P63137	0.000241428	1.80533	0.860583	0.00672372	0.00638835
GOTERM_BP_DIRECT	GO:0045732~positive regulation of protein catabolic process	34	77	Q61315, Q3U1J4, Q3UHC7, Q8K4P8, Q9ERS2, A2A432, O08547, Q3TFD2, Q3TCH7, Q9DBH0, Q8BZZ3, Q8CHG5, Q7TMY8, Q9WV80, Q8CFI0, Q3U0D9, P23242, P46460, P51150, Q8R0H9, Q9WV60, Q8K1E0, Q8CH72, Q6I6G8, Q8BMI3, P46935, Q01853, Q9D1C8, Q8BGE6, Q8C863, O88307, Q60737, Q9D906, Q9CZ28	0.000245438	1.82208	0.865073	0.00681215	0.00647238
GOTERM_BP_DIRECT	GO:0008542~visual learning	33	74	P97300, Q8BTG7, Q6PIC6, Q9JLN9, Q8BYM5, P35438, P32883, P35436, A2AGT5, F6SEU4, P09055, Q9QXJ1, Q9Z2D6, Q6PIE5, Q5SSH7, Q9DB50, Q60829, P49615, P05532, P97492, Q8CC35, Q0VGY8, Q80Y98, Q04690, P12023, Q01065, Q4JIM5, Q61290, P42859, Q3TIR3, P09240, Q01815, P28028	0.000248485	1.84018	0.868387	0.00685013	0.00650847
GOTERM_BP_DIRECT	GO:0006633~fatty acid biosynthetic process	33	74	Q9Z0R9, Q5MPP0, Q3URE1, P50171, P19096, Q9R078, Q9CZW4, Q9D404, Q8BRK8, Q9CR21, P13011, O09005, Q99MN9, Q8K2C9, Q91V92, P55096, Q91VT4, Q8R3F5, Q5SWU9, E9Q4Z2, Q99J39, Q5EG47, Q9R0Q7, Q6PAM0, Q91WG5, O35678, O09114, Q8BWM0, O54950, Q9CY27, Q9DB60, O70503, Q9DCS3	0.000248485	1.84018	0.868387	0.00685013	0.00650847
GOTERM_BP_DIRECT	GO:0021549~cerebellum development	30	65	Q641K1, B0V2N1, P26443, Q60668, P63089, Q9CWJ9, O35668, Q9CPW0, Q9Z2D6, Q8K097, O35926, Q91Z31, P61922, P49615, P57716, Q9JKC6, Q9WU60, Q64737, P03911, B0F2B4, P70257, P63080, P12960, P15388, Q9R0K7, P61793, Q04447, O88643, Q9CWM4, P00397	0.000250139	1.90452	0.870152	0.00687251	0.00652973
GOTERM_BP_DIRECT	GO:0002091~negative regulation of receptor internalization	11	14	P55302, Q8BGA3, Q62108, Q80UP5, O08992, Q9Z2D1, Q9R0D8, P35922, O70305, Q6PD24, Q8K377	0.000257602	3.24222	0.877825	0.0069835	0.00663518
GOTERM_BP_DIRECT	GO:0035493~SNARE complex assembly	11	14	P70280, P63024, P60879, O08599, P63044, O70480, Q8R3T5, Q62442, O55042, O35526, Q8K245	0.000257602	3.24222	0.877825	0.0069835	0.00663518
GOTERM_BP_DIRECT	GO:2000767~positive regulation of cytoplasmic translation	11	14	Q8VHK9, P62960, P58252, Q60668, O70133, Q8VE62, P52480, Q91W50, Q8VEK3, Q7TMK9, P53996	0.000257602	3.24222	0.877825	0.0069835	0.00663518
GOTERM_BP_DIRECT	GO:0039702~viral budding via host ESCRT complex	11	14	Q8R1T1, Q99LU0, Q8VEJ9, Q9WU78, Q9D8B3, P0C0A3, Q9D7S9, P46467, Q9DB34, Q9CQ10, Q8BJF9	0.000257602	3.24222	0.877825	0.0069835	0.00663518
GOTERM_BP_DIRECT	GO:0090141~positive regulation of mitochondrial fission	14	21	Q3KNM2, P28654, Q9EQH3, Q8K1M6, Q80YA3, Q80Y98, Q6PCP5, Q9WVS6, Q8BX10, Q52KF3, P63321, Q3UMR5, Q9CQ92, Q62172	0.000263913	2.75098	0.883959	0.00704057	0.0066894
GOTERM_BP_DIRECT	GO:1901673~regulation of mitotic spindle assembly	14	21	Q99LU0, P32233, Q8VEK3, F6ZDS4, Q8BJF9, Q61696, Q8R1T1, P17879, Q9D8B3, P0C0A3, Q9D7S9, P46467, Q9DB34, Q8QZT2	0.000263913	2.75098	0.883959	0.00704057	0.0066894
GOTERM_BP_DIRECT	GO:0051481~negative regulation of cytosolic calcium ion concentration	14	21	Q91ZX7, Q9ESZ8, Q00560, Q8BUN5, Q9Z0J4, Q61762, P70414, A2AGL3, Q9D1X0, Q6PIE5, G5E829, Q9JJY3, P05201, E9Q401	0.000263913	2.75098	0.883959	0.00704057	0.0066894
GOTERM_BP_DIRECT	GO:0045104~intermediate filament cytoskeleton organization	14	21	Q91ZU6, Q8BK63, Q9Z2K1, Q9QXZ0, P46660, Q70IV5, Q99N57, P19246, Q9QXS1, Q8R0W0, P15331, P08553, E9Q557, P05784	0.000263913	2.75098	0.883959	0.00704057	0.0066894
GOTERM_BP_DIRECT	GO:0008104~protein localization	41	99	Q61037, Q810U4, Q9QXZ0, Q7TN79, P29595, Q9CX00, Q8BXK9, Q9Z0P4, P70188, P70169, Q9CQ89, P68040, Q05793, O35668, Q8C8R3, P49817, Q8VCH6, Q920R0, Q9Z2D6, Q810A7, Q61937, Q9JJV5, Q8BR92, Q9ESN9, O35449, Q80U72, Q8R0H9, P97412, Q9R0Q3, P35762, Q9EPN1, Q4PJX1, Q8C547, O88845, Q99N28, Q811D0, Q8K0S0, Q6PGF7, O54931, Q6PHN9, Q9ESE1	0.000264021	1.70894	0.884062	0.00704057	0.0066894
GOTERM_BP_DIRECT	GO:0009117~nucleotide metabolic process	16	26	Q9WV85, Q6P3D0, Q9DCZ1, Q9D020, Q3V1L4, O08739, Q9D892, P15532, Q8VCE6, Q9JM14, Q3U2V3, Q01768, Q99L27, A3KFX0, Q9DBT5, Q3UFY7	0.000267049	2.53936	0.886892	0.0070981	0.00674407
GOTERM_BP_DIRECT	GO:0032008~positive regulation of TOR signaling	19	34	Q7TT45, Q3UMB5, Q9D1M0, Q99K70, Q8CF66, Q6NTA4, Q8VE19, Q9CQ22, Q80X95, Q9CRA5, Q8R2U0, Q9DCJ1, Q8BMJ2, Q9JHS3, Q9D1L9, O88653, Q921J2, Q8K4Q0, Q9WUA6	0.000287296	2.30597	0.904121	0.00761147	0.00723183
GOTERM_BP_DIRECT	GO:0051260~protein homooligomerization	49	125	P10518, Q14B80, Q91XP5, P10637, P56959, A2AHG0, Q9WV34, P16388, Q920R0, Q9DB34, Q8K1R3, Q9Z2I0, Q8VCX5, P70372, Q61923, P04925, Q6PAK3, Q6WVG3, P12023, Q9QYY8, Q61762, P15388, B2RQA1, P16390, Q9Z0V1, Q9Z0V2, Q9WU78, Q50H33, Q63959, Q91YH5, Q9JIF0, P11031, P63141, Q5DTY9, P21981, Q9EPB4, P97490, Q8BH66, Q61423, Q91VM5, P97379, Q9EQP2, Q6PA06, P70399, Q9QXY6, Q9D7X1, Q9WVK4, Q03717, Q03719	0.000288646	1.61757	0.905172	0.0076225	0.00724231
GOTERM_BP_DIRECT	GO:0043949~regulation of cAMP-mediated signaling	10	12	Q8C437, Q9DBC7, P12849, O89084, Q01063, Q922S4, Q8CA95, B2RSH2, P31324, P12367	0.000301978	3.43872	0.91495	0.00789789	0.00750396
GOTERM_BP_DIRECT	GO:1904862~inhibitory synapse assembly	10	12	P22723, Q8CJH3, Q9CPW0, Q8K4Z0, Q69ZK9, P62812, P70377, P63137, P26048, P63080	0.000301978	3.43872	0.91495	0.00789789	0.00750396
GOTERM_BP_DIRECT	GO:0043653~mitochondrial fragmentation involved in apoptotic process	10	12	Q9EQH3, Q9CQ92, Q07813, Q8K1M6, Q9CPX6, Q6PCP5, Q8VDP4, Q9WVS6, Q6ZWR4, Q62443	0.000301978	3.43872	0.91495	0.00789789	0.00750396
GOTERM_BP_DIRECT	GO:0099641~anterograde axonal protein transport	8	8	Q99P58, Q9QYR6, P33175, Q61768, Q91XM9, P28738, P14602, Q9ESN9	0.000308044	4.12647	0.919058	0.00792946	0.00753396
GOTERM_BP_DIRECT	GO:0061732~mitochondrial acetyl-CoA biosynthetic process from pyruvate	8	8	Q8BKZ9, P63030, O08749, P35487, P35486, Q9D051, Q8BMF4, Q9D023	0.000308044	4.12647	0.919058	0.00792946	0.00753396
GOTERM_BP_DIRECT	GO:1903829~positive regulation of cellular protein localization	8	8	Q6R891, P97300, Q9QYR6, P10637, Q80TQ2, Q8BRK8, Q9JKF1, Q5EG47	0.000308044	4.12647	0.919058	0.00792946	0.00753396
GOTERM_BP_DIRECT	GO:2000809~positive regulation of synaptic vesicle clustering	8	8	Q9WVQ1, Q61548, Q69ZK9, Q64373, Q7M6Y3, Q8BYM5, P15116, Q99K10	0.000308044	4.12647	0.919058	0.00792946	0.00753396
GOTERM_BP_DIRECT	GO:0051683~establishment of Golgi localization	8	8	Q9QZE5, P63101, Q6DFV3, Q68FE6, P70441, Q8VE70, P60766, Q9Z2W1	0.000308044	4.12647	0.919058	0.00792946	0.00753396
GOTERM_BP_DIRECT	GO:0043434~response to peptide hormone	35	81	Q9D964, Q8R429, Q8CHW4, Q99LD9, Q9WVL2, P35454, Q62165, Q9Z0J4, Q00898, Q9Z1B3, Q00897, Q5I2A0, P06880, O88452, P22599, P42227, P07214, P23242, Q8R3B1, P07759, P10107, Q99LC8, Q62074, P18572, Q80X76, P50427, P97813, Q03734, P19536, O55143, P42232, P24529, Q61749, P08551, P28028	0.000320171	1.78304	0.926687	0.00821571	0.00780593
GOTERM_BP_DIRECT	GO:1904851~positive regulation of establishment of protein localization to telomere	9	10	P80315, P80314, P80313, P42932, P11983, P80318, P80317, P80316, Q9ESX5	0.00032807	3.71382	0.931265	0.00833973	0.00792376
GOTERM_BP_DIRECT	GO:0000338~protein deneddylation	9	10	Q8VBV7, Q8BV13, O35864, O88544, Q9CZ04, O88545, P61202, O88543, Q99LD4	0.00032807	3.71382	0.931265	0.00833973	0.00792376
GOTERM_BP_DIRECT	GO:0098885~modification of postsynaptic actin cytoskeleton	9	10	Q61301, Q60598, A2CG49, Q8VHI6, Q61879, Q9JJV2, P18760, Q8R5H6, P62962	0.00032807	3.71382	0.931265	0.00833973	0.00792376
GOTERM_BP_DIRECT	GO:0031116~positive regulation of microtubule polymerization	17	29	P62908, Q922J3, Q61315, E9Q7G0, Q9D0J4, Q9R111, P10637, P32233, O08788, Q61166, P14873, Q80TN7, P63001, P49817, Q9WUL7, O88643, Q91Y86	0.000336161	2.41896	0.935657	0.00846627	0.00804399
GOTERM_BP_DIRECT	GO:0019226~transmission of nerve impulse	17	29	Q810U3, Q8VHW2, P08228, P97445, Q9D8B7, Q68ED2, P20917, P35922, Q9QXS1, Q61290, Q9CPW0, O08530, O88602, O88643, Q9Z351, Q9JJV5, P63005	0.000336161	2.41896	0.935657	0.00846627	0.00804399
GOTERM_BP_DIRECT	GO:0051894~positive regulation of focal adhesion assembly	17	29	Q99JW4, P08207, P97333, P97820, P35235, Q9JKF1, P18760, Q64455, Q9EP53, P70335, Q8BUN5, Q8CIB5, P63001, Q91VA6, Q8CGA0, Q9R1E6, P01831	0.000336161	2.41896	0.935657	0.00846627	0.00804399
GOTERM_BP_DIRECT	GO:0007613~memory	46	116	Q6PIC6, P10637, P56818, P59326, Q9R0N3, P35454, Q68ED2, P35438, P50114, P70445, P35436, Q68ED7, Q01097, P63089, Q8C015, Q9QYR6, Q9Z1B3, Q4ACU6, P51906, Q9Z2D6, Q9JI75, Q60829, P97490, Q8K596, P31648, Q01063, Q924A2, Q62470, P70377, Q9ET77, P12023, Q9D5T0, P63080, O08586, A2CG49, Q80Z38, P97819, O55022, Q03059, P24529, P09240, Q8C3Q5, O89017, P47746, B1AWN6, Q921Q7	0.000337757	1.63636	0.936491	0.00848031	0.00805733
GOTERM_BP_DIRECT	GO:0000045~autophagosome assembly	29	63	Q91VR7, Q99J83, Q9DCD6, Q99KU0, Q6PF93, Q9D1G1, Q9CZ44, Q9ER00, P18242, Q3V3Q7, Q91YE8, O35963, Q80W47, Q91VM3, P51150, Q9CR39, Q9CPX6, P35288, Q68FE2, Q9CQV6, Q8BGE6, O55143, Q9QZM0, Q9D906, Q9ESK9, P60521, Q8R317, Q8R3R8, P62821	0.000343498	1.89948	0.939398	0.008598	0.00816915
GOTERM_BP_DIRECT	GO:2000786~positive regulation of autophagosome assembly	13	19	Q91VM3, Q91ZR2, O70172, Q8CE50, Q91YJ2, Q8BMG7, Q9JK48, Q9JIW9, Q80ZI6, Q80UJ7, Q80XI4, Q91XU3, Q9ERH6	0.000351918	2.82337	0.943423	0.00872841	0.00829306
GOTERM_BP_DIRECT	GO:0048489~synaptic vesicle transport	13	19	Q8JZS0, Q9Z266, Q61768, O55042, Q99K10, Q8CHC4, O08553, P33175, Q02248, P63011, P28738, Q80UJ7, P49615	0.000351918	2.82337	0.943423	0.00872841	0.00829306
GOTERM_BP_DIRECT	GO:0051489~regulation of filopodium assembly	13	19	P54763, Q8CJ67, P06837, P35922, Q9WVR4, Q61584, Q9WV69, Q80U19, P62331, F8VQB6, Q9QXS6, Q9CQD1, P60766	0.000351918	2.82337	0.943423	0.00872841	0.00829306
GOTERM_BP_DIRECT	GO:0006695~cholesterol biosynthetic process	21	40	Q920E5, P97324, Q8BRK8, Q5EG47, P54869, P70245, Q9R1J0, Q8K0C4, P53798, Q9R008, Q9DCN2, Q9CRA4, Q8BLN5, O88736, P58044, Q8JZK9, Q00612, Q3U9G9, Q8VCH6, O88455, Q99JF5	0.000363834	2.16639	0.948667	0.00899663	0.0085479
GOTERM_BP_DIRECT	GO:0010765~positive regulation of sodium ion transport	15	24	Q80SW1, Q6R0H7, Q60823, Q8BMA3, P97952, P63094, P31750, P70379, P12960, Q3ULJ0, Q9JJV9, G5E8K5, Q8CFI0, Q80XP9, P61329, Q9WUA6	0.000366569	2.57904	0.949801	0.00903687	0.00858613
GOTERM_BP_DIRECT	GO:0007163~establishment or maintenance of cell polarity	24	49	Q99JW4, Q62159, P26231, Q61315, Q9QXZ0, Q61548, Q9WV60, Q8BYP3, Q3V3V9, Q05144, Q99JY9, Q61553, P84096, P63001, Q6EDY6, Q9QUI0, P61161, P60764, Q8BRT1, P62746, Q9EPC1, P60766, Q9Z2W1, P60710	0.000438579	2.02113	0.972113	0.0107795	0.0102419
GOTERM_BP_DIRECT	GO:0071364~cellular response to epidermal growth factor stimulus	25	52	P09405, B2RQC6, Q8BKX1, Q8CI61, Q3UHC7, P35235, P18760, Q9JKF1, P19157, Q62384, P31750, Q68FF6, Q6P8X1, Q9CVB6, Q6R891, Q9D5V6, Q9Z2A0, P10126, Q62077, Q9D7X3, Q01279, Q68FL6, P42232, P22682, Q99MK8	0.000453208	1.98388	0.975252	0.0111056	0.0105517
GOTERM_BP_DIRECT	GO:0048026~positive regulation of mRNA splicing, via spliceosome	19	35	O89086, Q9CSN1, P09405, Q8QZY9, P60824, O08709, Q7TSY6, Q3UYV9, Q91VM5, Q6PFD9, Q6PFR5, Q62376, Q9WV02, Q9JII5, Q91VC3, Q99KP6, P63017, P62996, Q569Z6	0.000458214	2.24008	0.976243	0.0111175	0.0105629
GOTERM_BP_DIRECT	GO:1902476~chloride transmembrane transport	26	55	P50571, Q924N4, Q91V14, Q91XP5, Q9WVL3, Q8JZR6, Q9CQF9, P22933, Q9D6F4, P51906, Q8BHJ7, Q80WG5, P62812, Q64018, Q9R0Y8, P31648, P56564, P55012, P51791, Q99MR3, P63080, Q9JIS8, P22723, P63137, P26049, P26048	0.000463294	1.95069	0.977208	0.0111175	0.0105629
GOTERM_BP_DIRECT	GO:0071985~multivesicular body sorting pathway	12	17	Q9CR26, Q8R1T1, Q99LU0, Q9ERI2, Q99P58, Q9CQ80, Q9D8B3, P0C0A3, Q9D7S9, Q9DB34, Q9CZ28, Q8BJF9	0.00046459	2.9128	0.977448	0.0111175	0.0105629
GOTERM_BP_DIRECT	GO:0010918~positive regulation of mitochondrial membrane potential	12	17	Q01853, Q61941, Q811U4, Q61337, Q9WV60, Q60823, P70444, P31750, Q80U63, Q9CQ54, Q9WVS6, Q99JB2	0.00046459	2.9128	0.977448	0.0111175	0.0105629
GOTERM_BP_DIRECT	GO:1902774~late endosome to lysosome transport	12	17	Q8R1T1, Q99LU0, Q6DFW0, Q5KU39, Q8R5L3, Q9Z266, Q9D8B3, P0C0A3, Q9D7S9, Q9CQW2, Q9DB34, Q8BJF9	0.00046459	2.9128	0.977448	0.0111175	0.0105629
GOTERM_BP_DIRECT	GO:0006622~protein targeting to lysosome	12	17	Q8VEJ9, Q8BMI3, Q8C080, P46935, O88307, P51150, Q8CHG3, O35114, Q9Z1T1, P24668, Q6PHU5, Q99LI8	0.00046459	2.9128	0.977448	0.0111175	0.0105629
GOTERM_BP_DIRECT	GO:0006103~2-oxoglutarate metabolic process	12	17	Q71RI9, Q60597, Q8BGT5, Q9D6R2, O88844, O08749, Q9D2G2, Q9CQX8, P54071, P70404, P05201, P05202	0.00046459	2.9128	0.977448	0.0111175	0.0105629
GOTERM_BP_DIRECT	GO:0050684~regulation of mRNA processing	12	17	O54781, Q8CH25, O70133, O70551, Q3UYV9, D3YXK2, Q80YR5, Q62383, Q9Z0G2, P61327, Q9CWZ3, Q9JKN6	0.00046459	2.9128	0.977448	0.0111175	0.0105629
GOTERM_BP_DIRECT	GO:0051016~barbed-end actin filament capping	14	22	Q9QYB5, P26043, Q9Z0P5, Q9QYB8, Q9JJ28, Q08509, P13020, P70429, O55033, P47753, P47754, P47757, Q91YR1, Q9QYC0	0.000502161	2.62593	0.983405	0.0119465	0.0113506
GOTERM_BP_DIRECT	GO:0008610~lipid biosynthetic process	14	22	Q5MPP0, Q8JZR0, Q8BRK8, Q5EG47, Q91WC3, P53798, Q8C0I1, Q9CRA4, Q91V92, Q99KP6, Q9QUJ7, Q9WUB4, P41216, Q9QXG4	0.000502161	2.62593	0.983405	0.0119465	0.0113506
GOTERM_BP_DIRECT	GO:0009058~biosynthetic process	20	38	Q71RI9, Q8QZR5, Q8BGT5, P97363, Q922E4, P49586, Q64737, P19096, Q8K009, Q922H4, Q9DBL7, Q811Q9, P53798, Q8R0Y6, O88986, Q8BTZ7, Q9D7N9, Q8BTY1, P05201, P05202	0.000508039	2.17182	0.984183	0.0120512	0.0114501
GOTERM_BP_DIRECT	GO:0046627~negative regulation of insulin receptor signaling pathway	21	41	Q61037, P29699, P81117, Q2NL51, Q91W39, O70172, Q8BSK8, Q02111, Q5EG47, Q91VE0, Q64455, Q99M51, Q60760, P68404, P62960, A2A8L5, P49446, P20444, P28867, Q80XI4, Q91XU3	0.000549651	2.11356	0.988739	0.0130004	0.012352
GOTERM_BP_DIRECT	GO:0010738~regulation of protein kinase A signaling	11	15	Q9DBC7, P12849, O89084, Q7TN79, D3YVF0, O08915, Q8CA95, Q9WTQ5, P31324, P12367, Q01097	0.000604517	3.02607	0.992805	0.0139346	0.0132396
GOTERM_BP_DIRECT	GO:0019076~viral release from host cell	11	15	Q8VEJ9, Q8R0J7, Q9WV55, Q05920, P51150, Q9CX00, Q3U1J4, Q9DB34, Q61187, Q9QY76, Q8BJF9	0.000604517	3.02607	0.992805	0.0139346	0.0132396
GOTERM_BP_DIRECT	GO:0006900~membrane budding	11	15	Q8R1T1, Q8VEJ9, P08207, Q61548, Q9D8B3, Q91YD9, P0C0A3, Q7M6Y3, Q9D7S9, P07356, P84091	0.000604517	3.02607	0.992805	0.0139346	0.0132396
GOTERM_BP_DIRECT	GO:0034314~Arp2/3 complex-mediated actin nucleation	11	15	Q9D898, Q3UQ44, Q9QXM1, P61161, Q9WV32, Q9CVB6, Q9JM76, Q9CPW4, Q9R0Q6, P59999, Q99JY9	0.000604517	3.02607	0.992805	0.0139346	0.0132396
GOTERM_BP_DIRECT	GO:0006661~phosphatidylinositol biosynthetic process	11	15	O55023, Q2TBE6, P70181, P70182, Q60714, O70161, Q8CHK3, P98191, Q80WQ2, Q9R1C6, Q8VDP6	0.000604517	3.02607	0.992805	0.0139346	0.0132396
GOTERM_BP_DIRECT	GO:0006734~NADH metabolic process	11	15	Q60597, Q01853, Q3ULJ0, Q9DCN1, Q9D6R2, P13707, P14152, Q9D2G2, Q64521, P08249, P70404	0.000604517	3.02607	0.992805	0.0139346	0.0132396
GOTERM_BP_DIRECT	GO:0051290~protein heterotetramerization	11	15	P04104, Q9WUA2, Q8C0C7, P50171, Q6NVF9, Q9CQF3, Q8BTV2, P02535, P35438, Q91VT4, Q01097	0.000604517	3.02607	0.992805	0.0139346	0.0132396
GOTERM_BP_DIRECT	GO:0071257~cellular response to electrical stimulus	11	15	O08586, P84075, P20612, P97772, P28650, Q9Z0P4, Q64331, P46664, Q61165, P60710, Q99NF2	0.000604517	3.02607	0.992805	0.0139346	0.0132396
GOTERM_BP_DIRECT	GO:0042407~cristae formation	11	15	Q91VN4, Q8CAQ8, Q9Z2I0, Q9CRB9, Q8JZQ2, Q3ULF4, Q78IK4, Q8BGH2, Q9DCZ4, Q5U458, Q8R404	0.000604517	3.02607	0.992805	0.0139346	0.0132396
GOTERM_BP_DIRECT	GO:0042752~regulation of circadian rhythm	30	68	Q921F2, Q61831, Q60668, Q3U1J4, Q99K48, Q8BRK8, Q6A4J8, Q9JLN9, Q8VIJ6, P63087, P62137, Q9QYH6, Q8R326, Q9WTU6, Q9WV60, P70398, O08759, Q5EG47, Q01320, Q8VDP4, P70336, Q9JMK2, O35710, P62141, Q9DC28, Q9D906, P63318, O88444, Q91Y86, P48437	0.000627974	1.8205	0.994059	0.0144346	0.0137146
GOTERM_BP_DIRECT	GO:0090314~positive regulation of protein targeting to membrane	18	33	Q61411, P05555, Q7TPS5, Q60823, P54285, P04925, Q6PCP5, P39688, Q99JY9, P84075, Q9CQ92, Q9CVB6, P61022, Q9WTI7, O88643, G5E8K5, Q03717, P49615	0.000640664	2.2508	0.994644	0.0145622	0.0138358
GOTERM_BP_DIRECT	GO:0009060~aerobic respiration	18	33	P24270, P03888, P03911, Q8K3J1, Q9D855, P99028, Q8BGA9, P54822, O35943, Q9CQA3, P00416, Q9D3D9, Q8R104, Q9DC70, Q9CWE0, P08249, Q8R1I1, P00397	0.000640664	2.2508	0.994644	0.0145622	0.0138358
GOTERM_BP_DIRECT	GO:0043523~regulation of neuron apoptotic process	18	33	Q9ESN6, Q99LX0, Q8VBW6, P97324, P35438, P63080, Q14BI2, Q07813, Q00612, Q8BHJ7, P42859, Q9D1F4, Q61937, Q8K097, P63137, Q8CFN5, O89112, Q99NF2	0.000640664	2.2508	0.994644	0.0145622	0.0138358
GOTERM_BP_DIRECT	GO:0019933~cAMP-mediated signaling	18	33	P16858, P70441, Q61097, Q6P5E8, Q9EQZ6, Q9EQZ7, P70445, Q9QYX7, P70205, P40124, Q8CHG7, Q80TL1, Q60629, Q922S4, P47212, O88444, Q9CYT6, P97490	0.000640664	2.2508	0.994644	0.0145622	0.0138358
GOTERM_BP_DIRECT	GO:0046928~regulation of neurotransmitter secretion	15	25	O70589, Q8BG51, Q63959, P15209, Q9Z0F7, Q8R1B5, P11798, P63040, P35922, O55042, Q9WVS6, P84086, P47743, Q8CFN5, Q920N7	0.000647876	2.47588	0.99495	0.0146852	0.0139527
GOTERM_BP_DIRECT	GO:0046777~protein autophosphorylation	68	193	Q5F2E8, B2RQC6, P55144, P15209, P38647, Q61271, P15208, Q9JLN9, Q6PAJ1, Q01768, Q3TYD6, Q6P9R2, Q8C078, P01831, Q80YE4, P05132, Q8BYC6, Q923T9, P49615, Q8C4X2, P05532, Q99JT2, P28652, Q9Z1W9, Q8BTH8, Q69Z38, Q8BVP5, P39688, P17710, Q01279, Q03137, Q05512, P41241, O88643, Q3UH66, Q6ZWX6, P20444, P08414, P63017, Q8CBF3, P54754, Q6PHZ2, Q3UTQ8, Q04736, Q3UHJ0, Q9JM52, P34152, O54988, P83510, Q99KH8,…	0.000651214	1.45388	0.995086	0.01472	0.0139858
GOTERM_BP_DIRECT	GO:0033138~positive regulation of peptidyl-serine phosphorylation	41	103	P10639, Q8BWG8, P07901, Q8CI61, Q60823, Q2NL51, P15209, P35455, P34884, Q8R1A4, P0DI97, P31750, O55042, Q9Z0J4, Q9CS84, P49817, Q8BKH7, O35387, Q9JJV2, P11859, Q9WTS4, Q6VNS1, Q99LX0, Q91YS8, Q9CWR2, P04627, Q99N57, P11499, Q6NZJ6, Q62351, P12023, P58801, P15379, Q01279, P58871, O88643, Q9Z2V5, Q8VE70, Q9JKY0, P28028, Q8K4Q0, Q6Q477	0.000684422	1.64257	0.996253	0.0152933	0.0145306
GOTERM_BP_DIRECT	GO:0001933~negative regulation of protein phosphorylation	41	103	Q61037, P32921, Q921F2, Q8BWG8, Q61316, Q3UHC7, Q8CGY8, P15208, P70268, Q9JLN9, Q62420, O55042, Q99JY8, Q6DFW0, Q9JM13, Q8R464, O35465, P61022, Q61941, P54763, Q6VNS1, Q60676, Q9Z1W9, Q99LX0, P70296, P97797, P04925, O35682, Q9WUM4, O55091, Q9WVS6, P17742, O08586, Q58A65, Q9DC23, Q99LM2, P63330, P47941, Q60739, P25911, P20444	0.000684422	1.64257	0.996253	0.0152933	0.0145306
GOTERM_BP_DIRECT	GO:0017158~regulation of calcium ion-dependent exocytosis	13	20	P46096, Q920M7, P46097, P97445, O35681, P70169, Q9R0N3, Q7TNF0, Q9R0N5, Q9R0N7, Q9R0N8, P63044, Q920N7	0.000685951	2.6822	0.996299	0.0152933	0.0145306
GOTERM_BP_DIRECT	GO:0060292~long term synaptic depression	13	20	Q9EPR5, Q8R2Y0, P56528, O35678, O08586, Q80Z38, P23818, O08599, P84078, Q4ACU6, Q62083, Q9QVP9, O35449	0.000685951	2.6822	0.996299	0.0152933	0.0145306
GOTERM_BP_DIRECT	GO:0007041~lysosomal transport	13	20	Q91ZX7, Q3UVL4, Q61207, Q07113, Q80X71, Q61696, P46935, Q8CCB4, Q8C754, Q920R0, P24668, P28798, O35604	0.000685951	2.6822	0.996299	0.0152933	0.0145306
GOTERM_BP_DIRECT	GO:0055085~transmembrane transport	135	432	Q14B80, Q9WVL3, Q8BXR1, Q3V132, Q9WVD4, Q9JIP4, O55017, E9PZQ0, P48962, Q9CXJ4, Q8K596, Q8BGP6, Q9Z127, Q8JZU2, Q6X893, A2APX8, Q99MR3, Q61165, Q8VDN2, P70414, P15388, Q8BRU6, Q61290, Q3UHK1, B2RQA1, P06795, Q8BTY2, Q9WTR1, P51881, Q5DTL9, P97441, Q91V14, Q8BH79, Q67BT3, Q63959, Q61418, P18581, P97445, Q3TXX4, Q9ER60, Q8BGF9, A2AGL3, P16283, Q8R0Y8, P17809, Q5IRJ6, Q8BFT9, Q925N1, Q925N0, Q9JKZ2,…	0.00069984	1.28952	0.996696	0.0155605	0.0147844
GOTERM_BP_DIRECT	GO:0034599~cellular response to oxidative stress	35	84	Q9D6Y7, P99029, Q3UVK0, P97324, Q8BRK8, P28184, P11103, Q8VDQ8, O55042, O09106, Q01768, Q00612, P51906, Q812E0, Q6TEK5, P21765, Q8K1R3, Q8CGK3, Q9D1L0, Q99LX0, P47791, Q5EG47, P17742, P20108, O55143, Q922W5, Q61171, Q922Q4, Q9CQK7, Q6ZWX6, Q9WTX2, Q8VEA4, Q9JIY5, P28867, P22005	0.000709908	1.71936	0.996957	0.0157414	0.0149563
GOTERM_BP_DIRECT	GO:0032436~positive regulation of proteasomal ubiquitin-dependent protein catabolic process	33	78	Q9DCD6, P56399, Q2NL51, Q8VDQ8, P68040, P31750, Q61696, Q80WW9, Q9WUD1, P62878, Q9JI90, P97494, Q8BK63, P61957, Q6ZPS6, Q9WV60, P54729, P17439, Q99P31, P54726, Q9JMK2, Q9Z1K5, Q06890, Q9WVS6, Q01853, Q78JE5, P17879, Q9DC28, Q9D906, Q80ZJ6, Q9D2M8, Q9QYI5, Q3UFS0	0.000763945	1.74581	0.998043	0.016613	0.0157844
GOTERM_BP_DIRECT	GO:1904646~cellular response to beta-amyloid	20	39	P29533, Q91ZX7, P23242, Q9WV60, Q6PIC6, P97445, P04925, P56818, P11103, P70345, Q99KQ4, P12023, P39688, Q3UVX5, O08532, Q8R3Z5, Q6P8X1, Q03137, O89017, P49615	0.000767259	2.11614	0.998095	0.016613	0.0157844
GOTERM_BP_DIRECT	GO:0030010~establishment of cell polarity	20	39	Q61037, Q5RJI5, P07901, Q9WV60, G3XA57, Q64010, Q69Z98, P11499, O35382, P18760, Q9D8B7, Q9D2V7, Q05512, Q9WTK7, Q80Y24, O88643, P47941, P48678, P20357, Q8CBF3	0.000767259	2.11614	0.998095	0.016613	0.0157844
GOTERM_BP_DIRECT	GO:0006779~porphyrin-containing compound biosynthetic process	10	13	P10518, P36552, P08032, Q9DC29, P51175, Q02357, P15508, P51163, P70697, P22315	0.000769572	3.1742	0.998131	0.016613	0.0157844
GOTERM_BP_DIRECT	GO:1900244~positive regulation of synaptic vesicle endocytosis	10	13	P39053, Q61548, Q62419, Q8K1M6, Q64373, P48455, Q7M6Y3, Q6PCP5, P84091, Q99K10	0.000769572	3.1742	0.998131	0.016613	0.0157844
GOTERM_BP_DIRECT	GO:0030042~actin filament depolymerization	10	13	P13020, Q6R891, P45591, Q9Z0P5, P18760, Q9R0P5, Q8CJ19, Q8BML1, O88342, Q91YR1	0.000769572	3.1742	0.998131	0.016613	0.0157844
GOTERM_BP_DIRECT	GO:0016081~synaptic vesicle docking	10	13	P56546, Q4KUS2, P61264, P63044, Q99NE5, Q9EQZ7, P60469, O35526, Q8K0T7, Q9Z1N9	0.000769572	3.1742	0.998131	0.016613	0.0157844
GOTERM_BP_DIRECT	GO:0097120~receptor localization to synapse	10	13	Q80U72, Q62108, Q811D0, P70175, Q91XM9, Q80TE7, Q8BIZ1, P0DI97, Q99K10, Q9D6K5, Q9CS84	0.000769572	3.1742	0.998131	0.016613	0.0157844
GOTERM_BP_DIRECT	GO:0097062~dendritic spine maintenance	10	13	Q60598, Q4JIM5, A2AGT5, Q9CPW0, Q62083, Q9Z2D1, Q62470, P15208, Q0VGY8, Q8R071	0.000769572	3.1742	0.998131	0.016613	0.0157844
GOTERM_BP_DIRECT	GO:0046761~viral budding from plasma membrane	10	13	Q8R1T1, Q99LU0, Q8VEJ9, Q9D8B3, P0C0A3, Q9D7S9, P46467, Q9DB34, Q9CQ10, Q8BJF9	0.000769572	3.1742	0.998131	0.016613	0.0157844
GOTERM_BP_DIRECT	GO:0061024~membrane organization	16	28	Q9CR67, O55042, P36536, Q9ER81, Q9JK48, Q8R3V5, P61022, Q8VCH6, Q9CQC9, Q9D906, P04370, Q9Z1T1, P98192, Q9JKY5, Q6P9S0, Q5SNZ0	0.000780926	2.35798	0.998296	0.0168136	0.015975
GOTERM_BP_DIRECT	GO:0043408~regulation of MAPK cascade	22	45	Q5F2E8, Q60631, Q61207, P15209, P97820, P35235, Q9CX60, P12023, Q04690, Q61036, Q01097, Q9CYN9, F6SEU4, Q8C015, Q9JM52, Q6ZQ29, O88643, P83510, Q9R0D8, P25785, Q8BYC6, Q8CIN4	0.000845865	2.01738	0.998997	0.0181638	0.0172579
GOTERM_BP_DIRECT	GO:0043065~positive regulation of apoptotic process	121	383	Q9ES28, Q61315, Q8CHW4, Q9D6U8, Q3UHC7, O35099, P18242, Q3V0I2, Q07113, O09005, Q9QXJ1, B9EHT4, Q9JIX8, O35409, P62631, P62754, Q9ERH6, Q6VNS1, Q80U72, Q791T5, P58389, Q61165, P12023, Q06890, O08600, P61793, O35598, P32020, P42859, P06151, P63330, Q9D906, P47746, Q91Y86, Q9WUT3, Q61655, P28661, P48036, Q6A4J8, P70444, Q9CPQ3, Q99M87, Q61772, P56812, P16045, Q9Z2F7, P09470, P21981, Q9EPB4, P47212,…	0.000857412	1.30366	0.999088	0.0183635	0.0174475
GOTERM_BP_DIRECT	GO:0007040~lysosome organization	23	48	Q9EQH3, Q8C2E7, Q9Z266, P20060, Q3U2I3, P97412, Q64362, Q8BG92, Q8BUK6, P17439, Q9JLN9, P70699, Q9CQ22, Q80X71, Q9D4C9, P24638, Q9Z1T1, O88531, Q9D7S9, Q8R307, P29416, P28798, O89023	0.000869208	1.97726	0.999171	0.0185189	0.0175952
GOTERM_BP_DIRECT	GO:0048813~dendrite morphogenesis	23	48	Q61301, P00493, Q8BP71, Q61701, P97445, Q9R0M0, Q7TSJ2, Q7M6Y3, P11798, Q9JLM8, P70336, O88809, P39688, Q80X71, Q8CBW3, P63001, Q4JIM5, P09055, Q9JM52, F8VPU2, Q91Y86, P49615, Q810B7	0.000869208	1.97726	0.999171	0.0185189	0.0175952
GOTERM_BP_DIRECT	GO:0007157~heterophilic cell-cell adhesion via plasma membrane cell adhesion molecules	24	51	Q9R171, P29533, Q80ZD8, Q7TNR6, Q8R5M8, P11627, Q9JKF6, P0DI97, P59823, Q64487, Q3UHK6, Q9CS84, Q8R2Y2, P16045, Q9WTS4, P97792, Q9WTS5, Q9WTS6, P15116, Q80TR1, Q99K10, P39038, Q99N28, Q61490, Q9JLB9	0.000883372	1.94187	0.999262	0.0187716	0.0178354
GOTERM_BP_DIRECT	GO:0031122~cytoplasmic microtubule organization	25	54	Q922J3, A2AHC3, Q61315, Q8VCK3, Q8BUK6, Q9Z0H8, P58854, O08788, P61022, O54988, B9EHT4, P46467, Q8K0T4, Q91ZU6, O70166, Q80VC9, Q8C1B1, Q921G8, Q7TPM6, Q9QYY8, Q9QUI0, Q8BPY9, Q9JHU4, P83887, Q5SNZ0	0.00088949	1.9104	0.999298	0.0188037	0.0178658
GOTERM_BP_DIRECT	GO:1901216~positive regulation of neuron death	25	54	P54830, Q61337, P10637, O08529, P11103, O35099, Q9JLN9, O55042, Q9Z0J4, Q01097, P41539, P08226, P49615, B9EKR1, P05555, Q9WV60, P04925, Q7M6Y3, P52800, P39688, P12023, Q06890, Q6PDS3, Q8R010, Q6ZWX6	0.00088949	1.9104	0.999298	0.0188037	0.0178658
GOTERM_BP_DIRECT	GO:0000038~very long-chain fatty acid metabolic process	14	23	P51660, Q921H8, Q99PU5, Q8VCH0, Q91VE0, Q91WC3, Q9R0H0, O55137, Q9QYR7, Q6Q2Z6, O35488, Q9QYR9, P55096, P41216	0.000899518	2.51176	0.999353	0.0189177	0.0179741
GOTERM_BP_DIRECT	GO:0006446~regulation of translational initiation	14	23	Q91VK1, Q62448, P48024, Q3UYV9, Q8VE62, Q6NZJ6, P59325, O55091, P70445, Q8JZQ9, Q6PEE2, Q9CQC6, Q05D44, Q9DBZ5	0.000899518	2.51176	0.999353	0.0189177	0.0179741
GOTERM_BP_DIRECT	GO:0043066~negative regulation of apoptotic process	195	657	Q9JMH9, P06537, Q61315, Q63850, O35129, Q8JZM7, Q8BML9, P37040, P97351, Q99LX0, P04925, P39447, P18653, P15379, P42859, Q9D906, Q8K183, Q91Y86, Q91WT9, P07724, Q9JKB3, P19157, Q99M87, Q9CR41, O35943, Q9JL35, P47738, Q9JKR6, Q9Z2F7, O35387, Q8K1X4, P61961, P61979, Q3UHD9, Q9WV60, Q64373, Q8WTY4, P70677, O08586, P20029, P22682, Q8CIN4, Q91YW3, Q99J83, Q61239, Q60823, Q3U1J4, Q8BTM8, P70188, P35455,…	0.000916013	1.22475	0.999435	0.0192151	0.0182567
GOTERM_BP_DIRECT	GO:0070050~neuron cellular homeostasis	12	18	Q5F2E8, Q9QYR6, Q9JM52, P51791, O35188, P55144, Q5EG47, Q61220, O08788, Q9WVS6, Q8K596, Q8BJF9	0.000933189	2.75098	0.999509	0.0194752	0.0185039
GOTERM_BP_DIRECT	GO:0071625~vocalization behavior	12	18	Q62108, B0F2B4, Q6P9K9, Q8BYM5, P0DI97, D3YZU1, Q9CS84, Q80Z38, Q4ACU6, Q9CPW0, Q8C985, Q6URW6, Q920P3, E9Q7X7	0.000933189	2.75098	0.999509	0.0194752	0.0185039
GOTERM_BP_DIRECT	GO:0031113~regulation of microtubule polymerization	9	11	Q5FWH7, A2AHC3, Q8BIW1, Q9D0J4, Q80VC9, Q8BRT1, Q8C1B1, Q6PER3, Q69ZF3	0.00094597	3.3762	0.999557	0.0196415	0.0186619
GOTERM_BP_DIRECT	GO:0032263~GMP salvage	9	11	P23492, P00493, P08030, P50096, P55264, P24547, O08739, Q3THK7, Q9DBT5	0.00094597	3.3762	0.999557	0.0196415	0.0186619
GOTERM_BP_DIRECT	GO:0043278~response to morphine	18	34	Q6P1F6, Q91VR7, Q60676, P06745, Q7TMS5, Q9JLN9, P18872, P35438, Q62048, Q9QZX7, P16054, P51906, P63318, P41539, P47746, Q60829, P22005, P05202	0.000994032	2.1846	0.999701	0.0205871	0.0195602
GOTERM_BP_DIRECT	GO:0022904~respiratory electron transport chain	15	26	Q9CPP6, Q9CR68, Q7TPV4, P17439, Q9QXS1, P52503, Q8K2B3, Q9CXZ1, Q9CQA3, P09671, P00416, P00158, Q99LC5, Q9DCW4, P00397	0.00109217	2.38065	0.999866	0.0219855	0.020889
GOTERM_BP_DIRECT	GO:0046755~viral budding	8	9	Q9CR26, P46935, Q9WU78, Q9D8B3, Q80ZI6, Q9D7S9, Q61187, Q6KAU4	0.00109389	3.66797	0.999868	0.0219855	0.020889
GOTERM_BP_DIRECT	GO:0036010~protein localization to endosome	8	9	P62331, Q6PGL7, Q8BGT6, Q9EQH3, Q9QZ06, Q9WVE8, Q8VEK0, Q6PHN9	0.00109389	3.66797	0.999868	0.0219855	0.020889
GOTERM_BP_DIRECT	GO:0008088~axo-dendritic transport	8	9	O88737, O88447, P42859, O88448, P10637, P08553, Q91W40, P12023	0.00109389	3.66797	0.999868	0.0219855	0.020889
GOTERM_BP_DIRECT	GO:0097091~synaptic vesicle clustering	8	9	O88935, Q02248, P63011, Q8JZP2, Q64332, P0DI97, Q9QYX7, Q99K10, Q9CS84	0.00109389	3.66797	0.999868	0.0219855	0.020889
GOTERM_BP_DIRECT	GO:0061669~spontaneous neurotransmitter secretion	8	9	P46096, P47708, P61264, P70169, Q99NE5, Q7TNF0, Q9EQZ7, Q9Z1N9	0.00109389	3.66797	0.999868	0.0219855	0.020889
GOTERM_BP_DIRECT	GO:2000641~regulation of early endosome to late endosome transport	8	9	Q63844, Q9JK48, Q63932, P63085, P05480, P31938, Q9D8N2, Q9CQ10	0.00109389	3.66797	0.999868	0.0219855	0.020889
GOTERM_BP_DIRECT	GO:0031340~positive regulation of vesicle fusion	8	9	P46096, Q7TPS5, P10107, Q61768, Q60823, O35681, P70169, P07356	0.00109389	3.66797	0.999868	0.0219855	0.020889
GOTERM_BP_DIRECT	GO:0045039~protein import into mitochondrial inner membrane	8	9	Q9WV98, P62073, P62075, Q9ERS2, Q9CQ85, Q8BGX2, P60603, Q9ESW4	0.00109389	3.66797	0.999868	0.0219855	0.020889
GOTERM_BP_DIRECT	GO:0000244~spliceosomal tri-snRNP complex assembly	8	9	Q99KP6, Q91YR7, Q9JLI8, Q922U1, P35123, Q8CCF0, O35900, Q99PV0	0.00109389	3.66797	0.999868	0.0219855	0.020889
GOTERM_BP_DIRECT	GO:2000369~regulation of clathrin-dependent endocytosis	8	9	Q80TZ3, Q61548, Q3UHJ0, Q91VZ6, Q9JKY5, Q62420, Q91Z96, Q62421	0.00109389	3.66797	0.999868	0.0219855	0.020889
GOTERM_BP_DIRECT	GO:0006177~GMP biosynthetic process	8	9	Q9CWJ9, Q64737, P50096, P24547, Q3THK7, Q5SUR0, P54822, Q9DCL9	0.00109389	3.66797	0.999868	0.0219855	0.020889
GOTERM_BP_DIRECT	GO:0006221~pyrimidine nucleotide biosynthetic process	7	7	Q9DBP5, O35435, B2RQC6, P13439, Q3U5Q7, P70303, P70698	0.00111959	4.12647	0.999893	0.0223371	0.021223
GOTERM_BP_DIRECT	GO:0051645~Golgi localization	7	7	Q9WTK7, Q6DFV3, Q8BUK6, P97318, Q921M4, Q5XJY5, Q9Z2W1	0.00111959	4.12647	0.999893	0.0223371	0.021223
GOTERM_BP_DIRECT	GO:1902188~positive regulation of viral release from host cell	7	7	Q8VEJ9, Q8R0J7, Q3U1J4, Q9DB34, Q61187, Q9CQ10, Q8BJF9	0.00111959	4.12647	0.999893	0.0223371	0.021223
GOTERM_BP_DIRECT	GO:1901998~toxin transport	22	46	P80315, P80314, P80313, P61924, Q8BRF7, P97333, Q8R0H9, O70480, Q9Z1G4, P11983, P42932, P20029, P63037, P39053, O35598, Q61390, Q05909, O55029, P80318, P80317, P80316, Q91W86	0.00120443	1.97353	0.999946	0.0239711	0.0227755
GOTERM_BP_DIRECT	GO:0045184~establishment of protein localization	23	49	Q61037, Q99JW4, Q99LU0, Q62108, P26043, Q9CX00, Q9CWR2, Q8BUL6, P97765, Q8BTM8, Q9WUM4, P0DI97, P70168, Q3V3V9, Q9Z0J4, Q99K10, Q9CS84, P23819, P51906, G5E8K5, Q8BUV3, Q80ZJ1, Q9DB34, Q8BK67	0.00122009	1.93691	0.999953	0.0242237	0.0230155
GOTERM_BP_DIRECT	GO:0051056~regulation of small GTPase mediated signal transduction	13	21	Q61037, Q3V0G7, G3X9J0, Q6ZQ82, Q6GYP7, Q3UU96, A2ALS5, Q8C0T5, Q5SVL6, Q8BQZ4, Q91V57, Q3TES0, Q80TE4	0.00124867	2.55448	0.999963	0.0245764	0.0233506
GOTERM_BP_DIRECT	GO:2000311~regulation of AMPA receptor activity	13	21	Q8VHW2, Q8BYM5, P0DI97, D3YZU1, Q99K10, Q9CS84, Q9JM52, O88602, Q69ZK9, Q9JJV5, Q3UH99, Q8CFN5, O35449, Q9CZN4	0.00124867	2.55448	0.999963	0.0245764	0.0233506
GOTERM_BP_DIRECT	GO:0050884~neuromuscular process controlling posture	11	16	O54991, Q64018, P98200, Q91ZS8, Q69ZP3, E9PUL5, Q9CPW0, Q9Z2D6, A2APX8, P70699, P29416	0.00126195	2.83695	0.999967	0.0245764	0.0233506
GOTERM_BP_DIRECT	GO:0006623~protein targeting to vacuole	11	16	Q8VD65, Q8R0J7, Q5H8C4, Q5KU39, O54774, O35166, Q8R105, O89116, Q8BX70, Q6PDG8, O88384	0.00126195	2.83695	0.999967	0.0245764	0.0233506
GOTERM_BP_DIRECT	GO:0099003~vesicle-mediated transport in synapse	11	16	Q8R570, P55258, Q61831, Q80U72, Q9EQH3, O54774, Q9EPL2, O09044, P62492, P21271, P63040	0.00126195	2.83695	0.999967	0.0245764	0.0233506
GOTERM_BP_DIRECT	GO:0048011~neurotrophin TRK receptor signaling pathway	11	16	O35668, Q9WTZ8, Q3TYD6, P05480, Q9D1F4, Q99N57, P35235, Q61140, Q6PHU5, P70677, Q62245	0.00126195	2.83695	0.999967	0.0245764	0.0233506
GOTERM_BP_DIRECT	GO:0000028~ribosomal small subunit assembly	11	16	P62264, P97461, Q9CZX8, Q6ZWY3, Q80X85, P14206, P62858, P25444, P62852, Q6ZWU9, P62843	0.00126195	2.83695	0.999967	0.0245764	0.0233506
GOTERM_BP_DIRECT	GO:0030048~actin filament-based movement	11	16	Q8BH43, Q6PEV3, Q99104, P70429, Q8VDD5, Q61879, Q91YD9, P68033, Q6URW6, P46735, P0C7L0	0.00126195	2.83695	0.999967	0.0245764	0.0233506
GOTERM_BP_DIRECT	GO:0043200~response to amino acid	18	35	P10518, Q64018, Q61337, P56564, Q99K70, Q91XP5, P51855, P18760, Q9JLN9, P19157, P70677, Q61024, Q80X95, P60041, Q9QUI0, P25911, Q8K0P3, P43006	0.00150008	2.12218	0.999995	0.0290752	0.027625
GOTERM_BP_DIRECT	GO:0043488~regulation of mRNA stability	18	35	Q91YT7, Q91YQ3, Q8BYK6, P28352, Q61701, Q60668, Q80U78, P59326, Q8BFV2, P35922, Q9WVR4, Q61584, Q9CR86, P57724, Q8VHK9, Q3U0V1, Q80XS6, P20152	0.00150008	2.12218	0.999995	0.0290752	0.027625
GOTERM_BP_DIRECT	GO:0000380~alternative mRNA splicing, via spliceosome	14	24	Q8BP71, Q61656, P49312, Q7TSY6, O70133, Q501J6, Q6PDM2, Q3TWW8, Q91VJ5, Q3UEB3, Q9JKP5, Q9Z1Z2, Q8VIJ6, Q9D0E1	0.00152937	2.4071	0.999996	0.0295726	0.0280976
GOTERM_BP_DIRECT	GO:0009267~cellular response to starvation	34	84	Q91VR7, Q99J83, P07724, Q6PF93, Q6NTA4, Q9JLN9, P15105, Q5KU39, Q80W47, O35607, Q99KH8, Q7TT45, Q91VM3, Q99JT2, P56388, Q99K70, Q9CR39, Q68FE6, P17439, Q8BYR5, Q80U30, Q9CQV6, Q80X95, Q810J8, Q8BGE6, Q68FL6, P17047, Q9QXM1, Q78JE5, Q9JIW9, Q9D906, Q99LG4, P06797, Q8K4Q0	0.00154239	1.67024	0.999997	0.0297539	0.0282698
GOTERM_BP_DIRECT	GO:0051968~positive regulation of synaptic transmission, glutamatergic	19	38	Q8VHW2, Q8BYI9, Q9Z2W8, P15209, Q8BYM5, P0DI97, P35438, P15105, P35436, Q99K10, Q9CS84, Q01097, Q01279, Q80Z38, Q4ACU6, O88602, Q9QVP9, Q69ZK9, Q9JJV5, Q5DU25	0.00157991	2.06323	0.999998	0.0304057	0.0288892
GOTERM_BP_DIRECT	GO:0042775~mitochondrial ATP synthesis coupled electron transport	10	14	Q8BK30, Q791V5, Q9QX60, P70444, Q7TMF3, Q8BGD8, Q91WD5, Q3UIU2, O55042, Q91YT0	0.00169112	2.94748	0.999999	0.0323174	0.0307055
GOTERM_BP_DIRECT	GO:0006002~fructose 6-phosphate metabolic process	10	14	P17710, P12382, O88958, Q3TRM8, O08528, Q9Z2Z9, Q9WUA3, P47856, P47857, Q93092	0.00169112	2.94748	0.999999	0.0323174	0.0307055
GOTERM_BP_DIRECT	GO:0045792~negative regulation of cell size	10	14	Q61037, O08586, Q9QUI0, P26043, Q9D1F4, P18760, Q9JLN9, Q9EP53, P31750, Q80U63	0.00169112	2.94748	0.999999	0.0323174	0.0307055
GOTERM_BP_DIRECT	GO:0006883~cellular sodium ion homeostasis	15	27	Q64436, P11859, P56564, Q9Z1W8, P55012, Q6PIC6, Q9WV27, Q61165, Q9JKL5, Q8VDN2, P70414, P14231, P14094, Q6PIE5, P97370	0.00176582	2.29248	0.999999	0.0335096	0.0318382
GOTERM_BP_DIRECT	GO:0034332~adherens junction organization	15	27	P55288, O08919, P97326, Q9QXS1, P52800, Q9QZS3, P70408, Q03137, P41241, O35598, Q02248, P05480, P97291, E9Q557, P60766	0.00176582	2.29248	0.999999	0.0335096	0.0318382
GOTERM_BP_DIRECT	GO:0032781~positive regulation of ATPase activity	15	27	Q8BK64, Q99KV1, Q9DB05, Q9ER81, Q9DC23, P17156, P14231, P58771, P14094, Q9QYJ3, Q9JJV2, Q9CY57, Q9QYI5, P62962, P97370	0.00176582	2.29248	0.999999	0.0335096	0.0318382
GOTERM_BP_DIRECT	GO:0042552~myelination	31	75	Q810U3, Q80ZD8, Q8CHW4, P20060, Q99LD9, Q922J6, Q9D8B7, P20917, Q9EPU5, Q99104, Q8BHJ6, Q9CPW0, Q9WU60, Q61207, Q921C1, Q8JZQ2, P39688, Q9EP53, P12960, Q64676, O54991, Q80YN3, P61793, Q9QYS9, Q61749, P04370, P60202, P98192, Q8BI08, P29416, Q9DCU2	0.00177466	1.70561	0.999999	0.0335992	0.0319233
GOTERM_BP_DIRECT	GO:0010506~regulation of autophagy	29	69	Q8VD65, Q6PF93, Q8VC42, O08908, P10637, O70172, Q6NTA4, Q9JLN9, P52479, P61460, Q6DFW0, Q9CQB5, Q9D8B3, Q9EPB4, Q80XI4, Q3UDP0, Q7TT45, Q3UMB5, P55258, E1U8D0, Q6NZL0, Q99K70, Q80W54, Q9WVS6, Q80X95, Q8BHC1, Q91XU3, Q8K4Q0, Q8K245	0.0019295	1.73431	1	0.0364462	0.0346283
GOTERM_BP_DIRECT	GO:0035690~cellular response to drug	33	82	B2RQC6, Q8BRK8, Q8BVI4, Q9R0P9, Q9DBR7, Q91VC7, Q6R891, Q8CGA0, O88533, P62835, P27545, P10649, O89084, P28650, P13439, P04925, Q5EG47, Q62351, Q80TL0, O08810, P15532, Q99JI6, P15388, Q01279, P20029, Q8BRU6, P19639, P34022, P24529, P47941, Q80ZJ1, Q8CFN5, P28028	0.00204683	1.66065	1	0.0385731	0.0366492
GOTERM_BP_DIRECT	GO:0006611~protein export from nucleus	17	33	Q80SW1, Q61820, Q80U93, Q9ERK4, Q9CT10, Q9EPK7, P62827, Q9WV60, P38647, Q924C1, Q6P5F9, Q99MU3, F6ZDS4, P14211, P61022, Q99NF8, P61971	0.00210158	2.12576	1	0.039512	0.0375412
GOTERM_BP_DIRECT	GO:0006874~cellular calcium ion homeostasis	43	115	P81117, Q07076, Q8R429, P97300, P20060, P35438, P50114, P70302, Q9QY76, P52875, Q8C8R3, P49817, Q9WUB3, P39087, A2AGL3, Q8R0S4, E9PZQ0, G5E829, P08226, O88452, Q921L3, Q8K596, E9Q401, Q99JB2, Q8CGQ8, Q64518, Q9EPL2, Q80XR2, Q8CGZ0, P83093, P70414, P68404, Q6P1Y8, O55143, Q9R0K7, Q3UJU9, P14094, Q9JIS5, Q60738, Q9EPE9, P20444, Q01815, Q6Q477	0.00210634	1.54294	1	0.039512	0.0375412
GOTERM_BP_DIRECT	GO:0000266~mitochondrial fission	13	22	Q8K1M6, Q6PCP5, Q9CQS4, Q9WVS6, P58281, Q8BZ98, Q9CQ92, P39054, P39053, Q9CRB8, O88741, Q9CWE0, Q6ZWR4	0.00214448	2.43837	1	0.0401352	0.0381334
GOTERM_BP_DIRECT	GO:0010458~exit from mitosis	9	12	Q8R1T1, Q08509, Q9D8B3, Q8BRT1, Q80TV8, Q8BP67, Q9DB34, Q925E7, Q9QYY8	0.00223396	3.09485	1	0.0411492	0.0390967
GOTERM_BP_DIRECT	GO:0006107~oxaloacetate metabolic process	9	12	Q05920, Q91V92, P14152, Q9CZU6, Q8BH04, P08249, P05201, Q9JHW2, P05202	0.00223396	3.09485	1	0.0411492	0.0390967
GOTERM_BP_DIRECT	GO:1905907~negative regulation of amyloid fibril formation	9	12	P23927, P61759, Q9WU28, Q9CWM4, O70591, Q03958, P08226, Q06890, Q05793	0.00223396	3.09485	1	0.0411492	0.0390967
GOTERM_BP_DIRECT	GO:0006896~Golgi to vacuole transport	9	12	Q9QZ88, O54774, Q8C754, O35166, O89116, P22892, Q9DCR2, Q8BSZ2, O88384	0.00223396	3.09485	1	0.0411492	0.0390967
GOTERM_BP_DIRECT	GO:0032446~protein modification by small protein conjugation	9	12	Q8C7R4, Q8C878, Q9R1T2, Q9Z1F9, Q8VBW6, Q9D906, P31254, Q8VE47, Q02053	0.00223396	3.09485	1	0.0411492	0.0390967
GOTERM_BP_DIRECT	GO:0008090~retrograde axonal transport	9	12	O35668, Q91ZU6, O88737, P08228, Q9Z266, Q9ERR1, Q9JHU4, P08551, P63005	0.00223396	3.09485	1	0.0411492	0.0390967
GOTERM_BP_DIRECT	GO:0009062~fatty acid catabolic process	9	12	Q9WUR2, Q78JN3, P51174, O08914, P58137, Q99PI5, Q91V12, Q9R0H0, P50544	0.00223396	3.09485	1	0.0411492	0.0390967
GOTERM_BP_DIRECT	GO:0032880~regulation of protein localization	42	112	P26883, P07901, P28660, P21271, P11103, P68040, P31750, F6ZDS4, Q80U87, P42567, Q8VEJ9, Q6DFW0, Q3UHJ0, Q7TPH6, Q8CGA0, P42208, Q8BQZ4, P20357, A6H6A9, O54946, P55258, Q7TNM2, Q91YS8, P04925, Q9R0M0, P11499, Q7M6Y3, Q99PT1, Q9JMK2, P15116, Q9R0M6, Q9QZQ1, Q9JKK1, O88329, Q91YD9, Q811D0, Q8BHE3, Q91V41, Q6P4S6, Q8CCJ3, Q9QYI5, Q91Y86	0.00224714	1.54742	1	0.0412987	0.0392389
GOTERM_BP_DIRECT	GO:0019228~neuronal action potential	19	39	Q6QIY3, Q9Z218, Q62205, Q08460, A2ASI5, Q9WTU3, A2APX8, Q9JLN9, P16388, P23818, Q9ER60, P39087, P63141, Q9CPW0, Q9JJV9, G5E8K5, Q6URW6, B1AWN6, Q9Z0V2	0.00227646	2.01033	1	0.0417436	0.0396615
GOTERM_BP_DIRECT	GO:0021766~hippocampus development	35	89	B0V2N1, Q9CQ69, Q8CHW4, P70288, P70208, Q8C7R4, P16388, O09106, Q6R891, Q60629, O35926, P63005, Q9DBR1, P49615, P62259, Q60597, Q61768, Q9WV60, P70296, P70398, Q64010, Q61361, P70377, O88809, P97318, P70677, Q9EP53, P15532, O35633, Q6PGN3, P47941, Q8BR86, P08551, O35639, Q6Q477	0.00229724	1.62277	1	0.0420303	0.0399339
GOTERM_BP_DIRECT	GO:0001975~response to amphetamine	20	42	P00493, P08228, Q9ERU9, P70288, P35454, P35438, Q01065, P35436, O08553, O09106, Q8BRU6, Q6R891, P51906, P24529, P63328, Q8CGK7, P0DP28, Q60829, Q9CQE5, Q9QZB0	0.00231547	1.96498	1	0.042168	0.0400648
GOTERM_BP_DIRECT	GO:0006816~calcium ion transport	52	146	Q8VHW2, Q8R429, P11881, P70302, Q01097, Q3UMR5, P49817, Q8R0S4, Q9JIP4, Q6PHS9, O55017, P63328, Q9JJV5, E9PZQ0, Q923T9, Q921L3, Q8K596, Q8CGQ8, Q9Z2I0, P28652, Q64518, Q8VCX5, Q8K1M6, Q80XR2, Q9Z329, P83093, P70414, O55143, Q61290, O88602, O89053, Q9WTR1, Q8CC27, Q6PHZ2, P97445, P35438, Q9Z1L5, P35436, O08532, A2AGL3, G5E829, E9Q401, P54285, P14824, P11798, Q62077, Q8R3Z5, P68404, Q9R0K7, Q01815,…	0.00231633	1.4697	1	0.042168	0.0400648
GOTERM_BP_DIRECT	GO:0071902~positive regulation of protein serine/threonine kinase activity	22	48	Q9D5V6, Q63932, Q91YS8, Q8CF89, Q3UHC7, Q60714, Q06138, P11499, O55042, Q62167, Q9JLR9, Q9QUI0, Q9WTK7, P05480, P63330, Q9JIW9, P16381, P31938, Q8VE70, P41216, Q8K596, Q8K4Q0	0.00232027	1.8913	1	0.042168	0.0400648
GOTERM_BP_DIRECT	GO:0046855~inositol phosphate dephosphorylation	11	17	O55023, Q8CHC4, O08586, Q6NVF0, Q6P1Y8, Q9Z2C9, Q80V26, P49442, Q9Z2D1, Q9Z0S1, P59644	0.00240104	2.67007	1	0.0431552	0.0410028
GOTERM_BP_DIRECT	GO:0033120~positive regulation of RNA splicing	11	17	O35326, P61979, Q9JKS5, Q8CFE6, P26450, Q921F4, Q6PDM2, Q62384, Q9R226, P08775, P26369	0.00240104	2.67007	1	0.0431552	0.0410028
GOTERM_BP_DIRECT	GO:1902287~semaphorin-plexin signaling pathway involved in axon guidance	11	17	B2RXS4, P70208, Q9QZC2, Q3UH93, P70207, Q80UG2, Q8CJH3, P97333, O35375, Q8CFN5, P70206	0.00240104	2.67007	1	0.0431552	0.0410028
GOTERM_BP_DIRECT	GO:1900271~regulation of long-term synaptic potentiation	11	17	Q9WVK8, P57716, P12658, Q4ACU6, Q9WV60, P63011, O88643, P59326, Q8BYM5, Q04690, Q08331	0.00240104	2.67007	1	0.0431552	0.0410028
GOTERM_BP_DIRECT	GO:0045956~positive regulation of calcium ion-dependent exocytosis	11	17	P46096, O08599, P84078, Q80TJ1, Q9JKD3, P70169, O35926, Q03717, P49615, O35526, Q9R0N7	0.00240104	2.67007	1	0.0431552	0.0410028
GOTERM_BP_DIRECT	GO:0000413~protein peptidyl-prolyl isomerization	14	25	P26883, P30416, Q9D868, Q6P9Q6, Q9ERU9, Q9CR16, Q99KR7, Q9D0W5, Q9Z2I2, A2AR02, P17742, Q9QUR7, Q3TKY6, P24369	0.00248431	2.31082	1	0.0441656	0.0419627
GOTERM_BP_DIRECT	GO:0001778~plasma membrane repair	14	25	Q99LU0, Q61879, P14824, Q9R0N3, Q9CQW2, Q8BJF9, Q9R0N7, Q8R1T1, Q8VDD5, Q9D8B3, P63011, P0C0A3, Q9D7S9, Q9DB34	0.00248431	2.31082	1	0.0441656	0.0419627
GOTERM_BP_DIRECT	GO:0006884~cell volume homeostasis	14	25	Q924N4, Q91V14, P55012, Q3URS9, Q9WVL3, Q99MR3, Q61011, Q61189, Q9JIS8, Q80WG5, Q61937, Q80XP9, Q9CXJ4, Q9QYC0	0.00248431	2.31082	1	0.0441656	0.0419627
GOTERM_BP_DIRECT	GO:0048260~positive regulation of receptor-mediated endocytosis	14	25	P28741, P61979, Q8VD75, Q8VD37, P97813, P17426, Q06890, Q8CHC4, P35282, P43275, O88531, P22682, Q921I1, Q6ZWR6	0.00248431	2.31082	1	0.0441656	0.0419627
GOTERM_BP_DIRECT	GO:0045022~early endosome to late endosome transport	14	25	Q8C080, Q8VD65, Q6PB44, Q6PF93, Q7TMQ7, P51150, Q3U2I3, Q8BTM8, Q64362, Q8BUK6, Q3TYD6, Q9CQD1, O88983, Q9CZ28	0.00248431	2.31082	1	0.0441656	0.0419627
GOTERM_BP_DIRECT	GO:0043484~regulation of RNA splicing	26	61	Q8BP71, Q921F4, B5TVM2, Q91VJ5, P56959, Q9JKP5, Q8BIF2, P28659, Q8R003, Q91Z31, P62996, Q9R0U0, Q8C181, O88291, Q6PDM2, P70333, Q62376, Q8BHD7, Q8R081, P17225, Q8C5Q4, Q9QX47, Q8R4X3, Q9JJ43, O35737, Q9Z2X1	0.00280649	1.75882	1	0.0497846	0.0473015
GOTERM_BP_DIRECT	GO:2000171~negative regulation of dendrite development	8	10	P63034, P62331, Q9WVG6, Q9WV60, Q2NL51, Q7TSK2, B9EKR1, Q9QYE3	0.0028808	3.30117	1	0.0498036	0.0473195
GOTERM_BP_DIRECT	GO:0033572~transferrin transport	8	10	P46638, P39054, Q3TYD6, Q68FD5, Q5FWK3, O70492, Q62351, P46735	0.0028808	3.30117	1	0.0498036	0.0473195
GOTERM_BP_DIRECT	GO:0035773~insulin secretion involved in cellular response to glucose stimulus	8	10	Q8R361, P46638, P62342, Q8C7Q4, G3XA57, P80560, Q99N57, Q60673	0.0028808	3.30117	1	0.0498036	0.0473195
GOTERM_BP_DIRECT	GO:1902414~protein localization to cell junction	8	10	P28741, Q9QZQ1, Q9JKF6, Q9JHS3, Q9D8B7, O88653, Q8CIB5, Q9JLB9	0.0028808	3.30117	1	0.0498036	0.0473195
GOTERM_BP_DIRECT	GO:0006607~NLS-bearing protein import into nucleus	8	10	Q60960, O35344, O35345, Q9ERU9, Q8BTS4, O35343, Q8R4R6, Q8BKC5	0.0028808	3.30117	1	0.0498036	0.0473195
GOTERM_BP_DIRECT	GO:0006084~acetyl-CoA metabolic process	8	10	Q91V92, Q8JZK9, P19096, Q8BWT1, Q5SWU9, E9Q4Z2, P54869, Q9CZU6	0.0028808	3.30117	1	0.0498036	0.0473195
GOTERM_BP_DIRECT	GO:0002084~protein depalmitoylation	8	10	Q9WTL7, Q7M759, Q6PE15, Q8VCV1, Q3UFF7, O88531, P97823, Q99LR1	0.0028808	3.30117	1	0.0498036	0.0473195
GOTERM_BP_DIRECT	GO:0007270~neuron-neuron synaptic transmission	8	10	Q60575, Q8BJ42, O08586, Q60931, Q60932, P97445, Q9JKK7, P08414	0.0028808	3.30117	1	0.0498036	0.0473195
GOTERM_BP_DIRECT	GO:0016188~synaptic vesicle maturation	8	10	O08599, Q4KUS2, Q62108, Q9Z266, P63011, Q7M6Y3, Q8K0T7, Q9Z1N9	0.0028808	3.30117	1	0.0498036	0.0473195
GOTERM_BP_DIRECT	GO:0090084~negative regulation of inclusion body assembly	8	10	Q9JLC8, P17156, P17879, Q9JMC3, Q9QYJ3, Q9QYI5, Q61696, O54946	0.0028808	3.30117	1	0.0498036	0.0473195
GOTERM_BP_DIRECT	GO:0021860~pyramidal neuron development	8	10	Q60597, P70208, Q9CQ69, Q5DTL9, Q8CFE4, Q6PGN3, Q9D906, O88809	0.0028808	3.30117	1	0.0498036	0.0473195
GOTERM_BP_DIRECT	GO:0097105~presynaptic membrane assembly	8	10	O08586, B0F2B4, Q69ZK9, Q8BYM5, P0DI97, P59823, Q64487, Q99K10, Q9CS84	0.0028808	3.30117	1	0.0498036	0.0473195
GOTERM_BP_DIRECT	GO:0043001~Golgi to plasma membrane protein transport	16	31	P70280, Q9QXZ0, P46460, Q8R0H9, Q921E2, Q62261, O70480, Q9CRA5, Q8BMI3, P63024, Q922R1, P63044, G5E8K5, P61027, Q8C167, Q91W53	0.00294873	2.12979	1	0.0508702	0.0483329
GOTERM_BP_DIRECT	GO:0042274~ribosomal small subunit biogenesis	12	20	P63276, P14131, Q9CZX8, P62849, Q61937, P62082, P70279, P62858, O08811, P62852, P62754, P62843	0.00301147	2.47588	1	0.051517	0.0489475
GOTERM_BP_DIRECT	GO:0007405~neuroblast proliferation	12	20	B2RXS4, Q9QZS3, P16388, Q91WC9, O08919, Q5SSH7, Q05BC3, P06880, Q6WQJ1, P63005, Q91WC3, Q9CZA6	0.00301147	2.47588	1	0.051517	0.0489475
GOTERM_BP_DIRECT	GO:0061136~regulation of proteasomal protein catabolic process	12	20	Q8BWR2, P97372, Q9JMA1, Q9D415, O35593, Q9WUP7, P05132, P08226, P11352, P61290, P0CG49, P97371	0.00301147	2.47588	1	0.051517	0.0489475
GOTERM_BP_DIRECT	GO:0048193~Golgi vesicle transport	12	20	Q9JKK1, Q52KF3, O55013, Q5KU39, Q3UVL4, P61211, Q921E2, Q9D289, Q9CQA1, Q5XJY5, Q9D8L5, O08967	0.00301147	2.47588	1	0.051517	0.0489475
GOTERM_BP_DIRECT	GO:0070588~calcium ion transmembrane transport	37	97	Q9WTR1, Q8CC27, Q8R429, P97445, P11881, Q9Z1L5, P52875, O08532, Q3UMR5, A2AGL3, Q8R0S4, Q9JIP4, O55017, Q9JJV5, E9PZQ0, G5E829, P48302, Q921L3, Q8K596, E9Q401, Q8CGQ8, Q8BSY0, Q9CPV9, Q64518, P54285, A2ASZ8, Q80XR2, Q9Z329, P70414, Q8R3Z5, P43406, O55143, Q9R0K7, Q61290, O88602, Q01815, Q6Q477	0.0030913	1.57401	1	0.0527719	0.0501398
GOTERM_BP_DIRECT	GO:0034394~protein localization to cell surface	18	37	Q61037, Q64727, Q8R0H9, Q9CXY9, Q8BTM8, Q9D8B7, P35123, P35822, Q8BMI3, P62331, Q8C8R3, P62492, Q02248, Q69ZK9, Q9Z1T1, Q9ERE7, Q9WVH9, O35449	0.00317127	2.00747	1	0.0539116	0.0512226
GOTERM_BP_DIRECT	GO:0001578~microtubule bundle formation	18	37	Q8CH77, Q922J3, Q7TNM2, E9Q7G0, Q80TV8, Q9JMD0, P58742, Q61166, Q9QYY8, P14873, Q9CRB6, O88735, P61022, Q7TQD2, Q8CIP4, P27546, Q8C052, P20357	0.00317127	2.00747	1	0.0539116	0.0512226
GOTERM_BP_DIRECT	GO:0005977~glycogen metabolic process	19	40	Q63811, Q9ET01, Q9WV60, Q8CI94, Q60823, Q2NL51, Q9ERT9, Q9DCL8, Q7TSH2, P70699, P31750, Q00560, Q91WG5, Q91ZJ5, Q9WUB3, P18826, P62141, P63087, P62137	0.00321262	1.96007	1	0.0543879	0.0516752
GOTERM_BP_DIRECT	GO:0042177~negative regulation of protein catabolic process	19	40	Q3UHD9, Q99LX0, Q8BTM8, O70492, Q8VDQ8, Q07235, O70493, Q3UHD1, Q8K0C4, Q8BUN5, P39688, P35436, Q9JL04, Q9QUR7, P67778, Q01279, Q7TPH6, P63318, Q921M3	0.00321262	1.96007	1	0.0543879	0.0516752
GOTERM_BP_DIRECT	GO:0097320~plasma membrane tubulation	10	15	Q8BGT6, D3Z6Q9, Q61644, Q91ZR2, Q91VH2, Q91YD9, Q8BH64, Q99JB8, Q8VD37, Q9WVE8	0.00332102	2.75098	1	0.0555318	0.052762
GOTERM_BP_DIRECT	GO:0043248~proteasome assembly	10	15	Q9CZH3, O35226, Q6PDI5, Q9JK23, Q8BG32, Q8K2H2, Q91WG4, Q9JKV1, Q8BJY1, Q9WVJ2	0.00332102	2.75098	1	0.0555318	0.052762
GOTERM_BP_DIRECT	GO:0015813~L-glutamate transport	10	15	O35544, O35874, P56564, P51906, Q9DB41, Q8R5J9, Q9QXX4, Q9D6M3, Q8BH59, P43006	0.00332102	2.75098	1	0.0555318	0.052762
GOTERM_BP_DIRECT	GO:0030705~cytoskeleton-dependent intracellular transport	10	15	Q60575, F8VQB6, P33175, Q61768, Q14BB9, P33173, P28738, Q8BUK6, Q7TSJ2, Q5SNZ0	0.00332102	2.75098	1	0.0555318	0.052762
GOTERM_BP_DIRECT	GO:0051403~stress-activated MAPK cascade	10	15	P11859, P23927, Q63844, P63085, Q62073, Q6ZQ29, O35099, Q8CE90, Q91Y86, P70236	0.00332102	2.75098	1	0.0555318	0.052762
GOTERM_BP_DIRECT	GO:0030970~retrograde protein transport, ER to cytosol	10	15	Q9CQS8, Q01853, P70295, Q9DBY1, P60670, P70362, Q3TDN2, P08113, Q9Z2G6, Q99J56	0.00332102	2.75098	1	0.0555318	0.052762
GOTERM_BP_DIRECT	GO:0002026~regulation of the force of heart contraction	13	23	P70296, Q61165, P70699, Q8VDN2, P70414, P49817, O55143, Q6PIE5, P09542, P26339, Q9CQM9, P20444, Q99MK8	0.00350262	2.33235	1	0.0566458	0.0538204
GOTERM_BP_DIRECT	GO:0030865~cortical cytoskeleton organization	13	23	Q62159, Q7TPR4, Q8CC35, Q9WV92, Q8BYP3, Q05144, P84096, P63001, O55131, Q9QUI0, P60764, P62746, O88342	0.00350262	2.33235	1	0.0566458	0.0538204
GOTERM_BP_DIRECT	GO:0006814~sodium ion transport	46	128	Q6QIY3, Q5DTL9, Q62205, Q8BLV3, Q9Z239, Q67BT3, A2ASI5, Q6PIC6, Q8JZR6, Q3TXX4, Q8BLE7, Q9DCP2, Q9ER60, P36552, Q9JJV9, Q8CFE6, Q6PIE5, Q8BG16, P97370, Q8K596, Q8CGQ8, Q9JKZ2, Q9Z1W8, P55012, Q9WTU3, Q9WV27, P97952, Q9EPR4, A2APX8, Q56A07, P70377, Q61165, Q8VDN2, P70414, Q80UP8, O88704, O88705, P14231, O88703, P14094, O70507, B1AWN6, O88343, Q8K2Q0, Q8BTY2, Q91Y63	0.00351717	1.48295	1	0.0566458	0.0538204
GOTERM_BP_DIRECT	GO:0035900~response to isolation stress	7	8	Q61411, P16045, P09671, P24529, Q99KI0, Q8BH82, P32883	0.00355424	3.61066	1	0.0566458	0.0538204
GOTERM_BP_DIRECT	GO:0097061~dendritic spine organization	7	8	P84078, Q62108, Q9CPW0, Q62083, P47708, O89017, P35436	0.00355424	3.61066	1	0.0566458	0.0538204
GOTERM_BP_DIRECT	GO:0010766~negative regulation of sodium ion transport	7	8	P46935, P83741, P70441, Q07235, Q3UH66, Q8CFI0, Q80XP9	0.00355424	3.61066	1	0.0566458	0.0538204
GOTERM_BP_DIRECT	GO:0042136~neurotransmitter biosynthetic process	7	8	Q03059, P24529, P48320, Q91WC9, Q6WQJ1, Q9JLJ2, P48318	0.00355424	3.61066	1	0.0566458	0.0538204
GOTERM_BP_DIRECT	GO:0070934~CRD-mediated mRNA stabilization	7	8	P62960, Q60668, O70133, Q8VE62, Q91W50, Q8VEK3, Q7TMK9	0.00355424	3.61066	1	0.0566458	0.0538204
GOTERM_BP_DIRECT	GO:0007215~glutamate receptor signaling pathway	7	8	P57716, Q9Z1B3, P51906, B1AS29, P35922, Q03717, P21279	0.00355424	3.61066	1	0.0566458	0.0538204
GOTERM_BP_DIRECT	GO:0044208~'de novo' AMP biosynthetic process	7	8	Q9CWJ9, Q64737, P28650, P46664, Q5SUR0, P54822, Q9DCL9	0.00355424	3.61066	1	0.0566458	0.0538204
GOTERM_BP_DIRECT	GO:0034058~endosomal vesicle fusion	7	8	Q8VEJ9, Q5KU39, Q8R5L3, Q3UR70, Q0P5W1, Q810B6, Q91W86	0.00355424	3.61066	1	0.0566458	0.0538204
GOTERM_BP_DIRECT	GO:0097151~positive regulation of inhibitory postsynaptic potential	7	8	E9PZ19, Q69ZK9, Q8BYM5, Q99NE5, Q9EQZ7, P61922, Q9Z1N9	0.00355424	3.61066	1	0.0566458	0.0538204
GOTERM_BP_DIRECT	GO:0034498~early endosome to Golgi transport	7	8	Q9CWK8, Q80Y56, Q8K1E0, P35279, Q9WV80, Q9QXY6, Q3TLI0	0.00355424	3.61066	1	0.0566458	0.0538204
GOTERM_BP_DIRECT	GO:0032289~central nervous system myelin formation	7	8	P41234, A2AGT5, Q9D2P8, P20917, O08811, Q3UHK6, P12960	0.00355424	3.61066	1	0.0566458	0.0538204
GOTERM_BP_DIRECT	GO:1900152~negative regulation of nuclear-transcribed mRNA catabolic process, deadenylation-dependent decay	7	8	P62960, Q60668, O70133, Q8VE62, Q91W50, Q8VEK3, Q7TMK9	0.00355424	3.61066	1	0.0566458	0.0538204
GOTERM_BP_DIRECT	GO:2000651~positive regulation of sodium ion transmembrane transporter activity	7	8	Q9QUH0, Q8BMA3, G5E8K5, P83741, Q3UH66, Q80XP9, P11531	0.00355424	3.61066	1	0.0566458	0.0538204
GOTERM_BP_DIRECT	GO:0090063~positive regulation of microtubule nucleation	7	8	A2AGT5, P17879, Q9Z2D6, O88643, O08788, Q68FF6, Q61696	0.00355424	3.61066	1	0.0566458	0.0538204
GOTERM_BP_DIRECT	GO:0030913~paranodal junction assembly	7	8	Q810U3, O54991, Q8C8R3, Q9WV92, P40240, P98192, Q64676	0.00355424	3.61066	1	0.0566458	0.0538204
GOTERM_BP_DIRECT	GO:1905232~cellular response to L-glutamate	7	8	P58281, Q80ZD8, Q8BKX1, Q60739, P39688, Q9WVS6, Q9QYE3	0.00355424	3.61066	1	0.0566458	0.0538204
GOTERM_BP_DIRECT	GO:1903608~protein localization to cytoplasmic stress granule	7	8	P62960, Q91VR5, O70133, P16381, P52912, P32067, Q62167	0.00355424	3.61066	1	0.0566458	0.0538204
GOTERM_BP_DIRECT	GO:2000643~positive regulation of early endosome to late endosome transport	7	8	P35282, Q6PB44, P26041, P26040, P26043, Q9Z2D1, Q91W86	0.00355424	3.61066	1	0.0566458	0.0538204
GOTERM_BP_DIRECT	GO:0097294~'de novo' XMP biosynthetic process	7	8	Q9CWJ9, Q64737, P50096, P24547, Q5SUR0, P54822, Q9DCL9	0.00355424	3.61066	1	0.0566458	0.0538204
GOTERM_BP_DIRECT	GO:0006048~UDP-N-acetylglucosamine biosynthetic process	7	8	O88958, Q91YN5, Q9CRC9, Q9CYR6, Q9Z2Z9, P47856, Q3TW96	0.00355424	3.61066	1	0.0566458	0.0538204
GOTERM_BP_DIRECT	GO:0044209~AMP salvage	7	8	P23492, P00493, P28650, P08030, P55264, P46664, P54822	0.00355424	3.61066	1	0.0566458	0.0538204
GOTERM_BP_DIRECT	GO:0009725~response to hormone	26	62	Q9D0K2, O70433, Q9CR68, Q64669, Q64442, P31750, Q9Z0J4, Q61474, P37040, Q9CPW0, Q8VCH6, Q3THS6, Q9QVP9, P84244, P41539, P25785, Q8CGK3, P97493, P04247, P97494, P06801, P03899, P56528, P25911, Q8QZT1	0.00363633	1.73045	1	0.0578411	0.0549561
GOTERM_BP_DIRECT	GO:0065003~macromolecular complex assembly	43	118	P29699, Q61315, Q62108, Q91VH2, O70133, Q99L47, P70444, Q811I0, P35438, P48193, P84091, D3YZU1, P63024, Q99104, O09044, P63044, B2RUJ5, Q8K1X4, Q8BGH2, P02468, P17809, Q8CGK3, Q60610, Q63844, Q8K1M6, Q9CR16, Q7TMS5, Q9QYB8, Q01063, Q8JZQ2, Q3ULF4, Q9QY81, Q9WV69, P11531, Q76MZ3, Q80Y17, O54692, Q9R0A0, Q8R010, Q91X83, Q6PFD5, Q99NE5, Q91W43	0.00364365	1.50371	1	0.0578447	0.0549596
GOTERM_BP_DIRECT	GO:0009410~response to xenobiotic stimulus	52	149	P10518, Q99J83, Q64669, P97467, P63094, P13595, Q9CPW0, P51906, Q3THS6, Q9DC50, Q8BZA9, O35604, Q64436, Q91VS7, Q9WTU6, P56564, Q8VDN2, P56528, Q9QUI0, O09172, Q8R016, Q8BMS1, P06795, P23492, Q91V14, Q6R0H7, Q6PIC6, Q8BMA6, O55042, P35436, P47739, P63101, P63147, P09671, Q8K1X4, P61922, P97494, P08228, Q9QYB5, Q61425, P97412, P51855, Q64331, P11352, Q9D2R0, P63080, P68404, Q8BY87, Q80Z38, P24549,…	0.00373386	1.44011	1	0.0591618	0.0562109
GOTERM_BP_DIRECT	GO:0006479~protein methylation	14	26	P27048, Q922H1, Q6PAK3, Q8VHL1, Q9JIF0, P62320, Q9WVG6, Q8R050, Q8CIG8, P23506, Q3TJZ6, Q8BWY3, Q9Z1X4, Q80VD1	0.00387646	2.22194	1	0.0613021	0.0582445
GOTERM_BP_DIRECT	GO:0010632~regulation of epithelial cell migration	6	6	Q9QXZ0, P59808, P50429, P34152, P05480, Q9WUM4	0.00399261	4.12647	1	0.0613554	0.0582951
GOTERM_BP_DIRECT	GO:1902951~negative regulation of dendritic spine maintenance	6	6	P04925, P18760, P08226, P39688, P12023, Q01097	0.00399261	4.12647	1	0.0613554	0.0582951
GOTERM_BP_DIRECT	GO:0045163~clustering of voltage-gated potassium channels	6	6	Q9JJ69, Q9CPW0, D3YVF0, Q91XM9, Q61330, Q03717	0.00399261	4.12647	1	0.0613554	0.0582951
GOTERM_BP_DIRECT	GO:0099525~presynaptic dense core vesicle exocytosis	6	6	Q9R0N8, O08599, Q4KUS2, Q80TJ1, Q8K0T7, Q9Z1N9	0.00399261	4.12647	1	0.0613554	0.0582951
GOTERM_BP_DIRECT	GO:0006563~L-serine metabolic process	6	6	Q91WT9, Q9QZX7, Q61753, P50431, Q9CZN7, Q99LS3	0.00399261	4.12647	1	0.0613554	0.0582951
GOTERM_BP_DIRECT	GO:0031914~negative regulation of synaptic plasticity	6	6	P06537, P49615, Q921Q7, Q8K0T7, Q9Z1N9, P97492	0.00399261	4.12647	1	0.0613554	0.0582951
GOTERM_BP_DIRECT	GO:0071569~protein ufmylation	6	6	Q80WW9, Q99LM2, P61961, Q9CR09, Q8VE47, Q8CCJ3	0.00399261	4.12647	1	0.0613554	0.0582951
GOTERM_BP_DIRECT	GO:1902416~positive regulation of mRNA binding	6	6	O70194, Q8BN59, Q8R1B4, P60229, P35922, Q8R081	0.00399261	4.12647	1	0.0613554	0.0582951
GOTERM_BP_DIRECT	GO:1902083~negative regulation of peptidyl-cysteine S-nitrosylation	6	6	Q4KMM3, Q6DFV7, Q3UUG6, P11531, Q61234, Q6Q477	0.00399261	4.12647	1	0.0613554	0.0582951
GOTERM_BP_DIRECT	GO:0006086~acetyl-CoA biosynthetic process from pyruvate	6	6	Q8BKZ9, O08749, P35487, P35486, Q9D051, Q8BMF4	0.00399261	4.12647	1	0.0613554	0.0582951
GOTERM_BP_DIRECT	GO:0043328~protein targeting to vacuole involved in ubiquitin-dependent protein catabolic process via the multivesicular body sorting pathway	6	6	Q9D1C8, Q6PB44, Q91XD6, Q9CQ80, P70297, Q9CZ28	0.00399261	4.12647	1	0.0613554	0.0582951
GOTERM_BP_DIRECT	GO:0006167~AMP biosynthetic process	6	6	P28650, P46664, P56380, Q9CS42, P54822, Q9D7G0	0.00399261	4.12647	1	0.0613554	0.0582951
GOTERM_BP_DIRECT	GO:0006166~purine ribonucleoside salvage	6	6	P23492, P00493, Q7TSV4, P08030, P55264, Q9CQ65	0.00399261	4.12647	1	0.0613554	0.0582951
GOTERM_BP_DIRECT	GO:0047497~mitochondrion transport along microtubule	6	6	Q60575, Q8JZN7, Q8BG51, P10637, P0CG49, P14873	0.00399261	4.12647	1	0.0613554	0.0582951
GOTERM_BP_DIRECT	GO:0006903~vesicle targeting	6	6	P61022, Q8BRT1, Q61161, Q80TV8, Q9CQW1, Q8K3E5	0.00399261	4.12647	1	0.0613554	0.0582951
GOTERM_BP_DIRECT	GO:0042744~hydrogen peroxide catabolic process	15	29	P02089, P02088, O08709, O08807, P24270, P99029, Q9JMH6, P11352, P35700, P20108, Q61171, P01942, P46412, P02104, P06467	0.00414443	2.13438	1	0.0634494	0.0602847
GOTERM_BP_DIRECT	GO:0014059~regulation of dopamine secretion	15	29	P46096, Q920M7, P46097, O35681, Q9Z0F7, Q9R0N3, Q9R0N5, O55042, Q9R0N7, P68404, Q9R0N8, Q14BI2, P63141, P63011, Q920N7	0.00414443	2.13438	1	0.0634494	0.0602847
GOTERM_BP_DIRECT	GO:0007193~adenylate cyclase-inhibiting G-protein coupled receptor signaling pathway	22	50	P84309, Q9CPV9, Q61207, Q9Z0P4, O70443, Q9WV18, Q68ED2, Q80T41, Q9WTQ5, P12023, Q01341, Q9QY42, Q99JG2, P20612, P61793, O08530, Q3TIR3, D3YVF0, Q9DC51, P47743, Q922S4, P08752	0.00420246	1.81564	1	0.0639001	0.060713
GOTERM_BP_DIRECT	GO:0032147~activation of protein kinase activity	22	50	Q5F2E8, Q9Z103, P97820, P04925, P15208, Q06138, Q61036, Q8C015, Q9WTK7, Q01338, Q9JM52, Q811D0, Q6ZQ29, O88643, Q8C078, Q8VBY2, P83510, O35926, Q8BYC6, P28867, Q8CIN4, Q5SNZ0	0.00420246	1.81564	1	0.0639001	0.060713
GOTERM_BP_DIRECT	GO:0043525~positive regulation of neuron apoptotic process	32	82	Q08460, P06537, Q64669, Q2NL51, P56818, A2ASQ1, Q61772, Q61036, O54781, Q9QUR7, P39087, A2A8L5, Q9JI75, P49615, P28798, Q9WV60, P04925, P70677, P61082, Q04690, Q8CE90, P12023, Q9QUI0, Q9Z0X1, Q9CQ92, P47809, Q07813, Q02248, Q60739, Q91Y86, P60766, Q6ZWR4	0.00420519	1.61033	1	0.0639001	0.060713
GOTERM_BP_DIRECT	GO:0000165~MAPK cascade	32	82	Q5F2E8, Q63932, Q8BHN0, Q8CCS6, P97820, O35099, Q62048, P63085, Q4ACU6, Q9JM52, P34152, Q9QVP9, Q62073, Q6ZQ29, P83510, P31938, Q8BYC6, P62259, Q63844, P70296, P04627, Q99N57, P70377, Q04690, P70236, Q8CE90, Q8BUN5, Q03517, P47809, P04370, Q8CFN5, P28028	0.00420519	1.61033	1	0.0639001	0.060713
GOTERM_BP_DIRECT	GO:0007097~nuclear migration	11	18	Q3UU96, O35685, Q61879, P34152, P70441, Q9JHU4, P63005, O08788, Q6ZWR6, Q8C5W0, P60766	0.00423585	2.52173	1	0.0640084	0.0608159
GOTERM_BP_DIRECT	GO:1903204~negative regulation of oxidative stress-induced neuron death	11	18	Q4KMM3, P56213, Q99LX0, Q02248, Q9D906, Q6DFV7, Q3U7U3, Q9EP53, Q9WVS6, Q3UUG6, Q8K0P3	0.00423585	2.52173	1	0.0640084	0.0608159
GOTERM_BP_DIRECT	GO:0048024~regulation of mRNA splicing, via spliceosome	11	18	Q8VH51, Q9R0U0, Q9QX47, P61979, Q52KI8, Q9QYS9, P84104, Q60749, P52912, Q64213, Q9R226	0.00423585	2.52173	1	0.0640084	0.0608159
GOTERM_BP_DIRECT	GO:0035774~positive regulation of insulin secretion involved in cellular response to glucose stimulus	21	47	Q9D0K2, Q8BWG8, Q91ZX7, Q61337, Q80X80, P48453, Q61768, Q9DAK9, Q3B7Z2, Q6QWF9, Q80TT2, Q9WVS6, Q9D023, P63001, P62761, P63168, P97819, Q9D906, P97490, Q6P069, Q8BHS8	0.00431038	1.84374	1	0.0650142	0.0617714
GOTERM_BP_DIRECT	GO:0007080~mitotic metaphase plate congression	19	41	Q99LU0, Q8BGZ4, P70168, Q63850, Q8BJF9, Q8R1T1, Q8VEJ9, Q8R2U0, O54692, O35685, P62492, Q9D8B3, Q9JLV5, P0C0A3, Q3UMY5, Q9D7S9, P46467, Q9DB34, Q99KJ8	0.00444694	1.91226	1	0.066827	0.0634938
GOTERM_BP_DIRECT	GO:0034614~cellular response to reactive oxygen species	19	41	P62908, Q9WTU6, Q63844, Q99LX0, P99029, P31750, P35822, P70414, P20108, Q01279, Q8VHH5, P63085, P58771, P05480, Q9D906, Q9JK42, Q9JJY3, P60603, Q91Y86	0.00444694	1.91226	1	0.066827	0.0634938
GOTERM_BP_DIRECT	GO:0090161~Golgi ribbon formation	9	13	Q9CRA5, Q9JKK1, Q9JMH9, Q8CIG8, Q8CHG3, O70480, O89116, Q8BVI5, Q921M4	0.00457697	2.85678	1	0.0681534	0.0647541
GOTERM_BP_DIRECT	GO:0006928~movement of cell or subcellular component	9	13	Q8BH43, Q91WM1, Q8VDD5, Q9QXZ0, Q91ZM2, P34152, P97797, P18760, Q9R0P5	0.00457697	2.85678	1	0.0681534	0.0647541
GOTERM_BP_DIRECT	GO:1903358~regulation of Golgi organization	9	13	O35963, P39054, Q80Y56, Q80VC9, Q8K1E0, Q8C1B1, Q8VE70, Q9QXY6, Q8VDS8	0.00457697	2.85678	1	0.0681534	0.0647541
GOTERM_BP_DIRECT	GO:0050803~regulation of synapse structure or activity	9	13	F6SEU4, Q8BZ98, P39054, P39053, Q62083, A2A8L5, Q3TXX4, P12023, Q8BLE7	0.00457697	2.85678	1	0.0681534	0.0647541
GOTERM_BP_DIRECT	GO:0048312~intracellular distribution of mitochondria	9	13	P58281, Q811U4, Q8K1M6, P10637, Q8CGY8, Q9D7A8, Q5SW19, Q80U63, Q9D6K5	0.00457697	2.85678	1	0.0681534	0.0647541
GOTERM_BP_DIRECT	GO:1904263~positive regulation of TORC1 signaling	12	21	Q7TT45, Q8R2U0, Q9D1M0, Q3TWL2, Q8BMJ2, Q6NTA4, Q9D1L9, Q6P4S6, Q99JN2, Q8VE19, Q80U30, Q80X95	0.00495056	2.35798	1	0.0731822	0.069532
GOTERM_BP_DIRECT	GO:0010824~regulation of centrosome duplication	12	21	Q99LU0, Q8K224, Q9D1P4, Q9WU78, Q9D8B3, Q61937, Q9D7S9, P46467, Q6P5F9, Q9DB34, Q9CQ10, Q8BJF9	0.00495056	2.35798	1	0.0731822	0.069532
GOTERM_BP_DIRECT	GO:0035584~calcium-mediated signaling using intracellular calcium source	12	21	P29533, Q61335, Q9WTS5, Q9CQ92, P04925, P15209, Q9QWW1, Q64455, Q9WV69, Q80TR1, Q3UVX5, E9Q401	0.00495056	2.35798	1	0.0731822	0.069532
GOTERM_BP_DIRECT	GO:0006783~heme biosynthetic process	12	21	P10518, O35943, O55022, Q9JI39, P36552, P51175, Q8CAK1, P51163, O70492, O35143, P70697, P22315	0.00495056	2.35798	1	0.0731822	0.069532
GOTERM_BP_DIRECT	GO:0032024~positive regulation of insulin secretion	23	54	Q9EQQ9, Q921F2, P26443, O70589, Q61337, P23242, P70265, P70169, Q9CR00, P56528, P15105, Q9D2R0, P17225, Q3UMR5, P16054, Q9QUH0, Q9QUJ7, Q80WG5, Q69ZK9, Q8R104, P47857, Q8BH04, P61922	0.00532948	1.75757	1	0.0786412	0.0747188
GOTERM_BP_DIRECT	GO:0001836~release of cytochrome c from mitochondria	13	24	Q9D7X8, O70456, Q9WTU6, Q61337, Q8K1M6, Q64373, P70444, Q6PCP5, Q9D880, Q9CQ92, Q07813, P09671, P09240	0.00547587	2.23517	1	0.0805101	0.0764945
GOTERM_BP_DIRECT	GO:1900006~positive regulation of dendrite development	13	24	Q61730, Q61644, Q922J3, Q61701, Q3UHC7, Q9JKF1, Q7TSK2, Q80X71, Q68ED7, P63089, P58281, Q7TMB8, B9EKR1	0.00547587	2.23517	1	0.0805101	0.0764945
GOTERM_BP_DIRECT	GO:0046580~negative regulation of Ras protein signal transduction	14	27	Q9CQ26, P54763, Q3UHC7, Q9Z268, Q80UP3, Q60790, Q63850, Q80U63, Q04690, Q9JM13, F6SEU4, Q8BKH7, P62715, P25785	0.00583633	2.13965	1	0.0855017	0.0812371
GOTERM_BP_DIRECT	GO:0061025~membrane fusion	14	27	Q07076, Q9CZ44, Q8K1M6, P59016, Q9Z1Z0, P58281, Q8BZ98, P39054, O09044, P39053, P61022, P63044, Q7TMY8, Q3U0D9	0.00583633	2.13965	1	0.0855017	0.0812371
GOTERM_BP_DIRECT	GO:2001237~negative regulation of extrinsic apoptotic signaling pathway	20	45	P97494, Q60598, Q99LX0, P97333, Q8BSK8, P19157, P61290, O88738, P43406, Q03517, Q8C015, Q9D1X0, P42859, Q61171, P05480, Q9ESK9, O09172, P48678, Q61739, P46425	0.00590385	1.83398	1	0.0863358	0.0820296
GOTERM_BP_DIRECT	GO:0045116~protein neddylation	10	16	Q8BZJ7, Q8C878, Q9CY34, P29595, Q8VBW6, Q9WTZ1, P62878, Q9CXV9, P61082, Q9QZ73	0.0059684	2.57904	1	0.0865047	0.08219
GOTERM_BP_DIRECT	GO:0070885~negative regulation of calcineurin-NFAT signaling cascade	10	16	O70433, Q9WV60, P61022, P04925, Q9QWW1, Q99JP6, Q9JHG6, Q9JLN9, O88990, Q6Q477	0.0059684	2.57904	1	0.0865047	0.08219
GOTERM_BP_DIRECT	GO:0007034~vacuolar transport	10	16	Q8R1T1, Q99LU0, Q8BGQ1, Q9D8B3, P0C0A3, Q9D7S9, P51863, Q9DB34, Q9CQ10, Q8BJF9	0.0059684	2.57904	1	0.0865047	0.08219
GOTERM_BP_DIRECT	GO:0043171~peptide catabolic process	10	16	Q8C129, Q9EQH2, P24527, Q9JHR7, Q8K093, P09470, P97449, Q11011, Q00493, O89023	0.0059684	2.57904	1	0.0865047	0.08219
GOTERM_BP_DIRECT	GO:0035235~ionotropic glutamate receptor signaling pathway	10	16	P23819, Q60934, Q6PIC6, Q9QVP9, Q7TN98, P11798, P35438, P12023, P35436, Q01097	0.0059684	2.57904	1	0.0865047	0.08219
GOTERM_BP_DIRECT	GO:0045807~positive regulation of endocytosis	16	33	Q91ZX7, O08917, O08539, Q9DBG3, O88809, O55042, P49817, A2AGT5, Q7TQF7, P84078, P39054, P09055, P63328, B9EHT4, P08226, Q9QYC0	0.00617088	2.00071	1	0.0883188	0.0839137
GOTERM_BP_DIRECT	GO:0098884~postsynaptic neurotransmitter receptor internalization	8	11	P42567, Q8CHC4, Q8BZ98, P39054, P39053, Q9DBG3, Q64331, P84091	0.00626674	3.00107	1	0.0883188	0.0839137
GOTERM_BP_DIRECT	GO:0015671~oxygen transport	8	11	P02089, P04247, P02088, P01942, P02104, P06467, Q9CX80, Q9ER97	0.00626674	3.00107	1	0.0883188	0.0839137
GOTERM_BP_DIRECT	GO:0030033~microvillus assembly	8	11	Q8CHG7, Q99JT2, O88329, P26040, P26043, P83510, P70441, Q80ZJ1	0.00626674	3.00107	1	0.0883188	0.0839137
GOTERM_BP_DIRECT	GO:0019896~axonal transport of mitochondrion	8	11	Q9CQZ1, Q7TSJ2, Q9Z2V5, P08551, Q8BHS6, Q9QYY8, Q8BHS8, Q9R0P9	0.00626674	3.00107	1	0.0883188	0.0839137
GOTERM_BP_DIRECT	GO:0060020~Bergmann glial cell differentiation	8	11	P03995, Q4JIM5, Q63844, P63085, P31938, P35235, P20152, Q99JY8	0.00626674	3.00107	1	0.0883188	0.0839137
GOTERM_BP_DIRECT	GO:0001504~neurotransmitter uptake	8	11	O35544, Q761V0, Q61327, P28571, Q6PIE5, P31650, Q8R191, Q8BLE7	0.00626674	3.00107	1	0.0883188	0.0839137
GOTERM_BP_DIRECT	GO:0007158~neuron cell-cell adhesion	8	11	Q61137, Q8BYI9, Q80Z10, B0F2B4, Q69ZK9, Q8BYM5, P0DI97, Q99K10, Q9CS84	0.00626674	3.00107	1	0.0883188	0.0839137
GOTERM_BP_DIRECT	GO:1901798~positive regulation of signal transduction by p53 class mediator	8	11	Q9CXW4, A2A8L1, Q9D823, Q99LM2, P60867, P62830, P62843	0.00626674	3.00107	1	0.0883188	0.0839137
GOTERM_BP_DIRECT	GO:1900454~positive regulation of long term synaptic depression	8	11	Q9R171, Q8CJ67, P10637, Q5DU25, P35922, Q03717, P97490, P12023	0.00626674	3.00107	1	0.0883188	0.0839137
GOTERM_BP_DIRECT	GO:0019227~neuronal action potential propagation	8	11	Q810U4, O54991, Q6VNS1, Q8R0S4, P15209, P97952, A2APX8, Q9Z2I2	0.00626674	3.00107	1	0.0883188	0.0839137
GOTERM_BP_DIRECT	GO:0007035~vacuolar acidification	8	11	Q8BPN8, Q6PNC0, P63082, Q9Z1G4, Q920R6, P51863, P15920, Q9QYB1	0.00626674	3.00107	1	0.0883188	0.0839137
GOTERM_BP_DIRECT	GO:2000601~positive regulation of Arp2/3 complex-mediated actin nucleation	8	11	Q91VR8, P62484, Q8BH43, Q8VHI6, Q7TMB8, P28660, Q91YD9, Q8R5H6	0.00626674	3.00107	1	0.0883188	0.0839137
GOTERM_BP_DIRECT	GO:0070863~positive regulation of protein exit from endoplasmic reticulum	8	11	E9QAT4, Q8BH24, Q8BHG3, O88307, Q9CQC9, P35762, P36536, Q8VEK0	0.00626674	3.00107	1	0.0883188	0.0839137
GOTERM_BP_DIRECT	GO:0006171~cAMP biosynthetic process	8	11	P84309, Q80TL1, Q91WF3, O88444, P51830, Q01341, P97490, Q8VHH7	0.00626674	3.00107	1	0.0883188	0.0839137
GOTERM_BP_DIRECT	GO:0090160~Golgi to lysosome transport	8	11	Q99KY4, P11438, Q80Y56, P22892, Q6PHU5, Q9QXY6, Q9D8L5, Q810B6	0.00626674	3.00107	1	0.0883188	0.0839137
GOTERM_BP_DIRECT	GO:0034605~cellular response to heat	23	55	Q9DCB4, P07901, O70133, P12815, P70288, P11499, Q60790, F6ZDS4, Q04690, Q61696, Q01853, Q8VHK9, O55143, P17879, Q9WUD1, Q60649, P41209, Q6ZWX6, P25911, P05132, P63038, Q9JIY5, P62259	0.00688388	1.72561	1	0.0966824	0.0918601
GOTERM_BP_DIRECT	GO:0030163~protein catabolic process	23	55	P54775, Q9EQH2, P46471, Q9DBY1, Q9JKB1, Q9R1P1, O70481, P62192, Q9ET22, P31750, Q6WKZ8, Q8C129, Q9D4H8, Q9JHR7, P62196, P58321, Q9D906, P62878, O35409, O88685, Q80ZI6, P62334, Q8CGK3	0.00688388	1.72561	1	0.0966824	0.0918601
GOTERM_BP_DIRECT	GO:0051693~actin filament capping	11	19	P13020, P08032, P58771, P26043, P15508, P47753, Q62261, P47754, P47757, P16546, Q9WV69	0.00701743	2.38901	1	0.0978841	0.0930019
GOTERM_BP_DIRECT	GO:0010763~positive regulation of fibroblast migration	11	19	Q61037, P16054, Q8CI61, P09055, P34152, O88643, P31750, Q9WV69, Q61036, Q99JY9, P70414	0.00701743	2.38901	1	0.0978841	0.0930019
GOTERM_BP_DIRECT	GO:0030150~protein import into mitochondrial matrix	11	19	Q9QYA2, Q9Z0V8, Q99LP6, Q9WTQ8, Q9CQV1, Q9Z0V7, Q9CZR3, Q9CQV7, P60603, O35857, Q9D880	0.00701743	2.38901	1	0.0978841	0.0930019
GOTERM_BP_DIRECT	GO:0047496~vesicle transport along microtubule	11	19	P70280, O35668, Q61768, P42859, Q9ERR1, P31938, Q9Z1S3, O88485, P63005, Q9CZA6, P62821	0.00701743	2.38901	1	0.0978841	0.0930019
GOTERM_BP_DIRECT	GO:0007188~adenylate cyclase-modulating G-protein coupled receptor signaling pathway	22	52	P30677, Q9CPV9, Q6R0H7, Q3V3I2, O70443, Q91WF3, P63094, P18872, Q9EQZ6, Q9EQZ7, P68181, P70205, P20612, Q80TL1, Q9DC51, Q8CGK7, P47746, P27601, B2RSH2, P08752, P21279, P21278, P27600	0.00720414	1.74581	1	0.100317	0.0953134
GOTERM_BP_DIRECT	GO:0030336~negative regulation of cell migration	47	136	Q99M80, P10833, Q5SSL4, P34884, P70441, Q6PAJ1, Q62165, Q62188, P63089, Q80TM9, Q8BU31, O35188, P34152, P61226, P01831, O89026, Q99KH8, Q812A2, Q9QYB1, Q99JT2, Q91Z67, Q9Z2K1, Q9WVQ1, Q91ZS8, Q8BI84, Q08093, Q91Z69, Q61282, Q99PT1, Q64455, Q8C8N2, P35822, Q9D7X3, Q04690, Q8R0W0, Q8R2Y0, Q9QZQ1, Q80TN7, O08586, Q03137, P58771, Q3UH68, P62746, B9EJ86, Q80ZJ1, Q9D0A3, Q9QYM9	0.00724197	1.42606	1	0.100672	0.0956507
GOTERM_BP_DIRECT	GO:0070373~negative regulation of ERK1 and ERK2 cascade	32	85	Q8BWG8, Q6P6N5, P26040, Q3UHC7, Q8BMA3, Q6QWF9, P70441, P19157, Q9QUR7, P49817, P69566, P51807, Q8R104, Q7TPS0, P46425, P97492, P54763, P97797, Q62132, Q9D7X3, P11531, P35821, O08586, P67778, Q03137, P41241, Q811D0, Q9QYG0, P23116, P25911, Q3UH66, Q9D6K5	0.00770608	1.55349	1	0.106942	0.101608
GOTERM_BP_DIRECT	GO:0006970~response to osmotic stress	12	22	Q01279, Q9Z2S7, Q08460, O88735, Q9EQN3, Q9QVP9, Q80WG5, E9Q5C9, Q64442, Q80WQ2, Q8CE90, Q91Y86	0.00775664	2.2508	1	0.10746	0.102101
GOTERM_BP_DIRECT	GO:0007616~long-term memory	20	46	P26443, P60879, P45481, P12658, Q7TN99, P15209, Q6QWF9, Q8BSK8, Q9JLN9, Q3TXX4, P35438, D3YZU1, P23818, Q9Z2D6, P41539, O88444, P08226, P08414, P97490, P97492	0.00781121	1.79412	1	0.108033	0.102645
GOTERM_BP_DIRECT	GO:0090307~mitotic spindle assembly	19	43	P28740, Q9CW03, Q68FD5, Q8BTM8, Q80TV8, Q9JMD0, P58742, P70168, Q61771, Q9CU62, Q3TRR0, Q91VA6, Q9QUI0, P62492, Q3TCJ1, O08672, Q8C033, Q8BRT1, Q921M4	0.00808157	1.82332	1	0.111395	0.105838
GOTERM_BP_DIRECT	GO:0030534~adult behavior	19	43	Q9Z2Q6, P57716, Q60934, Q6P9K9, Q8BYM5, Q68ED2, P0DI97, D3YZU1, Q9CXZ1, Q9CS84, Q810C1, O08586, Q80Z38, P22723, Q9CPW0, Q4ACU6, P51906, Q8C985, E9Q7X7, Q810B7, P43006	0.00808157	1.82332	1	0.111395	0.105838
GOTERM_BP_DIRECT	GO:0032355~response to estradiol	41	116	Q62148, Q9WV32, Q61337, Q64669, P97467, P70444, P35454, P19157, P14873, P70205, P63089, P23927, Q9Z2D8, O08599, Q99JP7, P16460, P06880, P28798, P42227, P11859, O70325, P23242, P06745, P21460, P24270, P31648, P10107, P70677, P56528, O08586, P14211, O08600, P42232, P58252, P24529, Q02248, P17918, Q9ERG2, P48758, P20444, P22005	0.0082132	1.45849	1	0.112999	0.107363
GOTERM_BP_DIRECT	GO:0010613~positive regulation of cardiac muscle hypertrophy	13	25	P11859, Q6PHZ2, P55264, P11103, Q61165, P70336, P70335, P34152, P63328, Q8CFN5, P62774, P20444, Q91YR1	0.00823731	2.14576	1	0.112999	0.107363
GOTERM_BP_DIRECT	GO:0032091~negative regulation of protein binding	31	82	P55302, Q91YN9, Q9DCL8, Q99J47, Q6PCN3, P68040, P31750, Q80X82, Q3THK3, Q9QUR7, P49817, P09470, Q9WUD1, Q9Z2D6, P60710, P61979, Q99LX0, Q9WV60, Q91YS8, Q9Z103, P30275, Q9JMK2, P70335, Q9WVG6, Q9R0A0, Q07813, O88307, Q9JIW9, Q921M4, Q9QYI5, Q91Y86	0.00824079	1.56001	1	0.112999	0.107363
GOTERM_BP_DIRECT	GO:0006869~lipid transport	53	158	Q9JMD3, Q9EPQ7, Q8VE85, S4R1M9, Q3TZZ7, Q3U7R1, Q91XL9, P70704, Q8BX94, O35604, P98200, Q148V7, Q60714, Q3B7Z2, Q8VDJ3, P53811, F6W8I0, P53810, Q5QNQ6, A2A8Z1, P32020, Q9DBS9, Q9Z2Z6, Q6ZPJ0, P06795, Q9Z0J0, Q8K4R4, Q99KU0, Q80X80, Q8VEK0, Q9ER64, P41234, Q80TI0, Q9JIZ9, Q8K4Z3, P55096, P08226, Q3UVL4, Q8CI95, Q8K449, Q7TMS5, Q8BXR9, Q91VE0, Q68FE2, Q9D8Z2, Q05816, Q8BHG3, B9EJ80, Q9JL62, Q8BS40,…	0.00825925	1.38419	1	0.112999	0.107363
GOTERM_BP_DIRECT	GO:0008277~regulation of G-protein coupled receptor protein signaling pathway	18	40	Q8BWG8, O54829, Q50H33, Q01063, Q9QWW1, Q6WVG3, Q6P5E8, Q68FF6, Q9Z1B3, P09055, Q3TIR3, P51807, Q80TL4, Q5DTY9, Q6IR34, Q9CQE5, P97492, Q8CGQ8	0.0083149	1.85691	1	0.112999	0.107363
GOTERM_BP_DIRECT	GO:0007049~cell cycle	184	646	Q5RJI5, Q9CW03, P49025, Q9CXS4, Q63739, Q3UHC7, O35495, Q9Z0H3, Q61550, Q6PER3, O08788, F6ZDS4, Q9CQU5, Q80U87, Q8C878, Q8JZM7, P63321, O55131, Q9Z0Y1, O88738, Q8VEH3, Q9JLV5, Q9DC51, Q9DA97, Q60749, Q3U0D9, Q499E0, Q8BTZ4, P60853, Q9ESJ1, Q8BK63, Q60875, Q9Z1S5, Q8CI75, Q80TV8, Q9WVM3, Q61166, Q9D8X2, Q6P8I4, P18654, Q3TRR0, Q9DB27, Q4VA53, O54692, Q9R1K9, Q3TIX9, Q9JIW9, Q8CJ19, Q9JHU4, Q3UI43,…	0.00838222	1.17534	1	0.112999	0.107363
GOTERM_BP_DIRECT	GO:0031629~synaptic vesicle fusion to presynaptic active zone membrane	9	14	Q8R570, P60879, O08599, Q9Z266, E9PUL5, O09044, P61264, O35526, Q9ERB0	0.00842477	2.65273	1	0.112999	0.107363
GOTERM_BP_DIRECT	GO:0071803~positive regulation of podosome assembly	9	14	Q9WTU6, Q9QUI0, P26041, Q9CVB6, P05480, Q9QWY8, Q91Y86, Q61233, Q61553	0.00842477	2.65273	1	0.112999	0.107363
GOTERM_BP_DIRECT	GO:0045806~negative regulation of endocytosis	9	14	Q61644, Q9JKD3, Q9Z2D1, Q99JB8, Q80U23, Q9R0N3, Q80ZI6, P29319, Q9WVE8	0.00842477	2.65273	1	0.112999	0.107363
GOTERM_BP_DIRECT	GO:0031468~nuclear envelope reassembly	9	14	Q8R1T1, Q99LU0, Q9CZ44, Q9D8B3, P0C0A3, Q9D7S9, Q9DB34, Q9QYY8, Q8BJF9	0.00842477	2.65273	1	0.112999	0.107363
GOTERM_BP_DIRECT	GO:0031987~locomotion involved in locomotory behavior	7	9	Q99104, P48453, Q9JHG6, Q9CQS4, Q9QY42, Q9JHG2, Q80TS3	0.00847495	3.20947	1	0.112999	0.107363
GOTERM_BP_DIRECT	GO:0050882~voluntary musculoskeletal movement	7	9	Q9EQH3, Q9QYR6, O89116, P11103, Q9JLN9, P11881, Q64105	0.00847495	3.20947	1	0.112999	0.107363
GOTERM_BP_DIRECT	GO:0060998~regulation of dendritic spine development	7	9	P62331, Q8BSS9, A2A690, Q7TN99, P33173, P35922, Q8CFN5	0.00847495	3.20947	1	0.112999	0.107363
GOTERM_BP_DIRECT	GO:0032264~IMP salvage	7	9	P23492, P00493, Q9DCZ1, Q99L27, P08030, O08739, Q9DBT5	0.00847495	3.20947	1	0.112999	0.107363
GOTERM_BP_DIRECT	GO:0097104~postsynaptic membrane assembly	7	9	P54763, B0F2B4, Q69ZK9, Q8BYM5, P0DI97, E9Q7X7, Q99K10, Q9CS84	0.00847495	3.20947	1	0.112999	0.107363
GOTERM_BP_DIRECT	GO:0032790~ribosome disassembly	7	9	Q9DB27, Q9D6S7, Q91YJ5, Q8R2Q4, Q9CQJ6, Q9CQ21, Q80X73	0.00847495	3.20947	1	0.112999	0.107363
GOTERM_BP_DIRECT	GO:0006098~pentose-phosphate shunt	7	9	Q8VEE0, P40142, Q00612, P97324, Q9DCD0, Q9CQ60, Q93092	0.00847495	3.20947	1	0.112999	0.107363
GOTERM_BP_DIRECT	GO:0039694~viral RNA genome replication	7	9	Q9CQD1, P60335, E9Q3L2, P70336, Q61990, Q8BL66, P60766	0.00847495	3.20947	1	0.112999	0.107363
GOTERM_BP_DIRECT	GO:0086036~regulation of cardiac muscle cell membrane potential	7	9	Q8C8R3, O55143, Q9Z239, Q6PIC6, A2ASQ1, Q9QXY6, P70414	0.00847495	3.20947	1	0.112999	0.107363
GOTERM_BP_DIRECT	GO:0006108~malate metabolic process	7	9	Q99KE1, P97807, P06801, Q8BMF3, P14152, P08249, Q8CIM3	0.00847495	3.20947	1	0.112999	0.107363
GOTERM_BP_DIRECT	GO:0090316~positive regulation of intracellular protein transport	14	28	P28741, Q9WTS4, Q8CCN5, Q8BSY0, Q61768, Q68FE6, Q9D394, P58158, P12657, O08788, F6ZDS4, P63044, Q8VE70, P60766	0.00851052	2.06323	1	0.113289	0.107638
GOTERM_BP_DIRECT	GO:0034446~substrate adhesion-dependent cell spreading	23	56	P54754, Q8R4G0, Q91Z67, Q9WU60, P97333, P55144, Q8R4F1, Q69Z38, P11276, Q8CIB5, P63001, O55222, P63024, Q9QUI0, P43406, Q61292, P05480, Q60805, Q9QWI6, P02468, Q9QYM9, Q9EPC1, P62821	0.00879023	1.6948	1	0.116821	0.110995
GOTERM_BP_DIRECT	GO:0071456~cellular response to hypoxia	44	127	Q91WT9, Q61337, Q9D6U8, Q9R099, Q9WUR9, Q8VDQ8, Q9JLN9, P50114, P31750, Q9JLR9, P58281, P63089, O35129, Q9JKR6, Q9Z2F7, Q8BWT1, Q812E0, Q9WUD1, P09411, Q61937, Q8BZA9, O88452, P62874, Q9CXV1, Q3TEA8, Q91W29, Q5EG47, Q61165, Q99P72, Q8R180, Q62433, P70414, Q9JL04, O08586, O08600, P16054, Q9D1X0, P05480, P48678, P09103, B1AWN6, Q11011, Q8R317, Q9Z0V2	0.00900658	1.42964	1	0.119502	0.113541
GOTERM_BP_DIRECT	GO:0001889~liver development	37	103	Q61411, Q62148, Q9Z1N5, B2RQC6, P56213, Q60668, Q8R5M8, Q9WUR9, Q8BVI4, Q07113, P32883, P63089, P62331, O08795, Q8JZK9, P09671, P16460, P52480, P45952, A2AT37, Q91YI0, Q80W54, Q04690, Q8BUN5, P59759, Q61024, Q99J99, Q9D2R0, Q8VHE0, P42232, Q99LM2, Q99KI0, Q3TKT4, Q9D906, Q9ESK9, P38060, Q8QZT1	0.00930045	1.48232	1	0.123201	0.117056
GOTERM_BP_DIRECT	GO:0042417~dopamine metabolic process	10	17	P00493, Q99104, P51906, Q91ZZ3, O88587, O55042, Q9WVS6, P35436, Q64105, Q9CXZ1	0.00998167	2.42733	1	0.130949	0.124418
GOTERM_BP_DIRECT	GO:0031000~response to caffeine	10	17	P26883, O09106, O35435, B2RQC6, Q8BRK8, P70288, Q8CGK7, Q5EG47, E9PZQ0, E9Q401	0.00998167	2.42733	1	0.130949	0.124418
GOTERM_BP_DIRECT	GO:0048490~anterograde synaptic vesicle transport	10	17	Q9JKC8, Q7TNM2, O54774, Q9Z266, Q9JME5, Q80U28, Q9Z1T1, Q9DCR2, Q8BSZ2, Q8R2R9	0.00998167	2.42733	1	0.130949	0.124418
GOTERM_BP_DIRECT	GO:0051560~mitochondrial calcium ion homeostasis	10	17	Q8CAQ8, Q9Z2I0, Q3UMR5, Q8VCX5, B9EJ80, Q8JZQ2, P14824, Q8BHE8, Q80U63, Q9CTY5	0.00998167	2.42733	1	0.130949	0.124418
GOTERM_BP_DIRECT	GO:0006337~nucleosome disassembly	10	17	Q61466, Q6PDG5, Q6P9Z1, P97496, Q3TKT4, Q08943, O54941, P70696, Q9Z0H3, Q920B9	0.00998167	2.42733	1	0.130949	0.124418
GOTERM_BP_DIRECT	GO:0031669~cellular response to nutrient levels	10	17	P97493, O54950, Q9R078, Q8BRK8, Q5EG47, Q6NZJ6, Q9JLN9, Q03717, Q6PAM0, Q8K4Q0	0.00998167	2.42733	1	0.130949	0.124418
GOTERM_BP_DIRECT	GO:0043154~negative regulation of cysteine-type endopeptidase activity involved in apoptotic process	28	73	O70456, Q8BWG8, Q60823, P28184, P35455, P31750, O55042, Q62167, Q99M87, P23927, P37040, Q8VCH6, P16381, Q9D1L9, O54946, Q61249, P06745, P18653, P11352, P15379, P18654, Q9D8Z2, Q8BY87, P17879, Q9D1X0, P05480, Q60737, Q9JKW0	0.0100587	1.58275	1	0.131748	0.125176
GOTERM_BP_DIRECT	GO:0034198~cellular response to amino acid starvation	20	47	Q91VR7, Q63844, Q99K70, Q8VCX6, Q6NTA4, O35099, Q8VE19, Q9JLN9, O55091, Q8R081, Q80X95, P61460, Q8R2U0, Q9JK48, P63085, Q8BMJ2, E9PVA8, Q8CFE6, Q6ZWX6, Q91Y86	0.0101868	1.75594	1	0.133212	0.126567
GOTERM_BP_DIRECT	GO:0071805~potassium ion transmembrane transport	40	114	Q08460, Q8BLV3, Q9ER47, Q14B80, Q6ZPR4, Q63959, Q3URS9, Q6PHZ8, Q3TMP8, P16388, Q3UGP8, P63141, Q6PIE5, Q9CXJ4, P97370, Q8CGQ8, P70170, Q61423, Q9CPV9, P56564, Q61923, Q9WV27, Q61165, Q61762, P15388, O88704, O88705, Q9JJ69, O88703, Q9JM63, O70507, Q9Z351, B2RQA1, O08581, P0DP28, P16390, Q9Z0V1, Q03717, Q03719, Q9Z0V2	0.0103456	1.44788	1	0.135072	0.128335
GOTERM_BP_DIRECT	GO:0030335~positive regulation of cell migration	82	265	Q61315, Q60823, Q63739, Q69ZK0, P97820, P15208, Q5SW75, Q99L85, O09126, Q91YE8, P49817, P70704, P09055, O08992, Q8CGA0, P63328, P31938, P28798, P42227, P05532, P97393, B9EKR1, Q6VNS1, Q9D394, O35682, Q03145, P63260, P70336, P39447, Q3V3V9, Q8BUN5, Q62178, Q9QZS3, Q6EDY6, Q58A65, O55222, Q01279, Q03137, P57780, O35598, Q9WTI7, O88643, P05064, Q8VE70, P20444, Q91Y86, Q8CH18, O89053, Q61411, O08808,…	0.0106098	1.27687	1	0.138178	0.131286
GOTERM_BP_DIRECT	GO:1900087~positive regulation of G1/S transition of mitotic cell cycle	19	44	P28352, P45481, P10107, P26043, A2A432, Q6NZJ6, Q9EST5, Q9CPR4, P31750, Q62167, Q3TCH7, Q61762, Q01279, Q99NH0, Q922V4, Q9Z1B3, P16381, Q9QXK7, Q8K4Q0	0.0106343	1.78188	1	0.138178	0.131286
GOTERM_BP_DIRECT	GO:0007052~mitotic spindle organization	19	44	Q8CIV8, P28740, Q6Y685, Q80TV8, P58389, P70122, Q8VCK3, Q05BC3, P54227, Q8VE37, A2AGT5, O35685, Q9Z2D6, Q62172, Q8BRT1, P83887, Q9WUB4, P27546, Q99KJ8	0.0106343	1.78188	1	0.138178	0.131286
GOTERM_BP_DIRECT	GO:0031103~axon regeneration	11	20	P26231, P35846, Q7M6Z0, P06837, Q9WTZ8, P70232, Q9D8B7, P20917, Q62165, P19246, Q9ESN9	0.0110234	2.26956	1	0.140076	0.133089
GOTERM_BP_DIRECT	GO:0050765~negative regulation of phagocytosis	11	20	O08586, Q99J83, Q9CZX7, P41241, Q08093, P97797, Q9CPX6, Q9D906, O70492, Q9R0N3, P68040	0.0110234	2.26956	1	0.140076	0.133089
GOTERM_BP_DIRECT	GO:1902004~positive regulation of beta-amyloid formation	11	20	P41234, Q3UHK1, Q03137, Q8BZ81, Q2NL51, Q7M6Y3, P70336, P08226, Q9JMK2, P70677, Q06890	0.0110234	2.26956	1	0.140076	0.133089
GOTERM_BP_DIRECT	GO:0035640~exploration behavior	11	20	P54830, Q80Z38, Q4JIM5, Q4ACU6, Q62470, P70232, Q920P3, Q9ET77, P61922, P63080, Q8K377	0.0110234	2.26956	1	0.140076	0.133089
GOTERM_BP_DIRECT	GO:0030073~insulin secretion	18	41	Q99LX0, P10107, B5TVM2, Q0VGU4, Q8R1B5, P63040, Q9Z2I2, Q9EQZ6, Q9EQZ7, Q60770, Q9QYX7, Q60673, Q99104, Q9Z2A7, Q8BRU6, P42859, Q01815, O35526	0.0110547	1.81162	1	0.140076	0.133089
GOTERM_BP_DIRECT	GO:0008286~insulin receptor signaling pathway	23	57	Q60631, E1U8D0, P97496, Q61315, Q62417, Q9WV60, Q60823, Q2NL51, P26450, P18052, Q8K3H0, O08908, Q9ERR1, P15208, Q61140, P31750, P70445, P35821, Q60760, Q9Z1B3, P84104, Q9JK42, Q8R527	0.0111027	1.66507	1	0.140076	0.133089
GOTERM_BP_DIRECT	GO:0032868~response to insulin	32	87	B2RQC6, P11404, Q60823, Q8CGY8, Q8BSK8, Q9JLN9, Q60760, O35326, Q8VEH5, O55135, Q8BX70, P17809, Q8K0P3, Q8VE97, Q61425, P24270, P26450, Q60714, Q7TMS5, Q3TWW8, Q9JLI6, Q0VGU4, Q6PHU5, Q8K0C4, Q9EP53, Q60770, Q60673, P21836, P56473, P25911, Q8BMS1, P05202	0.0111722	1.51778	1	0.140076	0.133089
GOTERM_BP_DIRECT	GO:0048659~smooth muscle cell proliferation	6	7	P11859, A2CG49, Q6PHQ8, Q9D1X0, P35235, Q64299	0.0111752	3.53697	1	0.140076	0.133089
GOTERM_BP_DIRECT	GO:1901888~regulation of cell junction assembly	6	7	Q99JI6, Q8CHG7, P62835, P39447, P70336, P70335	0.0111752	3.53697	1	0.140076	0.133089
GOTERM_BP_DIRECT	GO:0033602~negative regulation of dopamine secretion	6	7	Q99104, P55772, Q9R0N3, Q9WV18, P47746, P61922	0.0111752	3.53697	1	0.140076	0.133089
GOTERM_BP_DIRECT	GO:0042256~mature ribosome assembly	6	7	O55135, P16381, P70122, Q8C0D5, Q62167, O35658	0.0111752	3.53697	1	0.140076	0.133089
GOTERM_BP_DIRECT	GO:0061684~chaperone-mediated autophagy	6	7	Q91YE8, P17047, Q99J83, Q9WUD1, Q9D906, P63017	0.0111752	3.53697	1	0.140076	0.133089
GOTERM_BP_DIRECT	GO:0006105~succinate metabolic process	6	7	Q9CQA3, Q9Z2I9, Q8BWF0, Q9WUM5, Q9Z2I8, Q8K2B3	0.0111752	3.53697	1	0.140076	0.133089
GOTERM_BP_DIRECT	GO:1903288~positive regulation of potassium ion import	6	7	P14231, P14094, P83741, Q3UH66, Q80XP9, P97370	0.0111752	3.53697	1	0.140076	0.133089
GOTERM_BP_DIRECT	GO:0032232~negative regulation of actin filament bundle assembly	6	7	Q9QXS6, Q4ACU6, P18760, P62962, Q9WVS6, D3YZU1	0.0111752	3.53697	1	0.140076	0.133089
GOTERM_BP_DIRECT	GO:0033119~negative regulation of RNA splicing	6	7	P17225, Q60823, P62855, Q8BHD7, Q91Z31, P62301	0.0111752	3.53697	1	0.140076	0.133089
GOTERM_BP_DIRECT	GO:0006552~leucine catabolic process	6	7	Q99MR8, Q3ULD5, O55028, P38060, Q9JHI5, Q9JLZ3	0.0111752	3.53697	1	0.140076	0.133089
GOTERM_BP_DIRECT	GO:0072384~organelle transport along microtubule	6	7	Q9QZE5, Q9D920, Q6DFV3, Q9QXK3, O35066, P60766	0.0111752	3.53697	1	0.140076	0.133089
GOTERM_BP_DIRECT	GO:0034316~negative regulation of Arp2/3 complex-mediated actin nucleation	6	7	Q61301, Q62083, Q9WUM3, Q9CQI3, Q9JKY5, Q9ERL7	0.0111752	3.53697	1	0.140076	0.133089
GOTERM_BP_DIRECT	GO:0006085~acetyl-CoA biosynthetic process	6	7	Q8BWT5, Q91V92, Q99J39, Q99NB1, Q9QXG4, Q8QZT1	0.0111752	3.53697	1	0.140076	0.133089
GOTERM_BP_DIRECT	GO:0046033~AMP metabolic process	6	7	Q9R0Y5, Q9WTP7, Q9WUR9, O08739, Q9DBT5, Q9WTP6	0.0111752	3.53697	1	0.140076	0.133089
GOTERM_BP_DIRECT	GO:0051597~response to methylmercury	6	7	P10518, Q8C8R3, P36552, P50429, P50428, P50114	0.0111752	3.53697	1	0.140076	0.133089
GOTERM_BP_DIRECT	GO:0006972~hyperosmotic response	6	7	P63001, P60041, P55012, Q91VF2, P70268, Q9Z2A0	0.0111752	3.53697	1	0.140076	0.133089
GOTERM_BP_DIRECT	GO:0060079~excitatory postsynaptic potential	17	38	Q60934, Q8BYM5, Q7TSK2, Q3TXX4, Q9WV34, P35438, O55042, P35436, Q01097, A2AGT5, P39087, Q9CPW0, Q9Z2D6, P63328, Q8CFN5, Q80UJ7, P49615	0.0114319	1.84605	1	0.143008	0.135875
GOTERM_BP_DIRECT	GO:0070301~cellular response to hydrogen peroxide	29	77	Q91VR7, Q64669, P70288, O35099, P35235, P18760, O35350, O35943, P45376, P62908, Q60676, P28352, P21460, Q99LX0, P10107, P97797, Q8BUL6, Q99KR7, Q5EG47, O55091, Q64511, Q9Z0X1, P05480, P62746, Q9Z2V5, P17918, Q9JJY3, P28867, Q91Y86	0.0114441	1.55412	1	0.143008	0.135875
GOTERM_BP_DIRECT	GO:0022011~myelination in peripheral nervous system	12	23	Q63810, O54991, O55222, Q6VNS1, Q9R1V6, P15209, Q8C033, Q8VDQ8, Q62165, Q9QXS1, Q9CQS4, Q04690	0.0116562	2.15294	1	0.145435	0.138181
GOTERM_BP_DIRECT	GO:0032509~endosome transport via multivesicular body sorting pathway	8	12	Q99LU0, Q9D1C8, Q91XD6, Q6PHU5, Q9D8N2, Q9DB34, Q9CQ10, Q8BJF9	0.0119126	2.75098	1	0.147165	0.139825
GOTERM_BP_DIRECT	GO:0051156~glucose 6-phosphate metabolic process	8	12	P17710, P06745, Q6NSQ9, Q3TRM8, Q00612, P97324, O08528, Q91W97	0.0119126	2.75098	1	0.147165	0.139825
GOTERM_BP_DIRECT	GO:1901799~negative regulation of proteasomal protein catabolic process	8	12	P10518, Q00558, Q8BHL8, Q5SUC9, Q3UJD6, P63318, P60521, P11499	0.0119126	2.75098	1	0.147165	0.139825
GOTERM_BP_DIRECT	GO:0048680~positive regulation of axon regeneration	8	12	P63089, Q8BTM8, Q9ERR1, P34884, Q9Z2I2, Q99KH8, P28798, P28028	0.0119126	2.75098	1	0.147165	0.139825
GOTERM_BP_DIRECT	GO:0071786~endoplasmic reticulum tubular network organization	8	12	P35293, Q8VCD6, Q9CR67, Q8BGH4, Q9ES97, Q7TQ95, P61027, Q99P72	0.0119126	2.75098	1	0.147165	0.139825
GOTERM_BP_DIRECT	GO:0021955~central nervous system neuron axonogenesis	8	12	O08586, P07901, Q91YM2, P34152, Q9D906, Q9ERR1, P11499, P20444	0.0119126	2.75098	1	0.147165	0.139825
GOTERM_BP_DIRECT	GO:2001243~negative regulation of intrinsic apoptotic signaling pathway	15	32	Q60930, P70288, Q9ERS2, Q99KR7, Q64373, P70345, P31750, Q62167, P58281, O09106, Q9D1X0, P05480, P16381, Q8BPY9, Q9DCT2	0.0119655	1.93428	1	0.147165	0.139825
GOTERM_BP_DIRECT	GO:0000387~spliceosomal snRNP assembly	13	26	P27048, Q9QXA5, P62309, Q9JLI8, Q62241, Q61189, P62320, Q9Z1Z2, Q8CIG8, P62305, P62317, P62307, P62315	0.0119752	2.06323	1	0.147165	0.139825
GOTERM_BP_DIRECT	GO:0046628~positive regulation of insulin receptor signaling pathway	13	26	P11859, Q9D8U8, Q62417, Q80XU3, P35235, Q80U63, P58281, O88307, P05480, O88643, B9EJ86, P08752, P26645	0.0119752	2.06323	1	0.147165	0.139825
GOTERM_BP_DIRECT	GO:0030031~cell projection assembly	13	26	P28660, Q05144, P84096, P63001, P13020, Q9ER71, Q7TMB8, P60764, Q8K1X4, Q8R527, Q6P9S0, Q9EPC1, P60766	0.0119752	2.06323	1	0.147165	0.139825
GOTERM_BP_DIRECT	GO:2000378~negative regulation of reactive oxygen species metabolic process	14	29	Q99J83, Q60932, P97324, O08528, P28184, Q8VDQ8, Q6PAJ1, Q9WVS6, Q8K2C6, P23927, Q00612, Q62073, Q8R104, Q8BZA9	0.012058	1.99209	1	0.147737	0.140369
GOTERM_BP_DIRECT	GO:0006139~nucleobase-containing compound metabolic process	14	29	P23492, Q9R0Y5, Q9D8S4, Q9QX60, P04925, Q9WTP7, Q62383, Q9WUR9, O08811, Q9WTP6, Q9DBP5, Q920P5, Q9JKX6, Q9DBR1	0.012058	1.99209	1	0.147737	0.140369
GOTERM_BP_DIRECT	GO:0030307~positive regulation of cell growth	37	105	O70456, Q62448, Q8BI72, P35455, P18760, P31750, Q62167, O35943, O08992, P34152, Q9QVP9, P84244, Q9QWL7, Q9QUJ7, P16381, P43276, P62774, Q3UYV9, Q64010, Q9JIA1, P35762, Q8CH72, Q6NZJ6, Q99JN2, Q61165, P56528, Q8BY87, Q01279, Q3UMU9, Q9QUI0, O35598, Q8R395, Q60737, Q80YD1, P60766, Q8K4Q0	0.0128874	1.45409	1	0.157663	0.1498
GOTERM_BP_DIRECT	GO:0006406~mRNA export from nucleus	20	48	Q80U93, Q9Z1N5, B1AZI6, Q8R0G9, Q9D1J3, Q91Z49, Q3UYV9, Q8BH74, Q8BG81, Q99P88, F6ZDS4, Q99JX7, O08583, O88569, P84104, Q9JJW6, Q9CY57, Q8VDW0, Q8C570, Q9Z0W3	0.0131055	1.71936	1	0.160091	0.152106
GOTERM_BP_DIRECT	GO:0006163~purine nucleotide metabolic process	5	5	Q9DCZ1, P28650, O89106, Q64520, P54822	0.0138795	4.12647	1	0.163902	0.155727
GOTERM_BP_DIRECT	GO:1990592~protein K69-linked ufmylation	5	5	Q80WW9, P61961, Q9CR09, Q8VE47, Q8CCJ3	0.0138795	4.12647	1	0.163902	0.155727
GOTERM_BP_DIRECT	GO:0046684~response to pyrethroid	5	5	A2ASI5, P24529, P97952, O88533, Q56A07	0.0138795	4.12647	1	0.163902	0.155727
GOTERM_BP_DIRECT	GO:1903423~positive regulation of synaptic vesicle recycling	5	5	Q8CHC4, Q8BZ98, P39053, P27612, Q9QYX7	0.0138795	4.12647	1	0.163902	0.155727
GOTERM_BP_DIRECT	GO:1901843~positive regulation of high voltage-gated calcium channel activity	5	5	O08532, Q8CC27, O55126, P54285, P70379	0.0138795	4.12647	1	0.163902	0.155727
GOTERM_BP_DIRECT	GO:0015990~electron transport coupled proton transport	5	5	P03921, P03911, P00158, Q9DC70, P00397	0.0138795	4.12647	1	0.163902	0.155727
GOTERM_BP_DIRECT	GO:1990182~exosomal secretion	5	5	Q9ERI2, O35864, P62492, Q61187, Q8CI59	0.0138795	4.12647	1	0.163902	0.155727
GOTERM_BP_DIRECT	GO:0006550~isoleucine catabolic process	5	5	Q9DBL1, O35855, O55028, O08756, Q8QZT1	0.0138795	4.12647	1	0.163902	0.155727
GOTERM_BP_DIRECT	GO:0099504~synaptic vesicle cycle	5	5	Q8K400, Q5RJI5, O88935, Q8JZP2, Q64332	0.0138795	4.12647	1	0.163902	0.155727
GOTERM_BP_DIRECT	GO:0090114~COPII-coated vesicle budding	5	5	Q9WV55, Q9D1M0, Q01405, Q9D662, Q9QY76	0.0138795	4.12647	1	0.163902	0.155727
GOTERM_BP_DIRECT	GO:0006740~NADPH regeneration	5	5	Q8R0Y6, Q61941, Q00612, Q8K009, P97324	0.0138795	4.12647	1	0.163902	0.155727
GOTERM_BP_DIRECT	GO:0019346~transsulfuration	5	5	Q91WT9, P52196, Q8VCN5, Q922D8, Q99J99	0.0138795	4.12647	1	0.163902	0.155727
GOTERM_BP_DIRECT	GO:0098942~retrograde trans-synaptic signaling by trans-synaptic protein complex	5	5	Q9WTS5, Q8R5M8, F8VPU2, Q62165, Q99K10	0.0138795	4.12647	1	0.163902	0.155727
GOTERM_BP_DIRECT	GO:0071205~protein localization to juxtaparanode region of axon	5	5	Q810U3, O54991, Q9WV92, Q9CPW0, Q61330	0.0138795	4.12647	1	0.163902	0.155727
GOTERM_BP_DIRECT	GO:0051490~negative regulation of filopodium assembly	5	5	Q5SSM3, Q68EF0, P0DI97, P47757, P28867, Q9CS84	0.0138795	4.12647	1	0.163902	0.155727
GOTERM_BP_DIRECT	GO:0036493~positive regulation of translation in response to endoplasmic reticulum stress	5	5	O55033, P16381, Q6NZJ6, Q62167, Q99M51	0.0138795	4.12647	1	0.163902	0.155727
GOTERM_BP_DIRECT	GO:0006574~valine catabolic process	5	5	Q9D7B6, O55028, Q99L13, Q8QZS1, Q9EQ20	0.0138795	4.12647	1	0.163902	0.155727
GOTERM_BP_DIRECT	GO:1902474~positive regulation of protein localization to synapse	5	5	P10637, Q69ZK9, Q8BYM5, Q99JH7, Q99K10	0.0138795	4.12647	1	0.163902	0.155727
GOTERM_BP_DIRECT	GO:0075525~viral translational termination-reinitiation	5	5	O70194, P23116, Q9Z1D1, Q8QZY1, Q8JZQ9	0.0138795	4.12647	1	0.163902	0.155727
GOTERM_BP_DIRECT	GO:0043490~malate-aspartate shuttle	5	5	P56564, Q9DB41, Q9QXX4, Q9D6M3, Q8BH59	0.0138795	4.12647	1	0.163902	0.155727
GOTERM_BP_DIRECT	GO:0019509~L-methionine salvage from methylthioadenosine	5	5	Q9CQT1, Q99JT9, Q8BGB7, Q9CQ65, Q9WVQ5	0.0138795	4.12647	1	0.163902	0.155727
GOTERM_BP_DIRECT	GO:1902513~regulation of organelle transport along microtubule	5	5	O35668, Q8BG51, P11438, P19246, P20357	0.0138795	4.12647	1	0.163902	0.155727
GOTERM_BP_DIRECT	GO:0072584~caveolin-mediated endocytosis	5	5	P49817, Q63844, P63085, Q8VHK5, Q9WVE8	0.0138795	4.12647	1	0.163902	0.155727
GOTERM_BP_DIRECT	GO:1900029~positive regulation of ruffle assembly	9	15	Q61411, Q08509, Q9CPV9, Q7TMB8, Q9ERR1, Q3TJZ6, P62962, Q3V3V9, Q99K10	0.0142576	2.47588	1	0.166203	0.157913
GOTERM_BP_DIRECT	GO:0006518~peptide metabolic process	9	15	Q91YP2, Q9JJ59, Q8C1A5, P09470, A6H611, P97467, Q00493, O89001, Q80V42	0.0142576	2.47588	1	0.166203	0.157913
GOTERM_BP_DIRECT	GO:0030516~regulation of axon extension	9	15	O35678, Q60598, O08553, P38585, P35282, P39054, Q9WV60, O88998, Q8BRT1	0.0142576	2.47588	1	0.166203	0.157913
GOTERM_BP_DIRECT	GO:0070997~neuron death	9	15	Q8CI32, P57716, P51906, P21836, O35098, P22682, Q99KQ4, Q61165, Q9CXZ1	0.0142576	2.47588	1	0.166203	0.157913
GOTERM_BP_DIRECT	GO:0046785~microtubule polymerization	9	15	Q9CRB6, P49817, A2AGT5, Q9JMG7, P10637, Q7TQD2, Q9JMD0, P70377, Q61166	0.0142576	2.47588	1	0.166203	0.157913
GOTERM_BP_DIRECT	GO:0051967~negative regulation of synaptic transmission, glutamatergic	9	15	P97819, O88704, Q99104, Q14BI2, P39087, Q60934, B1AS29, Q9WVS6, Q9D5T0	0.0142576	2.47588	1	0.166203	0.157913
GOTERM_BP_DIRECT	GO:0032434~regulation of proteasomal ubiquitin-dependent protein catabolic process	9	15	Q99NB8, P61087, P04627, P54728, Q6P5F9, P54726, Q8CCJ3, Q8BZM1, P27600	0.0142576	2.47588	1	0.166203	0.157913
GOTERM_BP_DIRECT	GO:0045176~apical protein localization	9	15	Q9DB05, A2ALU4, O88704, P61750, P28660, P26043, Q91V41, Q9D8B7, P60710	0.0142576	2.47588	1	0.166203	0.157913
GOTERM_BP_DIRECT	GO:0045948~positive regulation of translational initiation	9	15	Q6ZQ58, Q8CHW4, Q9JKS5, P16381, Q60749, Q8BSK8, P59326, Q6PGC1, Q62167	0.0142576	2.47588	1	0.166203	0.157913
GOTERM_BP_DIRECT	GO:0009409~response to cold	18	42	O89086, P56942, P11859, Q62205, P07901, P51174, Q60714, Q9QXV0, Q0VGU4, P50544, P17156, Q8VHQ9, P09671, P00405, G5E829, P45952, P97291, P63038	0.0144609	1.76849	1	0.167854	0.159482
GOTERM_BP_DIRECT	GO:0002027~regulation of heart rate	18	42	Q6QIY3, P56942, P11859, Q01063, P35454, Q9Z2I2, P11531, Q61234, P70414, Q3ULJ0, Q8C8R3, Q61290, Q9JJV9, P51906, O70507, P0DP28, P48302, E9Q401	0.0144609	1.76849	1	0.167854	0.159482
GOTERM_BP_DIRECT	GO:0097421~liver regeneration	18	42	A2ALK8, Q6ZWV3, P56213, P97742, Q6PDM2, P11881, O35326, Q01279, P14131, Q8CIG8, P84099, Q60737, O54833, Q61937, P17918, P62835, Q8K1R3, P62843	0.0144609	1.76849	1	0.167854	0.159482
GOTERM_BP_DIRECT	GO:0001666~response to hypoxia	65	206	P29533, Q61037, P10518, P97467, O70252, P11881, Q01097, P49817, Q9WUB3, Q9Z2D6, Q7TMW6, E9PZQ0, Q923T9, O70400, P04247, P21460, Q9DB70, P03911, P53657, Q9Z329, P56528, Q8BUN5, P54822, P70414, Q61762, Q9QUI0, P57780, P14094, P06151, P24529, O88643, P05064, Q08460, Q6PHZ2, P03921, O08529, O08528, P28184, Q9Z0J4, Q9CX80, P47739, Q9QUR7, P23927, Q9JKR6, P09671, Q9QYR9, Q9QVP9, P17809, P61922, Q8CGK3,…	0.0148348	1.30204	1	0.171949	0.163373
GOTERM_BP_DIRECT	GO:0070372~regulation of ERK1 and ERK2 cascade	16	36	Q60610, P10833, P11627, Q03145, P19157, P11276, Q61772, Q9WVQ5, P63101, Q01279, Q8CIG8, Q80TN5, P31938, Q9Z1S3, P25911, Q8CBF3	0.0157098	1.83398	1	0.180755	0.17174
GOTERM_BP_DIRECT	GO:0034260~negative regulation of GTPase activity	16	36	Q61411, Q8BWG8, Q8CCN5, Q9D0J4, P26043, Q3UHC7, P80560, Q9R0Q3, G3X9K3, Q9EP53, P62046, Q812E0, P83741, Q6IR34, Q8BK67	0.0157098	1.83398	1	0.180755	0.17174
GOTERM_BP_DIRECT	GO:0043149~stress fiber assembly	10	18	O70400, Q62523, Q8BWG8, Q9QUI0, Q62417, Q9JLV5, P05480, Q9QVP9, O70309, Q2M3X8	0.0157275	2.29248	1	0.180755	0.17174
GOTERM_BP_DIRECT	GO:0008631~intrinsic apoptotic signaling pathway in response to oxidative stress	10	18	P47738, P09671, Q9JIQ3, P10637, Q8BFP9, Q9WTZ1, O35099, Q8R5J9, Q99KH8, P11352	0.0157275	2.29248	1	0.180755	0.17174
GOTERM_BP_DIRECT	GO:0034497~protein localization to pre-autophagosomal structure	10	18	Q91VM3, Q8BGE6, Q6PF93, Q80W47, Q9CR39, Q3V3Q7, Q68FE2, Q8K221, Q80U63, Q9ESE1	0.0157275	2.29248	1	0.180755	0.17174
GOTERM_BP_DIRECT	GO:2000310~regulation of NMDA receptor activity	10	18	P70392, Q62108, P27671, P47708, Q9QVP9, Q8BYM5, P0DI97, Q8CFN5, P35436, Q99K10, Q9CS84	0.0157275	2.29248	1	0.180755	0.17174
GOTERM_BP_DIRECT	GO:0051603~proteolysis involved in cellular protein catabolic process	27	72	O70435, P99026, Q9R1P0, O08529, Q9R1P1, Q9R013, Q9R1P4, Q5XPI3, Q9R1P3, Q9CWH6, Q9JHR7, O55234, Q9Z2U1, O88696, Q9Z2U0, P08884, Q8CGK3, O09061, P10605, P70195, Q60692, P20029, O89017, Q9QUM9, P49722, P06797, Q91YW3	0.0159069	1.54742	1	0.18256	0.173454
GOTERM_BP_DIRECT	GO:0032212~positive regulation of telomere maintenance via telomerase	15	33	P80315, P80314, P80313, Q63844, P11983, Q02111, Q8CE90, Q9ESX5, Q9ES74, P42932, P63085, Q02248, P80318, P80317, P80316	0.0162351	1.87567	1	0.185805	0.176537
GOTERM_BP_DIRECT	GO:0051881~regulation of mitochondrial membrane potential	15	33	P08228, Q99LX0, Q9Z1Q5, Q9CR16, Q64373, Q91VM9, P0CG49, Q9WVS6, Q9CXZ1, P20108, Q91VD9, Q922W5, P09671, Q8R1X6, Q9WVF8	0.0162351	1.87567	1	0.185805	0.176537
GOTERM_BP_DIRECT	GO:0034067~protein localization to Golgi apparatus	11	21	O35963, Q99KY4, P61211, O88307, Q8CHG3, Q9DC28, Q68FE6, P35279, Q68FE2, Q3UM29, Q8K212	0.0165441	2.16148	1	0.187727	0.178364
GOTERM_BP_DIRECT	GO:0031929~TOR signaling	11	21	Q6ZQ58, Q9CPW0, Q9DCJ1, Q8BSK8, Q9JLN9, Q8BH58, P70445, P62754, Q8K4Q0, Q8K0P3, Q5SNZ0	0.0165441	2.16148	1	0.187727	0.178364
GOTERM_BP_DIRECT	GO:0009116~nucleoside metabolic process	11	21	Q9CWJ9, P23492, P00493, Q9D0M1, Q8R574, Q91YL3, P13439, P08030, Q9CS42, Q9CQ65, Q9D7G0	0.0165441	2.16148	1	0.187727	0.178364
GOTERM_BP_DIRECT	GO:0043393~regulation of protein binding	14	30	Q9Z266, P62827, Q91YS8, Q80TQ2, Q06335, Q64010, P12023, Q8BGG7, Q6P9Z1, P05480, Q8R1H0, P62897, P60766, P61458	0.0166451	1.92568	1	0.187727	0.178364
GOTERM_BP_DIRECT	GO:0045199~maintenance of epithelial cell apical/basal polarity	7	10	Q9WU78, Q8JZS0, O88951, O88952, P70441, Q9CZG9, O88342	0.0168662	2.88853	1	0.187727	0.178364
GOTERM_BP_DIRECT	GO:1905146~lysosomal protein catabolic process	7	10	Q5H8C4, P17047, Q61207, Q9ET22, Q80X71, P28798, O89023	0.0168662	2.88853	1	0.187727	0.178364
GOTERM_BP_DIRECT	GO:0048679~regulation of axon regeneration	7	10	O08586, Q63932, A2A8L5, P97798, P31938, Q99KH8, P28028	0.0168662	2.88853	1	0.187727	0.178364
GOTERM_BP_DIRECT	GO:0016043~cellular component organization	7	10	Q9JL26, Q80U19, Q6ZPF4, O08808, Q8BPM0, A2APV2, Q0GNC1	0.0168662	2.88853	1	0.187727	0.178364
GOTERM_BP_DIRECT	GO:0009437~carnitine metabolic process	7	10	Q8BGD5, P37040, P97742, P52825, Q9DC50, Q9JLJ2, P45952	0.0168662	2.88853	1	0.187727	0.178364
GOTERM_BP_DIRECT	GO:0033146~regulation of intracellular estrogen receptor signaling pathway	7	10	Q9WVG6, Q80WW9, P05480, P61961, Q8VE47, Q8CCJ3, Q99K23	0.0168662	2.88853	1	0.187727	0.178364
GOTERM_BP_DIRECT	GO:1901385~regulation of voltage-gated calcium channel activity	7	10	Q8R3Z5, Q8CC27, P84075, Q8R0S4, P54285, P97445, P11531	0.0168662	2.88853	1	0.187727	0.178364
GOTERM_BP_DIRECT	GO:0006995~cellular response to nitrogen starvation	7	10	Q91VR7, Q99J83, Q9DCD6, Q9D906, P60521, Q9CQV6, Q8R3R8	0.0168662	2.88853	1	0.187727	0.178364
GOTERM_BP_DIRECT	GO:0098970~postsynaptic neurotransmitter receptor diffusion trapping	7	10	Q8VHW2, Q62108, O88602, Q9JJV5, P11798, Q8BUV3, Q3UH99	0.0168662	2.88853	1	0.187727	0.178364
GOTERM_BP_DIRECT	GO:0010591~regulation of lamellipodium assembly	7	10	P63001, Q9Z0P5, Q03145, P47757, Q91YR1, Q9WV69, P60766	0.0168662	2.88853	1	0.187727	0.178364
GOTERM_BP_DIRECT	GO:0097428~protein maturation by iron-sulfur cluster transfer	7	10	Q9QZ23, Q9D924, Q9D071, Q8BGS2, Q99KN2, Q9CQM9, Q9D187	0.0168662	2.88853	1	0.187727	0.178364
GOTERM_BP_DIRECT	GO:0009142~nucleoside triphosphate biosynthetic process	7	10	Q9DBP5, Q9R0Y5, Q01768, Q3U5Q7, Q9WTP7, Q920P5, Q9WUR9	0.0168662	2.88853	1	0.187727	0.178364
GOTERM_BP_DIRECT	GO:0071243~cellular response to arsenic-containing substance	7	10	Q812E0, P51163, P16381, Q99KR7, O09131, Q62167, Q8K2Q2	0.0168662	2.88853	1	0.187727	0.178364
GOTERM_BP_DIRECT	GO:0071233~cellular response to leucine	7	10	Q7TT45, Q8BMJ2, O70481, Q99JN2, Q9JLN9, Q6WKZ8, Q8K4Q0	0.0168662	2.88853	1	0.187727	0.178364
GOTERM_BP_DIRECT	GO:0061621~canonical glycolysis	7	10	P17710, P12382, P06745, P17183, P17182, Q9WUA3, P47857	0.0168662	2.88853	1	0.187727	0.178364
GOTERM_BP_DIRECT	GO:0051493~regulation of cytoskeleton organization	12	24	Q5F2E8, Q63844, O08808, Q8CJH3, P63085, Q05512, O70166, P51807, Q7TPH6, O08529, P39447, Q8CIN4	0.0168856	2.06323	1	0.187727	0.178364
GOTERM_BP_DIRECT	GO:0008361~regulation of cell size	13	27	P26041, P26043, Q8CF66, P70441, Q9JLN9, P63001, Q9R0K7, Q8BMJ2, Q9D1L9, Q5SVL6, P62774, Q8K4Q0, P97393	0.0168863	1.98682	1	0.187727	0.178364
GOTERM_BP_DIRECT	GO:0006694~steroid biosynthetic process	26	69	Q9D0S9, P50171, Q9EQ06, Q8BRK8, P70245, Q9R1J0, Q9DCN2, Q8BMP6, Q8BLN5, O88736, Q8JZK9, Q8VCH6, Q9DB73, O88455, Q99JF5, Q920E5, Q5EG47, P54869, Q8K0C4, P53798, Q9R008, Q9CRA4, Q3U9G9, P32020, Q9CY27, O70503	0.0170674	1.5549	1	0.189484	0.180033
GOTERM_BP_DIRECT	GO:0014823~response to activity	23	59	Q9D0K2, P10518, P97494, Q61425, P24270, P70296, Q8BRK8, Q06138, Q8CGV2, Q5EG47, P35454, Q9JLN9, A2ASZ8, Q6QD59, P63089, O08586, P09671, P24529, O09172, Q9CZ13, P22682, P08122, P63038	0.0171772	1.60862	1	0.190185	0.180699
GOTERM_BP_DIRECT	GO:0043280~positive regulation of cysteine-type endopeptidase activity involved in apoptotic process	23	59	Q61335, Q8BWG8, Q9WTU6, Q61337, P12815, Q791V5, Q9ERS2, O35099, P18242, Q8R5J9, P12023, Q62167, P56812, Q9QUI0, P63158, Q9CQ92, P63330, Q8CGA0, P16381, Q9EPB4, P00015, Q9JIY5, P62897	0.0171772	1.60862	1	0.190185	0.180699
GOTERM_BP_DIRECT	GO:0035094~response to nicotine	18	43	P29533, P24472, Q61327, P03911, Q3V3I2, P70288, P35455, P70677, Q8BLC3, Q6R891, P63085, Q6PIE5, P05064, O08581, P47746, Q60829, P61922, P22005	0.0186321	1.72736	1	0.205955	0.195682
GOTERM_BP_DIRECT	GO:0009636~response to toxic substance	32	90	P50571, Q62205, Q80YF9, Q62086, Q8BSK8, P19157, P63085, O88533, P34914, Q9D379, Q63844, P21460, Q8BRF7, P31648, P70296, Q9WTU3, O35286, P11352, Q61024, P15388, P23818, Q9Z0X1, Q8BRU6, Q07813, P16330, P04370, P63318, Q8R016, P25911, P08551, Q8BQU6, P22005	0.0186521	1.46719	1	0.205955	0.195682
GOTERM_BP_DIRECT	GO:0048678~response to axon injury	17	40	P97493, P46061, Q6VNS1, P08228, P35846, Q9CPV9, P21460, Q62188, Q6PDS3, P16045, P61750, Q07813, P09671, P51906, P31938, O89029, P25911	0.019638	1.75375	1	0.215965	0.205193
GOTERM_BP_DIRECT	GO:0006402~mRNA catabolic process	17	40	Q91YT7, Q6P3D0, P52760, Q8CI75, Q78PY7, Q8CJF9, Q8CJF8, Q61696, Q9DCN1, P62322, P17879, Q3U0V1, Q8BH15, P62313, Q9JKY0, O35900, Q8K1R3	0.019638	1.75375	1	0.215965	0.205193
GOTERM_BP_DIRECT	GO:0031333~negative regulation of protein complex assembly	17	40	Q8C7D2, Q9WV60, Q99N57, P17439, O55091, Q62167, Q06890, Q8C4Q6, P23927, P17047, P20029, O08599, O88307, P05480, P16381, Q9Z2V5, P60766	0.019638	1.75375	1	0.215965	0.205193
GOTERM_BP_DIRECT	GO:0031124~mRNA 3'-end processing	8	13	Q8VDS4, Q6NVF9, Q9CSU0, Q9CQF3, Q8BTV2, Q9QXK7, Q99LC2, Q8BIQ5	0.0204709	2.53936	1	0.221542	0.210492
GOTERM_BP_DIRECT	GO:0009743~response to carbohydrate	8	13	Q99JI6, Q64669, P21460, Q9Z103, P62835, P25911, P05201, P14873	0.0204709	2.53936	1	0.221542	0.210492
GOTERM_BP_DIRECT	GO:0034629~cellular protein complex localization	8	13	Q8R2U0, Q8C2E7, Q9Z266, P62827, P26040, Q91YD9, Q811D0, Q8VE19	0.0204709	2.53936	1	0.221542	0.210492
GOTERM_BP_DIRECT	GO:1903206~negative regulation of hydrogen peroxide-induced cell death	8	13	P10639, Q99JG2, Q922W5, Q61207, Q99LX0, Q9D1X0, Q9ER97, Q9QY42	0.0204709	2.53936	1	0.221542	0.210492
GOTERM_BP_DIRECT	GO:0051639~actin filament network formation	8	13	Q99K51, Q6EDY6, Q52KF3, Q7TPR4, Q3V0K9, Q9CPW4, Q3V3V9, Q61233	0.0204709	2.53936	1	0.221542	0.210492
GOTERM_BP_DIRECT	GO:0090394~negative regulation of excitatory postsynaptic potential	8	13	Q9R171, O08586, Q7TSY6, B0F2B4, Q9Z2D1, Q8BYM5, Q91VC3, Q9WVS6	0.0204709	2.53936	1	0.221542	0.210492
GOTERM_BP_DIRECT	GO:0006536~glutamate metabolic process	8	13	P97494, Q8BH86, O09172, Q8BWF0, Q9Z110, P15105, P05201, P05202	0.0204709	2.53936	1	0.221542	0.210492
GOTERM_BP_DIRECT	GO:0003254~regulation of membrane depolarization	8	13	O88704, O88705, Q6PHZ2, O88703, O70507, P97447, Q8CFI0, P61329	0.0204709	2.53936	1	0.221542	0.210492
GOTERM_BP_DIRECT	GO:0016024~CDP-diacylglycerol biosynthetic process	8	13	Q3UN02, Q3TUH1, Q9D1E8, Q9D517, P98191, O35083, Q99L43, Q8K4X7	0.0204709	2.53936	1	0.221542	0.210492
GOTERM_BP_DIRECT	GO:0015804~neutral amino acid transport	8	13	Q9QXW9, Q8CGA3, Q8CFE6, P10852, Q8BJI1, P63115, Q8BG16, Q8K4D3	0.0204709	2.53936	1	0.221542	0.210492
GOTERM_BP_DIRECT	GO:0046486~glycerolipid metabolic process	8	13	Q6NS52, P13707, Q9Z2A7, Q80UP3, Q6P5E8, Q9R1C6, Q91WG7, Q9ESW4	0.0204709	2.53936	1	0.221542	0.210492
GOTERM_BP_DIRECT	GO:0048681~negative regulation of axon regeneration	8	13	B0V2N1, Q6PCX7, O08586, Q8CDA1, Q03137, Q924Z4, P97798, Q99PI8	0.0204709	2.53936	1	0.221542	0.210492
GOTERM_BP_DIRECT	GO:0048666~neuron development	26	70	B1AZI6, Q9Z2D1, Q62188, Q3UHK6, Q68FF6, P13595, O88935, Q8CGA4, P09671, Q8BHJ7, P98200, Q9WTS4, Q61644, Q9WTS5, Q61548, P97333, Q9WTS6, Q91WG7, P11531, P63080, P42859, Q9EQC5, P63137, Q8K341, Q8CFN5, Q9JIY5	0.0205822	1.53269	1	0.22236	0.21127
GOTERM_BP_DIRECT	GO:0071526~semaphorin-plexin signaling pathway	16	37	Q3UH93, Q9QZC2, P97333, Q8BTM8, Q99PT1, P97427, Q62178, P70206, O09126, B2RXS4, P63001, P70208, P70207, Q9QUR8, Q80UG2, Q8CJH3	0.0206283	1.78442	1	0.22236	0.21127
GOTERM_BP_DIRECT	GO:0086091~regulation of heart rate by cardiac conduction	16	37	Q8CC27, Q8BP71, P97952, O08539, Q56A07, Q61762, O08532, Q8C8R3, Q65CL1, P49817, Q02257, Q9JJV9, O70507, Q9Z0V1, E9Q557, Q01815	0.0206283	1.78442	1	0.22236	0.21127
GOTERM_BP_DIRECT	GO:0043407~negative regulation of MAP kinase activity	20	50	Q61037, P11859, P54830, Q9WV60, Q3UHC7, P17439, P19157, Q64455, Q63850, Q04690, P35821, Q9R0P9, P49817, O88307, Q99LM2, P25911, P08226, P46425, P28867, P97492	0.0208878	1.65059	1	0.224861	0.213646
GOTERM_BP_DIRECT	GO:0016239~positive regulation of macroautophagy	14	31	Q61037, P28654, Q6ZQ58, Q61206, Q9EP53, Q9WUN2, P35283, Q6DFW0, Q9Z2F7, O55201, Q62073, Q9DC51, Q78YZ6, Q6IR34	0.0224403	1.86357	1	0.240186	0.228206
GOTERM_BP_DIRECT	GO:0048714~positive regulation of oligodendrocyte differentiation	14	31	Q8BG89, P18052, P70288, Q9JLN9, Q62165, Q3UHK6, P63089, O09106, Q8CIG8, Q9QYS9, Q9R1E6, Q8R3P0, Q921J2, B9EKR1	0.0224403	1.86357	1	0.240186	0.228206
GOTERM_BP_DIRECT	GO:0099527~postsynapse to nucleus signaling pathway	9	16	Q60960, P42859, Q8BIZ1, Q3V0I2, P08414, P42227, Q68ED7, Q8CBW3, Q99NF2	0.0225468	2.32114	1	0.240186	0.228206
GOTERM_BP_DIRECT	GO:0031110~regulation of microtubule polymerization or depolymerization	9	16	P55821, Q91ZU6, Q8R001, O70166, P10637, Q8BRT1, Q61166, Q6PER3, P54227	0.0225468	2.32114	1	0.240186	0.228206
GOTERM_BP_DIRECT	GO:0032402~melanosome transport	9	16	P46638, Q9ERI2, Q99104, Q99P58, P62492, P31938, O08788, Q99KJ8, P62821	0.0225468	2.32114	1	0.240186	0.228206
GOTERM_BP_DIRECT	GO:0046902~regulation of mitochondrial membrane permeability	9	16	P51881, Q3V132, Q61337, P16330, Q3ULF4, Q64373, Q99KR7, P48962, P42227	0.0225468	2.32114	1	0.240186	0.228206
GOTERM_BP_DIRECT	GO:0086010~membrane depolarization during action potential	9	16	Q6QIY3, Q62205, Q9ER60, P68510, A2ASI5, Q9JJV9, Q9WTU3, A2APX8, B1AWN6	0.0225468	2.32114	1	0.240186	0.228206
GOTERM_BP_DIRECT	GO:0000245~spliceosomal complex assembly	9	16	O54781, Q62203, Q99NB9, Q9Z1N5, O70551, Q99KP6, Q3UYV9, Q3TIX9, Q9Z0G2	0.0225468	2.32114	1	0.240186	0.228206
GOTERM_BP_DIRECT	GO:0050877~neurological system process	22	57	P50571, Q64018, Q9R0Y8, Q61207, P56695, Q91XP5, P97445, P17439, Q68ED2, P63080, P22933, P22723, Q9D6F4, Q61290, Q8R0S4, Q8BHJ7, O88602, Q9D906, P62812, P63137, P26049, P26048	0.0225767	1.59267	1	0.24019	0.22821
GOTERM_BP_DIRECT	GO:0007265~Ras protein signal transduction	27	74	Q61411, P27671, P10833, Q61097, P32883, Q62245, O08989, P70425, Q80U87, P63321, Q8CHG7, F6SEU4, O08992, Q8VCH6, Q9Z1S3, Q3UVC0, Q60631, P70392, Q62318, P62071, Q9EQZ6, Q04690, O88848, Q01730, Q9JIW9, P08556, Q9QUG9	0.0228721	1.5056	1	0.243017	0.230895
GOTERM_BP_DIRECT	GO:0030517~negative regulation of axon extension	13	28	Q3UH60, B0V2N1, Q8BYI9, Q7TNM2, P97333, P28184, P20917, Q99P72, Q99JY9, Q99PI8, Q80YE4, P20357, P49615	0.0231681	1.91586	1	0.243542	0.231395
GOTERM_BP_DIRECT	GO:0048278~vesicle docking	10	19	Q9JKK1, P46096, Q8BTG7, P61264, Q8K1E0, Q9ER00, Q8BVI5, O88983, O70439, O35526	0.0235666	2.17182	1	0.243542	0.231395
GOTERM_BP_DIRECT	GO:0060134~prepulse inhibition	10	19	Q61301, O08586, P51880, Q9QXS6, Q61327, Q9CPW0, P56818, Q8BYM5, P0DI97, P35438, Q9CS84	0.0235666	2.17182	1	0.243542	0.231395
GOTERM_BP_DIRECT	GO:0046827~positive regulation of protein export from nucleus	10	19	O70456, P49443, Q9WV60, Q91YS8, P05132, Q9EST5, P08414, F6ZDS4, O08579, P62259	0.0235666	2.17182	1	0.243542	0.231395
GOTERM_BP_DIRECT	GO:0035729~cellular response to hepatocyte growth factor stimulus	10	19	P97494, Q8K3G9, P45481, P97333, Q9WV60, Q8K3H0, O89017, O09172, Q61140, Q8VDQ8	0.0235666	2.17182	1	0.243542	0.231395
GOTERM_BP_DIRECT	GO:0009190~cyclic nucleotide biosynthetic process	10	19	P84309, Q80TL1, Q91WF3, O54865, O88444, P51830, Q01341, P97490, Q8VHH7, Q9ERL9	0.0235666	2.17182	1	0.243542	0.231395
GOTERM_BP_DIRECT	GO:0030837~negative regulation of actin filament polymerization	12	25	Q921M7, Q9Z0P5, O35682, Q9JJV2, G3X9K3, Q9JKY5, O35350, Q5SW75, Q91YR1, Q9QYC0, P28867, P62962	0.0236808	1.9807	1	0.243542	0.231395
GOTERM_BP_DIRECT	GO:0097193~intrinsic apoptotic signaling pathway	12	25	Q61411, Q61337, Q07813, Q9D1X0, Q9JIQ3, Q8CGA0, P16381, Q9JI99, P20444, Q9JIY5, Q62167, Q06890	0.0236808	1.9807	1	0.243542	0.231395
GOTERM_BP_DIRECT	GO:0045862~positive regulation of proteolysis	12	25	Q9EQQ9, Q8BSY0, Q61337, Q9CX00, Q9WUD1, Q8CGY8, P70288, Q5SQX6, P18760, Q8CH72, P63017, P58802	0.0236808	1.9807	1	0.243542	0.231395
GOTERM_BP_DIRECT	GO:0031589~cell-substrate adhesion	11	22	O89053, Q5SUA5, P47915, P43406, P14231, Q9D3A9, Q62417, P09055, Q61739, Q8CBF3, P26645	0.023867	2.06323	1	0.243542	0.231395
GOTERM_BP_DIRECT	GO:0046325~negative regulation of glucose import	11	22	Q8K3G9, Q2NL51, P09470, Q8R527, P20444, Q60770, Q60760, Q99MK8, Q62048, Q8K3E5, P27545	0.023867	2.06323	1	0.243542	0.231395
GOTERM_BP_DIRECT	GO:0031396~regulation of protein ubiquitination	11	22	Q9WTU6, P07901, Q80UW2, P17879, Q9D906, P11499, Q9QZ73, Q8R317, Q9QYI5, Q9WVS6, Q61696	0.023867	2.06323	1	0.243542	0.231395
GOTERM_BP_DIRECT	GO:0045197~establishment or maintenance of epithelial cell apical/basal polarity	11	22	O55222, Q80U72, P61750, Q05512, Q80Y24, Q811D0, P70175, Q91XM9, Q62074, Q80TE7, Q9D6K5	0.023867	2.06323	1	0.243542	0.231395
GOTERM_BP_DIRECT	GO:0032984~macromolecular complex disassembly	6	8	Q9DB05, P28663, P46460, D3YVF0, Q9Z2V5, P63017	0.0238767	3.09485	1	0.243542	0.231395
GOTERM_BP_DIRECT	GO:0044387~negative regulation of protein kinase activity by regulation of protein phosphorylation	6	8	Q91ZS8, Q99LM2, Q8CGA0, Q61937, Q9WUM4, Q99MU3	0.0238767	3.09485	1	0.243542	0.231395
GOTERM_BP_DIRECT	GO:0044539~long-chain fatty acid import	6	8	O35488, Q60714, Q9CZW4, Q8BSK8, Q91VE0, P41216	0.0238767	3.09485	1	0.243542	0.231395
GOTERM_BP_DIRECT	GO:0030011~maintenance of cell polarity	6	8	O70400, Q91ZU6, Q9WV60, Q9CPW4, Q8K1X4, Q3V3V9	0.0238767	3.09485	1	0.243542	0.231395
GOTERM_BP_DIRECT	GO:2000650~negative regulation of sodium ion transmembrane transporter activity	6	8	Q6I6G8, P46935, Q6PHZ2, Q9Z1W9, Q8K4P8, Q8CFI0	0.0238767	3.09485	1	0.243542	0.231395
GOTERM_BP_DIRECT	GO:0001919~regulation of receptor recycling	6	8	P23818, P23819, Q9Z2W9, P21836, Q9D7S9, Q9CQ22	0.0238767	3.09485	1	0.243542	0.231395
GOTERM_BP_DIRECT	GO:0070585~protein localization to mitochondrion	6	8	Q3KNM2, P63037, Q8K1M6, Q791V5, Q60739, Q9WVS6	0.0238767	3.09485	1	0.243542	0.231395
GOTERM_BP_DIRECT	GO:0006930~substrate-dependent cell migration, cell extension	6	8	Q60598, Q4JIM5, Q9CPV9, P97333, Q61879, Q99M51	0.0238767	3.09485	1	0.243542	0.231395
GOTERM_BP_DIRECT	GO:0035280~miRNA loading onto RISC involved in gene silencing by miRNA	6	8	Q8CJG1, Q8CJG0, Q9WTX2, Q99MU3, Q8CJF9, Q8CJF8	0.0238767	3.09485	1	0.243542	0.231395
GOTERM_BP_DIRECT	GO:0002090~regulation of receptor internalization	6	8	P28663, P84078, P46460, O89050, O08917, Q62420	0.0238767	3.09485	1	0.243542	0.231395
GOTERM_BP_DIRECT	GO:0061002~negative regulation of dendritic spine morphogenesis	6	8	O08586, Q8BZ98, Q8CHT1, O08759, Q8BYM5, Q99K10	0.0238767	3.09485	1	0.243542	0.231395
GOTERM_BP_DIRECT	GO:0098967~exocytic insertion of neurotransmitter receptor to postsynaptic membrane	6	8	Q8R570, P60879, O09044, P61264, P63044, P63040	0.0238767	3.09485	1	0.243542	0.231395
GOTERM_BP_DIRECT	GO:0009642~response to light intensity	6	8	P15388, P20612, P03899, P24270, Q9CPW0, Q14B80	0.0238767	3.09485	1	0.243542	0.231395
GOTERM_BP_DIRECT	GO:0007021~tubulin complex assembly	6	8	Q8BYA0, P23927, Q8CIV8, P61759, Q8VCN9, P48428	0.0238767	3.09485	1	0.243542	0.231395
GOTERM_BP_DIRECT	GO:0014047~glutamate secretion	6	8	Q9Z0G0, P23242, Q14BI2, B2RUJ5, P15209, Q64331	0.0238767	3.09485	1	0.243542	0.231395
GOTERM_BP_DIRECT	GO:2000480~negative regulation of cAMP-dependent protein kinase activity	6	8	Q9DBC7, P12849, O70139, P63248, P31324, P12367	0.0238767	3.09485	1	0.243542	0.231395
GOTERM_BP_DIRECT	GO:0032049~cardiolipin biosynthetic process	6	8	Q8BHF7, Q3TUH1, P97819, Q60714, Q9JIZ9, Q66GT5	0.0238767	3.09485	1	0.243542	0.231395
GOTERM_BP_DIRECT	GO:1901016~regulation of potassium ion transmembrane transporter activity	6	8	P46935, Q9DBH0, P63143, P97447, Q8CFI0, P62259	0.0238767	3.09485	1	0.243542	0.231395
GOTERM_BP_DIRECT	GO:0023052~signaling	6	8	Q8BJ42, Q8K3G9, Q8K3H0, Q9D415, Q6PFD5, B1AZP2	0.0238767	3.09485	1	0.243542	0.231395
GOTERM_BP_DIRECT	GO:0010634~positive regulation of epithelial cell migration	16	38	Q80TV8, Q62470, Q62077, Q99P72, Q9WTL2, Q8BUR4, P16054, P62492, P05480, Q8CGA0, Q8BRT1, Q9R1E6, P41539, O35607, Q9Z2V5, P62962	0.0266259	1.73746	1	0.271245	0.257716
GOTERM_BP_DIRECT	GO:0006821~chloride transport	29	82	P50571, Q8BH79, Q91V14, Q8BXK9, Q6PB70, Q91XP5, Q61418, Q6P5F7, P22933, Q9WVD4, Q9D6F4, Q8BHJ7, P62812, Q9QYB1, Q64018, Q9R0Y8, P55012, Q9Z1Q5, P51791, Q8BHB9, Q61189, P63080, Q99LI2, P22723, O35454, Q9D3A9, P63137, P26049, P26048	0.0274603	1.45936	1	0.279397	0.265461
GOTERM_BP_DIRECT	GO:0043410~positive regulation of MAPK cascade	59	190	Q8BWG8, Q3UHC7, P15209, O35099, P15208, Q9Z2D3, Q9CQ45, P70425, Q6ZQ29, P31938, O88653, P05532, Q3UVC0, P11859, Q6VNS1, Q61207, Q9QYY0, P35762, P70336, P70335, P12023, Q9QY42, Q58A65, Q5DTX6, O55222, Q99JG2, P61793, Q61171, Q02248, P47941, Q61411, Q8VHY0, Q8CF89, Q9JKF1, Q61097, Q68EF4, Q9CQ22, O54940, Q80U28, O35188, Q62073, P25785, P08228, P97772, P56388, P70310, Q99N57, Q64455, P15116, P70236,…	0.0277046	1.28138	1	0.281531	0.267489
GOTERM_BP_DIRECT	GO:0051602~response to electrical stimulus	15	35	P97352, Q64669, Q60668, P70296, P35454, Q9WTQ5, P58281, Q7TMB8, P63250, P09671, P24529, P63011, P05480, P62631, P00397	0.0281291	1.76849	1	0.28549	0.27125
GOTERM_BP_DIRECT	GO:0010881~regulation of cardiac muscle contraction by regulation of the release of sequestered calcium ion	7	11	Q8C8R3, Q9Z2I2, Q3TMP8, Q01815, P11531, P70414, E9Q401	0.0295855	2.62593	1	0.294988	0.280275
GOTERM_BP_DIRECT	GO:0051561~positive regulation of mitochondrial calcium ion concentration	7	11	Q61335, Q3UMR5, Q8R429, Q8VCX5, Q9CQ92, P21981, Q6GQS1	0.0295855	2.62593	1	0.294988	0.280275
GOTERM_BP_DIRECT	GO:0060052~neurofilament cytoskeleton organization	7	11	P98200, P08228, P46660, Q9ERR1, P08553, P08551, P19246	0.0295855	2.62593	1	0.294988	0.280275
GOTERM_BP_DIRECT	GO:0086009~membrane repolarization	7	11	P14231, Q9JJ69, P14094, Q8VDN2, Q9Z0V1, P97370, Q8CGQ8	0.0295855	2.62593	1	0.294988	0.280275
GOTERM_BP_DIRECT	GO:0016241~regulation of macroautophagy	7	11	Q8VD65, Q6PF93, Q9QZM0, Q8BRK8, Q9Z1G4, Q9Z2V5, Q8R317	0.0295855	2.62593	1	0.294988	0.280275
GOTERM_BP_DIRECT	GO:0035308~negative regulation of protein dephosphorylation	7	11	Q8R3G1, Q9CQV8, Q61249, P56212, P58389, P60840, P62259	0.0295855	2.62593	1	0.294988	0.280275
GOTERM_BP_DIRECT	GO:0048280~vesicle fusion with Golgi apparatus	7	11	Q9Z1Z0, P70280, O35166, Q8K1E0, O89116, O08547, O88384	0.0295855	2.62593	1	0.294988	0.280275
GOTERM_BP_DIRECT	GO:0045050~protein insertion into ER membrane by stop-transfer membrane-anchor sequence	7	11	O70378, Q9EP72, Q99KI3, Q8C7X2, Q8K273, Q9CZX9, Q9CRD2	0.0295855	2.62593	1	0.294988	0.280275
GOTERM_BP_DIRECT	GO:0021707~cerebellar granule cell differentiation	7	11	Q9R171, Q9R0K7, P70257, P0DI97, P62774, P48437, Q0KK55, Q9CS84	0.0295855	2.62593	1	0.294988	0.280275
GOTERM_BP_DIRECT	GO:0006750~glutathione biosynthetic process	7	11	P97494, Q99KB8, Q99JP7, P51906, O09172, P51855, P43006	0.0295855	2.62593	1	0.294988	0.280275
GOTERM_BP_DIRECT	GO:0098911~regulation of ventricular cardiac muscle cell action potential	7	11	Q65CL1, P49817, Q02257, Q811D0, E9Q557, Q01815, E9Q401	0.0295855	2.62593	1	0.294988	0.280275
GOTERM_BP_DIRECT	GO:0015810~aspartate transport	7	11	Q80WG5, Q9DB41, Q9QXX4, Q9D6M3, Q8BH59, Q91Y63, Q8R502	0.0295855	2.62593	1	0.294988	0.280275
GOTERM_BP_DIRECT	GO:0036444~mitochondrial calcium uptake	7	11	P58281, Q3UMR5, Q8VCX5, Q8JZQ2, Q8BHE8, Q9CTY5, Q6GQS1	0.0295855	2.62593	1	0.294988	0.280275
GOTERM_BP_DIRECT	GO:0016559~peroxisome fission	7	11	Q9CQ92, Q8VCI5, Q8K1M6, P58137, Q9Z210, Q6PCP5, Q9R0H0	0.0295855	2.62593	1	0.294988	0.280275
GOTERM_BP_DIRECT	GO:0006637~acyl-CoA metabolic process	14	32	Q9R0X4, Q32MW3, Q9D404, P58137, Q9DBL1, O55137, Q8VHQ9, Q9QYR7, Q6Q2Z6, Q9QYR9, P32020, Q60759, P38060, Q91V12	0.0296073	1.80533	1	0.294988	0.280275
GOTERM_BP_DIRECT	GO:0048015~phosphatidylinositol-mediated signaling	18	45	P51432, P28651, A3KGF7, Q6PF93, Q8R3B1, P26040, Q8CGY8, A2AP18, Q8CHC4, P13020, Q9Z1B3, Q8CDA1, Q8R3S6, Q3USB7, Q8K394, E9Q3L2, Q6ZPQ6, Q8BNY6	0.0296661	1.65059	1	0.295214	0.28049
GOTERM_BP_DIRECT	GO:0046856~phosphatidylinositol dephosphorylation	13	29	Q6NVF0, Q9CZX7, Q3TWL2, Q9Z2D1, Q9Z2D0, Q9EP69, P59644, Q8CHC4, O08586, Q6P1Y8, Q9Z2C9, Q9Z2C4, Q8CDA1	0.0310105	1.84979	1	0.307841	0.292487
GOTERM_BP_DIRECT	GO:0036120~cellular response to platelet-derived growth factor stimulus	13	29	Q9D5V6, P26043, Q9WUM3, Q9JKF1, P39688, P63089, Q04736, Q68FL6, Q9CVB6, P16054, P05480, P22682, Q6P9S0	0.0310105	1.84979	1	0.307841	0.292487
GOTERM_BP_DIRECT	GO:0007173~epidermal growth factor receptor signaling pathway	17	42	Q60631, Q9QYY0, P35235, Q61140, Q9Z2A0, Q9JKF1, Q62077, P31750, Q62245, P49070, Q01279, Q4JIM5, P61750, P34152, P05480, Q9QVP9, P28028	0.0316976	1.67024	1	0.312977	0.297367
GOTERM_BP_DIRECT	GO:0042594~response to starvation	17	42	Q9D0K2, Q8QZR5, Q8CCN5, B2RQC6, P28650, Q6QD59, P54822, Q9D2R0, O35435, Q80XQ2, Q9D906, P38060, P98192, P22682, P45952, Q8BH04, Q8QZT1	0.0316976	1.67024	1	0.312977	0.297367
GOTERM_BP_DIRECT	GO:0051402~neuron apoptotic process	20	52	P57716, P49025, Q9D6U8, Q8VBW6, P16858, Q64373, P17439, P70677, P12023, P11352, Q9EPU5, Q9Z0X1, P20029, Q4KMM3, P39087, Q07813, Q9JIQ3, Q80YE4, B1AWN6, P49615	0.031799	1.5871	1	0.312977	0.297367
GOTERM_BP_DIRECT	GO:0006487~protein N-linked glycosylation	20	52	P61804, Q91YQ5, Q5RL79, Q9DBG6, Q9Z2M7, P52875, P46978, Q80UM7, O35621, Q9DB25, Q3UGP8, Q91X51, O54734, Q9CYR6, Q3TZM9, Q9Z2Z9, Q3TDQ1, P47856, Q6ZQI3, P22599	0.031799	1.5871	1	0.312977	0.297367
GOTERM_BP_DIRECT	GO:0051262~protein tetramerization	12	26	P15388, P23819, Q9CZN7, Q63959, Q6NVF9, Q8BGA9, Q9CQF3, Q8BTV2, O55042, P12023, Q9D8X1, Q9Z2Y3	0.0322648	1.90452	1	0.312977	0.297367
GOTERM_BP_DIRECT	GO:0072657~protein localization to membrane	12	26	Q61644, Q60610, Q8BH24, O54774, P58021, P61264, Q9ET30, Q64010, Q99LI8, Q8CIB5, O35526, Q00493	0.0322648	1.90452	1	0.312977	0.297367
GOTERM_BP_DIRECT	GO:0006885~regulation of pH	12	26	Q5DTL9, Q8BLV3, Q9Z1W8, Q920R6, Q9JK42, P00920, P48302, Q61165, Q64444, O88343, Q9Z307, Q9WVT6	0.0322648	1.90452	1	0.312977	0.297367
GOTERM_BP_DIRECT	GO:0031915~positive regulation of synaptic plasticity	8	14	P54763, Q9QXS6, P60879, P84086, Q4KUS2, Q9Z2D6, P18760, P97490	0.0325171	2.35798	1	0.312977	0.297367
GOTERM_BP_DIRECT	GO:0016242~negative regulation of macroautophagy	8	14	Q61037, Q91VA6, Q3UMB5, Q91V36, Q9JLN9, Q9EP53, O35604, P60853	0.0325171	2.35798	1	0.312977	0.297367
GOTERM_BP_DIRECT	GO:0006119~oxidative phosphorylation	8	14	P09925, O35943, O55126, Q9D9H8, P43024, P56393, P56391, P00397	0.0325171	2.35798	1	0.312977	0.297367
GOTERM_BP_DIRECT	GO:0010717~regulation of epithelial to mesenchymal transition	8	14	Q60610, Q8VHI3, Q6PDH0, Q8BRT1, Q80TV8, P29319, Q62165, Q3UGS4	0.0325171	2.35798	1	0.312977	0.297367
GOTERM_BP_DIRECT	GO:0040011~locomotion	8	14	Q9R0K7, Q4ACU6, Q6PIE5, P97952, P08551, Q9ET77, O88342, P35436	0.0325171	2.35798	1	0.312977	0.297367
GOTERM_BP_DIRECT	GO:0006809~nitric oxide biosynthetic process	8	14	Q9DCN2, Q9CWS0, P07901, P18581, Q9CQX2, Q922Q1, Q9Z0J4, Q64105	0.0325171	2.35798	1	0.312977	0.297367
GOTERM_BP_DIRECT	GO:0021819~layer formation in cerebral cortex	8	14	Q3UHC7, Q02248, Q8K209, Q8CHK3, O35926, P63005, O88809, P49615	0.0325171	2.35798	1	0.312977	0.297367
GOTERM_BP_DIRECT	GO:0046839~phospholipid dephosphorylation	8	14	P34914, Q8VCY8, Q7TPB0, Q9JI99, Q7TME0, Q99JY8, Q9D4F2, Q8BFZ2	0.0325171	2.35798	1	0.312977	0.297367
GOTERM_BP_DIRECT	GO:0035865~cellular response to potassium ion	8	14	P08228, P49312, Q62108, P55012, Q9Z2D6, Q91XM9, Q62443, Q9ES74	0.0325171	2.35798	1	0.312977	0.297367
GOTERM_BP_DIRECT	GO:0035020~regulation of Rac protein signal transduction	8	14	Q5SSM3, P62331, Q9DCD6, P39054, Q8R464, P27671, Q8CGY8, Q64010	0.0325171	2.35798	1	0.312977	0.297367
GOTERM_BP_DIRECT	GO:0051223~regulation of protein transport	8	14	P55258, P63037, Q8BRF7, Q61548, P62492, O35382, Q7M6Y3, Q6PAR5	0.0325171	2.35798	1	0.312977	0.297367
GOTERM_BP_DIRECT	GO:0033962~cytoplasmic mRNA processing body assembly	8	14	Q9QXA5, O35710, P62311, Q9JHU4, O70305, Q8K2D3, P54823, Q60809	0.0325171	2.35798	1	0.312977	0.297367
GOTERM_BP_DIRECT	GO:0006865~amino acid transport	22	59	Q09143, Q9Z127, P56564, P28571, P18581, P10852, Q99JR1, Q8K4D3, Q9QXW9, Q8BXR1, Q9DCP2, O35544, Q8BGF9, Q8CFE6, P51906, Q6PGE7, Q91V61, P63115, Q925N1, Q8BG16, Q925N0, P43006	0.0332256	1.53868	1	0.312977	0.297367
GOTERM_BP_DIRECT	GO:0006986~response to unfolded protein	22	59	Q9D1Q6, Q61699, A2AT37, P07901, Q9DBY1, Q3UHC7, P14602, Q99J56, Q80U63, Q9QY76, Q61696, Q8VCH8, Q9CXI5, P17879, Q9QZN4, Q3TDN2, P48722, O89114, Q3TDQ1, Q3UA37, P63038, Q91YW3	0.0332256	1.53868	1	0.312977	0.297367
GOTERM_BP_DIRECT	GO:0048148~behavioral response to cocaine	11	23	A2CG49, Q14BI2, P45481, P11103, Q9QWW1, Q60829, P61922, O55042, Q9Z0J4, P49615, Q9Z2Y3	0.03326	1.97353	1	0.312977	0.297367
GOTERM_BP_DIRECT	GO:0000302~response to reactive oxygen species	11	23	P08228, O08709, P09671, P24270, P47740, P19157, P20444, P11352, P35700, P62996, Q60673	0.03326	1.97353	1	0.312977	0.297367
GOTERM_BP_DIRECT	GO:0010666~positive regulation of cardiac muscle cell apoptotic process	11	23	P11859, O08586, Q6PHZ2, P63242, O08529, O35099, Q8BZA9, P11798, Q6PCP5, O35350, Q91Y86	0.03326	1.97353	1	0.312977	0.297367
GOTERM_BP_DIRECT	GO:0097113~AMPA glutamate receptor clustering	5	6	Q62108, Q80XG9, Q4ACU6, P08226, Q99K10	0.0336532	3.43872	1	0.312977	0.297367
GOTERM_BP_DIRECT	GO:0006798~polyphosphate catabolic process	5	6	Q9EPW0, Q8BIW1, Q52KR3, O54940, Q8BHE3	0.0336532	3.43872	1	0.312977	0.297367
GOTERM_BP_DIRECT	GO:1903071~positive regulation of ER-associated ubiquitin-dependent protein catabolic process	5	6	Q61335, P49817, Q9QZM0, Q8BJU0, Q8R317	0.0336532	3.43872	1	0.312977	0.297367
GOTERM_BP_DIRECT	GO:0006531~aspartate metabolic process	5	6	P28650, P16460, P46664, P05201, P05202	0.0336532	3.43872	1	0.312977	0.297367
GOTERM_BP_DIRECT	GO:0031630~regulation of synaptic vesicle fusion to presynaptic membrane	5	6	P84086, P63011, Q8R1B5, P63040, Q62442	0.0336532	3.43872	1	0.312977	0.297367
GOTERM_BP_DIRECT	GO:0019262~N-acetylneuraminate catabolic process	5	6	O88958, Q9CRC9, Q8JZV7, Q9QZ08, Q9DCJ9	0.0336532	3.43872	1	0.312977	0.297367
GOTERM_BP_DIRECT	GO:1905477~positive regulation of protein localization to membrane	5	6	Q8BRT1, Q9DBG3, Q91ZP9, Q9WVS6, Q9JKZ2	0.0336532	3.43872	1	0.312977	0.297367
GOTERM_BP_DIRECT	GO:0021764~amygdala development	5	6	Q8C7R4, Q6PIE5, O88643, Q04690, Q64336	0.0336532	3.43872	1	0.312977	0.297367
GOTERM_BP_DIRECT	GO:0097119~postsynaptic density protein 95 clustering	5	6	Q69ZK9, P0DI97, Q99PH1, E9Q7X7, Q99K10, Q9CS84	0.0336532	3.43872	1	0.312977	0.297367
GOTERM_BP_DIRECT	GO:0070779~D-aspartate import	5	6	P03995, P56564, P51906, P28867, P43006	0.0336532	3.43872	1	0.312977	0.297367
GOTERM_BP_DIRECT	GO:1904861~excitatory synapse assembly	5	6	B2RXS4, P97300, Q9CPW0, Q99PH1, Q99K10	0.0336532	3.43872	1	0.312977	0.297367
GOTERM_BP_DIRECT	GO:0016191~synaptic vesicle uncoating	5	6	Q80TZ3, Q8CHC4, Q62419, Q62420, Q62421	0.0336532	3.43872	1	0.312977	0.297367
GOTERM_BP_DIRECT	GO:0097494~regulation of vesicle size	5	6	Q8C2E7, P35285, Q9CZT8, Q7M6Y3, P84091	0.0336532	3.43872	1	0.312977	0.297367
GOTERM_BP_DIRECT	GO:1903361~protein localization to basolateral plasma membrane	5	6	Q8JZS0, O88951, O88952, P61027, Q9CZG9	0.0336532	3.43872	1	0.312977	0.297367
GOTERM_BP_DIRECT	GO:2001137~positive regulation of endocytic recycling	5	6	Q9JI91, Q9WVK4, O88307, Q8BH64, Q8K0G5	0.0336532	3.43872	1	0.312977	0.297367
GOTERM_BP_DIRECT	GO:0070925~organelle assembly	5	6	Q91YT7, Q99JX3, Q8BYK6, P59326, O70439	0.0336532	3.43872	1	0.312977	0.297367
GOTERM_BP_DIRECT	GO:0090148~membrane fission	5	6	Q9JK48, Q9D8B3, Q9WUM4, Q80VP1, Q9QYY8	0.0336532	3.43872	1	0.312977	0.297367
GOTERM_BP_DIRECT	GO:0006449~regulation of translational termination	5	6	Q8CAK3, Q9EPU0, Q8R050, Q3U0K8, Q8BWY3	0.0336532	3.43872	1	0.312977	0.297367
GOTERM_BP_DIRECT	GO:1905098~negative regulation of guanyl-nucleotide exchange factor activity	5	6	Q99LC8, Q61749, Q6ZWX6, Q6IR34, P54227	0.0336532	3.43872	1	0.312977	0.297367
GOTERM_BP_DIRECT	GO:0006189~'de novo' IMP biosynthetic process	5	6	Q9CWJ9, Q64737, Q5SUR0, P54822, Q9DCL9	0.0336532	3.43872	1	0.312977	0.297367
GOTERM_BP_DIRECT	GO:0055129~L-proline biosynthetic process	5	6	Q9DCC4, Q922W5, Q922Q4, Q9Z110, P29758	0.0336532	3.43872	1	0.312977	0.297367
GOTERM_BP_DIRECT	GO:0090036~regulation of protein kinase C signaling	5	6	Q6P1D5, Q7TSK2, Q4V9Z5, P47757, Q9WTQ5	0.0336532	3.43872	1	0.312977	0.297367
GOTERM_BP_DIRECT	GO:0008299~isoprenoid biosynthetic process	9	17	Q9WTN0, Q920E5, P58044, Q5RJG7, Q8JZK9, P54869, P53798, Q99JF5, Q9R008	0.0337159	2.1846	1	0.312977	0.297367
GOTERM_BP_DIRECT	GO:0060236~regulation of mitotic spindle organization	9	17	Q3TRR0, E9Q7G0, Q68FD5, Q9JHU4, Q63850, B2RSH2, O08788, Q7TPM6, Q8C570	0.0337159	2.1846	1	0.312977	0.297367
GOTERM_BP_DIRECT	GO:2001171~positive regulation of ATP biosynthetic process	9	17	Q01853, P00405, Q64373, P31938, P17182, Q8BH59, P42227, Q9CQ54, Q9WVS6	0.0337159	2.1846	1	0.312977	0.297367
GOTERM_BP_DIRECT	GO:0007625~grooming behavior	9	17	P00493, Q9CPW0, P42859, P51906, P08030, P35455, O88531, P35454, Q810B7	0.0337159	2.1846	1	0.312977	0.297367
GOTERM_BP_DIRECT	GO:0016584~nucleosome positioning	9	17	Q9Z277, P10922, P43274, P43275, P43276, P43277, P15864, Q91ZW3, Q07133	0.0337159	2.1846	1	0.312977	0.297367
GOTERM_BP_DIRECT	GO:0000423~macromitophagy	9	17	O35129, Q8BGE6, Q64337, Q8BR90, P17439, Q9CQV6, Q8K221, Q9WVS6, Q9ESE1	0.0337159	2.1846	1	0.312977	0.297367
GOTERM_BP_DIRECT	GO:0031503~protein complex localization	9	17	Q8R2U0, P30416, Q8C2E7, Q9Z266, P62827, P26040, Q91YD9, Q811D0, Q8VE19	0.0337159	2.1846	1	0.312977	0.297367
GOTERM_BP_DIRECT	GO:0061337~cardiac conduction	9	17	P70170, Q6QIY3, P23242, Q8BP71, P16283, P97952, Q80W54, Q56A07, Q01815	0.0337159	2.1846	1	0.312977	0.297367
GOTERM_BP_DIRECT	GO:0051895~negative regulation of focal adhesion assembly	9	17	O08586, Q8CCN5, Q91ZX7, P05480, Q8BRT1, O54834, Q9WUM4, Q8BK67, Q9WV69	0.0337159	2.1846	1	0.312977	0.297367
GOTERM_BP_DIRECT	GO:0042059~negative regulation of epidermal growth factor receptor signaling pathway	9	17	Q9EQK5, Q91YL2, Q3UHC7, A2A8L5, P22682, Q63850, Q64455, Q61187, Q9D7X3	0.0337159	2.1846	1	0.312977	0.297367
GOTERM_BP_DIRECT	GO:0030050~vesicle transport along actin filament	10	20	Q5SUA5, Q99104, O88329, P57780, Q91YD9, P21271, Q9WTI7, Q64331, Q5SYD0, P46735	0.0338292	2.06323	1	0.312977	0.297367
GOTERM_BP_DIRECT	GO:0051896~regulation of protein kinase B signaling	10	20	O08586, Q6VNS1, Q6P1Y8, Q14BI2, P10833, Q8CDA1, Q9WTK7, P15209, P70288, Q9JLN9	0.0338292	2.06323	1	0.312977	0.297367
GOTERM_BP_DIRECT	GO:2000251~positive regulation of actin cytoskeleton reorganization	10	20	Q61411, Q6VNS1, Q8CCN5, Q9CVB6, Q8BKX1, P97333, O35387, P08103, P60766, Q99JY9	0.0338292	2.06323	1	0.312977	0.297367
GOTERM_BP_DIRECT	GO:0061157~mRNA destabilization	10	20	Q91YT7, P52760, Q8BYK6, Q80U78, P59326, P28659, Q8BGW1, P70336, P70335, Q6Y7W8	0.0338292	2.06323	1	0.312977	0.297367
GOTERM_BP_DIRECT	GO:0060048~cardiac muscle contraction	19	49	Q6PHZ2, P97454, Q6PIC6, P68033, P97952, Q6PDM2, Q56A07, Q9JLN9, P70699, P70236, P11531, P70414, Q8C8R3, Q9JJV9, P58771, P14094, P09542, Q99MK8, E9Q401	0.0341768	1.60006	1	0.315835	0.300082
GOTERM_BP_DIRECT	GO:0007162~negative regulation of cell adhesion	21	56	Q3UH93, Q9QZC2, P54763, Q8BYI9, P26450, Q8BI84, P18760, Q9WTR5, P97318, Q80YX1, P70206, O09126, B2RXS4, P70208, P70207, Q80UG2, Q8CJH3, Q03137, O35598, Q9QWI6, Q60629	0.0358203	1.54742	1	0.330649	0.314157
GOTERM_BP_DIRECT	GO:0007155~cell adhesion	164	594	Q62523, Q810U3, P29533, Q810U4, B0V2N1, Q0V8T9, Q60625, P55144, Q8R5M8, Q71LX4, P0DI97, Q03157, Q9CS84, Q80WM4, P13595, Q9Z1B3, Q80Z24, O35927, Q60634, P30999, Q9EPL2, P98203, Q61282, Q03145, Q6P9K9, P12023, Q80YX1, Q64314, P15379, Q5DTX6, P10493, Q03137, Q99N28, Q8BLQ9, O35474, Q8C985, Q61292, P20444, Q80TF3, Q9EPC1, Q8VCC9, E9PZ19, Q61137, Q99KU0, Q8BYI9, P55288, P97326, Q9WTR5, Q65CL1, Q8VDD5,…	0.0365408	1.13929	1	0.336919	0.320114
GOTERM_BP_DIRECT	GO:0051591~response to cAMP	20	53	Q61327, P26450, P70296, P18572, Q0VGU4, P35454, Q6P5E8, P53657, Q9CXZ1, Q60673, P15532, P47739, Q9WVG6, Q9WUB3, P06151, Q3THS6, Q9QVP9, Q8K1R3, P28028, P07214	0.0386235	1.55716	1	0.35572	0.337978
GOTERM_BP_DIRECT	GO:0014003~oligodendrocyte development	13	30	Q8CHW4, Q99LC8, Q99LD9, P19157, P13020, Q91WA3, Q8VHI6, P40240, P61793, Q9JM63, Q7TQD2, Q61749, P25911	0.0405874	1.78814	1	0.372546	0.353964
GOTERM_BP_DIRECT	GO:0035307~positive regulation of protein dephosphorylation	13	30	Q6P1H6, P58389, Q6PD03, P17439, Q80X82, P17742, P17225, Q9QUR7, Q3UM45, P63330, P0DP28, P28867, Q99NF2	0.0405874	1.78814	1	0.372546	0.353964
GOTERM_BP_DIRECT	GO:0022604~regulation of cell morphogenesis	13	30	A2AHC3, P18760, Q8CIB5, Q8CJF8, Q9JL26, P63001, Q6ZPF4, A2APV2, B9EJ80, P60764, Q8C079, P47757, P07214	0.0405874	1.78814	1	0.372546	0.353964
GOTERM_BP_DIRECT	GO:0007417~central nervous system development	38	117	Q810U4, Q6P1H6, Q99LD9, P55066, P97467, Q61271, Q03157, Q9QUP5, Q80WM4, Q9D6F4, P17809, P25785, O89023, Q0KL02, Q61282, Q06335, Q61361, P50428, Q8BWF0, Q61120, P17439, P97318, Q9CZX0, P35922, P12023, Q62059, Q8K3E5, O08586, A2CG49, P13020, Q99PU8, P50429, P42859, P47740, P56393, P26645, P28667, Q69ZF3	0.0417008	1.34022	1	0.382335	0.363265
GOTERM_BP_DIRECT	GO:0071320~cellular response to cAMP	21	57	P13707, P28352, Q7TN79, P26040, Q01063, P11881, P12023, Q9Z329, Q9WV69, P70414, Q99JI6, Q8CHG7, O88704, P20029, O88703, P16460, O70507, P62835, Q922S4, P22005, Q9DB20	0.042979	1.52028	1	0.386738	0.367448
GOTERM_BP_DIRECT	GO:0032287~peripheral nervous system myelin maintenance	6	9	Q5MPP0, P08228, Q60823, Q9QXS1, P31750, Q62433	0.0431288	2.75098	1	0.386738	0.367448
GOTERM_BP_DIRECT	GO:0001667~ameboidal-type cell migration	6	9	P40124, Q8BH43, Q9CXS4, Q8R0X7, P63005, Q99K01	0.0431288	2.75098	1	0.386738	0.367448
GOTERM_BP_DIRECT	GO:0010637~negative regulation of mitochondrial fusion	6	9	Q8K1M6, Q9D0L4, Q7TMY8, Q62351, Q9WVS6, Q62465	0.0431288	2.75098	1	0.386738	0.367448
GOTERM_BP_DIRECT	GO:0001956~positive regulation of neurotransmitter secretion	6	9	Q4KUS2, O55017, P61264, Q80TT2, O55042, O35526	0.0431288	2.75098	1	0.386738	0.367448
GOTERM_BP_DIRECT	GO:0048012~hepatocyte growth factor receptor signaling pathway	6	9	P63001, P97333, O88643, Q61140, Q8VDQ8, P54227	0.0431288	2.75098	1	0.386738	0.367448
GOTERM_BP_DIRECT	GO:1990456~mitochondrion-ER tethering	6	9	Q80SW1, O55143, Q99KU0, B9EJ80, Q3V3Q7, P0DP28	0.0431288	2.75098	1	0.386738	0.367448
GOTERM_BP_DIRECT	GO:0099054~presynapse assembly	6	9	P52795, Q8BZ81, O08992, Q8R5M8, P0DI97, P52800, Q9CS84	0.0431288	2.75098	1	0.386738	0.367448
GOTERM_BP_DIRECT	GO:0035767~endothelial cell chemotaxis	6	9	Q9DD03, P63158, P97333, Q9WUM3, Q64299, Q66T02	0.0431288	2.75098	1	0.386738	0.367448
GOTERM_BP_DIRECT	GO:0031952~regulation of protein autophosphorylation	6	9	Q60996, P63330, Q61151, Q6PD28, Q6PD03, Q61772	0.0431288	2.75098	1	0.386738	0.367448
GOTERM_BP_DIRECT	GO:0031204~posttranslational protein targeting to membrane, translocation	6	9	Q9CQS8, Q8VHE0, Q8BU14, P20029, Q9JLR1, P61620	0.0431288	2.75098	1	0.386738	0.367448
GOTERM_BP_DIRECT	GO:0098887~neurotransmitter receptor transport, endosome to postsynaptic membrane	6	9	Q5SSM3, P55258, Q80U72, Q9EQH3, P62492, Q8VD04	0.0431288	2.75098	1	0.386738	0.367448
GOTERM_BP_DIRECT	GO:0090150~establishment of protein localization to membrane	6	9	P46638, P62492, P61027, P70444, P28028, O35604	0.0431288	2.75098	1	0.386738	0.367448
GOTERM_BP_DIRECT	GO:0098712~L-glutamate import across plasma membrane	6	9	O35544, P97772, P56564, P51906, Q8R5J9, P43006	0.0431288	2.75098	1	0.386738	0.367448
GOTERM_BP_DIRECT	GO:0034214~protein hexamerization	6	9	Q9Z2I0, O88967, Q3THS6, Q80WG5, Q9QYY8, Q8R502	0.0431288	2.75098	1	0.386738	0.367448
GOTERM_BP_DIRECT	GO:0042743~hydrogen peroxide metabolic process	6	9	Q01279, P09671, Q99LX0, Q61171, P00015, P62897	0.0431288	2.75098	1	0.386738	0.367448
GOTERM_BP_DIRECT	GO:0009165~nucleotide biosynthetic process	6	9	P23492, Q9D0M1, Q8R574, P97930, Q9CS42, Q9D7G0	0.0431288	2.75098	1	0.386738	0.367448
GOTERM_BP_DIRECT	GO:0007007~inner mitochondrial membrane organization	6	9	Q91VC9, P58281, Q8BK08, Q07813, Q9CRB9, Q8BHE8	0.0431288	2.75098	1	0.386738	0.367448
GOTERM_BP_DIRECT	GO:1990416~cellular response to brain-derived neurotrophic factor stimulus	6	9	P58252, P15209, O08759, Q9Z2A0, Q8R5H6, Q62420	0.0431288	2.75098	1	0.386738	0.367448
GOTERM_BP_DIRECT	GO:0048170~positive regulation of long-term neuronal synaptic plasticity	6	9	P54763, P97300, Q4ACU6, P35922, Q3UVX5, P05532	0.0431288	2.75098	1	0.386738	0.367448
GOTERM_BP_DIRECT	GO:0019233~sensory perception of pain	27	78	Q6QIY3, Q62205, A2ASI5, P97445, P35438, Q9R0P9, P35436, P63085, P63141, O55017, P09470, Q9Z2D6, Q69ZK9, P41539, P48302, P49615, P34914, Q63844, P97772, Q91XM9, Q9R0Q7, Q9QYS2, Q61290, O55125, P47746, P22005, Q9Z0V2	0.0436447	1.42839	1	0.390934	0.371435
GOTERM_BP_DIRECT	GO:0001964~startle response	11	24	P16388, P51880, Q64018, Q9CPW0, Q9Z2D6, P35438, Q9WVS6, P22005, P35436, Q8K0D7, Q01097	0.0449559	1.8913	1	0.393499	0.373872
GOTERM_BP_DIRECT	GO:0007274~neuromuscular synaptic transmission	11	24	Q60575, Q99MI1, O08599, Q6PH08, Q03059, Q91ZS8, P63011, P97445, P12657, Q80U40, Q3UUG6	0.0449559	1.8913	1	0.393499	0.373872
GOTERM_BP_DIRECT	GO:0001934~positive regulation of protein phosphorylation	76	259	Q8BWG8, P07901, P97300, Q60823, Q8CGY8, P34884, O35099, P15208, A2ASQ1, P63094, Q9JLN9, Q921Y0, O09126, P63001, P17156, Q62172, P26339, B9EHT4, Q8C078, O35607, Q9Z1S3, P07356, P49615, Q9WTU6, O08917, P97434, P70336, P35922, P12023, O55222, Q01279, Q9JIW9, O88643, Q3UH68, P47941, Q3UYH7, P20444, Q80ZJ1, Q61411, P54830, Q6PCX7, Q6R0H7, Q64362, P28184, P68040, P31750, P32883, Q9WVR4, Q61772, Q9QUR7,…	0.0451608	1.21085	1	0.393499	0.373872
GOTERM_BP_DIRECT	GO:1903373~positive regulation of endoplasmic reticulum tubular network organization	4	4	Q7TQ95, Q80UJ7, Q91YH5, Q8BMG7	0.0465367	4.12647	1	0.393499	0.373872
GOTERM_BP_DIRECT	GO:1903278~positive regulation of sodium ion export from cell	4	4	P14231, Q9Z239, P14094, P97370	0.0465367	4.12647	1	0.393499	0.373872
GOTERM_BP_DIRECT	GO:0046314~phosphocreatine biosynthetic process	4	4	Q04447, P07310, P30275, Q6P8J7	0.0465367	4.12647	1	0.393499	0.373872
GOTERM_BP_DIRECT	GO:0045040~protein import into mitochondrial outer membrane	4	4	P07901, Q61316, Q8BGH2, Q9CPQ3	0.0465367	4.12647	1	0.393499	0.373872
GOTERM_BP_DIRECT	GO:0046040~IMP metabolic process	4	4	P00493, P28650, Q3V1L4, P46664	0.0465367	4.12647	1	0.393499	0.373872
GOTERM_BP_DIRECT	GO:2000302~positive regulation of synaptic vesicle exocytosis	4	4	Q8K1M6, Q64373, Q8JZR6, Q99K10	0.0465367	4.12647	1	0.393499	0.373872
GOTERM_BP_DIRECT	GO:0016182~synaptic vesicle budding from endosome	4	4	O54774, Q80TK0, Q9Z1T1, Q9DB50	0.0465367	4.12647	1	0.393499	0.373872
GOTERM_BP_DIRECT	GO:0009298~GDP-mannose biosynthetic process	4	4	O35621, Q924M7, Q8BTZ7, Q9Z2M7	0.0465367	4.12647	1	0.393499	0.373872
GOTERM_BP_DIRECT	GO:0097118~neuroligin clustering involved in postsynaptic membrane assembly	4	4	Q9WVQ1, P0DI97, P15116, E9Q7X7, Q9CS84	0.0465367	4.12647	1	0.393499	0.373872
GOTERM_BP_DIRECT	GO:0060024~rhythmic synaptic transmission	4	4	O08586, Q6PHS9, P97445, Q8BYM5	0.0465367	4.12647	1	0.393499	0.373872
GOTERM_BP_DIRECT	GO:0019244~lactate biosynthetic process from pyruvate	4	4	P16125, P42859, P06151, P00342	0.0465367	4.12647	1	0.393499	0.373872
GOTERM_BP_DIRECT	GO:0006172~ADP biosynthetic process	4	4	Q9R0Y5, Q9WTP7, Q9WUR9, Q9WTP6	0.0465367	4.12647	1	0.393499	0.373872
GOTERM_BP_DIRECT	GO:1990809~endoplasmic reticulum tubular network membrane organization	4	4	Q8BH66, Q6PA06, Q9JKW0, Q99P72	0.0465367	4.12647	1	0.393499	0.373872
GOTERM_BP_DIRECT	GO:0002188~translation reinitiation	4	4	Q9DB27, P23116, Q9CQJ6, Q9CQ21	0.0465367	4.12647	1	0.393499	0.373872
GOTERM_BP_DIRECT	GO:0036466~synaptic vesicle recycling via endosome	4	4	Q80TK0, Q8K1M6, Q64373, Q3UUG6	0.0465367	4.12647	1	0.393499	0.373872
GOTERM_BP_DIRECT	GO:0019243~methylglyoxal catabolic process to D-lactate via S-lactoyl-glutathione	4	4	Q69ZP3, Q99KB8, Q9CPU0, Q9DB32	0.0465367	4.12647	1	0.393499	0.373872
GOTERM_BP_DIRECT	GO:0019673~GDP-mannose metabolic process	4	4	P23591, Q8K0C9, O70152, Q64520	0.0465367	4.12647	1	0.393499	0.373872
GOTERM_BP_DIRECT	GO:1900069~regulation of cellular hyperosmotic salinity response	4	4	Q9Z2I0, Q8VCX5, Q9D4J1, Q6GQS1	0.0465367	4.12647	1	0.393499	0.373872
GOTERM_BP_DIRECT	GO:0019852~L-ascorbic acid metabolic process	4	4	P97494, Q9EPR4, O09131, Q8K2Q2	0.0465367	4.12647	1	0.393499	0.373872
GOTERM_BP_DIRECT	GO:0006499~N-terminal protein myristoylation	4	4	P49443, O70310, O70311, P36993	0.0465367	4.12647	1	0.393499	0.373872
GOTERM_BP_DIRECT	GO:0006537~glutamate biosynthetic process	4	4	P26443, Q571F8, Q8BH59, D3Z7P3	0.0465367	4.12647	1	0.393499	0.373872
GOTERM_BP_DIRECT	GO:1902993~positive regulation of amyloid precursor protein catabolic process	4	4	P41234, P69566, P70336, Q8VCC9	0.0465367	4.12647	1	0.393499	0.373872
GOTERM_BP_DIRECT	GO:1904874~positive regulation of telomerase RNA localization to Cajal body	4	4	P80315, P80314, P11983, Q9ESX5	0.0465367	4.12647	1	0.393499	0.373872
GOTERM_BP_DIRECT	GO:0009449~gamma-aminobutyric acid biosynthetic process	4	4	P24549, P56564, P48318, P61922	0.0465367	4.12647	1	0.393499	0.373872
GOTERM_BP_DIRECT	GO:0048790~maintenance of presynaptic active zone structure	4	4	Q99MI1, Q6PH08, P63011, Q9QYX7	0.0465367	4.12647	1	0.393499	0.373872
GOTERM_BP_DIRECT	GO:0030149~sphingolipid catabolic process	4	4	O70572, Q8R0X7, Q9R1E6, Q99K01	0.0465367	4.12647	1	0.393499	0.373872
GOTERM_BP_DIRECT	GO:0046060~dATP metabolic process	4	4	Q9EQQ9, Q9WTP7, Q64520, Q9WTP6	0.0465367	4.12647	1	0.393499	0.373872
GOTERM_BP_DIRECT	GO:0070358~actin polymerization-dependent cell motility	4	4	Q9QXM1, Q08509, Q8K1X4, Q03173	0.0465367	4.12647	1	0.393499	0.373872
GOTERM_BP_DIRECT	GO:0006564~L-serine biosynthetic process	4	4	Q61753, Q99K85, Q9CZN7, Q99LS3	0.0465367	4.12647	1	0.393499	0.373872
GOTERM_BP_DIRECT	GO:1903334~positive regulation of protein folding	4	4	P27773, Q8VHI3, P08003, P28798	0.0465367	4.12647	1	0.393499	0.373872
GOTERM_BP_DIRECT	GO:0000052~citrulline metabolic process	4	4	Q9CWS0, P16460, P42859, Q99LD8	0.0465367	4.12647	1	0.393499	0.373872
GOTERM_BP_DIRECT	GO:0016189~synaptic vesicle to endosome fusion	4	4	Q9JKK1, O70480, O89116, Q9ER00	0.0465367	4.12647	1	0.393499	0.373872
GOTERM_BP_DIRECT	GO:1900038~negative regulation of cellular response to hypoxia	4	4	Q9CWS0, Q03137, Q8CGY8, Q64314	0.0465367	4.12647	1	0.393499	0.373872
GOTERM_BP_DIRECT	GO:0070125~mitochondrial translational elongation	4	4	Q9CY73, Q8BFR5, Q8K0D5, Q9CZR8	0.0465367	4.12647	1	0.393499	0.373872
GOTERM_BP_DIRECT	GO:0036475~neuron death in response to oxidative stress	4	4	O08600, P51906, Q8R5J9, Q3UUG6	0.0465367	4.12647	1	0.393499	0.373872
GOTERM_BP_DIRECT	GO:2000331~regulation of terminal button organization	4	4	Q9EQH3, Q61548, Q7M6Y3, Q8BYM5	0.0465367	4.12647	1	0.393499	0.373872
GOTERM_BP_DIRECT	GO:1902115~regulation of organelle assembly	4	4	P26041, P26040, P26043, Q91W86	0.0465367	4.12647	1	0.393499	0.373872
GOTERM_BP_DIRECT	GO:0098989~NMDA selective glutamate receptor signaling pathway	4	4	A2CG49, Q60610, P11798, Q01097	0.0465367	4.12647	1	0.393499	0.373872
GOTERM_BP_DIRECT	GO:0051938~L-glutamate import	4	4	P56564, Q9JM63, P51906, Q3TXX4	0.0465367	4.12647	1	0.393499	0.373872
GOTERM_BP_DIRECT	GO:0010638~positive regulation of organelle organization	4	4	Q99KF1, Q02357, Q64310, Q9D0F3	0.0465367	4.12647	1	0.393499	0.373872
GOTERM_BP_DIRECT	GO:0006561~proline biosynthetic process	4	4	Q9DCC4, Q922W5, Q922Q4, Q9Z110	0.0465367	4.12647	1	0.393499	0.373872
GOTERM_BP_DIRECT	GO:0099612~protein localization to axon	4	4	Q7TNM2, Q8CIE6, G5E8K5, O89079	0.0465367	4.12647	1	0.393499	0.373872
GOTERM_BP_DIRECT	GO:1900149~positive regulation of Schwann cell migration	4	4	Q91ZX7, P35438, B9EKR1, Q91WJ8	0.0465367	4.12647	1	0.393499	0.373872
GOTERM_BP_DIRECT	GO:1903542~negative regulation of exosomal secretion	4	4	P51150, P46467, O70228, Q9WVS6	0.0465367	4.12647	1	0.393499	0.373872
GOTERM_BP_DIRECT	GO:0030043~actin filament fragmentation	4	4	P45591, P18760, Q9R0P5, O88342	0.0465367	4.12647	1	0.393499	0.373872
GOTERM_BP_DIRECT	GO:0006225~UDP biosynthetic process	4	4	Q9DBP5, O35435, B2RQC6, P13439	0.0465367	4.12647	1	0.393499	0.373872
GOTERM_BP_DIRECT	GO:0090170~regulation of Golgi inheritance	4	4	Q63844, Q63932, P63085, P31938	0.0465367	4.12647	1	0.393499	0.373872
GOTERM_BP_DIRECT	GO:0090168~Golgi reassembly	4	4	P63101, Q8CDG3, Q8VE70, Q9Z2W1	0.0465367	4.12647	1	0.393499	0.373872
GOTERM_BP_DIRECT	GO:0051036~regulation of endosome size	4	4	Q920R0, Q9CQD1, Q9QYX7, Q9CQ10	0.0465367	4.12647	1	0.393499	0.373872
GOTERM_BP_DIRECT	GO:0007020~microtubule nucleation	10	21	Q9DC28, Q8BRT1, Q9ERR1, Q80TV8, Q8VCK3, Q921G8, P83887, P58854, Q921M4, Q9CZA6	0.0467929	1.96498	1	0.393499	0.373872
GOTERM_BP_DIRECT	GO:0061028~establishment of endothelial barrier	10	21	Q99JI6, Q8CHG7, P26041, P26040, P26043, Q01063, O35682, P62835, Q922S4, P48302	0.0467929	1.96498	1	0.393499	0.373872
GOTERM_BP_DIRECT	GO:0010821~regulation of mitochondrion organization	10	21	Q9CRA5, Q8JZN7, Q9EQH3, Q8BG51, Q9CQ92, Q8K1M6, Q8BSF4, Q922S4, Q6PCP5, Q9WVS6	0.0467929	1.96498	1	0.393499	0.373872
GOTERM_BP_DIRECT	GO:0001508~action potential	10	21	P30677, Q64018, Q14B80, A2APX8, Q03717, P21279, P35436, P21278, Q9Z0V2, Q01097	0.0467929	1.96498	1	0.393499	0.373872
GOTERM_BP_DIRECT	GO:2001224~positive regulation of neuron migration	10	21	Q8CHG7, Q60875, Q3UHC7, Q8BTM8, P27612, Q91Y86, Q9ESN9, Q3UUG6, B9EKR1, Q99NF2	0.0467929	1.96498	1	0.393499	0.373872
GOTERM_BP_DIRECT	GO:0042176~regulation of protein catabolic process	10	21	P54731, Q9CR23, Q3TXS7, P63330, P0C0A3, Q8VDM4, Q6P5F9, Q9CZ28, P14685, Q9D154	0.0467929	1.96498	1	0.393499	0.373872
GOTERM_BP_DIRECT	GO:0033628~regulation of cell adhesion mediated by integrin	7	12	P34152, Q64010, P47941, P35235, Q03145, P25911, Q9JKL5	0.0472584	2.4071	1	0.393499	0.373872
GOTERM_BP_DIRECT	GO:0033173~calcineurin-NFAT signaling cascade	7	12	Q63810, Q8CGM1, P48453, P63328, P48455, Q9JHG6, Q9JHG2	0.0472584	2.4071	1	0.393499	0.373872
GOTERM_BP_DIRECT	GO:0021952~central nervous system projection neuron axonogenesis	7	12	P54754, P54763, O08644, Q7TPH6, Q9JLM8, O88809, Q8CBF3	0.0472584	2.4071	1	0.393499	0.373872
GOTERM_BP_DIRECT	GO:0006646~phosphatidylethanolamine biosynthetic process	7	12	Q922E4, Q60714, O55229, Q9D4V0, Q8BSF4, Q8BGS7, Q80TA1	0.0472584	2.4071	1	0.393499	0.373872
GOTERM_BP_DIRECT	GO:0030953~astral microtubule organization	7	12	E9Q7G0, P62492, P26040, Q7TQD2, Q811D0, Q80TV8, P70168	0.0472584	2.4071	1	0.393499	0.373872
GOTERM_BP_DIRECT	GO:0007042~lysosomal lumen acidification	7	12	Q9CYN9, Q9CR23, Q9Z266, P63082, O88531, Q80X71, P28798	0.0472584	2.4071	1	0.393499	0.373872
GOTERM_BP_DIRECT	GO:0031023~microtubule organizing center organization	7	12	Q8CCN5, Q8CHG3, Q63ZW7, Q8BRT1, Q80TV8, P63005, Q9CZA6	0.0472584	2.4071	1	0.393499	0.373872
GOTERM_BP_DIRECT	GO:1903351~cellular response to dopamine	7	12	O88705, Q63844, P39054, P63085, P21981, P70288, Q8CGK7	0.0472584	2.4071	1	0.393499	0.373872
GOTERM_BP_DIRECT	GO:0022038~corpus callosum development	7	12	P54754, B0V2N1, P54763, P61793, Q7M6Z0, Q99PI8, P49615	0.0472584	2.4071	1	0.393499	0.373872
GOTERM_BP_DIRECT	GO:0031936~negative regulation of chromatin silencing	7	12	P10922, P43274, P43275, P43276, P43277, P15864, Q07133	0.0472584	2.4071	1	0.393499	0.373872
GOTERM_BP_DIRECT	GO:0002082~regulation of oxidative phosphorylation	7	12	Q9CZN7, P48771, Q9CQY6, Q9WUR9, P56392, Q6GQS1, Q61387	0.0472584	2.4071	1	0.393499	0.373872
GOTERM_BP_DIRECT	GO:0006405~RNA export from nucleus	9	18	Q80U93, O08583, Q99P88, Q9JJW6, Q924C1, Q63850, F6ZDS4, Q8C570, Q99JX7	0.0481066	2.06323	1	0.398101	0.378244
GOTERM_BP_DIRECT	GO:0006839~mitochondrial transport	9	18	Q9QZD8, Q6ZPU9, O54983, Q61768, P42859, Q9Z2Z6, Q9CQS4, O88441, Q62443	0.0481066	2.06323	1	0.398101	0.378244
GOTERM_BP_DIRECT	GO:2000060~positive regulation of protein ubiquitination involved in ubiquitin-dependent protein catabolic process	9	18	Q01853, Q641K1, O08586, Q78JE5, P34152, Q9QVP9, Q9JIG7, Q06890, Q9Z172	0.0481066	2.06323	1	0.398101	0.378244
GOTERM_BP_DIRECT	GO:0071732~cellular response to nitric oxide	9	18	Q9Z0X1, P39054, Q60668, Q14B80, Q64010, P28184, Q61140, O54865, Q91Y86	0.0481066	2.06323	1	0.398101	0.378244
GOTERM_BP_DIRECT	GO:0034389~lipid particle organization	9	18	P35293, P70295, Q8R1X6, Q9CR16, Q3TDN2, Q9WV91, Q80Y98, Q80UJ7, P17742	0.0481066	2.06323	1	0.398101	0.378244
GOTERM_BP_DIRECT	GO:0044257~cellular protein catabolic process	8	15	P35283, P60605, Q9JHR7, Q3UHC7, Q9ES00, O88531, Q9JIY5, Q9WVS6	0.0484941	2.20078	1	0.398101	0.378244
GOTERM_BP_DIRECT	GO:0071380~cellular response to prostaglandin E stimulus	8	15	P16054, Q6R0H7, Q5SWU9, Q8BRK8, Q5EG47, P63094, P31750, Q01341, Q9DBR0	0.0484941	2.20078	1	0.398101	0.378244
GOTERM_BP_DIRECT	GO:0006851~mitochondrial calcium ion transport	8	15	Q9Z2I0, Q3UMR5, Q8VCX5, Q60932, Q8BH59, Q9CTY5, Q6GQS1, Q99JB2	0.0484941	2.20078	1	0.398101	0.378244
GOTERM_BP_DIRECT	GO:0043268~positive regulation of potassium ion transport	8	15	Q9JI91, Q8C8R3, Q9Z218, Q9Z1W9, Q61768, Q811D0, P34884, P97447	0.0484941	2.20078	1	0.398101	0.378244
GOTERM_BP_DIRECT	GO:0031529~ruffle organization	8	15	P63001, Q6EDY6, Q9ERG0, Q7TMB8, P58771, Q8BUL6, Q9WUM3, Q9JLN9	0.0484941	2.20078	1	0.398101	0.378244
GOTERM_BP_DIRECT	GO:0061744~motor behavior	8	15	P14231, Q91ZS8, Q9CPW0, P51906, Q5EG47, P17439, O08788, P63080	0.0484941	2.20078	1	0.398101	0.378244
GOTERM_BP_DIRECT	GO:0090110~cargo loading into COPII-coated vesicle	8	15	Q9D1M0, Q01405, Q8BI84, Q9D662, P36536, Q3U2P1, Q3UPL0, P62821	0.0484941	2.20078	1	0.398101	0.378244
GOTERM_BP_DIRECT	GO:0061709~reticulophagy	8	15	Q6NS82, Q80WW9, Q9ESK9, P61961, Q9CR09, Q8VE47, Q8CCJ3, Q9CQV4	0.0484941	2.20078	1	0.398101	0.378244
GOTERM_BP_DIRECT	GO:0051963~regulation of synapse assembly	8	15	P54763, Q8CI51, Q80XG9, Q9JKF6, Q80Z24, Q3UHD1, P35438, Q8CFN5	0.0484941	2.20078	1	0.398101	0.378244
GOTERM_BP_DIRECT	GO:0010043~response to zinc ion	14	34	P29533, P10518, P24472, P97441, Q9WV60, P97467, Q61781, P63254, O08586, P09671, P16460, P24529, P00920, Q8CIM3	0.048652	1.69913	1	0.398995	0.379094
GOTERM_BP_DIRECT	GO:0007229~integrin-mediated signaling pathway	34	104	Q62523, Q61735, Q9R1V6, P35235, Q8CIB5, Q99JY8, P63089, Q0VBD0, Q9QUR8, Q01768, P09055, O55135, P34152, Q9QVP9, Q9JLV5, Q61738, Q61739, P01831, P26039, P05555, P97333, Q91YM2, P18052, Q62470, Q61140, P11276, O55222, Q9QUI0, P43406, O35598, P05480, O70309, Q8BK67, P60766	0.0499065	1.34904	1	0.408463	0.38809
GOTERM_BP_DIRECT	GO:0000902~cell morphogenesis	34	104	P28660, B1AZI6, P55288, Q9EPK2, P97326, Q5SQX6, P11881, P40124, P70408, Q7TMB8, O88735, Q9CPW0, Q9JLV5, Q8K1X4, Q9CYT6, P97291, P47757, Q8BK63, P54763, Q60875, Q8BRF7, Q9JLI8, Q8VCN9, E9Q8I9, Q9QXS1, Q06890, O55222, Q01279, Q9QUI0, Q9R0K7, Q3TKT4, Q9Z1T1, Q9EQG9, Q9QYC0	0.0499065	1.34904	1	0.408463	0.38809
GOTERM_BP_DIRECT	GO:0046854~phosphatidylinositol phosphorylation	19	51	Q2TBE6, P70181, P70182, Q6PF93, P49442, P26450, O08908, O70161, O70172, Q8R071, Q8C729, O55023, Q80V26, Q6ZQ18, E9Q6P5, Q9Z0S1, E9Q3L2, Q80XI4, Q91XU3	0.0502369	1.53731	1	0.410755	0.390267
GOTERM_BP_DIRECT	GO:0006006~glucose metabolic process	27	79	Q922H2, Q7TSV4, Q60823, P97742, P97324, P16858, O08528, P31750, P17751, Q64467, Q80TM9, Q3TLS3, Q00612, Q8CAA7, Q8BFP9, P52480, Q9D0F9, P26450, Q8VDL4, P35487, Q5EG47, P35486, Q9D051, Q8BMF4, Q05816, P08074, Q9JK42	0.0505159	1.41031	1	0.412622	0.392042
GOTERM_BP_DIRECT	GO:0010033~response to organic substance	25	72	Q9D964, P10518, Q9WV54, P48036, P10637, P31750, P52019, Q64105, Q9WUB3, P24638, Q9CPW0, Q923X4, P45376, O35609, P48302, P25785, P41216, Q9Z0U1, P08228, P31648, Q64737, P11499, P70677, Q61762, O88643	0.0511053	1.4328	1	0.417019	0.396219
GOTERM_BP_DIRECT	GO:0070979~protein K11-linked ubiquitination	13	31	P53995, Q6ZWY6, P52483, Q9WVM3, Q8BGZ4, Q9WVS6, P63147, P68037, Q8R034, Q8CHG5, Q91W96, P62257, Q8BTZ4	0.0520487	1.73045	1	0.42387	0.402728
GOTERM_BP_DIRECT	GO:0032007~negative regulation of TOR signaling	13	31	Q61037, Q9D0K0, Q9WV60, Q2NL51, P12815, Q8BRK8, O70481, Q5EG47, Q9EP53, Q6WKZ8, P61460, O08600, Q9D1F4	0.0520487	1.73045	1	0.42387	0.402728
GOTERM_BP_DIRECT	GO:0015914~phospholipid transport	16	41	P98200, Q8K4R4, Q9WV55, Q8VE85, Q3B7Z2, P53811, Q8VEK0, P53810, Q9D8Z2, Q9ER64, O35954, P70704, Q8BX94, P32020, B9EJ86, O70228	0.0522616	1.61033	1	0.425179	0.403972
GOTERM_BP_DIRECT	GO:0000209~protein polyubiquitination	55	182	Q3KNM2, P62838, Q9WTX5, Q9R1R2, Q8K4P8, Q80YQ8, Q8R3Y8, Q8BZZ3, Q9DBH0, Q8CHG5, Q9JLV5, P62878, Q9JJZ4, Q3U0D9, Q9ESN6, P52483, Q6ZWY6, Q6ZPS6, O08759, Q9D074, Q9Z1K5, P61080, P46935, Q8C863, Q02248, Q9Z2V5, Q9CZY3, P59808, Q9ET26, Q64362, G5E870, Q9ES00, P63147, P68037, P61089, Q99KP6, P61087, Q9WUD1, Q7TMY8, Q80ZI6, P62257, Q8CFI0, Q924T7, Q9JI90, P60605, Q8CH72, Q69ZR2, Q9ES34, Q80U95, Q9WVS6,…	0.0533906	1.24701	1	0.433931	0.412288
GOTERM_BP_DIRECT	GO:0009749~response to glucose	28	83	Q61337, Q8CHW4, Q99LD9, B5TVM2, P70265, Q8BSK8, P15105, P12382, Q9QVP9, P63044, P97493, P23242, Q99LC8, P70677, P53657, Q9Z2I2, Q60673, Q6PDS3, P70414, O08586, P62342, Q9DC69, Q9QUI0, P06151, Q9D906, Q61749, P60840, P06797	0.0537264	1.39206	1	0.436227	0.414469
GOTERM_BP_DIRECT	GO:0001932~regulation of protein phosphorylation	26	76	A2ASQ1, Q9WVL2, Q9JLN9, P70425, Q9QUR7, Q8R464, Q6R891, P51906, P34152, Q9DBC7, P12849, Q9WUM4, Q6PD28, P14602, P11276, P12367, P31324, Q9CXZ1, Q3UVX5, B2RXS4, P63330, Q8BQU6, P08556, Q9JJY3, Q8K4Q0, Q5SNZ0	0.0546753	1.41169	1	0.443489	0.421369
GOTERM_BP_DIRECT	GO:0006936~muscle contraction	20	55	Q8CI43, Q9JI91, Q3URD3, Q64018, P26883, P58774, Q9JKK7, Q9Z0J4, P52503, Q9JHJ0, P21107, Q9CQZ1, P58771, Q60605, Q6IRU2, Q9EQG9, E9PZQ0, P62737, P49813, O88990	0.0553643	1.50053	1	0.448187	0.425833
GOTERM_BP_DIRECT	GO:0042307~positive regulation of protein import into nucleus	20	55	Q921F2, P54830, Q61820, P07901, P62827, Q62318, P26450, O08908, Q8BTM8, P11499, Q02111, Q8VCF0, Q62384, F6ZDS4, Q8BKC5, P63085, Q02257, D3YVF0, P61971, P28867	0.0553643	1.50053	1	0.448187	0.425833
GOTERM_BP_DIRECT	GO:0006094~gluconeogenesis	12	28	P13707, P06745, Q6NSQ9, Q05920, P09041, P16858, O70250, P09411, P17183, Q64521, Q8BH04, P17751	0.055565	1.76849	1	0.448519	0.426148
GOTERM_BP_DIRECT	GO:0035023~regulation of Rho protein signal transduction	12	28	Q61599, Q9CWR0, Q08509, P70392, Q60875, P27671, O08917, Q8BGH7, Q8C033, Q99PT1, Q6PAJ1, P15116	0.055565	1.76849	1	0.448519	0.426148
GOTERM_BP_DIRECT	GO:0010595~positive regulation of endothelial cell migration	22	62	P23591, P11859, Q8CCN5, P06745, P10833, P97333, P59808, P12815, P18572, Q61140, P70336, P31750, P63001, P14211, Q9QVP9, P62746, O35607, P20444, O35639, P28798, P48437, P07214	0.0556252	1.46423	1	0.448519	0.426148
GOTERM_BP_DIRECT	GO:0031047~gene silencing by RNA	22	62	O70133, Q3UYV9, Q78PY7, P29341, Q501J6, Q924C1, Q99MU3, Q8CJF9, P35922, Q8CJF8, Q8BMB3, Q8C7Q4, Q8CJG1, Q99MR6, Q80VL1, Q8CJG0, Q8K0V4, Q9WTX2, Q8BH15, Q60809, Q9JKY0, Q6ZQ08	0.0556252	1.46423	1	0.448519	0.426148
GOTERM_BP_DIRECT	GO:0048008~platelet-derived growth factor receptor signaling pathway	15	38	Q3UHX2, P97333, Q8VHY0, Q9QYY0, Q8BUL6, P35235, Q61140, Q9JKF1, Q6PAJ1, Q64455, O08586, Q4JIM5, Q8R0X7, Q9JJY3, P97492	0.0563653	1.62887	1	0.453144	0.430542
GOTERM_BP_DIRECT	GO:0000184~nuclear-transcribed mRNA catabolic process, nonsense-mediated decay	15	38	A2AT37, Q3UYV9, P29341, Q91VC3, Q9CWZ3, Q149F3, Q6PEE2, Q9EPU0, Q8R050, Q99M28, Q8BWY3, P60229, Q8CHP5, P61327, Q569Z6	0.0563653	1.62887	1	0.453144	0.430542
GOTERM_BP_DIRECT	GO:0006352~DNA-templated transcription, initiation	15	38	P62806, P62340, Q91ZW3	0.0563653	1.62887	1	0.453144	0.430542
GOTERM_BP_DIRECT	GO:0008217~regulation of blood pressure	27	80	P97449, Q80TM9, P09671, O55017, P09470, Q8K093, Q6PIE5, P41539, G5E829, P62737, P48302, P27601, Q9ERL9, P27600, Q8R4H2, P11859, O70423, Q9EQH2, P08228, Q9Z1W9, Q8VDN2, Q64314, P70414, Q8C129, Q01815, P21279, P21278	0.0581361	1.39268	1	0.46692	0.443631
GOTERM_BP_DIRECT	GO:0071346~cellular response to interferon-gamma	35	109	Q62523, Q61830, Q9JMH9, Q61735, P55088, P19253, Q8JZX9, P16858, Q8BSK8, Q8C0E2, Q99JY9, Q64324, P35283, Q8R361, P63024, P61161, Q8CGC7, P70429, O08599, O35188, P16460, Q9JM96, Q3TIU4, P20152, Q80X90, Q61768, P97797, O70480, P63260, Q7TMK9, Q60770, P13020, Q9WTI7, O88983, P60766	0.0588204	1.32501	1	0.471952	0.448412
GOTERM_BP_DIRECT	GO:0006665~sphingolipid metabolic process	19	52	Q5MPP0, Q9QZI8, P97363, Q9WV54, Q9JIA7, O70572, Q61207, Q8K4Q7, Q6GV12, P17439, Q9ESW4, Q64676, Q8BHJ6, P24529, Q8R0X7, Q9CY27, Q9JI99, Q9JJY3, Q69ZF3	0.0599982	1.50775	1	0.480456	0.456492
GOTERM_BP_DIRECT	GO:0042149~cellular response to glucose starvation	19	52	Q8VD65, Q5RJI5, Q6PF93, Q7TPV4, Q9R099, Q8VCX6, Q8BRK8, Q69Z98, Q5EG47, O55091, Q61024, Q91WG5, Q9JLR9, P20029, Q9JK48, O54950, Q62083, Q7TN98, P17809	0.0599982	1.50775	1	0.480456	0.456492
GOTERM_BP_DIRECT	GO:0045859~regulation of protein kinase activity	10	22	Q8BGU5, Q9DBC7, P12849, P08228, Q61081, P70441, Q9JLN9, Q9EP53, P31324, P12367	0.0626647	1.87567	1	0.487942	0.463605
GOTERM_BP_DIRECT	GO:0034620~cellular response to unfolded protein	10	22	Q8BM72, P17156, P20029, P17879, P38647, P16627, Q99M31, Q99J56, P63017, Q61696	0.0626647	1.87567	1	0.487942	0.463605
GOTERM_BP_DIRECT	GO:0060252~positive regulation of glial cell proliferation	10	22	Q01279, P03995, P63087, P34152, Q62074, P20152, P25911, Q9JLN9, P23298, Q8CCJ3	0.0626647	1.87567	1	0.487942	0.463605
GOTERM_BP_DIRECT	GO:0010035~response to inorganic substance	10	22	Q9CWJ9, Q61239, P56564, Q64737, P31648, Q8K2I1, Q9Z103, O70250, P62631, P14873	0.0626647	1.87567	1	0.487942	0.463605
GOTERM_BP_DIRECT	GO:0006654~phosphatidic acid biosynthetic process	10	22	Q8VD66, Q6NS52, Q9JK48, Q60714, Q80UP3, Q6P5E8, Q9R1C6, P97813, O35083, Q91WG7	0.0626647	1.87567	1	0.487942	0.463605
GOTERM_BP_DIRECT	GO:1902396~protein localization to bicellular tight junction	5	7	P21447, P57780, Q8BTM8, P63260, P39447	0.0636238	2.94748	1	0.487942	0.463605
GOTERM_BP_DIRECT	GO:0015807~L-amino acid transport	5	7	Q9QXW9, Q8CGA3, Q09143, Q9Z127, P18581	0.0636238	2.94748	1	0.487942	0.463605
GOTERM_BP_DIRECT	GO:1902108~regulation of mitochondrial membrane permeability involved in apoptotic process	5	7	Q3UUI3, Q07813, Q791V5, P70444, P11798	0.0636238	2.94748	1	0.487942	0.463605
GOTERM_BP_DIRECT	GO:0033211~adiponectin-activated signaling pathway	5	7	Q8K3G9, Q8K3H0, Q60714, P67871, P41216	0.0636238	2.94748	1	0.487942	0.463605
GOTERM_BP_DIRECT	GO:0021942~radial glia guided migration of Purkinje cell	5	7	Q61301, Q9D5V5, Q8BP71, Q9WTZ1, P97318	0.0636238	2.94748	1	0.487942	0.463605
GOTERM_BP_DIRECT	GO:0046655~folic acid metabolic process	5	7	Q8R0Y6, P50431, P35846, Q9CZN7, Q8K009	0.0636238	2.94748	1	0.487942	0.463605
GOTERM_BP_DIRECT	GO:0031584~activation of phospholipase D activity	5	7	P84075, P61750, P61211, P27601, P26645	0.0636238	2.94748	1	0.487942	0.463605
GOTERM_BP_DIRECT	GO:0042297~vocal learning	5	7	Q4ACU6, Q9CPW0, P42859, P0DI97, E9Q7X7, Q9CS84	0.0636238	2.94748	1	0.487942	0.463605
GOTERM_BP_DIRECT	GO:1901017~negative regulation of potassium ion transmembrane transporter activity	5	7	Q9JI91, O08586, Q9Z1W9, Q6P9R2, Q8CFI0	0.0636238	2.94748	1	0.487942	0.463605
GOTERM_BP_DIRECT	GO:0006104~succinyl-CoA metabolic process	5	7	Q60597, Q9Z2I9, Q9WUM5, Q9Z2I8, Q9D2G2	0.0636238	2.94748	1	0.487942	0.463605
GOTERM_BP_DIRECT	GO:0019563~glycerol catabolic process	5	7	Q9WU65, Q64516, Q8VC30, Q64521, P17751	0.0636238	2.94748	1	0.487942	0.463605
GOTERM_BP_DIRECT	GO:0097485~neuron projection guidance	5	7	P70208, Q03137, Q91YM2, O35098, P70206	0.0636238	2.94748	1	0.487942	0.463605
GOTERM_BP_DIRECT	GO:0006207~'de novo' pyrimidine nucleobase biosynthetic process	5	7	Q9DBP5, O35435, B2RQC6, P13439, Q9JLN9	0.0636238	2.94748	1	0.487942	0.463605
GOTERM_BP_DIRECT	GO:0042773~ATP synthesis coupled electron transport	5	7	Q9Z1P6, Q91VD9, P03921, P03911, P00405	0.0636238	2.94748	1	0.487942	0.463605
GOTERM_BP_DIRECT	GO:0009156~ribonucleoside monophosphate biosynthetic process	5	7	Q64737, Q9CS42, Q5SUR0, P54822, Q9D7G0	0.0636238	2.94748	1	0.487942	0.463605
GOTERM_BP_DIRECT	GO:0016185~synaptic vesicle budding from presynaptic endocytic zone membrane	5	7	Q8BZ98, P39054, P39053, Q61548, Q7M6Y3	0.0636238	2.94748	1	0.487942	0.463605
GOTERM_BP_DIRECT	GO:0006102~isocitrate metabolic process	5	7	Q9D6R2, Q99KI0, O88844, P54071, P70404	0.0636238	2.94748	1	0.487942	0.463605
GOTERM_BP_DIRECT	GO:1905150~regulation of voltage-gated sodium channel activity	5	7	Q3URD3, P97952, P70377, P61329, P70379	0.0636238	2.94748	1	0.487942	0.463605
GOTERM_BP_DIRECT	GO:0072673~lamellipodium morphogenesis	5	7	Q8BH43, Q9CWK8, Q8R5H6, Q9WV80, Q8CBW3	0.0636238	2.94748	1	0.487942	0.463605
GOTERM_BP_DIRECT	GO:0019674~NAD metabolic process	5	7	P16125, Q3ULJ0, Q8C5H8, P14152, P06151	0.0636238	2.94748	1	0.487942	0.463605
GOTERM_BP_DIRECT	GO:1905618~positive regulation of miRNA mediated inhibition of translation	5	7	Q8CJG0, Q6NZJ6, P54823, P42227, Q8BMB3	0.0636238	2.94748	1	0.487942	0.463605
GOTERM_BP_DIRECT	GO:1902255~positive regulation of intrinsic apoptotic signaling pathway by p53 class mediator	5	7	Q9CXW4, Q9JK48, P63242, P62082, P0CG49	0.0636238	2.94748	1	0.487942	0.463605
GOTERM_BP_DIRECT	GO:0052651~monoacylglycerol catabolic process	5	7	O35678, Q9Z1Q2, O08914, Q99LR1, Q8R2Y0	0.0636238	2.94748	1	0.487942	0.463605
GOTERM_BP_DIRECT	GO:1903432~regulation of TORC1 signaling	5	7	Q6DFW0, Q3UMB5, Q99K70, Q6P5E8, Q80X95	0.0636238	2.94748	1	0.487942	0.463605
GOTERM_BP_DIRECT	GO:0021785~branchiomotor neuron axon guidance	5	7	P70208, Q80UG2, P97333, Q7TPH6, O35375	0.0636238	2.94748	1	0.487942	0.463605
GOTERM_BP_DIRECT	GO:1901526~positive regulation of macromitophagy	5	7	P51881, Q60932, P48962, Q9WVS6, P27545	0.0636238	2.94748	1	0.487942	0.463605
GOTERM_BP_DIRECT	GO:0045794~negative regulation of cell volume	5	7	Q08460, Q4ACU6, P51791, Q61189, Q61410	0.0636238	2.94748	1	0.487942	0.463605
GOTERM_BP_DIRECT	GO:0006015~5-phosphoribose 1-diphosphate biosynthetic process	5	7	Q9D0M1, Q8R574, Q9ET01, Q9CS42, Q9D7G0	0.0636238	2.94748	1	0.487942	0.463605
GOTERM_BP_DIRECT	GO:0036295~cellular response to increased oxygen levels	5	7	Q9CR51, P50516, P51863, P15920, Q9R1Q9	0.0636238	2.94748	1	0.487942	0.463605
GOTERM_BP_DIRECT	GO:0035694~mitochondrial protein catabolic process	5	7	Q9Z2F7, Q0P557, Q3V384, O88967, Q8BSF4	0.0636238	2.94748	1	0.487942	0.463605
GOTERM_BP_DIRECT	GO:0045110~intermediate filament bundle assembly	5	7	P08553, P08551, Q61781, P19246, Q8R0W0	0.0636238	2.94748	1	0.487942	0.463605
GOTERM_BP_DIRECT	GO:0046822~regulation of nucleocytoplasmic transport	5	7	Q9DBR7, Q8C7Q4, Q80U93, Q6P1Y8, P63087	0.0636238	2.94748	1	0.487942	0.463605
GOTERM_BP_DIRECT	GO:0060440~trachea formation	5	7	Q63844, Q63932, P63085, Q02248, P31938	0.0636238	2.94748	1	0.487942	0.463605
GOTERM_BP_DIRECT	GO:2000304~positive regulation of ceramide biosynthetic process	5	7	P97819, Q9JIA7, Q8R104, Q9JJY3, P28867	0.0636238	2.94748	1	0.487942	0.463605
GOTERM_BP_DIRECT	GO:0010882~regulation of cardiac muscle contraction by calcium ion signaling	5	7	Q8C8R3, O55143, P14094, Q61165, E9Q401	0.0636238	2.94748	1	0.487942	0.463605
GOTERM_BP_DIRECT	GO:0000054~ribosomal subunit export from nucleus	5	7	Q61820, P61222, P62827, O55135, Q6P5F9	0.0636238	2.94748	1	0.487942	0.463605
GOTERM_BP_DIRECT	GO:0033157~regulation of intracellular protein transport	5	7	Q8CHH9, Q9ERR1, O70492, Q61233, P35821	0.0636238	2.94748	1	0.487942	0.463605
GOTERM_BP_DIRECT	GO:0006729~tetrahydrobiopterin biosynthetic process	5	7	Q9CZL5, Q9R1Z7, Q8BVI4, Q64105, P61458	0.0636238	2.94748	1	0.487942	0.463605
GOTERM_BP_DIRECT	GO:1903912~negative regulation of endoplasmic reticulum stress-induced eIF2 alpha phosphorylation	5	7	O55033, Q9R0Q3, Q99M51, Q91YW3	0.0636238	2.94748	1	0.487942	0.463605
GOTERM_BP_DIRECT	GO:0001505~regulation of neurotransmitter levels	5	7	P70296, P97445, Q91VF2, P26048, Q01065	0.0636238	2.94748	1	0.487942	0.463605
GOTERM_BP_DIRECT	GO:0009966~regulation of signal transduction	20	56	Q61249, Q6P6N5, Q6R0H7, Q91W39, Q9DCL8, Q8BMA3, O70293, Q61271, Q64010, Q8VCM8, P63094, Q80YA9, P15116, P35821, O70291, P51655, O35678, Q8BGH7, Q3UYH7, Q9QZF2, Q99MK8	0.0654004	1.47374	1	0.501096	0.476103
GOTERM_BP_DIRECT	GO:0061098~positive regulation of protein tyrosine kinase activity	13	32	P11859, Q61699, Q62108, P70175, P04925, A2ASQ1, Q923Z0, P12023, P35821, Q3UVX5, Q03137, P09470, Q9QWI6	0.0655136	1.67638	1	0.501492	0.476479
GOTERM_BP_DIRECT	GO:0007165~signal transduction	321	1228	Q62523, Q8CGM1, O70139, Q9R078, Q3UHC7, Q7TSN6, P12657, P70663, Q921Y0, Q6PAR5, Q9CS84, P70425, P63321, Q9Z1B3, Q8BLJ3, Q3UR70, Q6P9R2, Q9DC51, Q8C4X2, Q8BK63, Q9R0Y8, Q8BTH8, Q06138, Q80UP3, Q9WTQ5, Q8BVL3, Q3UQ44, P63213, Q5SRX1, P47743, Q69ZH9, P47746, Q80ZJ1, Q91Y86, P63216, Q9WVE8, Q61411, P50153, Q91X56, Q8BTG7, Q6R0H7, Q9JMF3, Q80YF9, Q3V3I2, Q8BTG3, Q61097, P97449, P70206, P70205, Q9DBR7,…	0.0656181	1.07866	1	0.501822	0.476792
GOTERM_BP_DIRECT	GO:0098656~anion transmembrane transport	9	19	Q5DU41, Q60930, Q67BT3, Q60931, Q60932, Q80WG5, Q91Y63, Q8R502, P43006	0.0659539	1.95464	1	0.503446	0.478335
GOTERM_BP_DIRECT	GO:1901379~regulation of potassium ion transmembrane transport	9	19	P15388, Q9Z218, Q9JJ69, P62482, P63143, P04925, Q6NXK7, Q6PHZ8, P97382	0.0659539	1.95464	1	0.503446	0.478335
GOTERM_BP_DIRECT	GO:0031398~positive regulation of protein ubiquitination	27	81	Q8BWG8, P26883, Q9D0K0, P28661, Q2NL51, P56695, Q99M87, P0CG49, P49817, P68037, Q7TPH6, Q9WUD1, Q9JLV5, Q7TMY8, Q61937, Q9WTU6, O08759, Q99P31, Q99J56, P58801, P61080, P20029, Q99LM2, Q8R010, Q8R317, Q9QYI5, Q91Y86	0.0665383	1.37549	1	0.507432	0.482123
GOTERM_BP_DIRECT	GO:0033147~negative regulation of intracellular estrogen receptor signaling pathway	8	16	O35129, Q8K0V4, Q9CX60, Q8R307, Q9ERG2, Q9JKY0, Q6ZQ08, Q91W86	0.0686754	2.06323	1	0.519005	0.493118
GOTERM_BP_DIRECT	GO:0032515~negative regulation of phosphoprotein phosphatase activity	8	16	P26883, Q6R891, Q8K1L5, Q8C0Y0, P58389, Q9Z2I2, Q60829, Q8BH58	0.0686754	2.06323	1	0.519005	0.493118
GOTERM_BP_DIRECT	GO:0051258~protein polymerization	8	16	O70325, O88848, Q9D8B3, P10637, P42208, P08551, Q9DB34, Q9CQ10	0.0686754	2.06323	1	0.519005	0.493118
GOTERM_BP_DIRECT	GO:0009268~response to pH	8	16	Q08460, P23242, P50429, P97467, P00920, P50428, P17439, P50427	0.0686754	2.06323	1	0.519005	0.493118
GOTERM_BP_DIRECT	GO:0007212~dopamine receptor signaling pathway	8	16	P62881, P47759, P57716, P42859, P51906, Q9DC51, P18872, Q01341	0.0686754	2.06323	1	0.519005	0.493118
GOTERM_BP_DIRECT	GO:0071294~cellular response to zinc ion	8	16	Q64018, Q91XP5, P02802, P28184, P11103, P02798, P35436, P63080	0.0686754	2.06323	1	0.519005	0.493118
GOTERM_BP_DIRECT	GO:0035196~production of miRNAs involved in gene silencing by miRNA	8	16	O89086, Q8CJG1, Q80U78, Q8CJG0, Q9WTX2, Q99MU3, Q8CJF9, Q8CJF8	0.0686754	2.06323	1	0.519005	0.493118
GOTERM_BP_DIRECT	GO:0046676~negative regulation of insulin secretion	15	39	Q61425, P35235, Q64299, Q9CR00, Q9Z0J4, Q9WVS6, Q5DQR4, P12382, P62761, O09106, Q01338, P26339, P63328, Q03717, Q8K4Q0	0.0689884	1.5871	1	0.519005	0.493118
GOTERM_BP_DIRECT	GO:0045324~late endosome to vacuole transport	6	10	Q8R1T1, Q99LU0, Q8VD65, Q9DB34, Q9CQ10, Q8BJF9	0.0693915	2.47588	1	0.519005	0.493118
GOTERM_BP_DIRECT	GO:0090650~cellular response to oxygen-glucose deprivation	6	10	Q9Z0X1, Q8K1M6, P54285, P22682, Q99KQ4, Q9EP53	0.0693915	2.47588	1	0.519005	0.493118
GOTERM_BP_DIRECT	GO:0051057~positive regulation of small GTPase mediated signal transduction	6	10	P43406, O54940, P05480, P21981, Q62245, P70205	0.0693915	2.47588	1	0.519005	0.493118
GOTERM_BP_DIRECT	GO:0042135~neurotransmitter catabolic process	6	10	Q8BW75, P21836, Q8BWF0, Q64133, O88587, P61922	0.0693915	2.47588	1	0.519005	0.493118
GOTERM_BP_DIRECT	GO:0034333~adherens junction assembly	6	10	Q8BYA0, Q64727, Q02248, Q9D8B7, Q8CIN4, P60710	0.0693915	2.47588	1	0.519005	0.493118
GOTERM_BP_DIRECT	GO:0045762~positive regulation of adenylate cyclase activity	6	10	P84075, D3YVF0, P25785, P70302, Q04690, Q01815	0.0693915	2.47588	1	0.519005	0.493118
GOTERM_BP_DIRECT	GO:0032511~late endosome to vacuole transport via multivesicular body sorting pathway	6	10	Q9CR26, Q8R1T1, Q9D8B3, P0C0A3, Q9D7S9, Q9D1X9	0.0693915	2.47588	1	0.519005	0.493118
GOTERM_BP_DIRECT	GO:0010828~positive regulation of glucose transport	6	10	O70423, Q7TPS5, Q9R0Y5, B9EHT4, P06880, P28028	0.0693915	2.47588	1	0.519005	0.493118
GOTERM_BP_DIRECT	GO:1902966~positive regulation of protein localization to early endosome	6	10	Q01279, P26041, O88307, P26040, P26043, P70336	0.0693915	2.47588	1	0.519005	0.493118
GOTERM_BP_DIRECT	GO:0045955~negative regulation of calcium ion-dependent exocytosis	6	10	Q66L44, Q99JI6, Q01338, Q60770, Q8C7M3, P08752	0.0693915	2.47588	1	0.519005	0.493118
GOTERM_BP_DIRECT	GO:0086100~endothelin receptor signaling pathway	6	10	Q9QVP9, P47941, Q61140, P48302, P21279, P21278	0.0693915	2.47588	1	0.519005	0.493118
GOTERM_BP_DIRECT	GO:0032872~regulation of stress-activated MAPK cascade	6	10	Q63844, Q63932, P63085, P31938, P19157, P35700	0.0693915	2.47588	1	0.519005	0.493118
GOTERM_BP_DIRECT	GO:1990535~neuron projection maintenance	6	10	Q9QYR6, Q6PIC6, P04925, P15208, O08788, P12023	0.0693915	2.47588	1	0.519005	0.493118
GOTERM_BP_DIRECT	GO:0016579~protein deubiquitination	28	85	Q9CQ26, Q8BH57, P56399, Q9JKB1, Q8K2H2, Q80TQ2, O35593, Q9DCH4, Q6A4J8, Q9WUP7, Q99K46, Q9R0P9, P52479, Q80U87, O35864, P58321, Q8CDG3, Q8R5H1, Q9JMA1, Q3UJD6, P70398, P35123, Q7TQI3, Q3UN04, Q8BY87, P62069, Q3TIX9, B1AY13	0.0700074	1.35931	1	0.519482	0.493571
GOTERM_BP_DIRECT	GO:0090557~establishment of endothelial intestinal barrier	7	13	Q9QZQ1, B0V2N1, Q8CHG7, Q8BU31, P19096, P39447, Q9Z0U1	0.0702191	2.22194	1	0.519482	0.493571
GOTERM_BP_DIRECT	GO:0071872~cellular response to epinephrine stimulus	7	13	Q01063, Q8VDQ8, Q61165, P53657, Q9Z0J4, E9Q401, Q6Q477	0.0702191	2.22194	1	0.519482	0.493571
GOTERM_BP_DIRECT	GO:0032801~receptor catabolic process	7	13	P46935, Q8VD65, Q9JK48, O89017, O35350, P49615, Q8K245	0.0702191	2.22194	1	0.519482	0.493571
GOTERM_BP_DIRECT	GO:0006515~misfolded or incompletely synthesized protein catabolic process	7	13	O88967, Q9WUD1, Q80ZJ6, Q9Z2V5, O88696, Q3UFS0, Q8CGK3	0.0702191	2.22194	1	0.519482	0.493571
GOTERM_BP_DIRECT	GO:0021670~lateral ventricle development	7	13	Q8BPA8, Q9QZS3, P14231, Q61879, O08919, Q9WUP7, P31786	0.0702191	2.22194	1	0.519482	0.493571
GOTERM_BP_DIRECT	GO:0006165~nucleoside diphosphate phosphorylation	7	13	Q9DBP5, Q9R0Y5, Q01768, Q3U5Q7, Q920P5, Q9WUR9, P15532	0.0702191	2.22194	1	0.519482	0.493571
GOTERM_BP_DIRECT	GO:0051014~actin filament severing	7	13	Q9JL26, Q9JJ28, Q91Z67, P13020, P45591, P18760, Q9R0P5	0.0702191	2.22194	1	0.519482	0.493571
GOTERM_BP_DIRECT	GO:0010762~regulation of fibroblast migration	7	13	P63001, Q8K3G9, Q8K3H0, Q9WUM4, Q8BK67, P27600, Q9R190	0.0702191	2.22194	1	0.519482	0.493571
GOTERM_BP_DIRECT	GO:0097435~supramolecular fiber organization	7	13	O55222, P26883, P21460, Q07813, P10637, P11499, P70444	0.0702191	2.22194	1	0.519482	0.493571
GOTERM_BP_DIRECT	GO:0002087~regulation of respiratory gaseous exchange by neurological system process	7	13	Q64018, Q9Z2D6, Q6PIE5, Q69ZK9, Q8BYM5, D3Z7P3, Q99K10	0.0702191	2.22194	1	0.519482	0.493571
GOTERM_BP_DIRECT	GO:0019538~protein metabolic process	7	13	Q9QUR6, Q5SWU9, P97467, O08919, Q91YN9, Q9CPY7, Q9WVS6	0.0702191	2.22194	1	0.519482	0.493571
GOTERM_BP_DIRECT	GO:0010811~positive regulation of cell-substrate adhesion	17	46	Q99JW4, Q9ER58, Q9D0J4, P11627, Q62470, Q8BRJ3, P63089, P63001, Q9QXS6, P10493, P16054, P09055, Q01730, O35474, Q8CGA0, Q61739, O70503	0.0706029	1.525	1	0.521848	0.495819
GOTERM_BP_DIRECT	GO:0007018~microtubule-based movement	29	89	P28741, P28740, P70188, Q7M6Z4, Q6PDL0, Q61595, Q61771, Q9QXL2, Q9QXL1, P51807, O08672, P28738, Q8C0N1, Q8R1Q8, Q60575, Q61768, P56387, Q9QZB7, O35066, Q9DBS5, P33175, O88447, O88448, P33173, Q91W40, O88487, Q9JHU4, P62627, O88485	0.0733496	1.34458	1	0.541659	0.514642
GOTERM_BP_DIRECT	GO:0040014~regulation of multicellular organism growth	14	36	P08228, Q9WU60, Q8JZQ2, Q80W54, Q8BGW1, P12023, Q64105, P42232, Q6PHS9, Q00612, Q8R0X7, Q9JIY5, O35969, P42227	0.0747665	1.60474	1	0.551622	0.524109
GOTERM_BP_DIRECT	GO:0071466~cellular response to xenobiotic stimulus	20	57	P10649, O89084, Q8BRK8, P04925, Q62351, Q80TL0, Q9R0P9, Q9DBR7, Q99JI6, Q91VC7, Q8BRU6, P19639, Q8CGA0, P47941, P17918, P62835, Q8CFN5, Q80ZJ1, P28028, P27545	0.0766111	1.44788	1	0.564721	0.536555
GOTERM_BP_DIRECT	GO:0016575~histone deacetylation	18	50	Q60972, Q60973, Q924K8, P70288, Q8VHR5, Q8VDQ8, Q6PDQ2, Q8K4B0, Q64336, Q9Z2D8, P67778, O09106, Q91WA3, Q8BHJ5, Q8C2Q3, Q9Z2V5, Q8R1H0, Q9R190	0.0771217	1.48553	1	0.567972	0.539643
GOTERM_BP_DIRECT	GO:0071300~cellular response to retinoic acid	23	68	Q62148, Q9CSN1, Q6VNS1, Q9WV60, Q9Z0P5, Q6PIC6, P70288, Q9ERS2, Q9JKL5, Q80YX1, Q04736, O35129, Q4JIM5, Q6DFY8, Q9QVP9, Q920P3, P29319, P25911, Q8CFN5, Q9QYC0, Q9JIY5, Q499E0, P08730	0.0801393	1.39572	1	0.589663	0.560252
GOTERM_BP_DIRECT	GO:0015908~fatty acid transport	13	33	P51880, Q8JZR0, P11404, Q60714, Q91VE0, Q91WC3, Q05816, O35488, Q9QUJ7, Q9DC50, P41216, Q00915, P05202	0.0810646	1.62558	1	0.594863	0.565193
GOTERM_BP_DIRECT	GO:0030041~actin filament polymerization	13	33	Q78J03, Q60598, Q8C2E7, O08808, Q9CR27, Q9D2V7, P59999, Q60780, P63001, Q52KF3, P13020, Q9CVB6, Q91YD9	0.0810646	1.62558	1	0.594863	0.565193
GOTERM_BP_DIRECT	GO:0048675~axon extension	13	33	P07901, Q64727, P10637, P70398, P11499, Q8BYM5, Q9JLM8, O88809, P14873, Q6DFW0, Q9QUR8, Q7TMB8, P09055	0.0810646	1.62558	1	0.594863	0.565193
GOTERM_BP_DIRECT	GO:0032006~regulation of TOR signaling	10	23	Q09143, Q8BM85, Q99K70, P04627, Q6NTA4, Q80W54, P17439, O88653, Q921J2, P27600	0.0815678	1.79412	1	0.59641	0.566662
GOTERM_BP_DIRECT	GO:0016973~poly(A)+ mRNA export from nucleus	10	23	Q61655, Q8R0G9, B1AZI6, Q9D1J3, Q8BJ71, Q8CCS6, Q8BG81, P70345, Q8BFV2, Q99JX7	0.0815678	1.79412	1	0.59641	0.566662
GOTERM_BP_DIRECT	GO:2001222~regulation of neuron migration	10	23	Q8BLU0, Q61301, B2RXS4, Q8R4G0, P28652, Q8R4F1, P97798, Q2M3X8, P11798, Q99NF2	0.0815678	1.79412	1	0.59641	0.566662
GOTERM_BP_DIRECT	GO:0046847~filopodium assembly	10	23	Q7TNR9, Q91ZT5, Q91Z67, Q8BZ98, Q9D3A9, Q6R891, P26040, Q61739, P0DI97, P60766, Q9CS84	0.0815678	1.79412	1	0.59641	0.566662
GOTERM_BP_DIRECT	GO:0001558~regulation of cell growth	21	61	Q925I1, Q9WV92, Q9EPL2, Q9WV60, Q9JLN9, Q61187, Q80YX1, Q9CQ22, P48193, P15379, Q8JZM7, O55222, Q6ZPE2, Q9WTK7, Q9JHS3, P47941, Q61937, Q9CXV9, Q9WVH9, Q99JH7, Q8K4Q0	0.0819341	1.42059	1	0.598016	0.568189
GOTERM_BP_DIRECT	GO:0010942~positive regulation of cell death	21	61	P54731, Q91ZX7, Q61315, Q8BG40, Q9JMH6, P04925, P28184, P10126, Q3V0I2, Q6NZJ6, Q9JLN9, Q9WU79, P35438, P58801, P35436, Q01097, P67778, Q9Z0X1, P61793, P01942, P28659	0.0819341	1.42059	1	0.598016	0.568189
GOTERM_BP_DIRECT	GO:0070059~intrinsic apoptotic signaling pathway in response to endoplasmic reticulum stress	15	40	Q8R429, Q64518, Q9WV60, Q3UHC7, O35099, Q69Z98, P70677, P11881, Q8R180, Q9Z0X1, Q9DC23, Q07813, P61087, Q9Z1R2, Q3UA37	0.0833397	1.54742	1	0.607732	0.57742
GOTERM_BP_DIRECT	GO:0031290~retinal ganglion cell axon guidance	9	20	P54754, Q810U4, P54763, P97333, Q7TPD3, Q61490, Q8BP67, Q61772, Q8CBF3	0.0873704	1.85691	1	0.635421	0.603728
GOTERM_BP_DIRECT	GO:0050801~ion homeostasis	9	20	Q5DTL9, Q9Z1W9, P16283, P83741, Q3UH66, Q8JZR6, Q80XP9, O88343, Q8BTY2	0.0873704	1.85691	1	0.635421	0.603728
GOTERM_BP_DIRECT	GO:0000956~nuclear-transcribed mRNA catabolic process	9	20	P17225, Q9EPU0, Q9QXA5, Q61656, P62311, Q8VC85, Q8CJG1, Q9DBR1, Q569Z6	0.0873704	1.85691	1	0.635421	0.603728
GOTERM_BP_DIRECT	GO:0006396~RNA processing	25	76	Q9QXA5, Q91YR7, Q8K1J6, Q923D5, P32067, Q8VDM6, Q99MU3, Q8CH09, Q8K4Z5, Q8BN59, Q9D7H3, Q8K1R3, Q6NV83, P62315, Q99LF4, Q9CY73, P61979, Q61701, Q91ZS8, Q9JLI8, Q8CGZ0, Q9ESX5, Q8C5Q4, P62320, Q99LI7	0.0888242	1.35739	1	0.645419	0.613227
GOTERM_BP_DIRECT	GO:0006879~cellular iron ion homeostasis	18	51	P09528, P08228, Q8BGS2, P28271, Q9CR51, P29391, P50516, Q62351, P51863, P15920, Q9R1Q9, Q61102, O35943, Q9CQM9, Q9D7P6, Q6PDG8, Q921I1, Q9Z0Z4	0.0905641	1.4564	1	0.651726	0.61922
GOTERM_BP_DIRECT	GO:0045429~positive regulation of nitric oxide biosynthetic process	18	51	P11859, Q9CWS0, Q9WTU6, P07901, Q60823, P15208, P11499, Q9JLN9, P31750, Q8BUN5, P12023, Q06890, P39054, P09671, P16460, Q9QVP9, Q99LD8, Q9JJY3	0.0905641	1.4564	1	0.651726	0.61922
GOTERM_BP_DIRECT	GO:0021510~spinal cord development	14	37	B0V2N1, Q61753, Q9JLN9, Q62384, O08811, Q99MR0, P31750, Q04690, Q99J99, P63089, O08553, Q7TPD3, P08551, Q91Z31	0.0906686	1.56137	1	0.651726	0.61922
GOTERM_BP_DIRECT	GO:0006464~cellular protein modification process	16	44	Q9R1T2, Q9CPX6, P63280, P31254, Q61187, P61082, P54923, Q8BHD8, Q02053, Q3UDE2, Q3U1V6, P38585, Q8C7R4, P23506, Q920N2, Q9Z1T1	0.0912724	1.50053	1	0.651726	0.61922
GOTERM_BP_DIRECT	GO:1901224~positive regulation of NIK/NF-kappaB signaling	23	69	Q99JW4, P62908, Q61823, P59808, P45481, Q9D658, Q8CJF9, P12023, Q62167, O35129, O55222, P67778, Q01279, P14211, Q9QUI0, P63158, P57780, Q8CJG1, Q9QUH0, Q8R066, P16381, Q9D1K7, Q9JJY3	0.0917453	1.37549	1	0.651726	0.61922
GOTERM_BP_DIRECT	GO:0009790~embryo development	23	69	Q80U72, P70175, Q9ESZ8, Q91XM9, Q61271, Q06335, Q03265, Q8JZR6, Q61165, Q9EP53, P17751, Q99M87, Q9D024, Q01097, P58771, P42859, Q811D0, Q9Z2D6, Q80TE7, Q9CYR6, P38060, Q91ZW3, Q9D6K5	0.0917453	1.37549	1	0.651726	0.61922
GOTERM_BP_DIRECT	GO:0010761~fibroblast migration	8	17	O70400, O55222, P70182, Q8R0X7, Q9JHS3, Q9JKF1, Q64299, Q9QXS1	0.093147	1.94187	1	0.651726	0.61922
GOTERM_BP_DIRECT	GO:0032469~endoplasmic reticulum calcium ion homeostasis	8	17	O55143, Q6PHZ2, Q64518, P56695, Q3V3Q7, P11881, Q921L3, Q9D024	0.093147	1.94187	1	0.651726	0.61922
GOTERM_BP_DIRECT	GO:0043116~negative regulation of vascular permeability	8	17	Q9CWS0, P06537, Q91YM2, Q922S4, P39447, Q64455, Q9WTQ5, Q8CIB5	0.093147	1.94187	1	0.651726	0.61922
GOTERM_BP_DIRECT	GO:0001921~positive regulation of receptor recycling	8	17	P42567, P63024, Q80U72, Q4LDD4, P46460, Q8CDA1, P07356, O55042	0.093147	1.94187	1	0.651726	0.61922
GOTERM_BP_DIRECT	GO:0044319~wound healing, spreading of cells	8	17	Q62159, Q9QUI0, Q91YM2, Q8BTM8, Q8VE70, Q3V3V9, Q9QYM9, P15379	0.093147	1.94187	1	0.651726	0.61922
GOTERM_BP_DIRECT	GO:0051279~regulation of release of sequestered calcium ion into cytosol	8	17	O89053, Q8BGG7, Q8C8R3, Q99J83, O08808, P16054, Q9QVP9, P25911	0.093147	1.94187	1	0.651726	0.61922
GOTERM_BP_DIRECT	GO:1903827~regulation of cellular protein localization	8	17	Q9JKK1, P07901, Q7TNM2, Q8CGA0, P11103, P11499, Q9JMK2, P20357	0.093147	1.94187	1	0.651726	0.61922
GOTERM_BP_DIRECT	GO:0008283~cell proliferation	54	185	Q07076, Q9EQK5, Q91ZX7, P27671, Q61879, Q8BK72, Q9JMH6, Q9WTX6, Q8K2H2, O35295, Q9R0P9, P63001, P47915, O88735, Q9CPW0, P31938, P62874, P42227, Q9DBC7, Q80U72, Q3U0K8, Q9R0Q7, P63213, Q07813, O88967, Q02248, Q8R3G1, Q61337, Q6ZQ58, Q8VHY0, P45481, Q62384, P15105, Q8K3G9, P20612, P68037, P84244, Q8BFP9, P61202, Q8BM85, Q6Y685, Q64010, Q64373, O08811, P11352, Q9JII5, P35700, Q99JI6, Q99LM2, P05480,…	0.0944441	1.20448	1	0.651726	0.61922
GOTERM_BP_DIRECT	GO:0035902~response to immobilization stress	11	27	O70423, P54830, P61161, P06745, Q6R891, P09671, P24529, Q9QVP9, Q91VF2, P05201, P70414	0.0954057	1.68115	1	0.651726	0.61922
GOTERM_BP_DIRECT	GO:0070509~calcium ion import	11	27	Q8CC27, O70589, Q8R429, Q8VCX5, Q61290, O55017, P97445, Q60738, Q01815, P49615, P70414	0.0954057	1.68115	1	0.651726	0.61922
GOTERM_BP_DIRECT	GO:0071353~cellular response to interleukin-4	11	27	O89053, P10518, Q61830, P20029, P19096, P14869, P11499, P24547, P27659, P25444, P05213	0.0954057	1.68115	1	0.651726	0.61922
GOTERM_BP_DIRECT	GO:0061615~glycolytic process through fructose-6-phosphate	4	5	P12382, P05064, Q9WUA3, P47857	0.0955226	3.30117	1	0.651726	0.61922
GOTERM_BP_DIRECT	GO:0034975~protein folding in endoplasmic reticulum	4	5	Q9DC23, P09103, Q8R180, Q91YW3	0.0955226	3.30117	1	0.651726	0.61922
GOTERM_BP_DIRECT	GO:0099502~calcium-dependent activation of synaptic vesicle fusion	4	5	P46096, P46097, E9PUL5, Q9R0N7	0.0955226	3.30117	1	0.651726	0.61922
GOTERM_BP_DIRECT	GO:0098971~anterograde dendritic transport of neurotransmitter receptor complex	4	5	P33175, Q61768, P28738, Q61771	0.0955226	3.30117	1	0.651726	0.61922
GOTERM_BP_DIRECT	GO:0070458~cellular detoxification of nitrogen compound	4	5	Q80W21, P15626, P48774, Q922Q1	0.0955226	3.30117	1	0.651726	0.61922
GOTERM_BP_DIRECT	GO:1904261~positive regulation of basement membrane assembly involved in embryonic body morphogenesis	4	5	Q6PDH0, Q8BRT1, Q80TV8, Q62165	0.0955226	3.30117	1	0.651726	0.61922
GOTERM_BP_DIRECT	GO:0099563~modification of synaptic structure	4	5	O55022, Q7TMB8, Q6PFD5, P60766	0.0955226	3.30117	1	0.651726	0.61922
GOTERM_BP_DIRECT	GO:0030242~pexophagy	4	5	Q8VD65, Q6PF93, Q5XG73, Q9ESK9	0.0955226	3.30117	1	0.651726	0.61922
GOTERM_BP_DIRECT	GO:0002175~protein localization to paranode region of axon	4	5	Q810U3, O54991, Q9WV92, Q64676	0.0955226	3.30117	1	0.651726	0.61922
GOTERM_BP_DIRECT	GO:0070370~cellular heat acclimation	4	5	Q60973, P17879, Q9CQZ1, Q61696	0.0955226	3.30117	1	0.651726	0.61922
GOTERM_BP_DIRECT	GO:0033864~positive regulation of NAD(P)H oxidase activity	4	5	Q8CFV9, Q99LX0, Q9DC51, P08752	0.0955226	3.30117	1	0.651726	0.61922
GOTERM_BP_DIRECT	GO:0010044~response to aluminum ion	4	5	P10518, P26443, Q8BVI4, Q8CGK3	0.0955226	3.30117	1	0.651726	0.61922
GOTERM_BP_DIRECT	GO:0030950~establishment or maintenance of actin cytoskeleton polarity	4	5	O70400, Q8BKH7, P28660, Q91YM2	0.0955226	3.30117	1	0.651726	0.61922
GOTERM_BP_DIRECT	GO:0090666~scaRNA localization to Cajal body	4	5	P80315, P80314, P11983, Q9ESX5	0.0955226	3.30117	1	0.651726	0.61922
GOTERM_BP_DIRECT	GO:0045964~positive regulation of dopamine metabolic process	4	5	P00493, Q8BW75, P61922, Q9QY42	0.0955226	3.30117	1	0.651726	0.61922
GOTERM_BP_DIRECT	GO:0007023~post-chaperonin tubulin folding pathway	4	5	Q8BYA0, Q8CIV8, Q8VCN9, P48428	0.0955226	3.30117	1	0.651726	0.61922
GOTERM_BP_DIRECT	GO:0060478~acrosomal vesicle exocytosis	4	5	Q9R0N8, P63011, Q99NE5, Q9Z1N9	0.0955226	3.30117	1	0.651726	0.61922
GOTERM_BP_DIRECT	GO:0042921~glucocorticoid receptor signaling pathway	4	5	P46935, P06537, P68510, Q9R0Q7	0.0955226	3.30117	1	0.651726	0.61922
GOTERM_BP_DIRECT	GO:1904879~positive regulation of calcium ion transmembrane transport via high voltage-gated calcium channel	4	5	Q8CC27, Q00612, P97324, Q01815	0.0955226	3.30117	1	0.651726	0.61922
GOTERM_BP_DIRECT	GO:0022614~membrane to membrane docking	4	5	P29533, P26041, P26040, P70335	0.0955226	3.30117	1	0.651726	0.61922
GOTERM_BP_DIRECT	GO:1902953~positive regulation of ER to Golgi vesicle-mediated transport	4	5	P84078, O88307, Q3UUQ7, Q8VDS8	0.0955226	3.30117	1	0.651726	0.61922
GOTERM_BP_DIRECT	GO:0098963~dendritic transport of messenger ribonucleoprotein complex	4	5	P42669, Q8VIJ6, P28738, Q8VEK3	0.0955226	3.30117	1	0.651726	0.61922
GOTERM_BP_DIRECT	GO:0098735~positive regulation of the force of heart contraction	4	5	Q61165, Q9Z0J4, P70414, E9Q401	0.0955226	3.30117	1	0.651726	0.61922
GOTERM_BP_DIRECT	GO:0035973~aggrephagy	4	5	Q64337, Q99J83, Q6VNB8, Q8R317	0.0955226	3.30117	1	0.651726	0.61922
GOTERM_BP_DIRECT	GO:1904778~positive regulation of protein localization to cell cortex	4	5	E9Q7G0, B2RSH2, P48193, O70318	0.0955226	3.30117	1	0.651726	0.61922
GOTERM_BP_DIRECT	GO:0010644~cell communication by electrical coupling	4	5	P16388, Q9QXS6, P23242, Q8BQU6	0.0955226	3.30117	1	0.651726	0.61922
GOTERM_BP_DIRECT	GO:0032510~endosome to lysosome transport via multivesicular body sorting pathway	4	5	Q01853, P97412, P46467, Q99PL6	0.0955226	3.30117	1	0.651726	0.61922
GOTERM_BP_DIRECT	GO:0090611~ubiquitin-independent protein catabolic process via the multivesicular body sorting pathway	4	5	Q8VEJ9, Q9WU78, Q9D8B3, P46467	0.0955226	3.30117	1	0.651726	0.61922
GOTERM_BP_DIRECT	GO:0072553~terminal button organization	4	5	Q9Z266, Q69ZK9, Q6PDQ2, Q99K10	0.0955226	3.30117	1	0.651726	0.61922
GOTERM_BP_DIRECT	GO:0042998~positive regulation of Golgi to plasma membrane protein transport	4	5	Q9CZW4, Q8CBC4, Q80XR2, P68040	0.0955226	3.30117	1	0.651726	0.61922
GOTERM_BP_DIRECT	GO:0090131~mesenchyme migration	4	5	P63268, P68134, P68033, P62737	0.0955226	3.30117	1	0.651726	0.61922
GOTERM_BP_DIRECT	GO:0032273~positive regulation of protein polymerization	4	5	Q9CRB6, P07901, Q7TQD2, Q6PCN3	0.0955226	3.30117	1	0.651726	0.61922
GOTERM_BP_DIRECT	GO:0006116~NADH oxidation	4	5	P13707, Q64669, P08074, Q8BH04	0.0955226	3.30117	1	0.651726	0.61922
GOTERM_BP_DIRECT	GO:0035089~establishment of apical/basal cell polarity	4	5	Q80U72, Q63ZW7, Q62074, Q61553	0.0955226	3.30117	1	0.651726	0.61922
GOTERM_BP_DIRECT	GO:0002183~cytoplasmic translational initiation	4	5	Q99JX4, Q9QZD9, P10630, P60843	0.0955226	3.30117	1	0.651726	0.61922
GOTERM_BP_DIRECT	GO:0045053~protein retention in Golgi apparatus	4	5	Q9CRA5, Q5H8C4, O88307, Q8BX70	0.0955226	3.30117	1	0.651726	0.61922
GOTERM_BP_DIRECT	GO:1901687~glutathione derivative biosynthetic process	4	5	P10649, P15626, P19157, P46425	0.0955226	3.30117	1	0.651726	0.61922
GOTERM_BP_DIRECT	GO:1902950~regulation of dendritic spine maintenance	4	5	Q9EQH3, Q7M759, P12023, Q9Z2Y3	0.0955226	3.30117	1	0.651726	0.61922
GOTERM_BP_DIRECT	GO:2000301~negative regulation of synaptic vesicle exocytosis	4	5	Q99JI6, P62835, P35922, P28028	0.0955226	3.30117	1	0.651726	0.61922
GOTERM_BP_DIRECT	GO:1903860~negative regulation of dendrite extension	4	5	Q58A65, Q9Z2D6, Q99P72, Q9QYE3	0.0955226	3.30117	1	0.651726	0.61922
GOTERM_BP_DIRECT	GO:0034499~late endosome to Golgi transport	4	5	Q8CHG3, Q80U12, O70492, O70493	0.0955226	3.30117	1	0.651726	0.61922
GOTERM_BP_DIRECT	GO:0032328~alanine transport	4	5	O35316, Q8CFE6, Q8BJI1, Q8K4D3	0.0955226	3.30117	1	0.651726	0.61922
GOTERM_BP_DIRECT	GO:0045541~negative regulation of cholesterol biosynthetic process	4	5	P08228, Q91X78, Q8BFZ9, P08226	0.0955226	3.30117	1	0.651726	0.61922
GOTERM_BP_DIRECT	GO:0015820~leucine transport	4	5	Q9QXW9, P10852, Q8BJI1, Q8BG16	0.0955226	3.30117	1	0.651726	0.61922
GOTERM_BP_DIRECT	GO:0060537~muscle tissue development	4	5	P97314, Q8BYB9, P97315, Q9Z0G2	0.0955226	3.30117	1	0.651726	0.61922
GOTERM_BP_DIRECT	GO:0098880~maintenance of postsynaptic specialization structure	4	5	F6SEU4, Q8R5M8, Q8BUV3, P63017	0.0955226	3.30117	1	0.651726	0.61922
GOTERM_BP_DIRECT	GO:0009051~pentose-phosphate shunt, oxidative branch	4	5	Q00612, P97324, Q9DCD0, Q9CQ60	0.0955226	3.30117	1	0.651726	0.61922
GOTERM_BP_DIRECT	GO:1990049~retrograde neuronal dense core vesicle transport	4	5	Q60575, P33175, Q61768, P33173	0.0955226	3.30117	1	0.651726	0.61922
GOTERM_BP_DIRECT	GO:0060355~positive regulation of cell adhesion molecule production	4	5	P49817, P45481, O08917, Q9QUH0	0.0955226	3.30117	1	0.651726	0.61922
GOTERM_BP_DIRECT	GO:0060789~hair follicle placode formation	4	5	O09106, Q6R0H7, Q02248, P70288, P63094	0.0955226	3.30117	1	0.651726	0.61922
GOTERM_BP_DIRECT	GO:0021678~third ventricle development	4	5	Q8BPA8, O35127, P14231, Q61879	0.0955226	3.30117	1	0.651726	0.61922
GOTERM_BP_DIRECT	GO:0071704~organic substance metabolic process	4	5	Q7TSV4, Q8CAA7, Q9CYR6, Q9D0F9	0.0955226	3.30117	1	0.651726	0.61922
GOTERM_BP_DIRECT	GO:0098977~inhibitory chemical synaptic transmission	4	5	Q61037, P32848, Q9CPW0, P35922	0.0955226	3.30117	1	0.651726	0.61922
GOTERM_BP_DIRECT	GO:1903307~positive regulation of regulated secretory pathway	4	5	Q9ERI2, P35276, P63011, Q8K386	0.0955226	3.30117	1	0.651726	0.61922
GOTERM_BP_DIRECT	GO:1904959~regulation of cytochrome-c oxidase activity	4	5	O35129, Q9JIA7, Q5SUC9, Q8K0Z7	0.0955226	3.30117	1	0.651726	0.61922
GOTERM_BP_DIRECT	GO:0099578~regulation of translation at postsynapse, modulating synaptic transmission	4	5	Q7TMB8, P63073, P35922, Q91VC3	0.0955226	3.30117	1	0.651726	0.61922
GOTERM_BP_DIRECT	GO:0031334~positive regulation of protein complex assembly	19	55	Q91VR8, P32921, Q62159, P54731, P62908, Q99LX0, Q8C7D2, Q9WV60, Q3UHC7, Q6PD28, P70444, Q62351, P68040, Q06890, Q01853, Q9JK48, Q07813, P09240, Q7TQD2	0.0968273	1.42551	1	0.660076	0.627153
GOTERM_BP_DIRECT	GO:0030948~negative regulation of vascular endothelial growth factor receptor signaling pathway	7	14	P46935, Q8R464, P12815, Q3UHC7, Q8CHU3, Q99LI8, P35821	0.0984957	2.06323	1	0.664785	0.631627
GOTERM_BP_DIRECT	GO:0046339~diacylglycerol metabolic process	7	14	Q6NS52, Q8BHF7, Q9Z2A7, Q80UP3, Q6P5E8, Q9R1C6, Q91WG7	0.0984957	2.06323	1	0.664785	0.631627
GOTERM_BP_DIRECT	GO:0031054~pre-miRNA processing	7	14	Q9CY73, Q8CJG1, Q8CJG0, Q9WTX2, Q99MU3, Q8CJF9, Q8CJF8	0.0984957	2.06323	1	0.664785	0.631627
GOTERM_BP_DIRECT	GO:0090162~establishment of epithelial cell polarity	7	14	P62331, P23242, Q8BIE6, Q920B0, G3X9J0, Q9QX11, O08967	0.0984957	2.06323	1	0.664785	0.631627
GOTERM_BP_DIRECT	GO:0045292~mRNA cis splicing, via spliceosome	7	14	Q9Z315, Q61136, Q9DAR7, Q3UYV9, Q923D5, Q9R1C7, Q61189	0.0984957	2.06323	1	0.664785	0.631627
GOTERM_BP_DIRECT	GO:0046685~response to arsenic-containing substance	7	14	P10518, P97494, O08586, Q8C7Q4, P06537, P36552, Q91WU5	0.0984957	2.06323	1	0.664785	0.631627
GOTERM_BP_DIRECT	GO:0071712~ER-associated misfolded protein catabolic process	7	14	Q01853, P70295, P70362, Q9Z1R2, Q9ESP1, Q99J56, Q6P5E4	0.0984957	2.06323	1	0.664785	0.631627
GOTERM_BP_DIRECT	GO:0090136~epithelial cell-cell adhesion	7	14	Q61301, P26231, Q65CL1, Q64727, Q80VC9, O70309, E9Q557	0.0984957	2.06323	1	0.664785	0.631627
GOTERM_BP_DIRECT	GO:0009967~positive regulation of signal transduction	7	14	O55222, P49817, Q8BJW6, Q8BI72, Q60823, P35235, Q64133	0.0984957	2.06323	1	0.664785	0.631627
GOTERM_BP_DIRECT	GO:1903364~positive regulation of cellular protein catabolic process	7	14	P54731, P07901, Q9EQH3, P26041, P26040, P26043, Q91W86	0.0984957	2.06323	1	0.664785	0.631627
GOTERM_BP_DIRECT	GO:0033673~negative regulation of kinase activity	7	14	P20108, Q9D0M1, P41241, P10637, P83741, Q8BZA9, Q8VEK3	0.0984957	2.06323	1	0.664785	0.631627
GOTERM_BP_DIRECT	GO:0036503~ERAD pathway	7	14	Q01853, Q9DBY1, Q69Z98, Q9Z2G6, Q99J56, Q9D024, Q99PL6	0.0984957	2.06323	1	0.664785	0.631627
GOTERM_BP_DIRECT	GO:0051497~negative regulation of stress fiber assembly	13	34	Q8BH43, Q8BH44, P26450, Q80TV8, P39447, P54227, Q4LDD4, O08530, Q8BRT1, O54834, Q9QYM9, P62962, Q8CIN4	0.0987443	1.57777	1	0.664813	0.631654
GOTERM_BP_DIRECT	GO:0071276~cellular response to cadmium ion	13	34	P08228, Q9WTU6, Q60676, Q63844, Q6ZWY6, P28184, P31750, Q01279, P13020, P63085, P02802, P02798, Q91Y86	0.0987443	1.57777	1	0.664813	0.631654
GOTERM_BP_DIRECT	GO:0051973~positive regulation of telomerase activity	13	34	P80315, P80314, P07901, Q63844, P11983, P11499, Q02111, Q8CE90, Q9R0Q7, Q9ESX5, Q9ES74, P63085, Q02248	0.0987443	1.57777	1	0.664813	0.631654
GOTERM_BP_DIRECT	GO:0042327~positive regulation of phosphorylation	15	41	P97333, P34884, P15208, Q80X66, P12023, Q9R0Q7, Q8BZM1, Q60760, O55222, Q01279, O08992, Q61739, Q8K1X4, P25911, Q921I1	0.0994543	1.50968	1	0.669041	0.635671
