# Supplementary material for: In-depth mapping of protein localizations in whole tissue by micro-scaffold assisted spatial proteomics (MASP)
Source: Nat Commun. 2022 Dec 14;13:7736. doi: 10.1038/s41467-022-35367-2 (PMC9751300; doi:10.1038/s41467-022-35367-2)
Supplement: Supplementary file 9 — Source Data [file 41467_2022_35367_MOESM9_ESM.zip]

Archive with 11 entries (10 files):
- Supplementary_files_3D-printing-files_Submit/
- __MACOSX/._Supplementary_files_3D-printing-files_Submit
- Supplementary_files_3D-printing-files_Submit/.DS_Store
- __MACOSX/Supplementary_files_3D-printing-files_Submit/._.DS_Store
- Supplementary_files_3D-printing-files_Submit/Micro-scaffold.stl
- __MACOSX/Supplementary_files_3D-printing-files_Submit/._Micro-scaffold.stl
- Supplementary_files_3D-printing-files_Submit/Pressurization module Top part.stl
- __MACOSX/Supplementary_files_3D-printing-files_Submit/._Pressurization module Top part.stl
- Supplementary_files_3D-printing-files_Submit/Pressurization module Bottom part.stl
- __MACOSX/Supplementary_files_3D-printing-files_Submit/._Pressurization module Bottom part.stl
- 391952_1_data_set_7112741_rlrd8s.xlsx
