# Supplementary material for: In-depth mapping of protein localizations in whole tissue by micro-scaffold assisted spatial proteomics (MASP)
Source: Nat Commun. 2022 Dec 14;13:7736. doi: 10.1038/s41467-022-35367-2 (PMC9751300; doi:10.1038/s41467-022-35367-2)
Supplement: Supplementary file 9 — Source Data [file 41467_2022_35367_MOESM9_ESM.zip › 391952_1_data_set_7112741_rlrd8s.xlsx]

## Sheet: Fig. 2e
Cumulative cube number	Cumlative protein amount (µg)
15	225.239
30	499.15
45	795.614
60	1067.82
75	1316.7
90	1633.27
105	1988.96
120	2272.66
135	2613.75
150	2889.84
165	3135.88
180	3388.58
195	3736.66

## Sheet: Fig. 3a
CV% of Proteins Abundance of 9 technical replicates
0.156441
0.0476319
0.0462592
0.0708881
0.105184
0.0618606
0.123379
0.0649921
0.0831446
0.129185
0.0354528
0.100145
0.56084
0.105758
0.12964
0.155549
0.1138
0.0604913
0.0554684
0.0663261
0.0664747
0.0338718
0.112351
0.0808443
0.129295
0.289779
0.112553
0.152859
0.0324881
0.0696112
0.0472931
0.0732273
0.0390263
0.070393
0.0523809
0.0550447
0.144605
0.0770373
0.196532
0.087676
0.0741038
0.174677
0.249743
0.379471
0.193108
0.406015
0.258571
0.163208
0.0657406
0.147431
0.168686
0.0292808
0.25135
0.162488
0.0677388
0.10735
0.13115
0.2579
0.132671
0.0741499
0.0344853
0.0938674
0.300415
0.0941413
0.0936826
0.102749
0.0952702
0.332663
0.0888543
0.0737089
0.0552436
0.0608815
0.55564
0.0383891
0.291061
0.0558784
0.234763
0.0250879
0.112361
0.0838814
0.175569
0.0472034
0.0823122
0.114634
0.038239
0.422651
0.0807838
0.0592807
0.0754871
0.0549904
0.0996103
0.0314149
0.0331356
0.078201
0.108216
0.260462
0.443844
0.0361513
0.0957411
1.0657
0.155406
0.092551
0.0685331
0.119976
0.0410795
0.156445
0.0996841
0.075614
0.18733
0.223178
0.0569422
0.071021
0.138013
0.0804942
0.149
0.208618
0.0268621
0.0559419
0.04308
0.171449
0.0314392
0.0585352
0.0609226
0.0362411
0.0579454
0.0534176
0.224267
0.137853
0.0574345
0.0474882
0.161687
0.0684126
0.165872
0.0523653
0.194035
0.0441973
0.149904
0.0883901
0.0403442
0.0868422
0.151249
0.0732321
0.0530146
0.026708
0.281101
0.0307371
0.0590777
0.119738
0.0528389
0.052808
0.379516
0.0638363
0.0411448
0.148527
0.0480451
0.0653268
0.0845417
0.080688
0.0849028
0.0623304
0.194931
0.0771145
0.183687
0.15365
0.184862
0.4349
0.0923149
0.0336994
0.123313
0.094429
0.0477955
0.133457
0.0471157
0.212576
0.202592
0.242808
0.0738592
0.0389972
0.0903976
0.154762
0.0321648
0.0565812
0.0608325
0.302991
0.590968
0.263064
0.091342
0.0808606
0.0988299
0.061542
0.0523536
0.0677949
0.0520975
0.149338
0.0427029
0.0507641
0.0548392
0.113769
0.0778764
0.0450303
0.0445348
0.13859
0.0349743
0.0660368
0.157838
0.126173
0.134604
0.0822675
0.155364
0.0552623
0.177179
0.310283
0.0768684
0.0366887
0.0478029
0.0564219
0.0520219
0.180715
0.0442813
0.119427
0.103188
0.107083
0.0740808
0.0580084
0.0595797
0.0468348
0.0757831
0.0565207
0.0880953
0.0999544
0.0888762
0.0575885
0.212496
0.0841835
0.174416
0.0908589
0.0624256
0.0506168
0.105324
0.0601879
0.0611008
0.0364479
0.172611
0.0788736
0.272708
0.0589367
0.40917
0.0588764
0.0537352
0.19647
0.043482
0.0606739
0.118248
0.0933255
0.074061
0.131591
0.301154
0.0510057
0.0276655
0.0830904
0.19573
0.0483179
0.0863997
0.0489075
0.106819
0.07969
0.0846105
0.172659
0.168431
0.0704238
0.125418
0.177357
0.0342153
0.0791765
0.125105
0.0942821
0.0458702
0.0618633
0.181975
0.0618296
0.0898784
0.0343641
0.182733
0.0619133
0.124959
0.110957
0.0855665
0.0700694
0.0269974
0.102053
0.055009
0.0516084
0.0414759
0.0494575
0.121887
0.09853
0.102179
0.0382179
0.162494
0.881233
0.151394
0.111045
0.0402497
0.0417019
0.18653
0.120849
0.0205173
0.104226
0.0965451
0.0333866
0.0824645
0.341794
0.0450644
0.0440143
0.129661
0.276215
0.160622
0.109543
0.208854
0.0453832
0.0576167
0.0337541
0.0635272
0.265144
0.0751923
0.15702
0.165941
0.319731
0.282697
0.0546865
0.0762543
0.0827386
0.308245
0.0775206
0.202086
0.206985
0.0404376
0.093558
0.0482497
0.0497906
0.0640905
0.194405
0.175976
0.0650003
0.0829215
0.0755642
0.191584
0.0934453
0.113999
0.269545
0.0402075
0.0326222
0.106966
0.0445723
0.286332
0.0129423
0.0394812
0.291548
0.0725596
0.0882849
0.0452939
0.0345912
0.0779398
0.113791
0.0417567
0.159249
0.0637937
0.0893945
0.0557495
0.0369309
0.176795
0.0664387
0.0829722
0.0465236
0.0934442
0.196543
0.0581374
0.0506605
0.15704
0.0511772
0.198124
0.0738948
0.339084
0.219399
0.0329517
0.105387
0.0258563
0.0927203
0.0558752
0.0652186
0.16951
0.0745218
0.122763
0.0762873
0.0352526
0.281139
0.0503565
0.095951
0.117717
0.0485172
0.240217
0.137028
0.973621
0.103844
0.0755897
0.169395
0.335221
0.135186
0.122183
0.0741797
0.185418
0.211001
0.0791873
0.073648
0.257116
0.174776
0.0965438
0.0457225
0.255094
0.227699
0.12272
0.151002
0.0895963
0.057029
0.0711143
0.140393
0.139541
0.134219
0.0369971
0.0550216
0.0562856
0.0544473
0.0692557
0.0508939
0.312286
0.107016
0.84298
0.205499
0.049586
0.126134
0.0768752
0.0781135
0.0979949
0.0964545
0.0736021
0.0801663
0.169447
0.0751393
0.542522
0.125342
0.048316
0.068138
0.0931196
0.0247324
0.0412546
0.0434576
0.0590802
0.0393157
0.276676
0.26342
0.481526
0.0565606
0.175008
0.187116
0.0371081
0.142573
0.130181
0.0668888
0.163238
0.125171
0.0843988
0.0956037
0.101612
0.0434301
0.0604034
0.229992
0.108088
0.0551092
0.485329
0.0745738
0.0556978
0.89445
0.149765
0.136311
0.697236
0.501863
0.0348572
0.0318976
0.0529829
0.121897
0.0804126
0.0592484
0.0516965
0.078642
0.0290599
0.123122
0.163156
0.111804
0.0685024
0.0566683
0.195568
0.0382089
0.0565758
0.107752
0.0298478
0.179703
0.0673748
0.075587
0.585051
0.0937435
0.0855122
0.0851314
0.028443
0.0842504
0.0835845
0.345698
0.135219
0.0845831
0.209763
0.0539622
0.0980601
0.655758
0.0380102
0.244471
0.0749323
0.0529088
0.0453951
0.056127
0.129526
0.0201709
0.0797932
0.0801136
0.0736241
0.118877
0.0742969
0.0526574
0.286146
0.109422
0.0782393
0.0673786
0.0626031
0.0886676
0.035132
0.202728
0.0886678
0.182652
0.0513393
0.0651935
0.0521382
0.0626174
0.0418129
0.503293
0.0506531
0.0476643
0.0636288
0.0722178
0.0313684
0.0278101
0.0340379
0.376037
0.0533673
0.110346
0.0316153
0.115498
0.0790526
0.0685268
0.0585131
0.0680971
0.10204
0.0351964
0.044717
0.0436979
0.0873345
0.189066
0.0506345
0.0531511
0.0431049
0.0373101
0.0629403
0.0510846
0.0397043
0.32526
0.0569598
0.257789
0.151049
0.15115
0.0940153
0.0916042
0.0351472
0.0332926
0.064618
0.297455
0.359416
0.165945
0.0408216
0.0556447
0.0699077
0.080456
0.0786046
0.0698974
0.0626215
0.0461661
0.0572819
0.0496666
0.153451
0.0723291
0.0467062
0.0510421
0.0605086
0.125788
0.092041
0.0700818
0.0705054
0.0379861
0.0820254
0.0493098
0.0604333
0.160209
0.0834077
0.0673195
0.0351578
0.071243
0.117796
0.12439
0.0339699
0.12245
0.127328
0.0450779
0.0978095
0.189327
0.190721
0.061322
0.0515473
0.141464
0.0855546
0.0472916
0.402931
0.0458465
0.329581
0.09391
0.0619795
0.055726
0.0821848
0.107147
0.055504
0.0694601
0.054717
0.0585221
0.275854
0.0974436
0.0594378
0.376665
0.0305709
0.24042
0.074336
0.0948352
0.0406257
0.118904
0.0879682
0.0841367
0.060719
0.0584915
0.125032
0.0448252
0.0641448
0.0706175
0.0934876
0.432806
0.150756
0.385205
0.179998
0.0636447
0.0465359
0.128331
0.148898
0.072757
0.0847637
0.173276
0.041394
0.0510748
0.0305833
0.190446
0.0634737
0.0442811
0.0759935
0.216418
0.0183166
0.0672737
0.0662675
0.0562936
0.0561433
0.0585379
0.0439894
0.0348131
0.223811
0.0996088
0.0483877
0.0743783
0.0554471
0.0400408
0.281881
0.149765
0.327605
0.0319245
0.0601426
0.067905
0.0719926
0.0896896
0.108289
0.0499329
0.104249
0.0707078
0.0613421
0.0500155
0.109988
0.0472138
0.0316827
0.178166
0.0555672
0.0374774
0.0347719
0.153374
0.11778
0.0457848
0.0633348
0.030831
0.101975
0.177685
0.0398348
0.051107
0.465176
0.0346125
0.0706951
0.0468637
0.0567678
0.0516902
0.231914
0.074084
0.54523
0.673634
0.055285
0.111712
0.0589667
0.0530883
0.258551
0.0472616
0.102206
0.0696235
0.0479159
0.151983
0.077846
0.232629
1.98427
0.0430942
0.143175
0.0684734
0.109346
0.0850805
0.107648
0.26536
0.0778591
0.132971
0.0483166
0.0509213
0.0506997
0.106851
0.164058
0.0711991
0.103997
0.072802
0.0554862
0.0820207
0.0552198
0.100228
0.0468405
0.0678857
0.13755
0.117639
0.0688072
0.56612
0.117483
0.0494549
0.0474258
0.0398697
0.0323142
0.157475
0.0688246
0.0442404
0.126069
0.0669362
0.0616225
0.0654357
0.0914542
0.0447675
0.0800107
0.0415861
0.117202
0.0823675
0.241207
0.114786
0.0850148
0.0818576
0.0641586
0.138909
0.375178
0.0572231
0.179519
0.0473198
0.0844933
0.0669242
0.0370585
0.0428327
0.0614483
0.0652001
0.0697069
0.191039
0.306943
0.197254
0.101218
0.0432023
0.179399
0.102966
0.0931554
0.0661999
0.0717512
0.0349497
0.088769
0.0557277
0.176685
0.0764532
0.125311
0.0412365
0.0427827
0.203355
0.0675661
0.0666322
0.0779009
0.0659731
0.575646
0.0580713
0.0513435
0.0565111
0.394028
0.125278
0.0334431
0.104119
0.177411
0.148763
0.193427
0.0412956
0.0623007
0.278443
0.0877172
0.20657
0.0566254
0.0764879
0.0421593
0.0417731
0.0772429
0.149783
0.0494834
0.123454
0.0919847
0.0714712
0.121857
0.0528692
0.111482
1.17933
0.0616736
0.0554067
0.0582913
0.0561487
0.0660146
0.0670808
0.124724
0.0814817
0.0856469
0.0658766
0.0602015
0.0676749
0.0845593
0.0262509
0.0428471
0.0871811
0.0847962
0.177656
0.0559725
0.129087
0.084478
0.0474948
0.156771
0.0438592
0.120013
0.0978206
0.136911
0.0534245
0.0436593
0.155828
0.176067
0.0325599
0.043061
0.119775
0.140204
0.0507172
0.12399
0.0545513
0.231864
0.100703
0.0445472
0.0952558
0.0380435
0.0393443
0.08123
0.103027
0.0200307
0.088901
0.185619
0.0244388
0.0571851
0.515628
0.14435
0.522721
0.0354432
0.0498806
0.184665
0.0480492
0.0819287
0.0467947
0.079858
0.0385789
0.0324983
0.0465128
0.716072
0.139737
0.0503399
0.0269233
0.136417
0.155046
0.0573563
0.0356911
0.0742423
0.240162
0.124528
0.140341
0.121805
0.187173
0.0497127
0.0906173
0.183988
0.179173
0.0727577
0.038538
0.40116
0.0709175
0.0705151
0.103311
0.0426572
0.0481312
0.0477493
0.297559
0.0421551
0.0276933
0.0381706
0.424083
0.0309429
0.113869
0.200773
0.134573
0.027076
0.108186
0.70832
0.0932364
0.0514103
0.0899698
0.499733
0.0570457
0.0595942
0.0639898
0.0541147
0.0484493
0.027246
0.239025
0.148287
0.0664661
0.0615019
0.030164
0.115966
0.0846518
0.0839389
0.276821
0.100981
0.144917
0.214016
0.179453
0.0608228
0.0782988
0.0710671
0.109437
0.0799278
0.125577
0.121143
0.0449494
0.0814903
0.0833399
0.0725892
0.0922657
0.0749824
0.0397492
0.121919
0.103093
0.092233
0.0808093
0.376767
0.209037
0.105062
0.116911
0.0720214
0.0771576
0.100423
0.0613877
0.0706905
0.11101
0.183733
0.136919
0.205197
0.0597234
0.0734236
0.102662
0.15045
0.12811
0.0484455
0.102436
0.0601735
0.150673
0.17546
0.0733664
0.322359
0.10573
0.165604
0.0577655
0.24235
0.0492254
0.116011
0.120396
0.0816047
0.101693
0.124136
0.212284
0.236646
0.385194
0.0681831
0.028779
0.978235
0.0556858
0.245163
0.138611
0.0687653
1.27639
0.101726
0.0663058
0.210893
0.0406776
0.122083
0.0595378
0.0914592
0.05845
0.597034
0.0250491
0.0786163
0.0503393
0.0447304
0.0902449
0.0959413
0.0745044
0.0922127
0.139744
0.283776
0.023044
0.0484898
0.0733329
0.0369463
0.0382223
0.206587
0.215727
0.153498
0.102824
0.121962
0.227536
0.144208
0.0934912
0.110122
0.0439449
0.185801
0.106453
0.0920302
0.257335
0.0964415
0.268921
0.0583975
0.122372
0.104577
0.181671
0.0445704
0.273086
0.175505
0.101443
0.180067
0.084574
0.191284
0.0424188
0.0899627
0.0518471
0.0667916
0.0353775
0.168513
0.0537448
0.211547
0.156244
0.122215
0.196591
0.533641
0.0682031
0.12559
0.0940053
0.0696033
0.0381562
0.120368
0.0545277
0.0411423
0.0925815
0.0619658
0.0751396
0.0768334
0.11673
0.0924893
0.0532993
0.0879785
0.0216743
0.0553848
0.0683894
0.0483262
0.156039
0.143463
0.060961
0.0948498
0.240696
0.0959267
0.136645
0.0809538
0.103095
0.141594
0.0236793
0.0905507
0.304209
0.329969
0.0842422
0.101314
0.159953
1.54252
0.0966797
0.0246815
0.057377
0.0903979
0.0751294
0.129749
0.170452
0.0942169
0.0378837
0.037041
0.146567
0.139119
0.19934
0.0861609
0.157524
0.155332
0.480866
0.205716
0.0704777
0.0766515
0.0223691
0.076187
0.0903971
0.061003
0.217188
0.0336471
0.0520671
0.125059
0.0547079
0.138354
0.05231
0.0630048
0.0917395
0.189262
0.0917136
0.145204
0.131984
0.141996
0.0381258
0.0640064
0.113166
0.0677479
0.054444
0.284647
0.142631
0.0182432
0.0851628
0.0648366
0.117429
0.0390908
0.0241649
0.0580627
0.0588645
0.0999929
0.15893
0.0596431
0.092769
0.079089
0.0750761
0.161887
0.0592365
0.0622816
0.0937997
0.165108
0.0457916
0.0938818
0.0846453
0.0448765
0.0786356
0.0304583
0.0571343
0.318388
0.0453739
0.100629
0.0904269
0.0687341
0.144575
0.0555655
0.147554
0.0775351
0.191662
0.0299393
0.0539483
0.146158
0.0464146
0.0649093
0.0502791
0.0623954
0.0407175
0.14168
0.0841513
0.13734
0.13526
0.129626
0.0461711
0.0856535
0.0465847
0.0657609
0.0735594
0.0924341
0.0982768
0.063786
0.0706615
0.0782838
0.0749706
0.0929027
0.367426
0.0636669
0.196234
0.0638077
0.0601916
0.138161
0.0610197
0.0599941
0.0947322
0.0863423
0.0886115
0.107089
0.0377754
0.0523688
0.114612
0.104593
0.119292
0.047887
0.0983627
0.120674
0.125176
0.146675
0.0655224
0.0941827
0.153422
0.125654
0.158906
0.218168
0.423834
0.0273845
0.0629323
0.0699707
0.0640836
0.109412
0.0598222
0.0434082
0.0515594
0.0915259
0.150356
0.0722391
0.0538051
0.150368
0.105397
0.0406894
0.0630282
0.0415221
0.0542189
0.0378182
0.0458183
0.0788878
0.107683
0.0882383
0.0532291
0.252745
0.0283113
0.135098
0.123417
0.0935207
0.0887146
0.0639275
0.0587286
0.0664639
0.120516
0.0711047
0.0314486
0.0444461
0.0325523
0.170262
0.145351
0.0520976
0.288065
0.305706
0.142799
0.0901833
0.106532
0.276704
0.192157
0.0900517
0.439504
0.0326419
0.0527611
0.131511
0.131497
0.40253
0.0914444
0.0648288
0.0290625
0.0349939
0.758201
0.0354316
0.0574434
0.0537367
0.304334
0.185862
0.0714314
0.0810827
0.0949944
0.0393984
0.0750499
0.0764316
0.152923
0.101006
0.0377039
0.194352
0.211597
0.0312245
0.348829
0.144867
0.13635
0.0611151
0.0685761
0.0972847
0.0260445
0.0115997
0.021589
0.0661227
0.049906
0.0733929
0.0480191
0.0642475
0.227132
0.108329
0.159938
0.15888
0.31511
0.0807642
0.101457
0.0623288
0.0673097
0.156387
0.0928306
0.0915943
0.0816024
0.031424
0.0460693
0.0461357
0.0849098
0.0749501
0.0766589
0.0962414
0.0720013
0.0614526
0.145726
0.0612816
0.252387
0.0430833
0.303356
0.0504018
0.20081
0.224554
0.0797675
0.100511
0.101643
0.112044
0.213806
0.208551
0.0374623
0.250643
0.0214274
0.128045
0.171661
0.0400746
0.0989817
0.337436
0.048442
0.088878
0.175173
0.106878
0.0810443
0.0967237
0.142619
0.0741674
0.113601
0.0499594
0.0399446
0.0719919
0.111208
0.0880239
0.449302
0.0809986
0.11668
0.0427898
0.130593
0.124212
0.055559
0.221994
0.0739831
0.0304549
0.0403619
0.0315924
0.123451
0.439375
0.135797
0.151302
0.0821891
0.073876
0.0610054
0.332455
0.0600082
0.234258
0.102012
0.156553
0.695933
0.0804813
0.0902018
0.123208
0.0583857
0.0399597
0.0697824
0.0534361
0.0953683
0.102673
0.0544733
0.153185
0.0419358
0.138229
0.132481
0.112759
0.0517007
0.0663094
0.0583883
0.058751
0.0833483
0.15714
0.443268
0.115013
0.0837456
0.0283694
0.0654199
0.21819
0.0436105
0.0583292
0.121924
0.0956878
0.0824895
0.0691567
0.270416
0.04444
0.20413
0.0567412
0.0429035
0.130428
0.118211
0.294346
0.0426128
0.0613294
0.307715
0.135194
0.238104
0.33644
0.0423762
0.0501515
0.574615
0.138853
0.10289
0.152406
0.0827373
0.05221
0.0492283
0.104195
0.0380924
0.15398
0.0311214
0.110555
0.0790212
0.143407
0.0907274
0.0533289
0.135029
0.0400982
0.0529471
0.605286
0.140032
0.135818
0.29266
0.415279
0.148393
0.049988
0.690066
0.0745724
0.0246729
0.247503
0.0703067
0.0341507
0.455614
0.0990713
0.544268
0.127985
0.0399505
0.383965
0.0596472
0.239569
0.107578
0.441548
0.417476
0.141144
0.117556
0.152278
0.0587408
0.471789
0.0438709
0.217369
0.0295726
0.0801659
0.0604201
0.0461831
0.189624
0.0995746
0.109949
0.0997468
0.219303
0.219286
0.216985
0.0860663
0.0550668
0.0503615
0.0448296
0.443887
0.11549
0.523377
0.168412
0.10471
0.0960687
0.24516
0.124516
0.0677647
0.186936
0.149548
0.140835
0.213167
0.162257
0.233523
0.100308
0.0973018
0.0363731
0.0538925
0.0547806
0.0986391
0.0499522
0.126617
0.285126
0.045826
0.116119
0.161428
0.105263
0.0705648
0.100761
0.137525
0.0611989
0.146107
0.0940358
0.114908
0.114446
0.168045
0.112946
0.451459
0.119106
0.162742
0.206158
0.0647364
0.0620258
0.0968846
0.184705
0.0823268
0.0935598
0.0984634
0.0883376
0.284967
0.0925226
0.0659417
0.0389779
0.0880401
0.259225
0.105673
0.109381
0.252159
0.265967
0.037014
0.103165
0.0392163
0.0736357
0.185278
0.129666
0.622651
0.109107
0.398737
0.0828181
0.119393
0.161274
0.175586
0.0350831
0.12949
0.190371
0.0456686
0.363252
0.159682
0.352905
0.106984
0.215993
0.132422
0.221766
0.239646
0.119037
0.0883872
0.0466012
0.153416
0.338268
0.0890782
0.131089
0.0190054
0.0907338
0.400927
0.1035
0.107758
0.119125
0.20955
0.145603
0.180102
0.226872
0.0528026
0.190385
0.147027
0.114724
0.297962
0.0727251
0.105007
0.0748777
0.146117
0.195076
0.173205
0.0622902
0.171748
0.111388
0.0867451
0.14346
0.0440196
0.0755897
0.177812
0.15936
0.951917
0.0469624
0.118011
0.166954
0.0496121
0.0868105
0.314417
0.105201
0.0755435
0.108243
0.099953
0.0404136
0.0365384
0.0680352
0.186552
0.0818126
0.0809015
0.0560411
0.0770735
0.0874116
0.177341
0.139111
0.105868
0.17273
0.0435068
0.137074
0.126527
0.146364
0.140678
0.177086
0.184365
0.0604574
0.409729
0.164974
0.0427823
0.1108
0.160504
0.165925
0.172861
0.119476
0.0629813
0.12608
0.134792
0.142416
0.0815949
0.357833
0.0302365
0.131118
0.0748121
0.197459
0.0576892
0.275539
0.237061
0.0633641
0.0728613
0.0860263
0.0591802
0.112426
0.0862469
0.17881
0.095588
0.14959
0.530702
0.0915476
0.124267
0.0911774
0.0641499
0.0553678
0.0334079
0.122133
0.160269
0.0948352
0.0903443
0.0374464
0.108453
0.0996153
0.244214
0.18462
0.166533
0.0493934
0.1621
0.0903671
0.330354
0.0609838
0.0257941
0.0331891
0.109123
0.14429
0.527165
0.18182
0.275884
0.039838
0.154545
0.0552015
0.209457
0.283529
0.0560368
0.17728
0.106595
0.0410031
0.0859795
0.0785271
0.167271
0.520507
0.203984
0.0753449
0.0786495
0.0560573
0.844246
0.0816934
0.127483
0.0827044
0.0387418
0.329837
0.561175
0.0882652
0.10472
0.13063
0.251842
0.108233
0.195871
0.323082
0.467836
0.0740969
0.117518
0.0583184
0.104479
0.117528
0.0912232
0.0659843
0.0831947
0.180976
0.0720662
0.2498
0.0691172
0.0776399
0.223672
0.0729827
0.127662
0.0233098
0.0745739
0.149934
0.0501935
0.11302
0.630787
0.189365
0.0690964
0.0315905
0.135451
0.0701911
0.0363825
0.0154377
0.129589
0.232071
0.0556101
0.0392038
0.0800468
0.0404665
0.157449
0.0606485
0.648251
0.185926
0.248392
0.0565265
0.0709234
0.0400324
0.175659
0.517434
0.1629
0.0774581
0.167847
0.361049
0.0666248
0.48793
0.161143
0.0584553
0.343242
0.198617
0.0335727
0.115121
0.0747879
0.142274
0.0632882
0.0938419
0.495962
0.0681388
0.467673
0.0500047
0.0713042
0.397292
0.0972289
0.053404
0.168662
0.0895451
0.0798702
0.0292251
0.104281
0.223165
0.0516001
0.080747
0.0929914
0.0736872
0.411742
0.0625043
0.136152
0.0614706
0.115244
0.168086
0.088765
0.0779311
0.0697297
0.854132
0.0569541
0.0303835
0.0436728
0.0957216
0.09946
0.0982803
0.0777304
0.0285563
0.0684792
0.0738632
0.100499
0.243368
0.826702
0.0644556
0.064263
0.275674
0.0798831
0.123466
0.0466017
0.139641
0.0332191
0.106059
0.0637944
0.0841334
0.0907024
0.0473631
0.130039
0.0704521
0.0521423
0.0972346
0.211809
0.157414
0.101623
0.0536198
0.126384
0.344441
0.0642032
0.0769776
0.301846
0.108351
0.0791094
0.0430688
0.0463106
0.269071
0.116214
0.0786937
0.0255753
0.0316608
0.215615
0.11812
0.139976
0.185587
0.0932135
0.076531
0.126061
0.146012
0.145688
0.104709
0.108935
0.0421129
0.0890996
0.0526401
0.0992116
0.569919
0.0964728
0.193581
0.03452
0.0833568
0.121211
0.172421
0.026599
0.22674
0.154604
0.0737546
0.0964363
0.23617
0.560321
0.120439
0.226116
0.0378288
0.0444162
0.129329
0.115312
[truncated: 3,020 more rows]

## Sheet: Fig. 3b
Replicate 1	Replicate 3	Replicate 4	Replicate 5	Replicate 7	Replicate 8
25.2712	25.4142	25.2245	25.2369	25.728	25.7586
27.8784	27.954	27.9124	27.9582	27.9644	28.0111
26.0824	26.2466	26.1425	26.281	26.1838	26.1888
25.7694	26.0086	25.8686	26.0012	25.945	26.0322
23.5795	23.7681	23.6654	23.6452	23.4207	23.2202
25.7707	25.719	25.7375	25.6726	25.8974	25.9533
23.758	23.6188	23.7758	23.8116	24.0566	24.0888
25.5959	25.7246	25.5053	25.6694	25.6057	25.4405
25.3812	25.3795	25.1502	25.3597	25.4311	25.6133
23.5459	23.4143	23.3899	23.2545	23.1865	23.3326
28.7893	28.7876	28.7185	28.7905	28.7978	28.8307
25.6566	25.3822	25.3459	25.3886	25.3475	25.2728
21.9358	21.5242	20.9791	21.6061	21.1492	17.5209
24.9581	24.8698	24.6923	24.7354	24.7075	24.5763
26.0935	26.1269	26.0852	26.2394	26.2612	26.5192
21.2953	21.1145	20.6296	21.4885	21.4759	21.3283
27.4887	27.5501	27.4864	27.6173	27.8149	27.8486
25.5083	25.5948	25.4708	25.4465	25.6244	25.43
27.7511	27.6932	27.5958	27.7745	27.8218	27.8121
25.0678	24.9606	25.0323	25.1979	25.0724	25.2184
24.3099	24.404	24.3359	24.2947	24.4516	24.0984
27.2172	27.1517	27.0887	27.1703	27.2211	27.2572
23.6675	23.8456	23.4506	23.7426	23.6002	23.727
34.8915	34.9093	34.8599	34.8521	35.0739	35.189
26.6188	26.9026	27.0077	27.1792	27.0581	27.0231
21.807	21.692	21.3561	21.1409	21.8097	22.4899
22.8326	23.0175	22.8461	23.2741	22.9001	22.8874
22.8217	22.8957	22.8368	23.2215	23.2626	23.0977
27.8364	27.847	27.767	27.9109	27.8261	27.7659
25.0876	25.1487	25.1916	25.3322	25.0202	25.0741
26.5952	26.7197	26.626	26.5875	26.7148	26.6168
23.1963	23.313	23.3294	23.4063	23.4189	23.253
27.212	27.2497	27.2749	27.3085	27.3767	27.3235
25.5522	25.5355	25.6734	25.5229	25.5552	25.5371
26.5464	26.5225	26.4928	26.7074	26.4905	26.5552
25.1847	25.1342	25.2079	24.9957	25.1235	25.152
22.2835	22.3507	22.4157	22.6522	22.7742	22.2172
31.5433	31.5921	31.5312	31.5324	31.7455	31.8023
23.1857	23.6124	23.3556	23.3857	23.8503	23.3715
23.0349	23.1481	23.1226	23.1523	23.0642	23.1252
23.9067	23.9723	23.7002	24.0194	24.0046	24.0828
22.8047	22.7214	23.1371	23.2686	23.2643	23.3504
21.3481	21.9924	21.6615	22.0925	21.0203	21.3434
21.3384	20.52	21.0626	21.2465	20.4544	19.1767
22.9561	23.4643	23.3301	23.7663	23.6454	23.5314
19.854	20.7587	20.7148	21.452	20.2608	19.9325
20.5968	20.8351	20.589	20.7659	20.9763	19.6374
22.2198	22.2761	21.8681	21.8318	22.259	21.5234
29.7966	29.686	29.6885	29.7967	29.6675	29.4849
24.0916	24.4157	24.1834	24.2499	24.6601	24.585
25.2458	25.1527	24.919	24.9282	24.5548	25.01
28.5359	28.5287	28.4523	28.5155	28.5075	28.494
20.8708	21.1252	21.1515	21.0892	21.6686	20.7895
22.4528	22.7233	22.5083	22.5124	22.6053	22.9256
25.9686	26.2311	25.9818	26.0874	25.933	26.122
27.303	27.2242	27.0548	27.3625	27.2829	27.2138
21.6614	22.0853	21.8747	21.9357	21.9458	22.165
26.845	26.6374	27.2204	27.2631	27.497	27.5662
21.258	21.2629	21.2462	21.5669	21.0228	21.6157
23.7302	23.9284	23.7935	23.7402	23.843	23.9863
31.5123	31.5435	31.4981	31.4684	31.5011	31.6402
23.8251	23.8327	23.8398	23.5025	23.9067	23.957
20.0755	20.3066	20.7851	20.8762	19.8071	19.7668
23.896	23.6644	23.6634	23.4603	23.7912	23.777
25.4854	25.6734	25.7054	25.877	25.6324	25.71
26.2226	26.4896	26.6507	26.6079	26.4693	26.546
23.9422	24.1186	24.1046	24.2808	24.0966	24.1526
20.7226	21.8958	21.5063	21.9026	21.1278	21.5929
23.7517	23.6221	23.6353	23.9525	23.6383	23.5555
24.1997	24.1869	24.158	24.2106	24.117	24.1863
26.2075	26.3223	26.217	26.293	26.13	26.2743
26.7859	26.7394	26.6868	26.6877	26.823	26.8979
17.5636	19.3976	19.8429	19.1678	19.9367	19.9361
29.9618	29.9658	29.8914	29.9051	29.9582	30.026
20.6548	20.8734	20.8535	21.5196	21.4853	21.287
32.9809	32.9215	32.8786	32.9058	32.8325	32.9455
22.6324	22.878	22.8514	23.0954	22.3551	21.9595
28.6332	28.6757	28.6379	28.6949	28.5812	28.6774
26.9863	26.9655	27.0226	26.9237	27.3158	27.3388
25.793	25.7474	25.6833	25.7109	25.9099	26.0049
24.8539	24.8212	24.6681	25.0339	25.3339	25.3024
27.6138	27.4894	27.4602	27.5007	27.4561	27.4614
24.5571	24.7451	24.7446	24.5061	24.6687	24.3782
24.4034	24.458	24.3577	24.3242	24.6679	24.763
30.8519	30.7961	30.79	30.7938	30.8769	30.9306
19.0136	19.1691	18.8588	18.5089	18.3037	19.8845
29.4522	29.3601	29.3137	29.3168	29.2708	29.3586
25.8832	26.0232	25.8804	26.0175	25.9905	26.1061
23.2423	23.3241	23.3702	23.5039	23.248	23.53
22.1958	22.304	22.3351	22.2657	22.34	22.4178
22.6375	22.727	22.6561	22.549	22.6923	22.7171
28.7324	28.7505	28.7666	28.7957	28.816	28.8638
28.7181	28.596	28.609	28.6687	28.6699	28.6729
25.9193	25.9992	25.9238	25.9758	26.1643	26.2044
25.386	25.118	25.0484	25.2313	25.4142	25.1115
19.7176	20.1597	20.3406	19.3077	19.6438	19.3781
22.2107	21.9394	22.1574	22.5147	20.0799	20.484
26.9201	26.8394	26.8511	26.89	26.9494	26.825
25.1455	24.9751	24.8498	25.0727	25.0155	24.8422
18.0074	19.3261	20.0904	17.8388	21.8059	21.7237
22.2929	22.6746	22.4066	22.233	22.1882	22.1597
26.2485	26.1242	26.2042	26.2778	26.3174	26.5629
24.6357	24.4759	24.5741	24.4496	24.664	24.5863
23.9571	24.0172	24.1831	24.3477	23.9972	23.7245
29.9918	29.9934	29.8652	29.9556	30.0099	30.0944
22.4541	22.1262	21.8886	21.9561	21.9239	21.9964
25.3728	25.426	25.2928	25.4756	25.6143	25.7068
25.9607	26.0374	25.8533	26.1245	26.0964	26.0163
23.1906	22.7931	22.921	22.9262	22.3236	22.7372
22.6788	22.9508	23.2363	23.0939	23.6222	23.4156
27.7989	27.9161	27.8653	27.9251	27.9253	27.9916
26.632	26.5952	26.5763	26.493	26.8513	26.6433
31.8359	31.8049	31.8205	31.9084	32.1683	32.3139
23.2522	23.2794	23.3231	23.4825	23.1159	23.2173
19.565	19.4674	19.8072	19.8561	19.4504	19.2757
20.5811	20.8996	20.8846	21.378	21.1908	20.9904
29.5566	29.659	29.6069	29.6031	29.6371	29.6646
29.5766	29.6471	29.5936	29.6502	29.6985	29.8093
28.5474	28.4765	28.4102	28.4438	28.4711	28.4582
25.5875	25.8515	25.8015	25.8517	26.0999	26.2812
28.5893	28.6496	28.6083	28.6806	28.6304	28.7212
30.2005	30.226	30.2864	30.3328	30.3636	30.4311
28.4511	28.4777	28.3825	28.4302	28.5586	28.656
35.2514	35.2421	35.2106	35.2542	35.295	35.3733
25.7801	25.945	25.8474	25.9612	25.71	25.9243
25.5311	25.3397	25.3397	25.3936	25.3958	25.4825
21.5445	22.1265	21.9676	22.0606	21.9083	20.9811
25.4349	25.516	25.4308	25.6542	25.7718	25.7054
27.5898	27.5556	27.4492	27.5312	27.442	27.3427
28.9137	28.9727	28.9538	28.8986	29.0034	29.1051
24.0145	24.5141	24.2896	24.5565	24.4919	24.7156
33.3765	33.3489	33.3704	33.3741	33.5555	33.5782
23.4089	23.4459	23.476	24.0487	23.625	23.3388
28.1742	28.2128	28.1772	28.2159	28.3077	28.3837
21.3128	21.2931	21.4818	21.6837	21.6883	21.4454
26.3643	26.2788	26.373	26.3072	26.2742	26.1922
23.7457	23.855	23.5924	23.7162	23.7402	24.1493
26.7556	26.7559	26.7866	26.7817	26.4577	26.5079
31.9711	31.9895	31.9108	32.0474	32.0359	32.0723
24.4057	24.2419	24.2	24.1423	24.4096	24.5084
21.0493	21.2935	21.2253	20.6858	21.3611	20.9623
30.4459	30.443	30.5043	30.493	30.6527	30.7134
27.0033	27.0672	27.0985	27.1301	27.1787	27.0994
26.4697	26.5484	26.5195	26.5302	26.5104	26.5734
19.8447	20.677	21.1285	20.6401	20.3993	20.8296
30.015	30.0667	29.9796	30.0257	29.9753	30.0808
26.8528	26.9374	26.975	26.9885	26.8528	26.9906
22.9201	22.9398	23.2247	22.9853	22.868	23.0642
24.5258	24.4997	24.4135	24.3461	24.3368	24.4076
26.1647	26.1718	26.0157	26.106	26.0534	26.1304
22.1979	22.7417	21.8664	21.2707	21.2199	21.6886
25.1672	24.9356	24.9703	25.0441	25.1981	25.0799
25.549	25.4039	25.3923	25.4894	25.4093	25.4805
20.3487	20.8197	20.4272	20.7701	20.6948	20.606
27.3992	27.3603	27.3002	27.3749	27.439	27.4101
25.1806	25.1393	25.3112	25.2734	25.1144	25.0365
28.1952	28.2317	28.0921	28.1167	28.3264	28.4865
25.6688	25.8154	25.7642	25.6509	25.6151	25.7023
25.3337	25.1634	25.2558	25.2598	25.3777	25.4959
26.198	26.1903	26.1982	26.2305	26.1739	26.2004
23.8203	23.604	23.2165	22.96	23.6481	23.3703
28.3525	28.3753	28.3374	28.3834	28.5218	28.6095
24.4712	24.743	24.6799	25.2627	25.0133	24.8696
25.9885	26.1231	26.1691	26.0995	26.3456	26.6551
28.929	28.863	28.8935	28.8366	28.5907	28.7485
22.5118	23.4397	23.8797	23.4803	22.5943	21.6935
27.42	27.4343	27.3647	27.4418	27.0636	27.1555
25.4416	25.5071	25.4084	25.4873	25.4915	25.5021
24.0566	24.0583	23.8939	23.9142	24.2468	24.2904
23.3512	23.6074	23.3483	23.7335	23.4653	23.5088
27.0111	26.9949	27.0687	26.9105	27.0024	27.1156
26.3351	26.4332	26.312	26.3682	26.5023	26.3913
25.9075	25.8874	25.8313	25.959	25.971	26.0427
23.1971	23.2454	22.9452	23.0162	22.9431	23.7721
21.7684	22.1385	21.7023	21.6403	22.3383	22.0677
24.4153	23.8968	24.0595	24.0279	23.845	23.4999
25.7922	25.7382	25.7615	25.891	25.5699	25.6003
32.1825	32.1436	32.1123	32.1677	32.2375	32.2624
23.0974	23.094	22.9273	22.8832	22.9613	23.1582
24.1938	24.516	24.6101	24.5191	23.9173	24.3615
25.356	25.4153	25.3688	25.4363	25.3787	25.2802
30.0993	30.1195	30.0973	30.0841	30.2657	30.2844
30.0222	29.9828	29.9214	29.9738	30.1213	30.1922
28.5435	28.4584	28.5718	28.4772	29.2322	29.5207
17.5088	18.499	17.97	18.5143	15.0969	18.9395
23.2383	22.4845	22.6764	22.8343	22.8715	22.4716
28.4575	28.4216	28.4742	28.5287	28.7016	28.7515
27.6872	27.8223	27.458	27.5487	27.6535	27.7199
24.1485	23.8714	24.15	24.25	24.2021	24.2236
26.4274	26.4164	26.2775	26.4268	26.4199	26.3691
27.4987	27.5268	27.5245	27.5999	27.3792	27.5506
28.9304	28.8641	28.8661	28.7967	29.0303	29.0729
27.6848	27.7984	27.6858	27.7132	27.7197	27.8731
24.0858	24.3111	24.3304	24.4124	24.6616	24.3015
26.6815	26.6426	26.6711	26.8006	26.7944	26.6731
27.1754	27.2303	27.1608	27.2232	27.3543	27.3468
26.3861	26.5434	26.4293	26.546	26.4674	26.5374
24.0562	24.0773	24.082	23.9439	23.9159	23.5249
26.311	26.4221	26.37	26.3678	26.4583	26.636
28.4429	28.4674	28.2969	28.3465	28.5006	28.4373
26.9336	26.9861	26.9109	26.9019	27.0281	27.0272
23.2519	23.3252	22.835	23.0495	23.3633	23.0622
24.8917	24.8693	24.8594	24.9689	24.9815	24.9013
28.0678	28.1069	28.0049	27.912	28.0987	28.2261
22.8368	22.8657	23.2806	22.7059	23.0229	23.3696
24.5573	24.3658	24.5883	24.1288	24.5635	24.6963
24.2699	24.2001	24.3262	24.0427	23.8603	23.9529
28.9097	29.0533	29.1	29.0493	29.019	29.2595
24.2918	24.666	24.4937	24.5725	24.7115	24.3611
27.0405	27.0944	27.0551	27.1327	27.2324	27.254
22.8016	22.5406	22.201	22.2459	22.2405	22.6635
20.4893	20.3197	19.8786	19.6683	19.7892	18.9552
23.5188	23.4503	23.3808	23.5789	23.6242	23.7146
30.1472	30.2388	30.2063	30.1973	30.1997	30.3071
29.5285	29.5921	29.5317	29.7344	29.6406	29.5701
25.9442	25.9425	25.8112	26.0316	26.0635	26.0121
27.4164	27.3669	27.2376	27.3066	27.2679	27.4181
23.6167	24.1031	23.688	23.8468	23.8763	24.0681
21.4963	21.5643	21.5573	21.6645	21.5093	21.546
23.9347	23.6129	23.8875	23.6849	23.7923	23.4342
26.3929	26.4959	26.4172	26.5467	26.7887	26.7052
24.6526	24.6557	24.5511	24.7472	24.4431	24.3016
27.8676	28.0026	27.8983	27.8132	27.9695	28.1662
25.4242	25.5691	25.4179	25.5738	25.4693	25.3798
31.3843	31.4035	31.4173	31.4372	31.4686	31.6407
28.5437	28.5345	28.6035	28.704	28.5843	28.5468
27.9091	27.9049	27.7619	27.6721	27.6523	27.8598
27.0831	27.0324	27.0229	26.9228	27.0361	27.1854
31.1792	31.1851	31.0547	31.2477	31.3614	31.3445
24.4781	24.2671	24.5404	24.4801	24.5657	24.3502
26.0483	26.0816	26.1423	26.2308	26.4042	26.3286
27.04	27.0019	27.0953	27.1009	27.2139	26.9511
22.9867	23.3324	22.8116	23.3654	22.8887	22.8166
27.1791	27.2681	27.3056	27.2358	27.3143	27.5376
24.6686	24.3812	24.4608	24.4744	24.1603	24.2619
25.3023	25.3919	25.3524	25.5311	25.0863	25.148
29.5707	29.6418	29.6481	29.6607	29.7688	29.838
27.009	27.0599	27.0287	27.0708	27.171	27.1196
24.8527	24.8838	24.6132	24.807	25.0959	25.1233
26.8512	26.9123	26.8521	26.8761	26.9402	27.0927
27.3624	27.374	27.3773	27.3764	27.2054	27.296
27.0569	27.09	26.9715	27.1178	27.1351	27.1031
26.619	26.5285	26.6981	27.0654	27.0149	27.1841
25.4615	25.4375	25.2501	25.5198	25.2585	25.2935
21.2632	20.9265	21.2943	21.9145	20.7238	20.7088
28.225	28.343	28.2988	28.2949	28.3581	28.4849
22.0554	22.7735	23.4178	23.215	21.861	23.398
24.9629	24.7863	24.8668	24.9837	25.0246	24.9607
27.9766	27.8573	27.8561	27.9126	27.8825	28.0831
22.8941	22.8637	22.3298	23.4414	23.1	23.1582
27.0985	27.0511	26.9938	27.0844	27.1361	26.9865
25.3956	25.5173	25.4307	25.5363	25.4638	25.4987
22.4232	22.2486	22.3345	22.0306	22.1732	21.8976
24.749	24.5219	24.44	24.8601	24.6654	24.5938
27.2727	27.361	27.2827	27.2476	27.4943	27.5241
21.8639	21.6685	21.5603	22.1124	21.9094	22.1677
29.1597	29.1801	29.1926	29.2649	29.5164	30.2289
26.1041	26.0792	26.0277	26.2273	26.1152	26.2022
28.1526	28.2161	28.1736	28.1779	28.2592	28.2342
26.6502	26.4887	26.5252	26.6522	26.486	26.7176
20.676	20.9369	20.4109	21.1882	20.9061	20.3539
27.5174	27.4768	27.39	27.5248	27.5033	27.6405
25.1678	25.2467	25.4331	25.2716	25.0573	25.398
28.4655	28.4589	28.429	28.4003	28.5078	28.6275
26.4053	26.1828	26.1052	26.5619	26.1034	26.2696
26.2697	26.5054	26.5226	26.3834	26.3223	26.3095
25.4065	25.3146	25.6444	25.6446	25.5057	25.5747
23.6899	23.3511	23.4082	24.1235	23.8109	23.8578
23.5505	23.2828	23.4333	23.7937	23.7023	23.8975
24.239	24.4813	24.3759	24.301	24.4857	24.2444
25.2084	25.0423	25.0259	25.2631	24.7492	24.7904
23.0475	23.259	22.586	23.0691	22.5451	22.8037
29.9153	29.9138	29.9045	29.8984	29.9635	30.0512
28.0725	28.1901	28.1226	28.4071	28.2951	28.3056
25.9965	26.0724	25.9452	25.7204	26.0883	26.3712
24.6485	24.547	24.4907	24.529	24.514	24.9142
29.9755	29.9897	29.9799	29.9899	29.9718	30.1151
25.8757	25.8485	25.8218	25.6971	25.6418	25.8944
24.8608	24.9631	25.1218	25.1049	25.0798	25.5537
29.7114	29.7497	29.6549	29.6799	29.8706	29.8822
28.8989	28.7995	28.6929	28.8453	28.7787	29.0912
25.2679	25.287	25.2446	25.3739	25.2487	25.2165
23.2122	23.1208	23.2264	23.6286	23.0788	22.8543
27.5722	27.6062	27.4652	27.6234	27.5601	27.4048
26.6171	26.6387	26.6109	26.6204	26.9614	26.9732
31.5444	31.4709	31.5338	31.5563	31.7106	31.9326
26.4831	26.4567	26.3747	26.2845	26.6154	26.6054
23.2593	23.3123	23.0977	23.1228	23.2578	23.4069
28.0558	28.0505	28.0087	28.0433	27.9387	28.0577
29.1993	29.0708	29.1838	29.1091	29.4553	29.4329
27.9635	28.0146	28.0094	27.998	28.141	28.1847
29.5416	29.4527	29.4692	29.6425	29.5613	29.5785
29.0445	29.0307	29.0085	29.0161	29.1136	29.1917
31.1309	31.1187	31.1252	31.2268	31.1821	31.2638
25.4599	25.2665	25.1666	25.1699	25.1752	24.9863
26.9769	27.1768	27.1285	27.3146	27.287	27.389
25.3407	25.3888	25.4131	25.4477	25.6349	25.7634
31.2877	31.27	31.2389	31.308	31.2977	31.3866
22.9554	22.9848	22.4872	22.7582	22.9175	23.1876
16.2295	17.0264	15.9412	18.8444	17.0984	0.190475
25.1668	24.8598	24.9796	25.4388	25.3114	25.3316
23.3339	23.6427	23.2125	23.6283	23.5718	23.2882
27.0167	27.0806	27.0833	27.1143	27.0813	27.1815
29.3735	29.3398	29.3273	29.3668	29.3969	29.4925
22.7171	23.0324	22.6368	22.8239	22.2562	22.9983
24.0788	23.9235	24.1555	24.1563	24.4147	24.3131
28.8264	28.8224	28.7923	28.8013	28.8202	28.8578
24.1915	24.0915	24.2577	24.1667	23.6828	24.1308
29.0709	29.0466	29.1025	29.0675	29.2898	29.3934
26.8965	26.9562	26.866	26.9128	26.8071	26.8233
25.0669	25.1731	25.253	25.1081	25.2509	25.3377
29.5525	29.3653	30.1084	30.2468	30.4217	30.5377
28.8676	28.8762	28.8515	28.9246	28.7093	28.7536
27.7999	27.7382	27.7394	27.8109	27.8553	27.9158
23.586	23.742	23.6981	23.5384	23.8793	23.901
22.1037	21.8985	21.662	22.0778	21.6772	22.5704
24.2145	24.1349	23.9502	23.9025	24.2548	24.5483
25.3384	24.9871	25.1289	24.8956	24.9879	25.057
20.6541	20.8537	20.9655	21.2628	21.3537	20.739
26.5459	26.4699	26.4569	26.4978	26.5519	26.6498
25.9258	25.9114	25.9413	25.9291	25.834	25.7997
29.7766	29.841	29.8374	29.8615	29.8418	29.8324
27.6112	27.5468	27.502	27.4394	27.7074	27.7163
20.982	21.2983	21.4182	21.8716	21.2083	21.3021
25.6701	25.5943	25.6079	25.5115	25.4969	25.7551
23.2635	22.9298	22.9735	23.0289	22.8537	22.5751
22.0003	22.1121	22.6049	22.0497	22.1127	21.9247
22.7361	22.1851	22.8757	21.542	21.9253	21.9443
20.717	20.534	20.1865	20.7942	20.2428	19.9692
27.8726	27.8635	27.8138	27.8181	27.8648	28.0395
25.9592	25.9981	25.9252	25.8867	26.0607	26.1449
29.1431	29.159	29.2227	29.2905	29.3834	29.4107
17.4375	17.7906	17.6026	17.668	17.761	18.1576
32.759	32.8547	32.7996	32.8394	32.8196	33.0879
23.607	24.2087	23.7841	23.8349	23.3541	23.2377
25.3968	25.0642	24.875	24.8814	24.6595	25.0739
26.5596	26.4972	26.5425	26.5644	26.4674	26.5036
28.8284	28.7018	28.6875	28.99	28.9473	28.9054
27.4162	27.5059	27.4726	27.5109	27.5859	27.6179
24.1604	24.2022	24.1403	24.3236	24.1247	24.1174
23.614	23.7125	23.6679	23.7143	23.6389	23.8316
23.142	22.8788	22.8136	22.4418	22.8637	22.3828
23.63	23.8846	23.7283	23.5388	23.1467	23.8444
28.0351	28.0281	27.9832	28.0037	28.1983	28.2366
26.3769	26.4042	26.3013	26.216	26.534	26.5835
23.7454	23.7803	23.715	23.6738	23.4824	23.7875
22.0222	22.3332	22.3535	21.8366	22.6535	22.5327
23.944	24.1337	24.2195	24.2174	23.9756	23.9328
24.7437	24.4237	24.5492	24.9125	24.6893	24.5669
21.5027	21.953	21.5847	20.5282	21.8112	21.5363
31.6333	31.6084	31.5582	31.5767	31.6256	31.7077
30.5936	30.55	30.4887	30.5795	30.6334	30.6487
24.1136	24.2951	24.0379	24.1807	24.173	24.2215
27.6215	27.6692	27.5817	27.5607	27.6417	27.4391
25.3132	25.2717	25.3232	25.2718	25.2245	26.2281
27.5805	27.5964	27.6268	27.6022	27.6206	27.5729
27.8116	27.8435	27.7373	27.7033	27.8117	27.8545
21.9176	21.8476	22.3023	22.1352	22.9563	22.8159
25.3718	25.2499	25.3897	25.2296	25.3972	25.5514
25.0701	25.0341	25.0567	25.0297	25.2019	25.4003
28.593	28.7059	28.6589	28.763	28.7013	28.733
27.3287	27.3779	27.2665	27.3832	27.3821	27.3986
25.6741	25.5891	25.6466	25.465	25.4738	25.4469
23.8019	23.6472	23.8529	24.1599	23.9492	23.6356
27.1093	26.9987	27.0479	27.1571	27.1289	27.1382
25.4049	25.8284	25.9015	26.0953	25.8249	26.0029
25.8609	25.829	25.762	25.8665	25.7382	25.7484
27.4272	27.4119	27.4024	27.6378	27.4961	27.2037
29.7906	29.7606	29.6637	29.6593	29.85	29.8762
28.0903	28.1504	28.0667	28.112	28.0112	28.1801
31.1967	31.1783	31.1365	31.2728	31.6679	31.7493
24.397	24.5276	24.3763	24.5967	24.4683	24.3559
24.8545	24.817	24.8046	24.7214	24.7173	24.8739
29.9707	30.0162	29.9114	30.0073	30.0487	30.1474
26.9588	26.6695	26.6436	26.9572	26.7813	26.7965
21.1707	21.519	21.2662	21.69	20.993	21.017
28.5888	28.5522	28.4869	28.4633	28.4062	28.3836
27.004	26.8603	26.8989	26.8824	26.8486	26.9667
26.9967	27.1933	27.1787	27.172	26.7635	26.8085
26.0719	26.1621	26.0584	26.0123	25.9109	26.0882
20.6762	20.2666	20.5565	20.8839	20.6803	20.2015
29.2203	29.2089	29.1774	29.1877	29.3232	29.4993
24.791	24.3107	24.6068	23.8064	23.8066	23.7734
21.9089	21.4528	21.2471	21.5752	22.3074	21.9415
30.8059	30.8189	30.76	30.8096	30.7832	30.887
24.9423	24.9938	24.9756	25.3216	25.1873	25.161
28.3123	28.2633	28.3274	28.3418	28.363	28.332
23.3146	23.3765	23.1827	23.2809	23.1983	23.5186
26.0035	26.0544	25.9242	25.9869	25.9977	25.8004
26.222	26.3229	26.2427	26.2589	26.3459	26.3877
23.694	23.7921	23.6221	23.4251	24.1125	24.1692
30.4105	30.2895	30.3403	30.3739	30.494	30.5665
22.8945	22.6177	22.8201	22.5966	22.9564	22.5846
25.3785	25.1758	25.1392	25.1789	25.3195	25.4603
28.3102	28.3094	28.3292	28.4186	28.2878	28.3751
25.2747	25.3076	25.2843	25.2966	25.9285	26.18
33.6611	33.6457	33.5758	33.6249	33.7437	33.8221
25.7273	25.7391	25.5554	25.609	25.7818	26.02
27.1982	27.2688	27.1723	27.2794	27.5283	27.65
27.2803	27.2125	27.1424	27.2411	27.2557	27.0675
23.0879	24.101	23.4248	23.4696	23.6983	23.6909
24.0033	23.7677	23.7192	23.6714	23.3421	23.6393
26.1682	26.7031	23.4213	23.5304	22.8428	22.2603
28.4056	28.5068	28.4725	28.4773	28.7292	28.8063
27.3114	27.2896	27.0884	27.2427	27.1058	27.2993
24.0014	24.2838	24.1572	24.3554	24.4511	24.6948
19.8971	19.6794	19.1438	19.8592	19.2016	19.3534
26.1231	26.0153	26.0611	26.1422	26.5227	26.4939
23.0281	22.9701	22.9013	23.4149	23.0129	23.26
24.4491	24.4185	24.2696	24.5194	24.2885	24.2889
21.7212	21.9921	21.6156	22.2607	21.285	21.9773
27.7209	27.3739	27.3301	27.08	26.9967	27.1075
28.9368	29.0013	28.9343	28.8781	29.0916	29.2386
24.8995	24.7869	24.9415	24.9815	25.058	25.0417
23.0084	23.4351	22.987	22.7298	23.1452	22.1859
25.8856	25.9311	26.1477	26.3266	26.4526	26.4182
24.6603	24.788	24.6735	24.7302	25.0221	24.8927
28.8015	28.8557	28.8109	28.878	28.8496	28.9931
21.6751	20.3364	21.6387	21.2607	21.1823	21.039
22.5817	23.065	23.4388	23.1498	23.4634	23.5004
25.8805	25.9542	25.9789	25.9163	26.1376	26.3643
26.0792	26.2372	26.1135	26.1493	26.4973	26.662
29.5289	29.466	29.393	29.2656	29.5976	29.7166
28.581	28.6247	28.6816	28.6642	28.7988	28.6969
30.8403	30.8217	30.8633	30.951	31.0786	31.0405
24.1684	23.8098	23.8771	23.5607	23.9733	24.2426
29.5593	29.3492	29.4145	29.5431	29.8768	29.8454
25.1445	24.9508	24.8274	25.0383	25.2619	25.4431
30.539	30.6288	30.6024	30.636	30.6473	30.697
30.8551	30.8813	30.9028	30.8322	30.9543	31.0789
27.5017	27.5318	27.548	27.4936	27.4294	27.5782
29.0251	28.9946	28.9965	29.0389	29.0904	29.2263
28.5263	28.4836	28.5305	28.5207	28.5885	28.7955
27.447	27.4618	27.4859	27.4889	27.4881	27.6736
22.9724	22.7651	23.3277	23.9177	23.9395	23.8512
27.264	27.3144	27.3111	27.2564	27.5501	27.6715
24.1291	24.0148	24.0856	23.907	26.2314	26.4621
26.8798	26.779	26.7837	26.7281	27.0181	27.074
27.7296	27.853	27.7739	27.8686	27.9136	27.8505
25.3673	25.4059	25.6452	25.7046	25.7768	25.7502
24.8451	24.7887	24.9793	24.9067	25.0403	25.1076
26.3704	26.4725	26.384	26.4075	26.5214	26.6431
25.6269	25.6788	25.7827	25.7511	26.0164	25.9256
25.0107	24.9479	24.928	24.7992	25.1741	25.2523
31.6526	31.7121	31.6464	31.6706	31.843	31.9336
28.7173	28.7979	28.7347	28.797	28.9051	29.0126
19.7438	19.6704	19.4363	19.7354	19.2684	19.1918
35.7991	35.7144	35.7015	35.7219	35.8816	35.9722
26.7119	25.2167	25.3565	25.1284	25.2339	25.2387
28.4638	28.3886	28.3848	28.3437	28.6291	28.7342
33.6962	33.6489	33.6209	33.7909	33.6484	33.7382
34.661	34.6212	34.5946	34.6719	34.8148	34.8766
29.9468	29.9816	29.9995	30.071	30.1889	30.3002
32.4353	32.4282	32.344	32.3918	32.3885	32.4656
33.1672	33.2018	33.1643	33.1939	33.2678	33.3425
37.4333	37.3792	37.3519	37.3943	37.4851	37.514
37.1802	37.1224	37.1009	37.148	37.285	37.3142
27.2495	27.258	27.1994	27.2721	27.1956	27.3616
23.387	23.354	22.9636	22.5466	23.1261	23.2587
21.2021	21.2308	21.1234	21.6419	20.6263	20.1875
21.7424	21.1291	21.4672	20.5043	20.6463	18.0949
32.1148	32.079	32.0278	32.0205	32.1995	32.2736
23.0397	23.3508	23.181	23.1343	23.6019	23.7024
21.9012	21.8274	21.5788	21.7291	21.5783	22.2061
32.8273	32.8507	32.7713	32.8612	32.8958	32.9575
23.157	22.8297	23.1255	23.1214	23.0563	23.1884
22.9169	22.9851	23.0788	22.9601	23.1661	23.2262
28.7527	28.8065	28.7912	28.8845	28.9815	28.9586
32.4639	32.3129	32.4409	32.493	32.7564	32.9506
23.9575	23.8962	23.9159	23.6931	24.2247	24.0532
25.5236	25.7	25.578	25.5857	25.7558	25.8643
25.3357	25.576	25.6307	25.674	25.427	25.5497
28.2256	28.2804	28.213	28.1596	28.4559	28.5903
26.1095	26.0759	25.9644	26.0772	26.0485	25.9697
30.0189	30.0503	30.0737	30.0796	30.1552	30.2687
25.479	25.6064	25.7248	25.8299	26.1137	26.2922
25.8746	25.7399	25.7334	25.6324	25.5129	25.5161
33.5212	33.5345	33.474	33.5056	33.6044	33.7242
29.1732	28.6992	30.0255	29.9952	28.3715	28.5943
27.6526	27.8882	27.6401	27.5844	27.6303	27.7613
26.122	26.2862	26.1803	26.114	26.1198	26.1958
18.6887	-0.468106	18.0438	18.1485	17.8107	0.190475
23.4812	23.6817	23.5193	23.3342	23.5292	23.0591
32.7577	32.7335	32.6974	32.8733	33.0202	33.2006
18.2762	-0.468106	17.8932	17.4649	17.0486	0.190475
18.8801	18.6956	17.6982	18.6858	18.5556	0.190475
27.6018	27.6736	27.5912	27.6176	27.5201	27.638
30.338	30.372	30.3476	30.4034	30.2991	30.4464
34.6502	34.6914	34.6167	34.6388	34.7748	34.8447
27.8586	27.7823	27.863	27.8945	28.1322	28.223
32.8502	32.8861	32.7929	32.9703	33.0178	33.1461
33.181	33.2217	33.1693	33.2223	33.2921	33.4356
28.787	28.8483	28.7606	28.7793	28.9461	28.952
25.8401	25.7709	25.6543	25.6475	25.8393	25.887
31.4605	31.5162	31.4742	31.4791	31.4703	31.5871
22.8903	23.0415	22.7164	22.7589	22.9071	23.2551
24.2915	24.3643	23.8396	23.9424	24.3897	24.3206
30.196	30.267	30.1667	30.2864	30.5015	30.5868
25.8094	25.8776	25.9075	25.9647	25.9228	26.0346
29.8913	29.8593	29.8257	29.8646	30.0232	30.0623
21.9666	22.0673	22.1089	21.8139	22.451	22.5707
29.1678	29.2139	29.1764	29.2408	29.1793	29.3255
33.175	33.1641	33.154	33.2435	33.3242	33.3611
23.7413	23.6767	23.6495	23.9577	24.0769	24.0044
27.8364	27.9111	27.9076	27.9612	27.943	27.8928
21.0534	20.9039	20.3691	20.9023	20.9544	21.3226
26.1629	26.111	26.0562	25.9608	26.1039	25.9761
30.9994	30.9915	30.9663	31.0464	31.0732	31.2441
21.5368	23.2544	21.9317	20.5234	22.7614	21.3089
25.7667	25.79	25.6082	25.5397	25.9134	25.9847
24.5532	24.7933	24.7223	24.4986	24.671	24.5927
25.7856	25.7212	25.4821	25.6052	25.7684	25.9264
25.5532	25.5945	25.6438	25.6612	25.5851	25.6344
24.9251	25.1719	25.05	25.0705	25.2053	25.1187
23.6753	23.5961	23.7145	23.6016	23.889	23.7648
22.7628	22.7918	22.75	22.8943	22.8899	23.419
31.5599	31.6271	31.6157	31.4924	31.8916	32.0686
26.8129	26.7959	26.731	26.8565	27.0014	27.0567
22.0636	22.3577	22.2793	22.0827	22.6564	22.8651
33.9173	33.8672	33.9106	33.9365	33.9979	34.0924
26.1967	26.1644	26.1429	26.2013	26.4465	26.5216
17.0894	18.7437	18.7081	19.3454	16.0277	19.0278
33.128	33.0602	33.0387	33.092	32.9736	33.0339
24.8654	24.948	25.0723	24.4314	25.0681	25.623
25.3185	25.4011	25.3547	25.3313	25.4453	25.2476
28.5326	28.71	28.5735	28.5611	28.6049	28.7024
30.6413	30.6612	30.6001	30.5766	30.6521	30.7992
31.3033	31.2891	31.2003	31.1983	31.3608	31.4553
29.105	28.9704	28.8494	28.8334	29.2357	29.3784
30.9635	30.9712	30.9153	30.9228	30.9261	30.9732
26.1166	26.1221	26.1374	26.1119	25.9285	26.0372
26.2209	26.3086	26.1472	26.0078	25.9863	26.1525
30.3676	30.3849	30.3319	30.353	30.5335	30.6356
29.0781	28.9911	29.0355	28.952	29.3043	29.4516
25.7746	25.8279	25.7255	25.6197	25.695	25.958
24.1979	24.1929	24.1439	24.2517	24.2243	24.215
20.4812	20.8867	20.8903	20.3721	19.7515	20.8603
26.2266	26.2316	26.3253	26.4724	26.4983	26.5738
28.846	28.9381	28.9226	28.9324	29.0515	29.189
24.7371	24.7812	24.7292	24.755	24.7675	25.0085
33.3999	33.3943	33.3493	33.3538	33.4993	33.6147
24.3316	24.29	24.1375	24.4276	24.373	24.5125
29.1617	29.1648	29.1458	29.1563	29.2425	29.1796
25.9644	25.9403	26.0189	26.1139	26.2803	26.6485
33.1219	33.1494	33.1921	33.332	33.4017	33.4298
21.8744	22.3581	22.4171	22.2028	22.2272	22.6739
26.8521	26.8898	26.8135	26.8222	27.0289	26.984
29.6722	29.7319	29.6766	29.6564	29.8216	29.936
27.6552	27.4934	27.4737	27.4666	27.5127	27.6092
30.2181	30.1337	30.092	30.07	30.2001	30.3014
30.4493	30.4706	30.3496	30.4378	30.4969	30.5651
17.5854	18.8385	17.9526	19.3359	19.7966	19.0786
28.9304	28.951	28.9848	28.9074	29.0509	29.1102
31.7865	31.8037	31.7506	31.7518	31.9006	31.9504
27.3529	27.3317	27.3437	27.5154	27.3538	27.5307
26.395	26.4851	26.3321	26.4572	26.5026	26.6819
31.798	31.8181	31.7416	31.7702	31.8183	31.8857
28.0936	28.0963	28.0341	27.9924	28.0176	28.0037
29.0736	29.1428	29.0777	29.0894	29.095	29.1574
21.0567	21.0675	21.0627	21.021	20.7161	21.3105
29.5002	29.5106	29.5285	29.577	29.6526	29.6866
23.4263	23.4748	23.4364	23.21	22.9949	23.1385
32.8129	32.8384	32.8043	32.8384	32.8667	32.9452
28.6198	28.6139	28.7255	28.9556	28.8681	28.988
34.2976	34.3364	34.3184	34.3259	34.5133	34.6054
27.9409	27.9513	27.805	27.8681	27.9856	28.1553
28.3619	28.3659	28.3855	28.4231	28.531	28.5985
29.7091	29.8606	29.8121	30.0141	29.9029	29.8886
32.6311	32.6796	32.6021	32.6008	32.8274	32.9362
29.9008	29.9192	29.8133	29.9382	29.805	29.8186
31.1542	31.1689	31.1321	31.1731	31.2596	31.3315
31.6828	31.6901	31.5372	31.5399	31.5596	31.6523
24.5751	24.4709	24.4492	24.2638	24.3692	24.2265
23.2169	23.1559	22.8987	22.9392	23.4185	23.5228
28.5013	28.5597	28.4004	28.4458	28.4595	28.6008
28.5999	28.6284	28.6719	28.6204	28.4508	28.4969
30.2956	30.3494	30.3317	30.3644	30.4466	30.4482
29.2683	29.2771	29.1316	29.2283	29.2858	29.1918
32.6515	32.6766	32.6252	32.6542	32.7713	32.9022
32.5662	32.546	32.5072	32.5148	32.5395	32.7098
28.0492	28.0071	27.9886	28.0778	28.0458	27.9755
21.2363	21.2828	20.629	21.7394	20.9999	21.4996
27.6901	27.9036	27.6946	27.7986	27.7202	27.7397
23.4948	23.568	23.5257	23.1301	22.3226	23.2524
25.0486	24.9095	24.8708	24.8479	24.7896	25.4185
23.9813	24.2553	24.0193	24.0058	24.4157	23.915
24.6682	24.8319	24.608	24.723	24.692	24.5597
29.01	29.1334	29.1078	29.1227	29.2668	29.414
31.0814	31.1121	31.0946	31.0273	31.0242	31.0937
29.359	29.2897	29.2731	29.2689	29.2142	29.2518
30.0593	30.1069	30.0578	30.0107	30.0979	30.2771
27.7874	27.9837	28.3646	28.4254	28.7454	28.9363
24.9034	24.9557	25.1324	25.5411	26.0054	26.0563
23.6404	23.3704	23.5929	23.5632	23.4177	22.8665
25.995	25.9677	25.8546	25.8771	25.9813	25.9135
28.5003	28.4936	28.4884	28.5094	28.5763	28.646
32.4438	32.5381	32.494	32.479	32.651	32.7286
23.0293	22.9504	23.2189	23.2489	23.1021	22.9043
23.6937	23.6126	23.6117	23.7963	23.9436	23.8046
34.0287	34.1429	34.1154	34.0899	34.1987	34.3492
27.3591	27.3236	27.3094	27.403	27.4506	27.5873
28.189	28.2433	28.2312	28.1929	28.2283	28.3977
27.4944	27.5995	27.5672	27.6867	27.6503	27.6132
27.317	27.4627	27.4021	27.5158	27.4502	27.437
27.0792	26.9665	27.0213	27.1132	27.5151	27.53
34.4542	34.4728	34.3982	34.4657	34.6132	34.7149
31.9861	32.0172	31.9654	32.0041	31.9919	32.1827
25.5371	25.5193	25.439	25.4407	25.4158	25.4464
36.0906	36.0765	36.0121	36.022	36.1786	36.2616
24.1285	24.1971	24.0498	24.075	24.4325	24.5162
26.647	26.6643	26.5688	26.5563	26.5384	26.6469
33.4122	33.3531	33.3451	33.3467	33.4924	33.6249
34.1867	34.26	34.1899	34.2628	34.4166	34.435
33.9281	33.9704	33.9604	33.9977	34.0673	34.0614
24.9098	24.7702	24.813	24.9526	25.0123	25.0939
32.0375	32.0634	32.0703	32.0911	32.1637	32.2391
31.848	31.87	31.8771	31.8903	32.0132	32.0807
22.479	22.9537	22.9583	22.9594	22.4117	22.7222
26.7038	26.5178	26.6098	26.6086	26.8508	26.87
27.9378	28.082	28.0998	28.1396	27.9011	28.0299
32.8643	32.9019	32.8781	32.9078	32.9613	33.0105
34.6147	34.6568	34.6363	34.6552	34.8051	34.8875
33.4312	33.3184	33.4225	33.4121	33.7086	33.7272
27.5545	27.5656	27.6902	27.6032	27.8654	27.9981
31.873	31.9008	31.8673	31.8822	31.8596	32.0129
22.8536	22.9071	23.0758	22.5604	22.6875	23.0307
26.5327	26.6361	26.6069	26.6047	26.8984	26.9933
29.6699	29.6082	29.5397	29.4886	29.6055	29.6037
27.5795	27.5927	27.698	27.7728	27.8729	27.8858
22.8888	22.6646	22.3877	22.4862	23.2507	22.8541
22.5198	22.5203	22.3642	22.5517	22.061	22.9831
25.7104	25.6737	25.6596	25.6784	25.678	25.8716
25.4633	25.3885	25.4402	25.4736	25.4451	25.5789
32.554	32.5517	32.6277	32.6534	32.9393	33.0707
23.5916	23.7797	23.8117	23.8944	23.9255	23.8941
33.1684	33.1126	33.1816	33.2425	33.1755	33.3238
18.6442	16.7784	17.5499	17.1379	18.6605	18.3888
31.077	31.1377	31.0744	31.132	31.2308	31.2353
20.0279	20.2513	20.5947	21.0223	20.3625	20.9908
32.2488	32.2358	32.2075	32.2902	32.489	32.5458
31.57	31.6853	31.5428	31.6699	31.7293	31.8132
27.7753	27.7737	27.6974	27.6756	27.7238	27.791
25.8046	25.9635	25.8557	26.0201	26.1277	25.9828
31.0476	30.9591	30.9037	30.8644	31.1388	31.3249
28.5631	28.5377	28.4263	28.3513	28.4343	28.5819
32.046	32.0126	31.998	32.0097	32.1715	32.2737
32.1156	32.0897	32.0645	32.1055	32.1808	32.3137
26.5202	26.674	26.4769	26.5796	26.5131	26.6886
29.1288	29.0211	29.404	29.7638	29.7875	30.0148
30.3532	30.4057	30.4048	30.5005	30.6258	30.7038
31.2629	31.3178	31.2036	31.3241	31.41	31.4874
23.3314	23.1286	23.0903	22.5827	21.4749	22.0703
32.823	32.8284	32.805	32.8341	32.8522	32.9396
22.3289	22.7302	22.3722	22.6266	23.1623	22.2557
29.309	29.2913	29.1123	29.3101	29.445	29.5023
26.1574	26.2745	26.2836	26.1567	26.2583	26.554
31.0039	30.9567	30.8706	30.8659	30.9514	31.0273
30.2503	30.2381	30.2756	30.3175	30.3906	30.7059
25.4813	25.4419	25.3383	25.3777	25.2473	25.2548
24.7779	24.9056	24.8243	24.8888	24.8438	25.1284
29.1459	29.2095	29.1397	29.2091	29.3161	29.3953
29.8647	29.9142	29.8641	29.9032	29.9996	30.1092
23.5526	23.1888	23.438	23.5556	23.3512	23.4545
27.8317	27.9217	27.8292	27.8753	27.7621	27.8416
32.6507	32.7297	32.7379	32.7443	32.8768	32.8579
27.6901	27.4866	27.5395	27.4665	27.5654	27.6486
23.5101	23.5582	23.4633	23.6842	23.4721	23.4388
20.7091	20.285	20.8443	21.2549	19.4099	21.3935
24.1204	24.168	24.2151	24.5469	24.1243	23.9237
23.6258	23.4678	23.7531	24.3167	24.8153	24.3088
23.8818	24.4189	24.2917	23.7417	24.251	24.4893
28.0405	28.0257	28.1447	28.1715	28.0269	27.8374
27.2542	27.3412	27.2785	27.3722	27.4253	27.4152
23.9523	23.8171	23.477	23.8721	23.968	23.7252
22.973	23.1546	23.4189	23.5981	23.0414	23.2322
25.2034	25.4071	25.4997	25.4116	25.4734	25.4584
27.9567	28.0129	28.0976	28.2033	28.2062	28.2367
23.3841	23.2385	23.3192	23.4838	23.7103	23.3305
28.0159	28.0563	28.0374	28.0343	28.1036	28.1869
25.1051	25.0635	25.0024	25.1159	25.0811	25.1223
29.1186	29.1382	29.111	29.1068	29.1032	29.2214
23.5862	23.5759	23.7441	23.5547	22.9632	23.1088
27.8361	27.9304	27.837	27.9059	28.0674	28.0571
29.4771	29.3224	29.411	29.5272	29.503	29.4991
24.5407	24.5819	24.5484	24.6745	24.825	24.5994
21.8864	22.6374	21.9982	22.6111	22.7131	22.2917
27.5386	27.606	27.6078	27.5852	27.5787	27.5891
29.2642	29.2725	29.2199	29.2474	29.3794	29.4583
27.1337	27.239	27.1919	27.1747	27.2676	27.4259
27.2335	27.2218	27.2153	27.2218	27.398	27.3851
28.8109	28.7576	28.7484	28.7374	28.9057	28.9774
28.6208	28.6935	28.5961	28.5748	28.767	28.8213
27.8537	27.9485	27.8932	27.9366	27.9757	28.0545
29.2354	29.2369	29.1851	29.3039	29.3094	29.3452
22.6711	22.3502	22.409	22.0805	23.0745	22.8329
25.2497	25.3296	25.0042	25.2382	25.3589	25.2084
25.8446	25.7931	25.7371	25.9644	25.922	25.8945
23.3284	23.2435	23.2069	23.3561	23.3711	23.0076
25.8671	26.0345	25.9726	26.0024	25.7966	25.9958
28.0961	28.1323	28.0594	28.1242	28.1479	28.2298
21.318	22.1335	22.1802	22.3152	22.1293	22.4247
23.4812	23.6817	23.5193	23.3342	23.5292	23.0591
19.3452	18.8734	20.1034	20.2062	19.3463	19.1835
28.5943	28.5673	28.6161	28.7195	28.6374	28.5866
28.7564	28.7953	28.7557	28.8082	28.8989	29.0045
28.5099	28.5289	28.4401	28.5567	28.59	28.7737
29.2119	29.221	29.1785	29.2582	29.3726	29.4425
25.2535	25.3347	25.3544	25.4215	25.0922	25.2144
24.0887	23.9248	24.1326	24.0578	24.203	24.4058
27.5467	27.4865	27.4839	27.4635	27.5799	27.6837
23.7483	23.6781	23.8288	23.7899	23.794	23.8292
28.3972	28.3719	28.3345	28.2829	28.4554	28.5878
27.0959	27.129	27.0421	27.3179	27.1884	27.1478
33.0986	33.0697	33.0341	33.0233	33.1406	33.2382
23.3598	23.4116	23.4195	23.7449	23.1996	23.2961
27.9291	27.9703	27.9327	27.922	28.046	28.0475
29.4435	29.4034	29.384	29.4931	29.4281	29.5028
28.9162	28.9719	28.8502	28.7499	29.3121	29.447
30.185	30.1085	30.1454	30.133	29.9793	30.1309
26.1356	26.158	26.0952	26.1608	26.2013	26.2384
25.7108	25.7593	25.6635	25.7653	25.6913	25.8012
28.9505	28.962	28.9522	29.0984	29.3867	29.4661
24.0359	24.1945	24.117	24.0837	24.2737	24.5467
27.7485	27.8534	27.7851	27.8698	27.8852	27.9227
26.9102	26.9934	26.9192	27.0388	27.0562	27.1659
28.2169	28.2135	28.1906	28.1528	28.2718	28.2992
32.0274	32.0677	31.9518	31.9246	32.0926	32.253
25.9946	25.9459	26.0604	25.968	26.3375	26.5685
31.3522	31.3581	31.3379	31.3796	31.4448	31.4877
25.432	25.436	25.3384	25.2039	25.4335	25.3449
29.9011	29.6618	29.8548	30.0611	30.7682	31.2639
28.4216	28.467	28.4156	28.4697	28.5601	28.5219
27.3536	27.4401	27.2369	27.4698	27.5646	27.4539
28.204	28.1275	28.051	28.1543	28.2647	28.217
27.47	27.4266	27.3642	27.4463	27.5398	27.5949
26.6275	26.6477	26.6214	26.6936	26.7902	26.7889
21.4004	21.4667	21.0345	20.2872	21.7243	21.3163
33.0032	32.9937	32.9794	33.0624	33.2189	33.2395
19.9836	20.3791	17.3852	20.5298	20.239	18.487
19.9968	19.0504	20.7226	19.7495	19.0503	16.3469
28.7704	28.8641	28.8147	28.9869	28.8829	28.9363
27.156	27.2281	27.3893	27.3218	27.5205	27.5368
26.0802	26.2229	25.9469	26.0431	26.1053	26.022
30.2904	30.32	30.3237	30.3484	30.4433	30.5149
27.6002	27.5397	27.5432	27.99	28.1156	28.4633
31.2939	31.2636	31.2636	31.343	31.396	31.4355
28.9651	28.9275	28.8161	28.7466	29.0784	29.1823
30.1032	30.173	30.0654	30.2512	30.2094	30.2701
28.2966	28.3406	28.1858	28.2726	28.3867	28.4239
24.0896	24.0628	24.007	24.271	24.3727	23.9189
26.614	26.6971	26.7685	26.7845	26.7474	26.8897
28.2852	29.3675	28.9853	29.1059	28.8022	29.0469
17.2892	-0.468106	-0.45087	-0.46517	0.0625158	0.190475
30.0276	30.0611	30.0442	30.0171	30.1355	30.1904
31.002	31.2824	31.2237	31.2725	31.5148	31.5992
25.9891	26.0804	25.9509	26.0844	26.1704	26.2405
23.347	23.468	23.6463	23.309	23.698	23.7235
24.5349	24.5738	24.686	24.721	24.7138	24.676
28.3822	28.5111	28.4267	28.3948	28.593	28.8317
21.0648	21.7368	21.684	21.4282	21.7705	21.8878
28.0142	28.0905	28.0971	28.0339	28.2886	28.2457
23.2265	23.364	23.3842	23.4028	23.6544	23.7611
32.7703	32.8166	32.6962	32.744	32.8911	32.8998
28.3783	28.4742	28.3755	28.3835	28.3589	28.5561
27.6463	27.8039	27.7087	27.7437	27.7859	27.8623
26.9862	26.8546	26.7489	26.8174	26.9845	27.1877
26.9256	27.1472	27.1413	27.2884	27.532	27.577
30.2042	30.3519	30.1261	30.349	30.3623	30.4508
27.8636	27.7642	27.7298	27.7883	27.7944	27.9962
28.813	28.7628	28.7593	28.7571	28.8992	29.0705
30.7495	30.7147	30.6866	30.685	30.8338	30.9075
29.4358	29.3418	29.4705	29.5087	29.5704	29.704
30.065	30.1374	30.0852	30.0506	30.2062	30.2847
25.6865	25.7909	25.6532	25.7203	25.3888	25.344
32.2967	32.1519	32.224	32.261	32.2151	32.3845
29.9233	29.9437	29.8824	29.9499	30.0425	30.1828
28.0228	28.3123	28.416	28.4313	28.5084	28.5493
27.5864	27.6555	27.4523	27.3483	27.2752	27.1685
26.7259	26.801	26.8206	26.8566	26.9133	27.0373
22.681	23.0007	21.7028	19.6407	22.076	21.604
24.0118	24.2175	23.9779	24.0233	24.1109	24.4797
24.9993	24.9763	25.0499	25.1406	25.1033	25.145
29.038	29.0534	29.0288	29.0831	29.2114	29.1797
29.1604	29.1201	29.1488	29.2319	29.21	29.3006
28.0563	28.0993	28.0939	28.1347	28.1522	28.1767
27.604	27.7751	27.6995	28.1265	28.0871	28.1953
28.8739	28.9051	28.8337	28.951	28.9419	29.055
27.093	27.1131	26.9421	27.0578	27.0299	27.1681
31.4129	31.3998	31.4565	31.4537	31.7602	31.8329
26.2423	26.3728	26.1128	26.2725	26.1506	26.0763
24.7635	24.8829	24.7138	24.9088	24.8161	24.6172
27.744	27.8027	27.8267	27.8965	27.9536	28.0039
27.736	27.882	27.9306	27.7769	28.0243	28.0662
29.5154	29.5082	29.5646	29.4924	29.5801	29.6516
28.8582	28.948	28.8608	28.9104	29.0872	29.1806
27.1447	27.1879	27.2667	27.1869	27.2559	27.3111
25.8256	26.0066	25.746	25.5846	25.716	25.5982
25.0536	25.0856	25.2401	25.3728	25.2161	25.1758
25.8157	25.8147	25.7694	26.0167	26.4528	26.6075
26.5748	26.8088	26.6668	26.6437	26.5079	26.4229
28.4248	28.5169	28.3184	28.2824	28.2914	28.1868
25.5766	25.7649	25.6917	25.5469	25.8121	25.8442
27.2882	27.3497	27.2764	27.2409	27.401	27.5417
23.2734	23.0206	22.9498	23.118	22.7574	22.9069
25.2623	25.0269	25.0043	24.9111	26.0154	26.2164
31.6357	31.5932	31.579	31.5848	31.7329	31.7926
26.0378	25.9795	26.1243	26.5808	26.2721	25.9905
26.7498	26.7139	26.6903	26.6049	26.7079	26.584
25.9597	25.837	25.7121	25.7703	25.8389	26.0837
30.8766	30.7738	30.7649	30.8977	30.9573	31.0214
28.0955	28.1533	28.1311	28.1161	28.1832	28.2564
31.4161	31.4362	31.3966	31.3928	31.5037	31.5779
31.2601	31.1724	31.1512	31.2917	31.4004	31.373
31.657	31.6108	31.4735	31.4356	31.5799	31.6632
29.3736	29.2863	29.1226	29.2853	29.2736	29.1236
21.5162	21.7167	22.0719	22.0376	21.3288	22.0735
20.2353	20.5138	19.7589	20.4677	19.7607	20.2574
22.5169	22.4283	21.7733	21.8183	22.0296	22.4832
26.0327	26.114	26.2796	26.0757	26.2297	26.3021
28.703	28.7192	28.6975	28.6668	28.6586	28.8019
28.5303	28.5534	28.6653	28.7385	29.0493	29.1827
26.9298	27.0253	26.9368	27.0332	27.2536	27.2245
24.9526	25.0864	24.9527	25.2344	24.7788	24.8477
27.346	27.5236	27.3979	27.4858	27.5156	27.6311
25.3463	25.4983	25.3666	25.57	25.2643	25.2625
28.2818	28.3246	28.1949	28.304	28.3391	28.3582
24.6443	24.439	24.3089	24.5189	24.5814	24.5887
26.3028	26.3935	26.3082	26.3437	26.4207	26.5452
23.6627	23.4977	23.6358	23.3629	22.7953	23.1735
31.3514	31.3341	31.3325	31.4421	31.5393	31.6253
23.6318	23.3277	23.3765	23.6696	23.7093	23.793
33.531	33.5288	33.5136	33.5613	33.6005	33.6699
31.2973	31.3357	31.2772	31.3487	31.3424	31.4671
22.2359	22.9785	22.6849	22.611	23.0616	22.4274
26.1711	26.2617	26.341	26.3904	26.1627	26.2084
26.7099	26.9614	26.8253	26.6908	26.7339	26.7373
30.265	30.2933	30.3189	30.3081	30.4976	30.5548
31.4344	31.4179	31.3696	31.3583	31.5592	31.6431
24.1535	23.3718	24.662	24.9202	25.1746	25.5639
28.4665	28.4942	28.5051	28.428	28.4169	28.4936
26.8966	26.8297	26.8223	26.9426	27.0386	27.013
26.6932	26.7343	26.5922	26.5678	26.5493	26.577
27.4821	27.5661	27.5918	27.4975	28.5662	28.504
23.3313	23.1608	23.4036	23.0935	23.0714	23.0519
26.9331	26.883	26.8077	26.9367	26.9564	26.9424
22.756	22.4885	22.8291	22.7917	22.8261	22.6365
24.1989	24.3121	24.0564	24.3206	23.808	24.0785
24.2582	24.2421	24.0691	24.2553	23.8295	23.8241
21.1977	21.6309	21.4609	21.0933	21.5995	21.6113
27.5823	27.5591	27.4483	27.5485	27.5614	27.5854
28.9249	28.8228	28.7917	29.0576	28.8672	28.7774
21.9619	22.3325	22.5681	22.0095	23.0319	22.8094
23.5534	23.4297	23.4966	23.1661	23.2746	23.4288
22.2139	22.8574	22.4682	22.8358	23.0409	22.6452
24.5766	24.5268	24.5719	24.7029	24.4341	24.4685
30.7102	30.6667	30.5586	30.7255	30.8427	30.8736
27.6206	27.7877	27.6385	27.6808	27.6811	27.622
30.5423	30.5368	30.5293	30.5049	30.5947	30.6934
32.4878	32.4708	32.5151	32.4925	32.7019	32.7755
28.5389	28.5953	28.6153	28.6111	29.0129	29.0893
29.7058	29.7809	29.7245	29.7191	29.8003	29.8885
27.7758	27.847	27.7631	27.8097	28.0859	28.2293
27.9797	28.2198	28.1299	28.0861	28.1666	28.3147
30.0474	30.0892	30.0299	29.981	30.0566	30.2623
26.8788	26.9669	26.9281	27.0196	26.8552	26.3391
28.5336	28.6305	28.5312	28.6259	28.6404	28.7588
24.5449	25.0014	24.6978	24.7886	24.6996	24.9444
20.8047	19.7988	20.2545	20.0711	22.2216	20.4585
30.7767	30.811	30.7305	30.7269	30.6239	30.8009
27.2815	27.2307	27.1757	27.1597	27.3899	27.3444
27.5012	27.6089	27.6409	27.5646	27.4527	27.7124
25.9715	25.8176	25.9517	26.0702	25.8605	26.0003
32.4355	32.4902	32.4555	32.4978	32.6376	32.6981
30.459	30.5368	30.4983	30.4852	30.639	30.7463
23.4868	23.3118	23.4824	23.5202	23.0642	23.3691
31.4707	31.4399	31.3924	31.4812	31.6452	31.69
33.3788	33.3614	33.3292	33.318	33.5518	33.6663
26.2592	26.3413	26.3616	26.3867	26.4205	26.5559
29.0136	28.973	28.9104	28.8665	28.9973	29.1511
29.9146	29.9435	29.9049	29.9203	30.0861	30.1673
32.481	32.4888	32.4633	32.5517	32.7035	32.7883
27.4157	27.4514	27.3788	27.4686	27.464	27.4971
27.0146	27.1143	27.1653	27.065	27.1781	27.1463
25.017	24.7162	25.0487	24.907	25.0262	25.1631
26.911	27.0584	26.9961	27.1333	27.1516	27.2243
24.3254	24.4425	24.8274	24.5733	24.4273	24.5086
27.8574	27.8286	27.738	27.705	27.7207	27.906
23.5148	23.6902	23.9631	23.9231	23.766	24.0612
29.604	29.7025	29.5779	29.6506	29.8438	29.9329
29.1625	29.162	29.1508	29.2161	29.2772	29.3135
24.7745	24.8815	24.8345	24.8054	24.7529	25.3113
27.1313	27.1228	27.1109	27.1296	27.189	27.3089
21.536	21.8536	21.5484	21.9223	21.5776	21.7135
25.1775	25.0942	24.9817	25.0043	24.7683	25.0032
29.4633	29.2821	29.0505	29.2061	29.5517	29.5181
31.141	31.0956	30.984	31.118	31.1841	31.1844
29.3373	29.3938	29.2486	29.28	29.3786	29.4515
23.7059	24.155	23.8929	24.2046	24.2301	24.2783
24.2593	24.3148	23.574	23.9249	24.0944	24.2058
28.2895	28.2643	28.2138	28.2131	28.3118	28.3432
26.2011	26.231	26.0863	26.1698	26.1336	26.083
28.5168	28.4656	28.4754	28.5828	28.3159	28.0061
24.0575	24.3914	24.5356	24.2576	24.1844	24.3084
31.3176	31.349	31.307	31.3115	31.4412	31.5173
24.0111	24.1794	24.1581	24.1	24.2918	24.5268
28.5209	28.6801	28.6517	28.7245	28.6549	28.7541
27.2737	27.047	27.2552	27.2915	27.5168	27.604
25.0046	25.0611	24.9568	25.013	25.2152	25.3391
26.887	26.9848	26.9775	27.0487	26.9783	26.9304
26.5787	26.57	26.601	26.8601	26.4662	26.3662
28.1285	28.0939	28.0626	28.0808	28.1483	28.2075
28.1344	28.1472	28.0603	28.0945	28.1183	28.2347
26.191	26.389	26.2833	26.3089	26.313	26.4143
26.6532	26.6975	26.4721	26.6454	26.9329	26.8191
29.072	29.1133	29.0701	29.1348	29.1163	29.147
26.8599	26.9042	26.9193	26.9997	27.1732	27.179
22.4532	22.2784	22.169	22.6202	22.1691	21.7829
27.9544	27.9536	27.9149	27.9838	27.9201	28.0105
29.4487	29.399	29.3918	29.3965	29.5294	29.5659
19.6921	18.6631	20.2897	20.9534	20.9428	19.8788
25.92	25.7299	25.9108	25.7293	26.2104	25.96
19.6653	19.5362	19.7909	19.7623	18.035	20.0631
30.8797	30.8744	30.8605	30.8716	30.8763	30.9828
29.7234	29.7035	29.6922	29.7218	29.7673	29.892
21.914	21.7925	21.8959	22.1748	22.0939	22.1644
28.5009	28.611	28.5244	28.5744	28.5632	28.7214
30.8188	30.8521	30.7501	30.7904	31.0306	31.0791
29.7302	29.6482	29.6172	29.7155	29.7415	29.8429
29.1103	29.1777	29.0066	29.0236	29.217	29.3556
30.0016	30.0365	29.96	29.9498	30.0719	30.1084
34.1689	34.2118	34.1759	34.2162	34.2266	34.3141
27.8454	27.8068	27.8457	27.9917	27.8193	27.898
19.2214	21.2396	19.9388	21.9712	19.3357	20.145
30.1715	30.1571	30.2261	30.3354	30.553	30.5583
27.0588	27.0593	27.055	27.2331	26.9963	27.0467
27.7	27.789	27.7403	27.7474	27.7798	27.8078
25.5183	25.8735	25.8403	25.8672	25.9993	26.1393
23.4326	23.5841	23.2016	23.1218	23.0186	23.2447
28.3478	28.3319	28.4038	28.3901	28.443	28.5726
27.9152	27.8593	27.8743	27.9458	27.8194	27.7885
26.3768	26.5172	26.5597	26.6543	26.6105	26.5402
22.4789	22.5379	22.5411	22.8953	22.5161	23.2417
24.6283	24.855	24.7231	24.8063	25.1154	25.0862
25.0086	25.0963	24.8014	24.8265	25.2496	25.2109
22.1804	22.2192	21.9858	21.9035	21.9627	21.6298
27.7051	27.4913	27.7596	27.65	28.2683	27.7385
26.5759	26.6152	26.4448	26.4111	26.4784	26.448
27.6456	27.6023	27.5501	27.8575	27.4728	27.4371
26.0239	25.7221	25.4279	25.797	26.3798	25.8368
21.3632	20.9425	21.1022	21.3717	21.4629	21.7834
28.0148	28.0354	28.015	27.975	28.2019	28.2834
32.8201	32.8073	32.7416	32.7524	32.8378	32.9181
19.8458	20.2081	19.8118	19.7112	18.744	18.624
24.4789	24.5221	24.4212	24.4239	24.2716	24.2697
26.4391	26.7341	26.618	26.5464	26.5122	26.5922
22.1366	22.4181	22.211	22.4283	22.1905	21.9631
27.4047	27.4578	27.3232	27.4003	27.3522	27.4162
32.864	32.8511	32.8176	32.9004	32.9609	33.0204
31.3006	31.3764	31.3102	31.3267	31.1979	31.3145
18.7061	18.8534	18.4499	18.0968	19.1461	19.1915
27.1049	27.0186	26.9677	27.0241	27.0284	27.0263
26.7331	26.7333	26.7218	26.7895	26.649	26.7045
28.6441	28.5407	28.5003	28.5321	28.4971	28.5543
19.6158	20.2548	19.6045	19.7555	20.0297	17.8738
30.3068	30.3499	30.2332	30.2928	30.3515	30.3653
24.7827	24.6244	24.3712	24.494	24.525	24.4372
28.0272	27.9941	28.0147	27.9957	28.5068	28.6977
23.1289	22.9685	22.6724	22.8469	22.745	22.5576
28.5229	28.5475	28.5262	28.5526	28.5362	28.5376
23.5582	23.6077	23.6281	23.7918	23.8846	23.8976
18.8673	19.5661	18.9617	20.4826	18.899	16.9347
24.7001	24.7393	24.9874	24.708	24.498	24.8667
27.8971	27.9712	27.8919	27.9174	28.0242	28.0714
24.1512	24.3949	24.4178	24.37	24.2979	24.444
21.4864	20.0288	20.9492	19.7875	20.2999	20.0579
25.7508	25.9069	25.7704	25.7904	25.8381	25.8991
25.9852	26.0205	26.1069	26.0894	26.1235	26.2286
27.3273	27.5033	27.4369	27.4791	27.5797	27.5881
30.4888	30.5195	30.4441	30.4273	30.6235	30.6378
29.9152	29.8964	29.8773	29.7669	29.8274	29.9821
33.3717	33.42	33.3572	33.4349	33.397	33.4666
21.4549	21.1474	21.4681	21.9057	21.4955	20.6101
20.5857	21.1293	20.6902	20.7705	20.583	20.9999
29.0146	28.9325	28.8868	28.9076	28.9962	29.1479
25.3	25.3755	25.3405	25.404	25.4853	25.4168
34.1495	34.0723	34.0959	34.2	34.1863	34.194
23.8624	23.9296	23.558	23.9671	23.8539	23.7744
28.7562	28.6084	28.5751	28.5753	28.9085	28.8569
27.3168	27.3513	27.2138	27.1527	27.2016	27.2371
22.4667	21.971	21.3844	21.9834	22.5468	22.891
23.8151	23.76	23.8618	23.7878	23.6824	23.3717
24.7662	24.5902	24.6317	24.6641	25.1126	24.9025
21.0431	21.0127	21.0234	20.9337	20.6287	21.6726
24.0839	24.0722	23.7936	23.9823	23.5512	23.443
28.7428	28.6811	28.6713	28.6467	28.809	28.9252
26.03	26.1615	26.0464	26.3099	26.2935	26.132
23.3409	23.5567	23.4844	23.4536	23.4741	23.4659
30.0298	29.6717	29.8388	29.766	29.8924	30.028
25.0716	24.9618	25.0728	24.811	24.9128	24.796
24.8824	24.7798	24.7673	25.0922	25.0618	25.2346
22.1422	22.2358	22.1188	21.8663	21.8138	22.0094
29.5657	29.6501	29.6217	29.6168	29.6686	29.7749
26.4302	26.5751	26.4393	26.4167	26.6045	26.7419
26.3733	26.2943	26.4473	26.3051	26.4982	26.6616
30.7904	30.8193	30.7484	30.7505	30.8974	31.022
23.0379	23.0983	22.9535	23.1801	23.1227	22.8623
24.3083	24.3272	24.3325	24.3704	24.27	24.0724
29.6556	29.651	29.5301	29.5807	29.6534	29.7271
30.617	30.6913	30.6537	30.687	30.8877	31.1147
24.4771	24.5244	24.3963	24.1135	24.305	24.5918
24.5305	24.3775	24.2435	24.3968	24.1434	24.2947
27.2924	27.255	27.3317	27.2388	27.0722	27.232
21.3257	21.2929	20.8762	21.2148	20.6852	19.2629
21.8961	21.5372	22.0453	21.7665	22.0717	22.496
25.1229	25.1026	25.0052	24.9715	24.8506	25.0991
24.208	24.2864	24.1734	24.1061	24.0391	24.2556
25.6495	25.8423	25.7434	25.832	25.7678	25.7998
28.2662	28.3935	28.36	28.4408	28.5448	28.57
24.0538	24.3554	24.0874	24.313	24.1651	24.4056
26.9172	26.8768	26.8959	27.0583	26.7299	26.93
27.5746	27.7041	27.6196	27.6464	27.7407	27.8954
24.6578	24.8758	24.7136	24.9361	24.5661	24.4827
22.1157	22.072	22.0364	22.3393	22.3206	22.7916
26.9369	27.0006	26.9156	26.9379	26.6044	26.4738
28.9613	28.8621	28.9578	29.3346	29.4005	29.5077
30.5838	30.5116	30.4639	30.5213	30.6886	30.6751
29.173	29.2236	29.1487	29.2044	29.3782	29.4296
26.1807	26.1521	26.1317	26.1791	26.4179	26.5059
19.9945	20.2822	20.2193	20.0251	19.8877	19.6695
26.9719	27.0666	27.0139	27.0847	27.3409	27.4878
27.2988	27.1653	27.2867	27.3166	27.2982	27.393
24.4077	24.3324	24.4201	24.44	24.7224	24.5787
26.1984	26.2597	26.1583	26.1124	26.0206	26.1231
21.8361	21.7555	21.6361	21.2962	21.4856	21.3851
28.4281	28.5695	28.345	28.546	28.7809	29.109
29.8842	29.9314	29.8717	30.1001	30.1223	30.1274
20.8441	20.6181	19.4165	19.6138	20.6288	19.9574
27.4963	27.4564	27.2605	27.24	27.6332	27.6248
24.499	24.5998	24.1827	24.4035	24.1105	24.5506
26.2059	26.279	26.2716	26.4126	26.3483	26.4084
24.5503	24.5554	24.7743	24.8043	25.0929	25.4887
26.1217	26.098	26.2005	26.1897	26.1938	26.2417
25.9169	26.1653	26.1192	26.1059	26.3166	26.4313
27.4461	27.5574	27.5022	27.4401	27.7492	27.9148
26.2647	26.4406	26.4581	26.4329	26.4702	26.5553
22.7986	22.5347	22.7198	22.7953	22.7613	22.9955
31.0185	31.1263	31.0621	31.1697	31.2386	31.5538
21.5889	21.5014	21.3109	20.9812	21.6856	21.6455
25.2897	25.2309	25.0699	25.2432	24.8519	24.474
24.0877	23.976	24.7018	24.7648	24.8297	24.6333
26.897	27.0308	26.9775	26.9444	26.8813	26.9825
30.511	30.472	30.4613	30.5522	30.5421	30.5855
16.3275	-0.468106	17.6016	17.4801	18.1765	0.190475
35.2092	35.1644	35.0812	35.1455	35.2911	35.3403
23.8194	24.5277	24.3027	24.4009	23.9082	23.3788
27.8406	27.6378	27.8417	27.8568	27.9481	28.3103
31.4415	31.4064	31.2958	31.5423	31.3093	31.3091
24.0659	20.7998	20.2989	20.6599	20.7425	21.5057
25.8906	25.8537	25.9487	26.1286	26.0567	26.2726
27.7451	27.828	27.6888	27.7675	27.8813	27.9751
22.3341	23.0561	22.6861	23.1004	22.5679	22.8913
26.759	26.6604	26.598	26.6282	26.6656	26.6257
24.3568	24.0708	23.939	24.1073	24.0312	23.9028
28.3547	28.2751	28.298	28.3779	28.449	28.5406
21.7693	21.8036	21.8479	22.127	21.7681	21.7642
28.6102	28.5816	28.5901	28.5401	28.6034	28.7929
19.6251	20.6545	19.9871	20.6095	21.8327	21.9688
29.4869	29.4375	29.4423	29.5086	29.4848	29.5555
28.5594	28.6012	28.5397	28.6653	28.7781	28.8665
28.0814	28.0841	28.014	27.9269	28.0645	28.0594
30.8329	30.8635	30.8063	30.8771	30.9427	31.0093
23.8645	24.1139	24.1577	24.1153	24.1415	24.2439
25.1314	25.3467	25.3253	25.293	25.5712	25.3805
27.6156	27.7536	27.7896	27.8409	27.8503	27.924
22.9748	23.1037	22.8335	22.7782	22.9536	23.1225
22.3915	22.4864	22.0717	22.2775	22.1707	22.3889
23.7693	23.7056	23.4585	23.6282	22.9361	22.7669
31.3054	31.2922	31.2596	31.2469	31.3155	31.3539
30.0479	30.0515	30.0447	30.1065	30.0856	30.2518
27.1493	27.1346	27.0961	27.2019	26.924	26.9384
28.2942	28.281	28.203	28.2256	28.2549	28.3348
27.0809	27.1094	27.0375	26.917	27.0429	27.0852
19.9765	19.3928	19.4815	19.7609	19.1331	19.8827
21.1533	21.075	21.6502	21.6065	21.6062	21.3299
30.4018	30.4315	30.4386	30.4885	30.6665	30.9461
29.5054	29.483	29.5503	29.6082	29.5618	29.8592
23.3778	23.6555	23.3573	23.3682	23.3833	23.7496
23.1714	22.8036	22.6118	22.4258	22.5069	23.3857
23.668	23.791	23.5733	23.7436	24.1437	24.1092
26.1814	26.0599	26.0016	26.11	26.2272	26.4413
25.3173	25.4342	25.3402	25.4435	25.7475	25.6529
26.213	26.1296	26.1154	26.2408	26.166	26.0492
22.5552	22.1156	22.0794	22.2065	21.7817	21.9923
27.8813	27.9127	27.8288	27.9511	28.1777	28.2365
29.8853	29.9387	29.8829	29.8775	30.0955	30.1845
25.3157	25.2261	25.3595	25.1564	25.8044	26.0215
27.3666	27.3595	27.2668	27.3094	27.599	27.5814
24.4645	24.04	24.6164	24.6369	24.6966	25.0166
24.0688	24.1498	23.9977	24.0331	23.9902	24.1958
24.6778	24.5153	24.5941	24.514	24.3052	24.4783
23.4659	23.5601	23.4861	23.6495	23.4518	23.7242
24.8121	24.7484	25.0552	24.6604	24.5849	24.7087
25.9403	25.9117	25.7743	25.9226	25.7983	25.8902
22.3194	21.3803	22.7203	22.3377	22.7013	22.3809
27.03	27.7616	27.4507	27.087	27.2462	27.2522
29.6084	29.6298	29.6591	29.6389	29.8701	29.9913
21.4226	21.6541	21.9801	21.6173	22.0973	21.4517
27.5859	27.6817	27.6547	27.7135	27.877	27.8552
21.4919	21.4784	22.1969	21.8551	21.5129	21.875
35.8573	35.9324	35.8599	35.9435	35.8016	35.901
26.0929	26.2938	26.0641	26.3677	26.3189	26.1197
30.2122	30.1027	30.0805	30.0858	30.2298	30.289
28.9031	28.9699	28.9122	28.955	29.0658	29.1829
28.9732	29.0015	28.9499	28.9928	29.0333	29.1225
27.2376	27.3226	27.3625	27.2935	27.6904	27.8709
25.0958	25.1654	25.1105	25.1065	25.0267	25.0961
22.1354	21.9913	21.789	21.8795	21.8474	21.9585
25.8294	25.9387	25.9806	26.1818	25.8466	25.3694
36.5655	36.5637	36.5551	36.6819	36.8784	36.9878
21.7172	21.5785	20.9322	21.8062	21.0434	21.346
25.7807	25.1014	26.1371	26.7606	26.7948	27.1274
30.0414	30.0874	30.0647	29.9852	29.9078	30.0415
28.7514	28.8199	28.8464	28.7471	29.1591	29.2073
24.1691	24.1617	24.2298	24.2562	24.0363	23.7946
27.608	27.5544	27.424	27.3719	27.3893	27.5546
30.5926	30.5551	30.5228	30.4962	30.5482	30.68
23.9772	23.9822	24.042	23.709	24.1094	23.8303
27.1737	27.2263	27.17	27.2223	27.2915	27.4101
31.9434	31.8986	31.865	31.835	31.8703	31.9851
28.6714	28.6699	28.6014	28.4873	28.8411	28.896
29.1705	29.1541	29.1764	29.2004	29.1141	29.1482
25.9432	26.1387	25.9633	25.764	26.0787	25.9991
28.6661	28.7938	28.7447	28.7989	28.9435	28.9685
27.2468	27.3242	27.289	27.3943	27.5687	27.713
27.1624	27.2338	27.2011	27.1679	27.3938	27.4422
26.9881	27.1177	26.9829	27.0863	27.0693	27.1825
25.4986	25.3917	25.4613	25.391	25.7117	25.6455
29.4144	29.4304	29.4177	29.4584	29.4451	29.4584
30.1281	30.0648	30.0483	30.0972	29.9412	30.0229
29.3964	29.5072	29.4132	29.5578	29.2914	29.2625
28.3956	28.4144	28.3948	28.3837	28.4515	28.6014
32.0156	31.9538	32.0744	32.1608	32.3972	32.5563
26.2688	26.4624	26.4368	26.451	26.7023	26.8246
27.2109	27.2734	27.1878	27.2333	27.3164	27.4566
28.9657	28.8531	28.9171	28.9747	29.1709	29.1208
27.3817	27.3643	27.4154	28.0229	28.0194	28.1647
31.3359	31.2535	31.2989	31.2454	31.5391	31.6405
24.2426	24.3257	24.7656	24.5851	24.3329	24.306
28.7084	28.7862	28.706	28.7376	28.9292	29.0315
25.8535	25.8112	25.5271	25.5571	25.568	25.5192
26.3841	26.2991	26.5199	26.5647	26.7804	26.8483
28.4375	28.4875	28.4591	28.3865	28.4074	28.4849
24.6187	24.7681	24.5173	24.4062	24.5343	24.7495
18.7676	18.1333	18.7673	18.243	18.3916	16.8073
24.373	24.6022	25.1226	25.5572	25.4728	25.4606
23.9961	23.9208	23.9327	23.9212	24.1484	23.8647
31.1769	31.0746	31.1551	31.1429	31.3861	31.4643
26.9352	26.7651	26.8566	26.9319	27.1562	27.3641
18.5469	18.0355	19.1596	19.7683	20.4873	22.7107
25.2645	25.4197	25.5269	25.482	25.6209	25.6807
32.4348	32.4225	32.3982	32.4968	32.4486	32.4903
25.5576	25.5277	25.5316	25.7258	25.5878	25.6032
25.7978	25.9131	25.8546	25.927	26.0252	26.1837
25.6869	25.658	25.4874	25.7608	25.5851	25.4854
24.85	24.9037	25.0173	25.2869	24.8596	25.2613
23.4991	23.3694	22.9355	22.9792	23.1568	23.403
24.7719	24.7466	24.5506	24.7576	24.5348	24.8852
27.6999	27.695	27.619	27.763	27.6235	27.5877
30.2645	30.271	30.2566	30.256	30.3266	30.4165
33.2459	33.3511	33.2875	33.3111	33.5693	33.8293
21.6085	21.5033	21.6186	21.8218	21.4956	21.1936
24.572	24.6765	24.6582	24.8919	25.2354	25.1663
27.5257	27.6038	27.4796	27.6642	27.6945	27.8408
26.8057	26.8613	26.7722	26.7645	27.2027	27.3592
26.6992	26.858	26.7606	26.7991	27.1576	27.2845
21.5629	22.1015	20.6406	19.7647	20.5241	20.389
27.4014	27.4436	27.5724	27.6473	27.9725	28.126
30.1806	30.2053	30.1646	30.3047	30.3371	30.4241
30.1826	30.2399	30.188	30.312	30.3992	30.4735
28.0516	28.06	28.0122	28.0398	28.1047	28.0111
28.7523	28.883	28.9036	28.8848	29.0541	29.0492
29.6887	29.6102	29.7014	29.6942	29.6794	29.9688
28.9552	28.9368	28.8874	28.8955	28.7665	28.8643
22.6417	22.0468	23.0612	22.9614	22.8001	23.1505
33.5222	33.5978	33.5612	33.6245	33.5674	33.674
28.3599	28.3998	28.3461	28.4178	28.4838	28.5592
26.518	26.5334	26.4889	26.4067	26.7473	26.9645
28.8364	28.8221	28.8497	28.8497	28.9402	29.0561
25.2705	25.4672	25.3714	25.238	25.6273	25.8074
28.8504	28.8332	28.69	28.7143	28.827	28.9297
28.2208	28.2109	28.2297	28.3395	28.4188	28.4265
25.4005	25.4607	25.4152	25.6926	25.6492	25.6067
25.0183	24.89	24.8286	25.1216	24.4693	24.2767
24.6412	24.8922	24.7309	24.9101	24.7435	24.6283
26.3394	26.2732	26.3713	26.5701	26.7299	26.7964
22.6082	22.8951	22.7526	22.6783	22.8666	23.0721
23.9877	24.2963	24.3041	24.1367	24.1302	24.0587
26.899	26.962	26.8435	26.8992	26.8868	26.8812
26.7403	26.9035	26.7626	26.8085	26.8174	27.0154
23.8034	23.7714	23.539	23.7856	23.5602	23.3735
27.1094	27.1704	27.3119	27.3297	27.2785	27.2461
28.2032	28.2376	28.1842	28.34	28.0869	28.1641
20.5122	20.5096	20.4386	21.2457	20.4251	20.301
24.3565	24.3712	23.9889	24.2429	24.5146	24.6502
28.4937	28.4941	28.4269	28.4928	28.4833	28.4408
27.1765	27.2691	27.239	27.2088	27.4135	27.5092
29.7678	29.8133	29.7714	29.788	29.9278	30.0305
25.5544	25.547	25.5151	25.4775	25.8682	25.928
28.5774	28.7074	28.5963	28.692	28.7108	28.693
32.6278	32.5937	32.5601	32.5877	32.5781	32.6219
29.0399	29.1299	28.9651	29.0261	29.1844	29.2177
30.5154	30.5686	30.4859	30.6086	30.6447	30.7394
27.4862	27.6093	27.5189	27.5742	27.7486	27.8937
35.8349	35.8728	35.8341	36.0025	36.2611	36.3846
28.5418	28.6411	28.6181	28.5107	28.6577	28.7515
29.8757	29.9847	29.9413	29.9416	30.1876	30.2266
30.4779	30.4493	30.4028	30.408	30.5608	30.7208
28.321	28.3814	28.2469	28.2583	28.4448	28.5908
28.5089	28.3951	28.6254	28.6586	28.8161	29.0858
31.7524	31.7924	31.765	31.7549	31.907	31.9929
30.454	30.3844	30.4675	30.4371	30.5393	30.6355
33.7714	33.7595	33.7289	33.7356	33.9748	34.0855
26.7839	26.719	26.8119	26.8727	27.2328	27.2996
32.6418	32.6378	32.5969	32.5931	32.731	32.7879
30.2194	30.1296	30.2547	30.3725	30.395	30.4127
29.0758	29.2087	29.1189	29.2349	29.2548	29.453
30.7506	30.7671	30.7184	30.7544	30.8065	30.9326
28.8768	28.8592	28.7643	29.0265	28.7309	28.8239
29.8244	29.8219	29.7396	29.7838	29.8509	29.8273
27.8921	27.943	27.9156	27.8665	28.0212	28.0751
25.7136	25.8382	25.7033	25.2985	24.9829	24.6921
27.1969	27.2382	27.2393	27.2729	27.3892	27.3496
28.6964	28.9581	28.7853	28.5213	28.6631	28.9118
25.0253	25.0779	24.982	25.0069	25.1359	25.3604
27.2622	27.3026	27.3258	27.4416	27.4884	27.5338
27.2645	27.1559	27.2251	27.3298	27.6584	27.5657
27.7616	27.8062	27.7518	27.8139	27.9051	27.921
32.2942	32.4362	32.3791	32.4157	32.77	32.7921
25.533	25.5591	25.3275	25.421	25.2996	25.5359
31.7853	31.9548	31.9107	31.9853	32.3987	32.4934
27.8234	27.8346	27.755	27.8097	27.8371	27.8406
28.3763	28.3376	28.3767	28.4346	28.4658	28.5566
25.8365	25.9843	25.7169	25.6408	25.3363	25.5234
31.2706	31.3029	31.2457	31.2121	31.3723	31.3687
27.804	27.7811	27.884	28.0478	27.8511	27.9706
29.833	29.8335	29.7638	29.7846	29.9077	30.0056
27.1763	27.1345	27.0686	27.2082	27.3011	27.3325
27.8524	27.7645	27.8966	27.8062	27.9248	27.8953
25.5171	25.3185	25.1414	25.3384	24.9975	25.2051
30.9983	31.0409	31.0868	31.1941	31.2521	31.3176
31.5823	31.6476	31.6367	31.5157	31.9188	32.0973
31.5605	31.6275	31.616	31.4928	31.8921	32.0692
26.0872	26.2957	26.2418	26.2061	26.5955	26.5443
31.1695	31.1299	31.123	31.039	31.1221	31.2427
29.1289	29.2406	29.1522	29.1921	29.3791	29.4734
31.1201	31.135	31.1267	31.0685	31.2161	31.2868
34.6983	34.6677	34.6148	34.6342	34.7855	34.8983
30.5482	30.5298	30.5351	30.4948	30.7004	30.7458
29.754	29.7889	29.6908	29.7412	29.4668	29.5055
24.4452	24.8055	24.4892	24.6118	24.553	24.7724
28.5157	28.5772	28.4965	28.5873	28.6308	28.3162
29.0186	28.914	28.9167	29.0657	29.1482	29.1607
32.6263	32.6096	32.6094	32.6511	32.8119	32.8861
30.1465	30.1173	30.0653	30.1944	30.3459	30.3764
31.8938	31.8643	31.8579	31.8802	32.113	32.1933
29.1697	29.4462	28.7926	28.7252	28.1944	27.5987
30.0729	30.0551	29.969	29.9551	30.0106	30.2171
21.6406	22.1165	21.5373	21.599	21.4358	21.9945
27.3907	27.4124	27.271	27.2999	27.3373	27.5792
26.9171	26.9663	27.0008	27.0266	27.1059	27.1313
29.2467	29.1666	29.221	29.2693	29.5636	29.6598
30.1447	30.2278	30.1228	30.0959	30.2742	30.3435
30.4222	30.4361	30.3996	30.5543	30.545	30.6272
25.7086	25.8779	25.9634	26.0224	25.9363	26.1318
28.9102	28.9976	28.9738	28.8707	28.6952	28.8233
34.0112	34.0316	34.0038	34.059	34.1909	34.3521
22.8353	23.1879	23.1543	22.7446	23.1222	23.0541
26.63	26.6293	26.5561	26.6826	26.681	26.5922
28.1031	28.1087	28.0991	28.1771	28.0722	28.1032
26.1976	26.2757	26.1776	26.2419	26.0543	25.9172
23.9046	24.1048	24.0373	23.7488	24.205	24.0792
29.3028	29.2916	29.2174	29.2922	29.5962	29.7017
30.6102	30.6468	30.5896	30.6711	30.7364	30.7954
29.9172	29.8804	29.9452	30.0268	30.1774	30.2249
28.3267	28.1563	28.1607	28.1666	27.9861	27.788
21.9165	21.9124	21.8633	21.9183	21.4906	22.0158
29.4921	29.565	29.6428	29.6303	29.9654	30.0198
25.8444	25.7708	25.6776	25.6652	25.9559	25.8003
24.669	24.7279	24.7916	24.8093	24.8952	25.0338
20.9434	20.9471	21.1501	21.0165	21.4975	20.8599
36.5393	36.532	36.527	36.6544	36.8602	36.969
35.834	35.8718	35.8331	36.0015	36.2601	36.3835
27.1923	27.1854	27.4333	27.6619	27.8078	27.938
26.4984	26.2986	25.5537	25.4239	25.1724	25.2293
30.9534	30.9773	30.8888	30.9571	30.9919	31.0227
29.31	29.3403	29.2683	29.338	29.4889	29.5169
27.8111	27.8675	27.9373	27.9099	27.9203	28.1182
28.0756	28.0972	28.01	28.2239	27.9573	28.0273
31.4501	31.4576	31.5094	31.5597	31.7319	31.8713
30.6136	30.6768	30.6094	30.726	30.7671	30.843
29.9821	29.9833	29.9597	29.9165	30.033	30.0914
26.9308	26.942	26.8233	26.9622	26.9794	27.0399
25.4254	25.721	25.6139	25.614	25.645	25.7875
35.912	35.9556	35.9164	36.0669	36.3196	36.4461
28.0262	28.0781	27.9745	28.049	28.2046	28.1172
29.9551	30.0071	29.9667	29.9372	30.1099	30.1603
35.9116	35.9553	35.9159	36.0666	36.3193	36.4458
29.8925	29.9318	29.9332	30.0089	30.1749	30.2873
33.1366	33.2083	33.1598	33.2082	33.2031	33.3196
37.0409	36.9746	36.9339	36.9734	37.1293	37.17
37.523	37.4766	37.4555	37.5055	37.5787	37.6057
37.2008	37.2095	37.1914	37.2843	37.3668	37.369
37.4882	37.4446	37.4142	37.4667	37.5277	37.5612
30.4824	30.4374	30.3214	30.4682	30.5403	30.5498
27.7306	27.8337	27.7782	27.6916	27.7396	27.8959
33.1252	33.223	33.1455	33.1914	33.3272	33.5702
25.0218	25.202	25.0817	25.1847	25.2632	25.0581
25.3998	25.4434	25.5264	25.341	25.3554	25.5684
21.352	21.5043	21.4045	21.6158	20.4089	20.9608
29.3474	29.4135	29.3909	29.4705	29.3933	29.3854
23.8305	23.8887	23.7077	23.8598	24.2197	24.2657
21.4041	21.3269	21.3881	21.6612	21.2332	20.9879
28.4505	28.471	28.4085	28.5267	28.7109	28.7875
24.4112	24.6577	24.6143	24.577	24.6661	24.8158
25.665	25.835	25.8578	25.814	25.8375	25.9461
25.5135	25.6286	25.769	25.6328	25.6674	25.6147
26.3609	26.1852	26.2596	26.1872	26.2908	26.444
27.9905	28.0347	27.9754	28.0054	28.3262	28.4179
24.3111	24.4732	24.2173	24.3932	24.1947	24.4339
28.3925	28.3791	28.3533	28.3941	28.4573	28.5022
26.8316	26.9045	26.8666	26.8465	26.7241	26.8958
26.3461	26.4187	26.3603	26.3577	26.3217	26.3532
22.8013	22.5553	22.5672	22.8051	22.1644	22.9469
27.7764	27.7585	27.6442	27.7963	28.1199	28.1985
25.7691	25.7528	25.647	25.6438	25.8286	25.8429
25.1684	25.3971	25.246	25.6722	25.2955	26.2418
21.2111	21.2446	21.4982	21.07	21.559	21.3845
23.6634	23.2831	23.1347	23.3538	23.5708	23.3238
22.7002	22.7535	22.5604	22.8535	22.9405	22.9251
19.6882	19.4921	19.7757	19.8618	19.7655	19.3836
21.8701	22.7898	22.3575	22.5234	22.4008	21.8028
24.7991	25.2259	25.3124	25.1206	24.891	24.3553
25.2241	25.1314	25.1896	25.1908	24.8503	25.1569
20.0716	20.0868	20.1033	21.0651	20.0624	20.1408
32.7214	32.6895	32.6469	32.7365	32.7454	32.7423
27.8756	27.8648	27.9485	28.0007	28.0336	28.0768
23.0323	23.0345	23.348	23.4232	22.9353	22.9893
23.7604	23.9127	23.7394	24.2238	23.936	24.1387
22.0408	20.7678	21.864	20.5754	21.1344	21.0189
24.8964	24.926	24.7394	24.9542	24.6502	24.7041
29.3834	29.4775	29.5037	29.5066	29.6239	29.6422
26.2783	26.3273	26.2919	26.267	26.2427	26.3415
28.5103	28.5893	28.5709	28.5545	28.5946	28.6735
18.7044	20.2879	21.0023	18.0435	19.7887	20.6311
30.1985	30.1639	30.1656	30.0951	30.1734	30.1582
26.3324	26.4167	26.3884	26.4132	26.6016	26.469
28.1028	28.1467	28.07	28.2391	28.0603	28.2029
19.3207	19.5164	19.5854	19.1476	18.6055	19.8029
25.8091	25.7477	26.0143	26.0095	26.3043	26.4303
25.8811	25.8198	25.6939	25.6884	25.6015	25.6474
29.3606	29.4215	29.3729	29.3578	29.5348	29.6892
25.0534	25.2372	24.9533	24.9821	25.1884	25.1518
30.7568	30.6689	30.6485	30.7862	30.7311	30.7756
24.7503	24.8133	24.8614	24.7523	24.5825	24.5295
27.8397	27.8552	27.8094	27.934	28.0384	28.1258
21.0671	20.8265	21.169	21.5932	21.3659	21.2929
27.1034	27.0117	26.8909	26.927	27.2325	27.2458
27.9971	28.0408	28.0146	27.9442	28.0866	28.1234
23.3452	22.8946	22.975	23.3894	22.6333	22.9266
22.695	22.4359	22.1019	22.5551	21.9212	21.8074
28.0375	28.0588	28.0566	28.1112	28.0837	28.1557
23.5477	23.3972	23.5641	23.9698	22.7977	22.3494
32.9911	32.8958	32.8397	32.8037	33.2614	33.3646
26.2412	25.9211	26.1026	26.0162	25.9577	26.0546
25.2064	25.206	25.2148	25.2251	25.4011	25.3962
27.3516	27.4492	27.4441	27.5432	27.5103	27.6412
28.7325	28.6823	28.7388	28.7898	28.94	29.0953
29.3887	29.3605	29.2999	29.3298	29.3352	29.3934
30.3857	30.3875	30.3526	30.3674	30.4019	30.3924
29.6327	29.633	29.5826	29.6702	29.6248	29.6623
30.2211	30.1878	30.1638	30.1668	30.3779	30.4101
29.2548	29.2132	29.181	29.2277	29.3506	29.3953
30.2223	30.1656	30.1466	30.1626	30.312	30.467
26.8264	26.8902	26.8211	26.798	26.9754	26.9101
23.5221	23.5952	23.5637	23.6027	23.7808	23.5381
20.5347	20.1327	20.3123	19.822	20.6852	19.7753
27.6967	27.8575	27.6982	27.7667	28.0224	28.1152
22.5403	22.2573	23.0416	22.7302	22.8579	22.7801
23.2653	22.733	22.6358	22.8051	23.0456	23.0087
27.0964	27.056	27.0994	25.5133	26.6063	26.4153
25.1723	25.0422	25.0323	25.2492	24.9943	24.9059
23.8778	23.9088	23.8619	23.8391	23.8165	23.4328
27.2993	27.3998	27.3534	27.3106	27.5092	27.5164
30.9887	30.9779	30.9391	30.9317	31.0674	31.2129
32.0013	31.9405	32.0626	32.15	32.3845	32.544
31.3063	31.2108	31.2672	31.2651	31.4891	31.564
30.1394	30.148	29.9959	30.2895	30.2989	30.4158
27.6945	27.7293	27.6732	27.7359	27.6427	27.6783
30.6711	30.7045	30.6765	30.7197	30.754	30.8041
28.0933	28.185	28.0501	28.1026	28.2047	28.2601
26.9879	27.0058	26.9779	26.9862	27.1072	27.1475
28.1453	28.0218	27.9327	27.8888	27.8056	27.967
27.8675	27.9583	27.8994	27.8252	27.8949	28.0492
27.8895	28.0061	27.9562	27.879	27.9881	28.1329
25.1871	25.1745	25.0511	25.0696	24.7986	24.9389
26.2726	26.241	26.2677	26.4987	26.2137	26.1163
26.8546	26.8998	26.9681	26.9224	26.9269	27.1143
22.3451	22.2976	21.8072	22.077	22.3583	22.1486
31.0217	31.0911	31.0502	31.0109	31.1369	31.282
20.3314	20.4753	20.6687	20.0971	19.3799	19.9719
28.9723	29.034	28.9832	28.9988	28.9482	29.1043
19.3082	19.5668	20.0958	19.1866	19.3684	20.212
25.6141	25.6124	25.6868	25.8122	25.6792	25.7808
21.8113	21.7114	22.0324	22.1011	21.4297	22.0247
23.2643	23.5233	22.9642	23.0453	22.5335	22.6875
29.1885	29.1225	29.1889	29.1864	29.2656	29.4845
24.6519	24.6429	24.6525	24.8792	24.8948	24.9769
26.2442	26.1919	26.2546	26.5736	26.4082	26.5281
21.0415	21.0551	21.1719	20.8648	20.9709	20.7874
22.2347	21.9794	21.3721	21.7972	21.5343	21.6454
27.519	27.6048	27.6239	27.7282	28.0375	28.3139
25.8538	25.8406	25.8133	25.7626	25.8984	25.9009
22.8834	23.445	23.6476	23.4807	23.9233	23.8249
27.9717	28.0114	27.9848	27.9691	27.9498	27.9614
21.9469	22.2621	21.9535	21.9499	21.9331	21.7927
24.0431	24.3743	24.115	24.2596	24.3822	24.6156
27.7751	27.8427	27.7753	27.863	27.8029	27.8491
24.6285	25.0043	24.8288	24.9488	24.8071	24.9345
20.1458	20.356	20.628	20.885	21.4391	20.9608
33.417	33.3662	33.3366	33.335	33.4809	33.5097
23.138	23.3451	23.2885	23.3153	23.1562	23.3494
23.1762	23.2126	22.5935	22.8152	23.1129	22.642
25.9277	25.8525	25.697	25.9292	25.5093	25.5945
24.8778	24.7956	24.847	24.9486	25.0693	25.1017
26.1565	26.3959	26.312	26.2013	26.1286	26.2873
22.7434	22.8321	22.7455	22.9337	22.4214	22.2899
30.6292	30.481	30.4271	30.3964	30.5509	30.4539
22.5711	22.7146	22.6727	22.704	22.9503	22.9149
28.0316	28.008	28.0395	28.0526	27.8617	28.0068
26.2337	26.2444	26.2298	26.3682	26.2878	26.3364
27.0843	27.0343	26.9933	27.0118	27.2171	27.2914
24.0838	24.2438	24.3143	24.4545	24.0889	24.4336
25.5652	25.7585	25.7087	25.8035	25.8438	25.8496
28.9241	28.9914	29.0176	28.833	27.6467	27.4497
26.7559	26.9932	26.9007	26.9907	27.0299	27.0723
24.0888	24.2578	24.1217	24.0605	23.8336	24.0718
25.5959	25.4904	25.471	25.5326	25.66	25.5577
20.0966	19.795	20.0317	20.0886	20.0019	19.8925
27.4901	27.538	27.492	27.4409	27.8274	27.8718
24.9513	24.9434	24.9615	25.0748	25.0705	25.1485
22.9045	22.405	21.9515	22.3344	22.4608	22.7423
26.3261	26.3788	26.2652	26.2636	26.555	26.5332
29.9221	29.9374	29.9257	29.9017	29.8877	30.0026
27.883	27.9469	27.8464	27.8824	27.7723	27.8732
30.5673	30.5507	30.5253	30.5842	30.6335	30.6615
22.4557	22.4161	22.5515	22.6998	22.3158	22.1898
20.9053	19.8283	19.5987	20.3901	18.3413	20.6156
27.2135	27.3666	27.1055	27.2014	27.6192	27.6455
25.635	25.6667	25.8633	25.8634	25.3489	25.288
25.2455	25.0277	25.1559	25.2532	25.2296	25.4114
27.0362	27.0771	26.8478	26.9145	27.0012	27.0979
26.3704	26.2387	26.2412	26.2773	26.2665	26.0936
20.8073	20.4743	20.1907	20.6199	20.3615	21.4798
24.0604	24.1641	24.0251	24.2732	24.1941	24.1178
22.2913	20.9968	21.9088	21.8224	22.0135	21.7486
25.0612	25.1833	25.1605	25.0547	25.2017	25.4664
23.9711	24.0829	24.0767	24.1165	23.8292	23.6079
24.4348	24.4853	26.7201	26.7243	26.9636	27.151
22.5028	22.2131	22.5671	22.5462	22.4881	22.5766
25.0464	25.1776	25.1551	25.0408	25.0877	25.2593
23.9065	24.3533	24.1934	24.3327	24.1736	23.9034
37.0404	37.0425	37.0244	37.1107	37.2143	37.2162
27.7793	27.7451	27.6438	27.721	27.6519	27.6816
30.4196	30.2912	30.308	30.3322	30.4409	30.5483
28.7588	28.7016	28.5232	28.759	28.7562	28.7236
32.0765	32.0704	32.0351	32.0331	32.2866	32.3829
28.9116	28.8923	29.0345	29.1188	29.234	29.2338
25.3474	25.4112	25.4629	25.3307	25.2991	25.4756
20.152	19.8557	19.8779	20.0825	20.2581	19.7356
27.3241	27.3671	27.357	27.4287	27.3637	27.5065
23.8575	23.7086	23.3412	23.7854	23.8369	23.6323
22.39	22.0012	22.0761	21.957	22.3937	22.2352
23.8928	23.6948	23.736	23.7899	23.7696	23.688
28.4892	28.5492	28.4155	28.5002	28.5503	28.6597
26.2703	26.441	26.2184	26.3278	26.3674	26.3055
28.8871	29.0609	28.8977	28.8616	28.9377	29.0694
28.3102	28.281	28.1754	28.2024	28.1766	28.206
23.7007	23.6231	23.6054	23.6913	23.5645	23.3731
22.4503	22.4723	22.2653	22.3935	22.4883	22.906
21.2971	20.0424	20.7956	22.0647	21.7109	21.832
22.1845	22.1699	22.1674	22.1193	22.1773	22.5039
27.974	27.8712	27.9771	28.0015	28.1857	28.1705
25.0023	25.0296	25.0707	25.066	24.9879	25.1136
30.7349	30.8549	30.8739	30.8219	30.7681	30.9558
22.5985	22.2978	21.8871	22.6879	22.4057	22.036
32.2054	32.1722	32.1759	32.2051	32.2895	32.3459
31.8778	31.8376	31.8063	31.81	31.9809	32.0221
21.805	21.5482	21.6005	21.2126	21.6477	21.8378
29.7304	29.7893	29.846	29.8985	30.0294	30.1005
27.6494	27.6511	27.5707	27.5745	27.7807	27.9236
28.1349	28.1411	28.1416	28.0998	28.2702	28.4038
20.8794	20.8508	20.6353	20.2205	21.0828	21.1401
27.0105	27.1049	27.1078	26.957	27.0687	27.1697
21.3497	21.6643	21.2092	21.3343	21.0369	21.3965
27.1915	27.1846	27.2092	27.197	27.2042	27.4159
26.7277	26.8636	26.7963	26.8682	26.8562	26.875
24.0909	24.1154	24.0389	23.9583	23.8494	24.1609
23.9139	23.6925	23.5853	23.9949	23.6103	23.5656
24.9795	25.0776	25.0311	25.4605	25.8743	25.8885
34.6462	34.6405	34.5817	34.575	34.67	34.754
28.788	28.8265	28.7432	28.8003	28.942	28.9766
21.4355	22.6196	21.8874	22.0049	21.8028	22.0934
19.0888	18.7501	18.7563	18.9849	18.8867	18.4948
23.9195	23.4227	23.3235	23.4364	22.7602	23.3218
25.466	25.5481	25.5359	25.4997	26.3306	26.3709
34.802	34.7702	34.7108	34.714	34.8344	34.895
27.7769	27.6841	27.5627	27.682	27.7942	27.7756
26.2827	27.0373	26.2519	25.3611	24.5234	24.7924
26.1213	26.0815	26.0598	25.9666	26.2358	26.5594
25.8405	25.8643	25.8372	25.8341	26.0807	26.1948
24.9375	24.8004	24.597	24.406	24.2993	24.589
29.6871	29.7123	29.7136	29.6055	29.4884	29.6587
24.922	24.9112	25.052	24.9505	25.0182	24.9489
27.0298	27.2345	27.0257	27.1119	27.1559	27.1089
24.9065	24.8285	24.83	24.9756	24.9436	25.1676
31.4167	31.4284	31.4225	31.3743	31.3256	31.4479
23.316	23.295	23.7134	23.7008	23.9175	23.6653
29.9963	30.0526	29.983	30.0157	30.0507	30.1205
23.6006	23.4422	23.6008	23.463	23.5762	23.8267
25.6691	25.6217	25.38	25.5145	25.6216	25.7361
24.9293	24.4843	24.5093	24.5393	24.8363	24.8015
27.8985	28.0139	27.99	28.1062	28.1964	28.2524
29.2906	29.2745	29.2658	29.3624	29.3088	29.3979
24.5258	24.6313	24.4906	24.4428	24.6202	24.471
27.7383	27.6639	27.7076	27.7381	27.6865	27.7821
28.2177	28.2017	28.1722	28.1748	28.2262	28.399
20.0805	19.0813	19.8946	19.7517	18.2613	18.0625
27.0031	27.1851	27.1366	27.151	27.2063	27.5143
25.5723	25.5671	25.6479	25.6103	25.9342	26.051
22.8206	22.968	22.5246	22.7109	21.9067	23.3857
23.5578	22.9291	23.2193	22.1854	22.116	21.6827
24.5992	24.431	24.3094	24.6123	24.2677	23.9624
24.7779	24.8867	24.675	24.8226	24.8449	24.9297
22.3736	22.5335	22.0635	24.3977	22.9502	24.3954
23.7457	23.9881	23.96	23.925	23.7318	23.9226
30.1221	30.1638	30.1412	30.129	30.1569	30.2364
25.4732	25.5508	25.7819	25.8572	26.2408	26.3362
23.6744	23.744	23.6671	23.7784	23.5985	23.4491
27.2424	27.2316	27.2197	27.2479	27.2929	27.3141
18.4248	19.1288	19.8832	19.2895	19.6149	19.4079
23.7449	23.8215	23.9747	23.847	23.9711	24.1319
20.7269	18.9827	19.775	18.4609	19.5655	20.8995
23.1635	23.1527	23.2431	23.0827	22.6374	22.8459
25.0941	25.0916	25.0702	25.0598	24.9599	24.9619
22.0799	21.277	21.4745	21.4148	20.353	21.5706
27.4178	27.3905	27.3712	27.5902	27.466	27.428
19.9696	19.9626	20.0043	19.949	19.7061	19.21
21.985	21.9195	21.8163	21.9501	21.7467	21.4916
22.0214	21.9645	21.3404	21.002	21.5285	20.4545
22.2891	21.926	21.2681	20.9488	21.118	21.0108
23.7416	23.6289	23.8315	23.8449	23.8197	23.9461
25.5473	25.5381	25.3241	25.1935	25.265	25.6408
21.3379	21.8008	21.2625	21.4774	21.4793	21.0578
28.2771	28.3655	28.2248	28.284	28.4207	28.4934
19.2772	20.2992	20.3599	21.076	19.4776	19.8904
26.9427	27.0204	26.9345	26.9518	26.9413	27.0884
22.4345	22.1809	21.6979	21.9944	21.589	22.0622
30.6774	30.6459	30.6211	30.6709	30.6881	30.7647
26.3034	26.2075	26.1295	25.9691	26.2694	26.3356
28.258	28.1912	28.1183	28.1475	28.011	28.0509
25.9597	26.0619	25.976	26.0105	25.9088	26.0912
22.5426	22.3364	22.7009	22.305	21.5737	22.3276
25.6554	25.6488	25.6704	25.6268	25.8491	25.9906
26.8286	26.9977	26.8493	26.9361	27.1381	27.279
24.8089	24.9663	24.6824	25.0074	24.582	24.7552
23.3565	23.8093	23.5878	22.6468	23.7134	23.2922
20.2473	20.6231	20.127	20.7392	20.5081	20.3372
20.9678	20.9666	20.5901	21.0175	20.8594	20.8038
27.6447	27.7041	27.5375	27.6821	27.8392	27.9213
25.8911	25.7661	25.8202	25.9455	25.7943	25.7744
28.1479	28.1662	27.9431	28.1466	28.1114	28.1615
28.0879	28.0026	28.0564	28.1027	28.0162	28.1703
20.3191	20.9046	21.3698	20.4483	20.1613	19.8355
24.4982	24.5627	24.3587	24.4338	24.6886	24.8914
25.5001	25.2646	25.8494	27.0234	26.8955	27.0714
21.3753	20.9755	20.7387	20.9119	20.7064	21.0454
22.4147	22.7556	22.4095	22.6173	22.4328	22.4345
26.4407	26.568	26.6044	26.4612	26.621	26.8207
21.1044	21.3532	21.0135	20.5187	21.3438	21.0256
28.0491	28.0445	28.1979	28.3279	28.3285	28.2904
26.4263	26.6011	26.6302	26.6785	26.4209	26.4729
24.7559	24.8935	24.9873	24.771	25.3573	24.9284
23.975	23.9321	23.9411	23.9774	24.1541	24.3309
22.6793	22.7001	22.953	22.9482	22.5429	22.9661
28.8528	28.7221	28.6862	28.661	28.1629	28.1905
25.1647	25.3228	25.0809	25.0831	25.605	25.6971
24.2941	24.3782	24.0853	24.1826	24.8825	24.9892
26.4235	26.5396	26.3132	26.1559	26.4752	26.65
26.0544	26.1389	26.1639	26.2331	25.8055	25.8967
28.1728	28.2332	28.0894	28.1449	28.1175	28.2073
27.6124	27.5317	27.6793	27.771	27.7085	27.7549
25.2819	25.3524	25.2521	25.2992	25.4366	25.304
27.0036	26.9834	26.9741	27.1837	27.2861	27.3464
26.2014	26.2548	26.2986	26.3748	26.3194	26.2916
23.5799	23.0326	23.2504	23.2607	23.3087	23.468
22.6706	23.1331	23.054	23.3295	23.7954	23.8184
27.583	27.5221	27.5399	27.5194	27.3974	27.4351
24.1226	24.1339	23.8212	24.1798	23.9583	23.6616
21.6074	21.8297	21.671	21.2004	21.9313	22.0538
28.7851	28.7543	28.7687	28.7839	28.9213	29.1954
26.7059	26.7756	26.7134	26.6741	26.5575	26.6597
32.0553	32.0928	31.981	31.9532	32.1204	32.2773
21.9596	21.7318	21.6074	21.8229	21.6003	21.2975
25.6902	25.7801	25.76	25.7921	25.6914	25.4977
22.9726	22.9412	22.8245	22.8444	22.9702	22.3538
23.788	23.7488	23.7992	23.5684	23.4384	23.6899
23.825	24.0446	23.8292	23.8065	23.377	23.7885
26.1375	25.9195	25.9166	26.0954	26.2317	26.3644
25.4588	25.3948	25.19	25.2754	24.8951	24.8321
22.3544	22.4649	22.2953	22.0565	21.9784	22.2216
25.5099	25.9699	26.9886	26.234	26.5926	26.5214
24.6852	24.6274	24.7287	24.8348	24.9116	25.059
22.278	22.1704	22.367	22.2266	22.4558	22.2527
19.8121	19.9302	20.0369	20.0855	19.3691	19.18
22.6097	22.6497	22.4681	22.7449	22.5326	22.4384
25.9918	25.9911	26.1077	26.1973	26.1813	25.9673
24.2675	24.3973	24.2631	24.6504	24.413	24.5174
20.0609	19.9736	20.634	20.033	20.2368	19.9834
24.8652	24.6271	24.9618	24.9022	24.9033	25.0047
27.1286	27.3101	27.2349	27.2191	26.9306	27.0182
23.2679	23.4299	23.3863	23.4889	23.6546	23.597
28.0663	28.0311	27.9289	28.2163	28.0636	28.1916
21.5594	22.1941	22.1681	21.6872	22.0959	21.3276
26.1043	26.2005	26.1151	26.1633	26.3361	26.4857
25.2796	25.3541	25.2168	25.3913	25.4557	25.5222
27.1339	27.1216	27.167	27.2367	27.2649	27.1949
24.6117	24.7391	24.5331	24.7307	24.8766	24.9246
23.354	23.0499	23.7506	23.8026	23.9578	23.8038
25.7708	25.4909	25.6588	25.6549	25.8628	25.4739
22.9795	23.4323	23.0927	23.1525	23.141	23.0162
23.2729	23.399	23.4485	23.4906	24.174	24.0687
20.5846	21.4073	21.188	21.5398	21.441	21.5452
29.0012	29.1096	29.0111	29.1077	29.129	29.1187
23.3493	23.3947	23.4036	23.2811	23.4552	22.9128
28.803	28.7262	28.7518	28.8153	28.8519	28.9229
24.8101	24.9522	24.9344	24.7962	24.8514	24.9689
23.9468	23.9784	23.6001	23.9993	23.0502	23.6521
23.1635	23.1605	23.2115	23.5184	22.933	22.8721
20.381	19.9283	21.1564	21.2655	22.1198	22.1331
23.8645	23.9456	23.6537	23.6234	24.1254	23.9731
25.5231	25.0528	24.8724	24.3325	24.1228	24.4987
24.4675	24.1662	24.3565	24.5374	24.2674	24.3854
24.025	24.1261	23.8312	23.9808	23.6286	23.6038
22.8637	22.7104	22.4188	22.3252	22.5275	22.9913
23.5537	23.7122	23.3524	23.2482	23.0983	23.0957
28.2931	28.2483	28.1946	28.2609	28.1594	28.245
24.8399	24.6148	25.0102	24.6644	24.9442	24.8943
23.5354	23.7568	23.6807	23.6169	23.1261	23.2418
29.2796	29.2727	29.2552	29.2262	29.3457	29.432
19.5212	20.0475	20.8756	20.7224	20.8165	20.582
21.6529	21.5822	21.2537	21.8749	21.6437	21.3724
25.155	25.1069	24.7249	24.1146	24.1003	23.9791
23.0218	23.3667	22.9201	23.0029	22.8677	23.0415
23.9834	24.2484	24.4031	24.563	24.6409	24.9388
23.7153	23.2547	23.628	23.7566	23.536	23.3215
20.5017	20.5196	20.1439	19.9193	20.5406	20.8319
20.2023	19.5676	20.2154	20.409	20.7932	20.535
23.7995	23.7101	24.0476	24.0883	23.6913	23.689
27.4208	27.3879	27.3277	27.5633	27.5437	27.514
25.3743	25.4126	25.2486	25.4405	25.4197	25.2841
24.3021	24.7827	24.3989	24.5742	24.8946	24.7387
19.9747	20.5446	20.0143	20.8953	20.43	20.7899
23.0327	22.9128	22.9508	23.2068	22.7851	22.8446
23.1686	23.3247	23.4531	23.2417	23.0407	22.8563
26.0118	25.994	26.0106	26.0481	26.0385	26.0266
24.32	24.3776	24.313	24.4399	24.5747	24.4518
22.973	22.8462	22.8501	23.081	23.9585	22.4543
23.9522	23.9	23.7641	23.7741	23.7934	23.8971
27.2007	27.2884	26.96	27.0421	27.3611	27.394
24.2999	24.5315	24.2028	24.4018	24.5658	24.678
23.1349	23.1282	23.1474	23.7146	23.6104	23.4862
24.2356	24.3465	24.3748	24.1248	24.6364	24.6202
22.3573	22.6633	22.1966	22.3255	22.3822	22.4993
20.042	19.8452	20.3944	20.3453	20.4775	20.8339
25.9263	25.9857	25.769	25.8805	25.916	25.7758
22.9709	23.3026	23.0789	22.954	23.5688	23.6409
28.4224	28.5105	28.6301	28.568	28.9084	28.9595
23.9709	24.1614	23.8581	24.0832	24.1496	24.3871
18.1667	17.9025	17.8377	16.8862	18.6335	17.7156
28.6693	28.6599	28.5781	28.5124	28.5017	28.5525
27.4915	27.7291	27.7553	27.8545	27.7358	27.8759
24.8452	24.7223	24.8052	24.7727	25.0587	24.9696
23.7543	24.1367	23.8197	23.894	23.663	23.448
26.1949	26.3598	26.2861	26.3855	26.6705	26.504
22.8746	22.4808	22.2144	22.7863	22.4992	22.5743
28.4795	28.4711	28.4091	28.4204	28.5898	28.6457
23.6139	23.4949	24.0254	24.1242	24.1028	23.9663
26.8174	26.9275	26.8911	26.8066	27.1625	27.218
24.7899	24.6606	24.691	24.6534	25.0479	24.8164
23.116	22.9569	23.0487	23.2493	23.2198	23.2874
28.2701	28.1583	28.2264	28.2127	28.1547	28.3445
28.7408	28.771	28.7342	28.7904	28.8925	29.0509
24.9872	24.8271	24.7443	24.8402	25.3889	25.3399
22.6727	22.1695	22.0132	22.1602	22.3805	22.4085
17.7091	18.1518	19.3797	19.0362	20.9965	19.4634
30.1816	30.1389	30.0711	30.1044	30.2339	30.2834
25.9784	25.823	25.7807	25.6148	25.9985	26.0503
26.0774	26.1051	26.2347	26.1181	25.8982	25.9911
30.4143	30.3979	30.2856	30.3708	30.4747	30.5395
27.3233	27.3426	27.3382	27.2994	27.5559	27.6351
25.6038	25.7116	26.263	26.8201	26.6562	26.3892
28.3102	28.5088	28.4184	28.5461	28.6058	28.7747
24.8143	24.7095	24.6961	24.8154	24.7808	24.9809
24.5392	24.7785	24.4856	24.7924	24.8383	24.3769
24.9684	24.9542	25.1164	25.113	25.0062	25.0751
26.3144	26.2463	26.1299	26.2679	26.2153	26.2341
24.8823	24.9551	24.8758	24.8934	24.8627	24.8352
26.3766	26.3415	26.3864	26.305	26.6064	26.473
22.3046	21.6709	21.9344	22.2182	22.255	21.7265
28.0409	28.1037	28.0948	28.0885	28.2599	28.3147
23.3265	23.3162	23.5416	23.4725	23.2613	23.2857
28.9879	28.957	28.8771	28.899	29.0971	29.0846
24.3464	24.606	24.554	24.2568	24.4234	24.5134
23.6776	23.9051	23.5599	23.8014	23.7069	23.5345
28.0633	28.1595	28.0602	28.0876	28.1952	28.2927
24.1065	24.3543	24.0191	24.2536	24.4732	24.2803
25.1398	25.3022	25.2205	25.2375	25.4227	25.5149
23.1682	23.6033	23.0479	23.0719	23.3339	23.6724
23.942	23.7702	23.9054	23.8282	23.9071	23.8812
23.653	24.0109	23.9041	24.0924	24.1269	24.1869
29.2937	29.2161	29.2419	29.3721	29.4417	29.6961
24.7045	24.0613	24.4294	24.3759	24.5569	24.6572
22.8594	23.1454	22.9183	23.3615	23.3021	23.2279
28.3596	28.4495	28.4165	28.3954	28.7517	29.0065
22.809	23.1371	23.3414	23.3765	22.9678	23.0998
23.527	23.6152	23.5657	23.7204	23.6706	23.5317
20.4559	21.0159	21.1109	21.1285	20.6364	19.1149
23.6544	23.8911	23.6433	23.5906	23.3909	23.0933
25.2352	25.3213	25.3514	25.3347	25.3198	25.3417
25.1493	25.2474	25.0408	24.675	24.919	25.0693
20.3813	20.8453	20.3734	20.618	20.2448	20.0819
22.6187	22.6306	22.3755	22.9602	23.0257	22.3753
23.5107	23.0036	23.4884	23.3904	23.7035	23.8111
28.0193	27.5439	27.8574	27.9208	27.9119	28.0721
25.3097	25.4841	25.3241	25.4034	25.4613	25.5772
27.5625	27.4225	27.3475	27.6042	27.7907	27.8315
24.4679	24.7116	24.3987	24.5385	24.638	25.0021
22.8015	22.5267	22.874	22.9184	22.7643	22.5825
25.9928	26.1038	26.0307	25.995	26.2157	26.3261
21.3278	22.1834	21.894	22.2583	22.366	22.9138
27.5406	27.4915	27.5033	27.5797	27.6034	27.6157
27.5423	27.4807	27.5472	27.567	27.8406	27.9223
25.7874	25.7058	25.7408	25.8043	25.704	26.0126
26.0381	26.1429	26.1765	26.2877	26.5705	26.7797
25.9705	25.9088	25.9493	25.7816	25.9208	26.0206
21.8713	22.2732	22.1841	21.7847	22.5254	22.8556
22.9664	22.2415	22.2657	22.7142	22.506	22.1139
24.5587	24.5269	24.4963	24.3763	24.5972	24.4624
26.8452	26.9208	26.863	26.8	27.0038	27.0552
26.4638	26.4297	26.5716	26.4427	26.573	26.5488
33.6906	33.649	33.5614	33.5392	33.5132	33.6628
21.8931	22.0452	22.0098	21.8681	22.1365	22.0169
26.8328	26.7968	26.722	26.7057	26.8951	27.0196
21.9638	21.7767	22.022	22.0722	21.7781	21.7361
26.2049	26.3034	26.1765	26.3175	26.5153	26.5476
22.2952	22.3357	22.2022	22.185	22.2968	21.8138
20.378	20.5976	21.5145	21.5309	21.7363	22.5177
25.2658	25.1935	25.0115	24.974	24.9609	25.0539
23.8258	24.0601	23.5867	23.9473	23.7124	23.5353
23.1152	23.1118	22.91	23.0728	23.296	23.0954
27.2712	27.1888	27.0892	27.0103	27.2403	27.3023
32.5196	32.6413	32.5334	32.7038	32.5022	32.5198
25.916	25.9231	25.8963	25.9001	25.9803	26.0312
22.9843	23.1771	22.9861	23.1871	22.5389	22.9382
22.5826	22.9891	22.653	22.7219	22.7894	22.4455
26.1574	26.2745	26.2836	26.1567	26.2583	26.554
26.6634	26.6879	26.6593	26.8134	26.98	26.9452
28.044	27.9979	27.8765	27.9403	28.0159	28.0305
25.2627	25.2752	25.2353	25.3511	25.5511	25.5841
23.2461	23.0504	23.1509	23.3367	23.045	22.8957
23.3468	23.3327	23.1336	22.8427	22.3872	22.9007
22.1606	22.0689	22.2222	22.7152	21.8272	22.1682
22.5148	23.0824	22.8043	22.9408	22.7377	22.8438
27.8815	27.7872	27.7593	27.917	27.8735	27.9172
26.6493	26.1071	26.4328	26.6134	26.6242	26.7788
25.793	25.7886	25.7776	25.7846	25.8353	26.1532
20.9046	20.0975	20.6894	20.5821	20.1599	21.3741
24.7476	24.6827	24.9374	24.8286	24.9399	24.8484
29.155	29.1588	29.0773	29.0719	29.1183	29.1348
26.7331	26.7363	26.7271	26.8253	26.8068	26.747
22.3526	22.1384	22.1745	22.3791	21.957	22.2447
22.5425	22.7079	21.971	22.6424	22.4934	22.4295
21.2112	21.6034	21.8083	21.5955	22.5384	23.1748
21.2713	21.817	21.885	21.8963	21.5315	21.9167
21.3753	20.3684	20.2624	20.6961	21.2561	20.9715
26.5616	26.6905	26.6584	26.6238	26.7138	26.6563
21.5539	21.8699	21.9544	21.8818	21.4727	22.0726
27.003	26.9061	26.7815	26.8649	26.9984	26.9998
26.9639	27.0067	27.0023	27.0138	27.0967	27.7614
21.1475	20.9603	20.5377	20.4072	20.4414	19.8354
29.0409	29.0669	29.0157	29.0625	29.2188	29.2277
21.5092	21.5357	21.3916	21.7869	21.5469	21.029
25.3211	25.4111	25.5445	25.6699	25.4924	25.7009
27.101	27.2044	27.1162	27.2289	27.2023	27.211
23.9848	24.2152	24.1559	24.1754	24.2678	24.1579
24.0441	24.2412	24.1736	24.1573	23.9006	23.9998
24.1298	23.7416	23.7152	24.1077	23.73	24.0855
23.5152	24.475	24.4285	24.4827	25.3412	25.6043
23.292	23.0175	23.43	23.6253	23.6917	23.3789
24.6217	24.4432	24.4173	24.431	24.5886	24.4231
25.3462	25.4539	25.4005	25.4678	25.573	25.6763
27.0908	27.2032	26.9762	27.0583	27.1637	27.2504
21.0073	20.5383	20.9155	20.4823	20.7665	20.9089
24.7637	25.0657	25.0361	25.0173	24.8781	24.9968
26.6313	26.9737	26.95	26.8505	26.6955	26.8624
27.0965	27.2395	27.2166	27.337	27.4078	27.4247
29.427	29.4268	29.3746	29.4537	29.2982	29.3239
24.4002	25.0051	24.8641	25.0547	25.4404	25.8131
19.8802	19.4533	17.9993	17.1344	20.4694	18.9755
27.0655	27.2965	27.0041	26.9353	26.9948	27.0371
27.0066	27.2976	27.2936	27.3864	27.3788	27.1556
23.2002	23.43	22.942	22.7847	23.1468	23.3256
21.601	20.8152	20.7801	21.1223	20.7532	20.9982
28.4869	28.4188	28.2728	28.3621	28.6723	28.734
23.976	24.1077	23.7463	23.7463	24.3566	24.1264
24.0977	22.9211	23.3209	23.247	23.3067	23.0767
22.3566	22.0967	20.7467	21.8484	20.3213	21.6729
24.0781	24.1463	23.8949	24.0498	24.1456	24.2895
22.7365	22.7941	22.6083	22.3391	22.9265	22.8994
25.9881	25.9212	25.8743	25.9047	25.7941	25.8882
28.482	28.5519	28.5079	28.5385	28.7473	28.8987
22.7004	23.0767	23.0295	22.7571	22.7886	23.1373
25.0906	24.9657	24.9566	24.9494	25.2391	25.318
24.2751	24.4455	24.2691	24.2149	24.1641	24.2008
25.5333	25.5756	25.3621	25.3194	25.391	25.531
20.248	20.7851	20.493	20.7236	20.5102	20.9855
24.9713	24.971	24.6934	25.0269	24.7897	24.9937
20.8513	21.6332	21.3076	21.6833	21.1991	20.9507
29.0728	29.0217	28.911	28.928	28.9764	29.0287
25.8166	25.7237	25.8856	25.8739	25.9535	26.0311
22.0219	21.983	22.2125	21.6094	21.7938	20.9101
24.233	24.2684	24.0418	24.1062	24.2204	24.2048
24.0623	23.9421	24.0565	23.9076	24.0791	23.7734
28.2266	28.3007	28.1993	28.2322	28.229	28.2641
24.1999	24.1696	24.0778	24.2196	23.9816	23.8895
21.4372	21.2355	20.9868	21.6284	21.2354	20.9803
26.9293	26.9766	26.8849	26.9431	26.9954	27.1278
24.5432	24.5354	24.305	24.4478	24.4285	24.2307
21.1352	22.7697	22.6383	22.1051	23.1714	21.3523
22.7345	22.5695	22.7818	23.1496	22.9225	22.6
30.1827	30.1443	30.1962	30.2389	30.3565	30.4236
28.2181	28.2097	28.1634	28.2736	28.2099	28.189
24.8773	24.7651	24.5972	24.7032	25.097	25.1308
23.9381	24.0534	23.9798	24.0839	23.9233	23.7579
28.7097	28.7139	28.6523	28.6846	28.7282	28.7942
27.1017	27.1261	27.0779	27.0715	27.1095	27.1237
23.4652	23.0672	23.0124	23.1139	23.4768	23.4373
25.2075	24.3685	24.9217	24.6253	24.478	25.0245
23.5126	23.5219	23.3847	23.4569	23.6144	23.6174
26.6918	26.5828	26.5482	26.614	26.6232	26.6311
25.8174	25.7488	25.6526	25.8991	25.6923	25.7458
26.5437	26.4925	26.536	26.6197	26.5528	26.4357
23.6646	24.0635	23.8715	24.208	23.5439	23.7378
24.6451	24.6463	24.6747	24.8004	24.7641	24.7828
19.8598	21.1613	15.9633	20.6335	20.0673	18.7645
24.4464	24.3714	23.9175	24.6721	24.0978	23.94
20.4824	20.7761	21.19	21.075	20.4966	20.677
27.4885	27.3307	27.3909	27.5113	27.5146	27.5142
24.5547	24.3378	24.4014	24.5741	24.5882	24.551
27.4278	27.434	27.3578	27.3801	27.3836	27.3557
26.7578	26.8645	26.8083	26.5948	27.2711	27.2704
28.3838	27.9804	28.3255	28.283	28.8017	29.821
21.8807	22.2721	22.0905	22.0617	21.5536	21.5296
28.0304	28.1673	28.1402	28.2455	28.1153	27.9044
24.7055	24.3722	24.4729	24.4203	24.5879	24.4808
19.9445	20.7573	20.4254	20.1652	19.2853	21.0915
26.3711	26.5112	26.4238	26.3412	26.3844	26.6119
18.2022	20.5088	19.5179	20.7026	20.5741	20.0767
24.8282	25.2419	25.2353	25.2768	25.3574	25.5738
27.1823	27.0977	27.1368	27.2143	27.2361	27.3878
25.2798	25.2162	25.3048	25.2919	25.4804	26.3553
22.9213	22.252	22.3846	22.4814	22.4773	22.0604
25.6473	25.6142	25.5978	25.5127	25.5368	25.646
21.6284	21.3406	21.5493	21.5872	21.706	21.6234
30.9929	30.9928	30.9679	30.9747	31.158	31.2478
28.6232	28.7378	28.6506	28.6969	29.0391	29.1208
28.3703	28.4824	28.5198	28.425	28.52	28.651
22.6206	22.7336	22.5528	22.2781	22.5589	22.7801
19.7719	19.0391	21.2814	20.855	20.4835	21.0134
28.8644	28.8882	28.8825	28.9276	29.0394	29.0683
19.2957	18.9866	20.4339	19.1755	19.4332	18.3268
28.0009	28.0854	28.0519	28.0124	28.1438	28.2024
27.9082	27.9618	27.9304	27.9605	28.127	28.1626
24.1273	23.8113	23.5262	22.9425	23.0809	22.2606
29.8369	29.8425	29.8599	29.9062	30.13	30.1896
26.1012	26.1384	25.9492	25.9501	26.0966	26.1103
28.4028	28.3951	28.2662	28.3402	28.784	28.8795
27.6848	27.7553	27.757	27.6107	27.8505	28.0344
25.4983	25.5424	25.6398	25.6564	25.5256	25.6916
29.0038	28.9311	28.914	29.0193	29.0119	28.9913
24.4464	24.5396	24.3844	24.4794	24.7702	24.7552
21.1742	20.938	21.0531	21.5467	20.3812	20.6853
27.1719	27.0722	27.075	27.1589	27.2504	27.3003
26.9414	26.8383	26.6985	26.8767	27.0431	27.0502
20.3431	20.2899	20.1165	20.2065	20.2052	19.9258
26.2569	26.1558	26.1691	26.3675	26.4074	26.3835
28.9676	29.0854	29.2783	29.2866	29.8751	30.4008
27.0508	27.0657	27.0089	27.0688	27.2084	27.2677
24.1922	24.0459	24.2447	24.4791	23.9904	23.8778
26.1931	26.3134	26.2956	26.0768	26.2887	26.3917
23.1983	23.1453	23.0901	23.1717	23.5789	23.2133
22.4726	22.8239	22.9283	23.1395	23.1287	23.0893
28.6278	28.6409	28.6436	28.7149	28.8444	28.9776
24.7886	24.9251	24.7746	24.9947	24.7749	24.7963
29.4222	29.3734	29.2039	29.3466	29.3523	29.3639
17.3339	19.529	18.9448	20.6565	19.6371	21.4102
26.7421	26.7356	26.7103	26.5894	26.5397	26.7415
30.6254	30.6017	30.5373	30.5762	30.6218	30.693
27.2792	27.419	27.389	27.313	27.3453	27.3623
26.8991	26.7632	26.7717	26.8034	26.6772	27.0979
28.6937	28.9405	28.9331	28.9622	28.7276	28.8117
27.7121	27.7008	27.709	27.8497	27.9664	28.0282
26.751	26.69	26.6659	26.9135	26.9649	26.9314
27.428	27.391	27.4164	27.4254	27.4213	27.4979
32.2393	32.2401	32.1483	32.2054	32.3702	32.4272
31.2697	31.358	31.2229	31.2476	31.4527	31.5296
33.5238	33.4747	33.4418	33.4684	33.7256	33.7966
20.8139	21.5777	20.6798	20.9338	20.5689	20.7639
22.9466	24.1895	24.3888	24.3845	25.9295	26.2478
26.4191	26.5149	26.4109	26.574	26.3789	26.4479
23.9693	23.8466	23.9153	24.0842	24.1249	24.0832
26.9864	27.0779	26.9937	27.0973	27.5967	27.8063
27.2491	27.288	27.3116	27.2967	27.4332	27.5714
26.3432	26.4669	26.5426	26.5659	26.7611	26.8649
28.2567	28.2856	28.1541	28.1556	28.2728	28.3668
27.3463	27.4897	27.3821	27.3314	27.7058	27.8625
27.1836	27.2115	27.1219	27.1882	27.205	27.3004
26.0054	26.1532	26.1207	26.3508	26.2968	26.3353
26.7874	26.7563	26.7156	26.7673	26.8672	26.9743
26.5462	26.5215	26.489	26.5344	26.6809	26.8043
28.4467	28.3387	28.3817	28.2755	28.5741	28.671
29.5975	29.6417	29.506	29.6077	29.6785	29.7542
24.4546	24.5028	24.2724	23.8696	24.1399	24.2545
24.8581	24.8608	24.8667	24.7499	24.8695	25.1096
28.718	28.757	28.5994	28.5222	28.7263	28.7501
23.6262	23.779	23.4537	23.8422	23.9001	23.5984
24.8716	24.6156	24.5529	24.6414	24.2752	24.852
23.9549	23.8552	23.858	23.8144	24.3412	24.175
23.3771	23.3138	23.5185	23.4832	23.4365	23.6823
27.7439	27.799	27.6867	27.7664	27.8929	27.8537
21.0686	21.0646	20.7766	21.2527	20.7615	20.6981
19.8684	21.2747	21.2239	21.3083	20.7488	21.3056
24.0171	24.0243	24.1814	24.272	24.1112	24.0427
28.3465	28.3628	28.2838	28.3481	28.5211	28.6272
21.2503	21.6929	21.1468	21.7899	21.1733	20.208
26.4388	26.7229	26.6902	26.6383	26.7292	26.8489
29.2977	29.3381	29.2701	29.4012	29.4917	29.5874
31.6986	31.6522	31.6521	31.7465	31.754	31.7634
27.6459	27.6196	27.549	27.6047	27.6937	27.6751
20.9824	21.7481	21.8239	21.0541	20.8043	21.6143
25.7016	25.748	25.6257	25.7092	26.0118	25.8574
28.1153	28.2643	28.2435	28.2537	28.3895	28.464
29.9343	29.9203	29.8567	29.8248	29.885	29.9242
27.7493	27.7694	27.793	27.6947	27.7548	27.6972
22.2456	22.235	22.2411	22.6564	21.7993	22.2152
24.6742	24.7078	24.9349	24.6473	24.9865	24.9795
27.1571	27.0985	27.1614	27.1916	27.4998	27.6377
26.5204	26.5471	26.6446	26.8957	27.1156	26.9487
25.1309	25.112	25.1149	25.0842	25.3231	25.4128
24.1288	24.1413	24.2077	24.3028	24.4196	24.1659
21.4424	21.5576	21.7707	21.181	21.6905	21.6591
24.6447	24.7342	24.8781	24.7984	25.1037	25.0859
26.4455	26.123	26.4113	26.4	26.4429	26.7744
24.3052	23.8489	24.0897	24.0179	24.1578	24.1002
30.6982	30.9407	30.8436	30.7796	31.0192	31.1357
23.8833	23.8806	23.8499	23.8385	23.7639	23.7977
31.4035	31.3903	31.315	31.3492	31.5275	31.6987
27.6848	27.8007	27.6865	27.7138	27.7203	27.8758
27.2912	27.303	27.1919	27.4911	27.1992	27.6079
18.4775	19.5477	17.3918	19.6621	19.5936	20.176
26.0341	26.0929	25.9557	25.9072	25.8663	26.0391
23.5111	23.6488	23.8429	24.1214	23.4986	23.3572
30.4562	30.3908	30.3287	30.3905	30.3658	30.4195
27.3558	27.2186	27.3077	27.3923	27.0955	27.0482
26.8772	26.7593	26.6066	26.4381	26.5857	26.4637
22.2537	22.658	21.8935	22.2138	21.9544	22.3318
29.0413	29.0571	29.0487	29.0805	29.1355	29.0971
25.402	25.1449	25.2866	25.3593	25.7325	25.9107
23.4283	23.3198	23.7149	23.699	23.7253	24.0494
25.1077	25.2118	25.2106	25.2294	25.323	25.3106
27.2791	27.2714	27.3901	27.5827	27.4429	27.4651
20.1118	19.6829	20.0108	19.8866	18.8993	19.3959
20.3768	20.1493	20.6851	20.6112	20.4288	21.4746
22.189	22.1648	22.2603	22.2555	22.3292	21.9465
19.7341	20.5346	20.4468	20.0113	20.0849	19.9765
28.4156	28.4648	28.4093	28.5239	28.4684	28.5687
28.5942	28.6591	28.6015	28.6754	28.7453	28.7354
24.7482	24.8853	24.8089	24.7312	25.0605	25.1922
27.023	26.9644	27.0111	27.0419	27.3713	27.3585
[truncated: 3,020 more rows]

## Sheet: Fig. S3
W/O pre-freezing (%)	With pre-freezing (%)
85.73	95.81
75.64	97.41
81.6	99.24
94.24	100
93.37	97.27
97.21	92.73
82.27	95.35

## Sheet: Fig. S6a
Fig. S6a
Identified proteins (%)
20µL	30µL	50µL
76.741	104.892	110.084
80.891	102.132	93.573
75.051	101.593	103.257
Quantified proteins (%)
20µL	30µL	50µL	100µL	150µL	200µL
98.12	100	99.94	95.08	95.48	95.14

## Sheet: Fig. S6b
Fig. S6b
W/O sonication (%)	Bath sonication (%)	Probe sonication (%)
42.972	71.149	67.529
60.592	85.019	77.986
40.095	81.937	100
58.232	88.232	90.094
47.223	75.3232	55.971

## Sheet: Fig. S6c
Fig. S6c
Quantified proteins (%)
Standard Tube	Low-protein-binding
97.94	100

## Sheet: Fig. S9
log2 abundance of 9 technical replicates
Replicate 1	Replicate 2	Replicate 3	Replicate 4	Replicate 5	Replicate 6	Replicate 7	Replicate 8	Replicate 9
25.2712	25.2217	25.4142	25.2245	25.2369	25.4851	25.728	25.7586	25.5277
27.8784	27.7685	27.954	27.9124	27.9582	27.9143	27.9644	28.0111	27.9779
26.0824	26.1746	26.2466	26.1425	26.281	26.148	26.1838	26.1888	26.203
25.7694	25.8804	26.0086	25.8686	26.0012	26.0157	25.945	26.0322	25.9492
23.5795	23.6597	23.7681	23.6654	23.6452	23.5797	23.4207	23.2202	23.4431
25.7707	25.818	25.719	25.7375	25.6726	25.7798	25.8974	25.9533	25.8166
23.758	23.575	23.6188	23.7758	23.8116	23.7718	24.0566	24.0888	23.9812
25.5959	25.48	25.7246	25.5053	25.6694	25.5075	25.6057	25.4405	25.5183
25.3812	25.47	25.3795	25.1502	25.3597	25.4442	25.4311	25.6133	25.7827
23.5459	23.4344	23.4143	23.3899	23.2545	22.9124	23.1865	23.3326	23.0703
28.7893	28.6846	28.7876	28.7185	28.7905	28.6945	28.7978	28.8307	28.8708
25.6566	25.4943	25.3822	25.3459	25.3886	25.3507	25.3475	25.2728	25.7237
21.9358	20.3991	21.5242	20.9791	21.6061	20.0136	21.1492	17.5209	20.361
24.9581	25.0038	24.8698	24.6923	24.7354	24.6804	24.7075	24.5763	24.6991
26.0935	25.891	26.1269	26.0852	26.2394	26.0123	26.2612	26.5192	26.5788
21.2953	21.2769	21.1145	20.6296	21.4885	21.2973	21.4759	21.3283	21.6327
27.4887	27.3923	27.5501	27.4864	27.6173	27.7243	27.8149	27.8486	27.9418
25.5083	25.6526	25.5948	25.4708	25.4465	25.4236	25.6244	25.43	25.6122
27.7511	27.6056	27.6932	27.5958	27.7745	27.7437	27.8218	27.8121	27.8624
25.0678	25.0701	24.9606	25.0323	25.1979	24.927	25.0724	25.2184	25.2283
24.3099	24.3898	24.404	24.3359	24.2947	24.3325	24.4516	24.0984	24.3891
27.2172	27.1684	27.1517	27.0887	27.1703	27.1861	27.2211	27.2572	27.3043
23.6675	23.439	23.8456	23.4506	23.7426	23.3473	23.6002	23.727	23.7379
34.8915	34.9807	34.9093	34.8599	34.8521	35.0072	35.0739	35.189	35.1851
26.6188	27.0493	26.9026	27.0077	27.1792	27.0468	27.0581	27.0231	27.1139
21.807	21.7422	21.692	21.3561	21.1409	21.4438	21.8097	22.4899	21.3216
22.8326	23.028	23.0175	22.8461	23.2741	22.7856	22.9001	22.8874	22.9243
22.8217	22.996	22.8957	22.8368	23.2215	23.3932	23.2626	23.0977	23.0488
27.8364	27.8695	27.847	27.767	27.9109	27.7995	27.8261	27.7659	27.8848
25.0876	25.0846	25.1487	25.1916	25.3322	25.03	25.0202	25.0741	25.2056
26.5952	26.775	26.7197	26.626	26.5875	26.6665	26.7148	26.6168	26.7643
23.1963	23.1305	23.313	23.3294	23.4063	23.1638	23.4189	23.253	23.1786
27.212	27.3046	27.2497	27.2749	27.3085	27.3374	27.3767	27.3235	27.3417
25.5522	25.7498	25.5355	25.6734	25.5229	25.3893	25.5552	25.5371	25.6108
26.5464	26.4569	26.5225	26.4928	26.7074	26.49	26.4905	26.5552	26.393
25.1847	25.0011	25.1342	25.2079	24.9957	25.0485	25.1235	25.152	25.2305
22.2835	22.457	22.3507	22.4157	22.6522	22.7069	22.7742	22.2172	22.5796
31.5433	31.4964	31.5921	31.5312	31.5324	31.6721	31.7455	31.8023	31.8587
23.1857	23.0115	23.6124	23.3556	23.3857	23.7516	23.8503	23.3715	23.1179
23.0349	23.3209	23.1481	23.1226	23.1523	22.8437	23.0642	23.1252	23.2539
23.9067	23.8647	23.9723	23.7002	24.0194	23.9579	24.0046	24.0828	24.0683
22.8047	22.7318	22.7214	23.1371	23.2686	23.1172	23.2643	23.3504	22.6966
21.3481	21.7497	21.9924	21.6615	22.0925	21.9764	21.0203	21.3434	20.96
21.3384	21.1143	20.52	21.0626	21.2465	20.3012	20.4544	19.1767	19.91
22.9561	23.6138	23.4643	23.3301	23.7663	23.6894	23.6454	23.5314	23.1069
19.854	20.3494	20.7587	20.7148	21.452	20.7997	20.2608	19.9325	20.318
20.5968	20.5483	20.8351	20.589	20.7659	21.2045	20.9763	19.6374	20.5045
22.2198	22.0496	22.2761	21.8681	21.8318	22.0094	22.259	21.5234	21.6609
29.7966	29.6841	29.686	29.6885	29.7967	29.6772	29.6675	29.4849	29.5433
24.0916	24.3848	24.4157	24.1834	24.2499	24.5336	24.6601	24.585	24.4584
25.2458	25.1195	25.1527	24.919	24.9282	24.5906	24.5548	25.01	25.0098
28.5359	28.5446	28.5287	28.4523	28.5155	28.4175	28.5075	28.494	28.5414
20.8708	21.277	21.1252	21.1515	21.0892	20.3822	21.6686	20.7895	20.7961
22.4528	23.0861	22.7233	22.5083	22.5124	22.7047	22.6053	22.9256	22.8408
25.9686	26.1026	26.2311	25.9818	26.0874	26.0437	25.933	26.122	26.0327
27.303	26.8169	27.2242	27.0548	27.3625	27.193	27.2829	27.2138	27.3316
21.6614	22.0121	22.0853	21.8747	21.9357	21.6612	21.9458	22.165	21.761
26.845	26.4894	26.6374	27.2204	27.2631	27.3614	27.497	27.5662	27.5832
21.258	21.4477	21.2629	21.2462	21.5669	21.5235	21.0228	21.6157	21.3818
23.7302	23.7781	23.9284	23.7935	23.7402	23.6548	23.843	23.9863	24.281
31.5123	31.5423	31.5435	31.4981	31.4684	31.5125	31.5011	31.6402	31.6881
23.8251	23.6157	23.8327	23.8398	23.5025	23.8029	23.9067	23.957	23.8595
20.0755	20.4251	20.3066	20.7851	20.8762	19.8598	19.8071	19.7668	19.9396
23.896	23.6793	23.6644	23.6634	23.4603	23.8456	23.7912	23.777	23.513
25.4854	25.7096	25.6734	25.7054	25.877	25.4822	25.6324	25.71	25.6903
26.2226	26.4643	26.4896	26.6507	26.6079	26.3885	26.4693	26.546	26.5684
23.9422	23.8376	24.1186	24.1046	24.2808	24.1868	24.0966	24.1526	24.2475
20.7226	21.571	21.8958	21.5063	21.9026	22.1641	21.1278	21.5929	22.0795
23.7517	23.5673	23.6221	23.6353	23.9525	23.6781	23.6383	23.5555	23.597
24.1997	24.0352	24.1869	24.158	24.2106	23.8671	24.117	24.1863	24.2125
26.2075	26.0669	26.3223	26.217	26.293	26.2653	26.13	26.2743	26.2286
26.7859	26.5953	26.7394	26.6868	26.6877	26.7374	26.823	26.8979	26.8659
17.5636	19.3479	19.3976	19.8429	19.1678	20.534	19.9367	19.9361	21.2959
29.9618	29.8315	29.9658	29.8914	29.9051	29.959	29.9582	30.026	29.9915
20.6548	20.2188	20.8734	20.8535	21.5196	20.9661	21.4853	21.287	21.6322
32.9809	32.7562	32.9215	32.8786	32.9058	32.7852	32.8325	32.9455	32.9283
22.6324	22.6784	22.878	22.8514	23.0954	22.2179	22.3551	21.9595	22.7322
28.6332	28.6679	28.6757	28.6379	28.6949	28.6911	28.5812	28.6774	28.6415
26.9863	26.9807	26.9655	27.0226	26.9237	27.1004	27.3158	27.3388	27.4217
25.793	25.713	25.7474	25.6833	25.7109	25.629	25.9099	26.0049	25.9348
24.8539	24.7072	24.8212	24.6681	25.0339	25.1526	25.3339	25.3024	25.4316
27.6138	27.4379	27.4894	27.4602	27.5007	27.4756	27.4561	27.4614	27.4895
24.5571	24.5165	24.7451	24.7446	24.5061	24.5898	24.6687	24.3782	24.4346
24.4034	24.6705	24.458	24.3577	24.3242	24.6464	24.6679	24.763	24.8501
30.8519	30.7565	30.7961	30.79	30.7938	30.796	30.8769	30.9306	31.017
19.0136	19.5571	19.1691	18.8588	18.5089	17.8841	18.3037	19.8845	17.7426
29.4522	29.0723	29.3601	29.3137	29.3168	29.2038	29.2708	29.3586	29.4451
25.8832	25.9803	26.0232	25.8804	26.0175	25.863	25.9905	26.1061	25.9636
23.2423	23.3646	23.3241	23.3702	23.5039	23.3923	23.248	23.53	23.2197
22.1958	22.2675	22.304	22.3351	22.2657	22.1861	22.34	22.4178	22.0304
22.6375	22.7445	22.727	22.6561	22.549	22.231	22.6923	22.7171	22.5983
28.7324	28.7337	28.7505	28.7666	28.7957	28.771	28.816	28.8638	28.8276
28.7181	28.5944	28.596	28.609	28.6687	28.6375	28.6699	28.6729	28.774
25.9193	26.1114	25.9992	25.9238	25.9758	26.105	26.1643	26.2044	26.2533
25.386	25.1299	25.118	25.0484	25.2313	25.0232	25.4142	25.1115	25.4138
19.7176	19.5988	20.1597	20.3406	19.3077	19.4511	19.6438	19.3781	19.4487
22.2107	22.4949	21.9394	22.1574	22.5147	21.5543	20.0799	20.484	22.2591
26.9201	26.8217	26.8394	26.8511	26.89	26.8053	26.9494	26.825	26.7305
25.1455	25.079	24.9751	24.8498	25.0727	24.7597	25.0155	24.8422	25.0009
18.0074	19.0149	19.3261	20.0904	17.8388	20.2126	21.8059	21.7237	22.4412
22.2929	22.7665	22.6746	22.4066	22.233	22.4209	22.1882	22.1597	22.0952
26.2485	26.1661	26.1242	26.2042	26.2778	26.2436	26.3174	26.5629	26.6723
24.6357	24.5024	24.4759	24.5741	24.4496	24.7552	24.664	24.5863	24.6742
23.9571	24.1255	24.0172	24.1831	24.3477	24.0577	23.9972	23.7245	24.0022
29.9918	29.9896	29.9934	29.8652	29.9556	29.9668	30.0099	30.0944	30.0481
22.4541	22.0275	22.1262	21.8886	21.9561	22.1346	21.9239	21.9964	22.5613
25.3728	25.3917	25.426	25.2928	25.4756	25.6254	25.6143	25.7068	25.6537
25.9607	26.1307	26.0374	25.8533	26.1245	26.2133	26.0964	26.0163	26.1349
23.1906	22.8217	22.7931	22.921	22.9262	22.5585	22.3236	22.7372	22.6179
22.6788	23.0019	22.9508	23.2363	23.0939	23.331	23.6222	23.4156	23.201
27.7989	27.7238	27.9161	27.8653	27.9251	27.8522	27.9253	27.9916	27.9534
26.632	26.578	26.5952	26.5763	26.493	26.5784	26.8513	26.6433	26.9811
31.8359	31.7865	31.8049	31.8205	31.9084	32.0495	32.1683	32.3139	32.3443
23.2522	23.2297	23.2794	23.3231	23.4825	23.0987	23.1159	23.2173	23.1589
19.565	19.8581	19.4674	19.8072	19.8561	19.3942	19.4504	19.2757	19.4287
20.5811	21.1319	20.8996	20.8846	21.378	21.4205	21.1908	20.9904	20.9418
29.5566	29.6243	29.659	29.6069	29.6031	29.6033	29.6371	29.6646	29.6817
29.5766	29.56	29.6471	29.5936	29.6502	29.6246	29.6985	29.8093	29.8286
28.5474	28.354	28.4765	28.4102	28.4438	28.4253	28.4711	28.4582	28.4518
25.5875	25.6763	25.8515	25.8015	25.8517	26.0651	26.0999	26.2812	26.1824
28.5893	28.5975	28.6496	28.6083	28.6806	28.6439	28.6304	28.7212	28.6208
30.2005	30.2182	30.226	30.2864	30.3328	30.3504	30.3636	30.4311	30.3814
28.4511	28.3973	28.4777	28.3825	28.4302	28.5119	28.5586	28.656	28.6206
35.2514	35.1971	35.2421	35.2106	35.2542	35.2718	35.295	35.3733	35.3763
25.7801	25.8527	25.945	25.8474	25.9612	25.873	25.71	25.9243	25.9762
25.5311	25.5118	25.3397	25.3397	25.3936	25.4547	25.3958	25.4825	25.4493
21.5445	21.9123	22.1265	21.9676	22.0606	22.1025	21.9083	20.9811	21.6598
25.4349	25.3481	25.516	25.4308	25.6542	25.9228	25.7718	25.7054	25.7322
27.5898	27.424	27.5556	27.4492	27.5312	27.4961	27.442	27.3427	27.2924
28.9137	28.9587	28.9727	28.9538	28.8986	28.893	29.0034	29.1051	29.2076
24.0145	24.573	24.5141	24.2896	24.5565	24.4632	24.4919	24.7156	24.8553
33.3765	33.3375	33.3489	33.3704	33.3741	33.5276	33.5555	33.5782	33.5796
23.4089	23.4746	23.4459	23.476	24.0487	23.5654	23.625	23.3388	23.1927
28.1742	28.191	28.2128	28.1772	28.2159	28.287	28.3077	28.3837	28.4562
21.3128	21.7493	21.2931	21.4818	21.6837	22.0823	21.6883	21.4454	21.436
26.3643	26.3403	26.2788	26.373	26.3072	26.2277	26.2742	26.1922	26.1339
23.7457	23.928	23.855	23.5924	23.7162	24.2081	23.7402	24.1493	24.1587
26.7556	26.6654	26.7559	26.7866	26.7817	26.5359	26.4577	26.5079	26.5593
31.9711	31.9061	31.9895	31.9108	32.0474	32.0247	32.0359	32.0723	32.0631
24.4057	24.2699	24.2419	24.2	24.1423	24.2116	24.4096	24.5084	24.1406
21.0493	21.2888	21.2935	21.2253	20.6858	20.864	21.3611	20.9623	20.9169
30.4459	30.4421	30.443	30.5043	30.493	30.5983	30.6527	30.7134	30.7273
27.0033	27.178	27.0672	27.0985	27.1301	27.2216	27.1787	27.0994	27.18
26.4697	26.5728	26.5484	26.5195	26.5302	26.5465	26.5104	26.5734	26.5151
19.8447	20.8182	20.677	21.1285	20.6401	20.4748	20.3993	20.8296	20.6423
30.015	29.9753	30.0667	29.9796	30.0257	29.949	29.9753	30.0808	30.0352
26.8528	26.8899	26.9374	26.975	26.9885	26.7256	26.8528	26.9906	27.0708
22.9201	23.0996	22.9398	23.2247	22.9853	23.3683	22.868	23.0642	23.4858
24.5258	24.4294	24.4997	24.4135	24.3461	24.3497	24.3368	24.4076	24.3156
26.1647	25.9579	26.1718	26.0157	26.106	26.1673	26.0534	26.1304	26.0663
22.1979	22.2105	22.7417	21.8664	21.2707	21.2209	21.2199	21.6886	21.6041
25.1672	25.0073	24.9356	24.9703	25.0441	25.0794	25.1981	25.0799	24.9827
25.549	25.5008	25.4039	25.3923	25.4894	25.4941	25.4093	25.4805	25.4772
20.3487	20.8956	20.8197	20.4272	20.7701	20.4112	20.6948	20.606	20.5683
27.3992	27.2174	27.3603	27.3002	27.3749	27.4354	27.439	27.4101	27.3103
25.1806	25.1104	25.1393	25.3112	25.2734	25.0468	25.1144	25.0365	25.0587
28.1952	28.2235	28.2317	28.0921	28.1167	28.2762	28.3264	28.4865	28.4322
25.6688	25.9383	25.8154	25.7642	25.6509	25.5697	25.6151	25.7023	25.9004
25.3337	25.0962	25.1634	25.2558	25.2598	25.194	25.3777	25.4959	25.4423
26.198	26.4336	26.1903	26.1982	26.2305	26.1348	26.1739	26.2004	26.1564
23.8203	23.4817	23.604	23.2165	22.96	23.265	23.6481	23.3703	23.2535
28.3525	28.2803	28.3753	28.3374	28.3834	28.5194	28.5218	28.6095	28.628
24.4712	24.6988	24.743	24.6799	25.2627	24.9387	25.0133	24.8696	25.0421
25.9885	26.2384	26.1231	26.1691	26.0995	26.2226	26.3456	26.6551	26.5453
28.929	28.1559	28.863	28.8935	28.8366	28.2548	28.5907	28.7485	28.6054
22.5118	23.1175	23.4397	23.8797	23.4803	22.8905	22.5943	21.6935	22.6696
27.42	27.4517	27.4343	27.3647	27.4418	27.3	27.0636	27.1555	26.9386
25.4416	25.5465	25.5071	25.4084	25.4873	25.4029	25.4915	25.5021	25.4246
24.0566	24.3551	24.0583	23.8939	23.9142	23.8969	24.2468	24.2904	24.3619
23.3512	23.4763	23.6074	23.3483	23.7335	23.5919	23.4653	23.5088	23.3655
27.0111	27.0519	26.9949	27.0687	26.9105	26.9009	27.0024	27.1156	27.1671
26.3351	26.875	26.4332	26.312	26.3682	26.5084	26.5023	26.3913	26.5356
25.9075	25.8712	25.8874	25.8313	25.959	25.8459	25.971	26.0427	26.0398
23.1971	23.2032	23.2454	22.9452	23.0162	22.8465	22.9431	23.7721	23.3655
21.7684	21.3984	22.1385	21.7023	21.6403	21.8391	22.3383	22.0677	22.1493
24.4153	23.9222	23.8968	24.0595	24.0279	23.354	23.845	23.4999	23.7012
25.7922	25.8024	25.7382	25.7615	25.891	25.6291	25.5699	25.6003	25.6283
32.1825	32.0861	32.1436	32.1123	32.1677	32.1456	32.2375	32.2624	32.2653
23.0974	23.2654	23.094	22.9273	22.8832	22.9147	22.9613	23.1582	22.5806
24.1938	24.5086	24.516	24.6101	24.5191	24.1352	23.9173	24.3615	24.0478
25.356	25.4154	25.4153	25.3688	25.4363	25.3472	25.3787	25.2802	25.2692
30.0993	30.0877	30.1195	30.0973	30.0841	30.2002	30.2657	30.2844	30.3038
30.0222	30.0145	29.9828	29.9214	29.9738	30.1257	30.1213	30.1922	30.1536
28.5435	28.614	28.4584	28.5718	28.4772	29.1344	29.2322	29.5207	29.3924
17.5088	18.917	18.499	17.97	18.5143	16.7793	15.0969	18.9395	18.5175
23.2383	23.0121	22.4845	22.6764	22.8343	21.9748	22.8715	22.4716	22.6591
28.4575	28.3664	28.4216	28.4742	28.5287	28.5453	28.7016	28.7515	28.8076
27.6872	27.8184	27.8223	27.458	27.5487	27.6133	27.6535	27.7199	27.8292
24.1485	23.8997	23.8714	24.15	24.25	24.3001	24.2021	24.2236	24.1734
26.4274	26.4476	26.4164	26.2775	26.4268	26.6123	26.4199	26.3691	26.361
27.4987	27.4414	27.5268	27.5245	27.5999	27.3742	27.3792	27.5506	27.5729
28.9304	28.8764	28.8641	28.8661	28.7967	29.0578	29.0303	29.0729	29.1143
27.6848	27.647	27.7984	27.6858	27.7132	27.6559	27.7197	27.8731	27.9198
24.0858	24.3372	24.3111	24.3304	24.4124	24.6825	24.6616	24.3015	24.6458
26.6815	26.6705	26.6426	26.6711	26.8006	26.7708	26.7944	26.6731	26.6806
27.1754	27.2426	27.2303	27.1608	27.2232	27.2928	27.3543	27.3468	27.2781
26.3861	26.3939	26.5434	26.4293	26.546	26.3401	26.4674	26.5374	26.4313
24.0562	23.9778	24.0773	24.082	23.9439	24.1318	23.9159	23.5249	23.8874
26.311	26.5583	26.4221	26.37	26.3678	26.4648	26.4583	26.636	26.5005
28.4429	28.3885	28.4674	28.2969	28.3465	28.3592	28.5006	28.4373	28.1884
26.9336	26.8243	26.9861	26.9109	26.9019	26.9323	27.0281	27.0272	26.9622
23.2519	22.9133	23.3252	22.835	23.0495	22.8792	23.3633	23.0622	22.6089
24.8917	24.9042	24.8693	24.8594	24.9689	24.8227	24.9815	24.9013	24.8278
28.0678	27.9575	28.1069	28.0049	27.912	28.1379	28.0987	28.2261	28.1554
22.8368	22.9466	22.8657	23.2806	22.7059	22.9654	23.0229	23.3696	22.5335
24.5573	24.2508	24.3658	24.5883	24.1288	24.3307	24.5635	24.6963	24.5979
24.2699	24.2842	24.2001	24.3262	24.0427	23.8039	23.8603	23.9529	24.0429
28.9097	29.0175	29.0533	29.1	29.0493	28.8912	29.019	29.2595	29.2879
24.2918	24.955	24.666	24.4937	24.5725	24.5885	24.7115	24.3611	24.5465
27.0405	27.1625	27.0944	27.0551	27.1327	27.1403	27.2324	27.254	27.1985
22.8016	22.5491	22.5406	22.201	22.2459	22.1979	22.2405	22.6635	22.152
20.4893	19.7538	20.3197	19.8786	19.6683	19.878	19.7892	18.9552	17.9757
23.5188	23.6352	23.4503	23.3808	23.5789	23.6999	23.6242	23.7146	23.6553
30.1472	30.216	30.2388	30.2063	30.1973	30.1453	30.1997	30.3071	30.3134
29.5285	29.5544	29.5921	29.5317	29.7344	29.5787	29.6406	29.5701	29.4731
25.9442	26.0153	25.9425	25.8112	26.0316	26.0854	26.0635	26.0121	26.1312
27.4164	27.3214	27.3669	27.2376	27.3066	27.2398	27.2679	27.4181	27.4192
23.6167	23.5058	24.1031	23.688	23.8468	24.2489	23.8763	24.0681	23.9773
21.4963	21.4603	21.5643	21.5573	21.6645	21.4711	21.5093	21.546	21.3424
23.9347	23.7545	23.6129	23.8875	23.6849	23.5545	23.7923	23.4342	23.6413
26.3929	26.4088	26.4959	26.4172	26.5467	26.5141	26.7887	26.7052	26.6866
24.6526	24.7566	24.6557	24.5511	24.7472	24.4101	24.4431	24.3016	24.5909
27.8676	27.973	28.0026	27.8983	27.8132	27.9296	27.9695	28.1662	28.1165
25.4242	25.3223	25.5691	25.4179	25.5738	25.4963	25.4693	25.3798	25.2255
31.3843	31.3956	31.4035	31.4173	31.4372	31.3936	31.4686	31.6407	31.6235
28.5437	28.5297	28.5345	28.6035	28.704	28.6855	28.5843	28.5468	28.597
27.9091	27.9376	27.9049	27.7619	27.6721	27.7378	27.6523	27.8598	27.9693
27.0831	26.9263	27.0324	27.0229	26.9228	27.0749	27.0361	27.1854	27.0753
31.1792	30.9783	31.1851	31.0547	31.2477	31.3179	31.3614	31.3445	31.3741
24.4781	24.6896	24.2671	24.5404	24.4801	24.242	24.5657	24.3502	24.3524
26.0483	26.1194	26.0816	26.1423	26.2308	26.206	26.4042	26.3286	26.2395
27.04	26.9949	27.0019	27.0953	27.1009	26.9728	27.2139	26.9511	27.1916
22.9867	22.8562	23.3324	22.8116	23.3654	22.2817	22.8887	22.8166	22.6614
27.1791	27.4385	27.2681	27.3056	27.2358	27.3603	27.3143	27.5376	27.3953
24.6686	24.5354	24.3812	24.4608	24.4744	23.8063	24.1603	24.2619	24.2502
25.3023	25.2894	25.3919	25.3524	25.5311	25.2498	25.0863	25.148	25.1083
29.5707	29.6164	29.6418	29.6481	29.6607	29.6726	29.7688	29.838	29.793
27.009	26.9556	27.0599	27.0287	27.0708	26.9516	27.171	27.1196	27.054
24.8527	24.8992	24.8838	24.6132	24.807	24.9606	25.0959	25.1233	24.8866
26.8512	26.9552	26.9123	26.8521	26.8761	27.0236	26.9402	27.0927	26.9887
27.3624	27.4115	27.374	27.3773	27.3764	27.1427	27.2054	27.296	27.34
27.0569	27.0031	27.09	26.9715	27.1178	27.06	27.1351	27.1031	27.1363
26.619	26.5829	26.5285	26.6981	27.0654	26.9091	27.0149	27.1841	27.1588
25.4615	25.2027	25.4375	25.2501	25.5198	25.3534	25.2585	25.2935	25.1997
21.2632	21.2761	20.9265	21.2943	21.9145	21.2375	20.7238	20.7088	21.0196
28.225	28.3013	28.343	28.2988	28.2949	28.4089	28.3581	28.4849	28.4113
22.0554	23.2059	22.7735	23.4178	23.215	22.3734	21.861	23.398	23.3432
24.9629	24.7914	24.7863	24.8668	24.9837	24.9722	25.0246	24.9607	25.0125
27.9766	27.891	27.8573	27.8561	27.9126	27.9963	27.8825	28.0831	28.0821
22.8941	23.0591	22.8637	22.3298	23.4414	22.9519	23.1	23.1582	23.3622
27.0985	27.1045	27.0511	26.9938	27.0844	26.9552	27.1361	26.9865	26.8822
25.3956	25.5575	25.5173	25.4307	25.5363	25.2721	25.4638	25.4987	25.5601
22.4232	22.2865	22.2486	22.3345	22.0306	22.1538	22.1732	21.8976	22.1753
24.749	24.8149	24.5219	24.44	24.8601	24.6897	24.6654	24.5938	24.7742
27.2727	27.3234	27.361	27.2827	27.2476	27.45	27.4943	27.5241	27.5427
21.8639	22.0111	21.6685	21.5603	22.1124	21.9186	21.9094	22.1677	21.8667
29.1597	29.1219	29.1801	29.1926	29.2649	29.4664	29.5164	30.2289	29.9282
26.1041	26.2472	26.0792	26.0277	26.2273	26.1671	26.1152	26.2022	26.1055
28.1526	28.147	28.2161	28.1736	28.1779	28.2001	28.2592	28.2342	28.3632
26.6502	26.3169	26.4887	26.5252	26.6522	26.6073	26.486	26.7176	26.5468
20.676	21.0806	20.9369	20.4109	21.1882	20.6814	20.9061	20.3539	20.6304
27.5174	27.4526	27.4768	27.39	27.5248	27.4558	27.5033	27.6405	27.4857
25.1678	25.2376	25.2467	25.4331	25.2716	25.1212	25.0573	25.398	25.4786
28.4655	28.5501	28.4589	28.429	28.4003	28.4492	28.5078	28.6275	28.6702
26.4053	26.3759	26.1828	26.1052	26.5619	26.3023	26.1034	26.2696	26.0857
26.2697	26.3717	26.5054	26.5226	26.3834	26.1682	26.3223	26.3095	26.3566
25.4065	25.5466	25.3146	25.6444	25.6446	25.6633	25.5057	25.5747	25.4248
23.6899	23.5866	23.3511	23.4082	24.1235	23.5201	23.8109	23.8578	23.8566
23.5505	23.2371	23.2828	23.4333	23.7937	23.8917	23.7023	23.8975	23.6542
24.239	24.3114	24.4813	24.3759	24.301	24.2629	24.4857	24.2444	24.351
25.2084	25.0134	25.0423	25.0259	25.2631	24.9112	24.7492	24.7904	24.6043
23.0475	23.1973	23.259	22.586	23.0691	22.7255	22.5451	22.8037	22.5582
29.9153	29.9133	29.9138	29.9045	29.8984	29.9496	29.9635	30.0512	30.0599
28.0725	28.2282	28.1901	28.1226	28.4071	28.2627	28.2951	28.3056	28.3901
25.9965	26.0969	26.0724	25.9452	25.7204	25.8981	26.0883	26.3712	26.4058
24.6485	24.674	24.547	24.4907	24.529	24.6255	24.514	24.9142	24.5493
29.9755	29.8934	29.9897	29.9799	29.9899	29.8905	29.9718	30.1151	30.0689
25.8757	25.8543	25.8485	25.8218	25.6971	25.7287	25.6418	25.8944	25.8547
24.8608	24.8667	24.9631	25.1218	25.1049	24.7561	25.0798	25.5537	25.6086
29.7114	29.6372	29.7497	29.6549	29.6799	29.7748	29.8706	29.8822	29.9383
28.8989	28.7036	28.7995	28.6929	28.8453	28.7396	28.7787	29.0912	29.0385
25.2679	25.3397	25.287	25.2446	25.3739	25.2681	25.2487	25.2165	25.2907
23.2122	23.0757	23.1208	23.2264	23.6286	22.7266	23.0788	22.8543	22.9466
27.5722	27.488	27.6062	27.4652	27.6234	27.3673	27.5601	27.4048	27.3768
26.6171	26.5031	26.6387	26.6109	26.6204	26.8804	26.9614	26.9732	27.0332
31.5444	31.4587	31.4709	31.5338	31.5563	31.5268	31.7106	31.9326	31.9382
26.4831	26.4408	26.4567	26.3747	26.2845	26.6753	26.6154	26.6054	26.4591
23.2593	23.3189	23.3123	23.0977	23.1228	23.369	23.2578	23.4069	23.4404
28.0558	28.0485	28.0505	28.0087	28.0433	28.0652	27.9387	28.0577	28.1331
29.1993	29.0993	29.0708	29.1838	29.1091	29.3424	29.4553	29.4329	29.5421
27.9635	28.0213	28.0146	28.0094	27.998	28.084	28.141	28.1847	28.2246
29.5416	29.3931	29.4527	29.4692	29.6425	29.5542	29.5613	29.5785	29.5626
29.0445	29.0294	29.0307	29.0085	29.0161	29.0573	29.1136	29.1917	29.1434
31.1309	31.0161	31.1187	31.1252	31.2268	31.1855	31.1821	31.2638	31.2314
25.4599	25.4962	25.2665	25.1666	25.1699	25.1619	25.1752	24.9863	25.0776
26.9769	27.2853	27.1768	27.1285	27.3146	27.2186	27.287	27.389	27.3936
25.3407	25.5142	25.3888	25.4131	25.4477	25.4559	25.6349	25.7634	25.7246
31.2877	31.2107	31.27	31.2389	31.308	31.2113	31.2977	31.3866	31.413
22.9554	22.4226	22.9848	22.4872	22.7582	22.8402	22.9175	23.1876	23.079
16.2295	18.396	17.0264	15.9412	18.8444	18.3311	17.0984	0.190475	17.0812
25.1668	24.8039	24.8598	24.9796	25.4388	25.3296	25.3114	25.3316	25.0966
23.3339	23.5593	23.6427	23.2125	23.6283	23.41	23.5718	23.2882	23.3234
27.0167	27.1632	27.0806	27.0833	27.1143	27.0527	27.0813	27.1815	27.2482
29.3735	29.2793	29.3398	29.3273	29.3668	29.3314	29.3969	29.4925	29.5483
22.7171	23.1525	23.0324	22.6368	22.8239	22.5336	22.2562	22.9983	22.3103
24.0788	23.8923	23.9235	24.1555	24.1563	24.2882	24.4147	24.3131	24.4022
28.8264	28.7615	28.8224	28.7923	28.8013	28.7752	28.8202	28.8578	28.9619
24.1915	24.1823	24.0915	24.2577	24.1667	24.1203	23.6828	24.1308	24.1633
29.0709	28.992	29.0466	29.1025	29.0675	29.2473	29.2898	29.3934	29.4662
26.8965	26.9275	26.9562	26.866	26.9128	26.9144	26.8071	26.8233	26.7733
25.0669	24.9656	25.1731	25.253	25.1081	25.2532	25.2509	25.3377	25.1286
29.5525	29.2181	29.3653	30.1084	30.2468	30.4926	30.4217	30.5377	30.4115
28.8676	28.8557	28.8762	28.8515	28.9246	28.8247	28.7093	28.7536	28.7787
27.7999	27.7335	27.7382	27.7394	27.8109	27.7436	27.8553	27.9158	27.9393
23.586	24.0329	23.742	23.6981	23.5384	23.5202	23.8793	23.901	24.1068
22.1037	22.0447	21.8985	21.662	22.0778	21.0145	21.6772	22.5704	22.1331
24.2145	23.9512	24.1349	23.9502	23.9025	23.8596	24.2548	24.5483	24.2572
25.3384	25.0403	24.9871	25.1289	24.8956	25.162	24.9879	25.057	24.8265
20.6541	20.5407	20.8537	20.9655	21.2628	20.7254	21.3537	20.739	20.675
26.5459	26.4483	26.4699	26.4569	26.4978	26.4775	26.5519	26.6498	26.6375
25.9258	25.8505	25.9114	25.9413	25.9291	25.6802	25.834	25.7997	25.8005
29.7766	29.7092	29.841	29.8374	29.8615	29.8496	29.8418	29.8324	29.8778
27.6112	27.547	27.5468	27.502	27.4394	27.5407	27.7074	27.7163	27.7572
20.982	20.4881	21.2983	21.4182	21.8716	21.5571	21.2083	21.3021	21.4385
25.6701	25.7192	25.5943	25.6079	25.5115	25.428	25.4969	25.7551	25.7582
23.2635	22.8729	22.9298	22.9735	23.0289	22.7328	22.8537	22.5751	22.7024
22.0003	22.3915	22.1121	22.6049	22.0497	22.3491	22.1127	21.9247	22.2643
22.7361	22.7804	22.1851	22.8757	21.542	22.0642	21.9253	21.9443	21.4919
20.717	21.2343	20.534	20.1865	20.7942	20.2859	20.2428	19.9692	19.4845
27.8726	27.8739	27.8635	27.8138	27.8181	27.7581	27.8648	28.0395	28.0341
25.9592	25.7714	25.9981	25.9252	25.8867	26.0737	26.0607	26.1449	26.0329
29.1431	29.1035	29.159	29.2227	29.2905	29.3674	29.3834	29.4107	29.3765
17.4375	18.6054	17.7906	17.6026	17.668	17.5276	17.761	18.1576	17.9558
32.759	32.7417	32.8547	32.7996	32.8394	32.787	32.8196	33.0879	33.0719
23.607	23.6486	24.2087	23.7841	23.8349	23.6826	23.3541	23.2377	23.4782
25.3968	24.695	25.0642	24.875	24.8814	24.6721	24.6595	25.0739	25.1276
26.5596	26.6687	26.4972	26.5425	26.5644	26.5332	26.4674	26.5036	26.6147
28.8284	28.6216	28.7018	28.6875	28.99	28.9872	28.9473	28.9054	28.8767
27.4162	27.5479	27.5059	27.4726	27.5109	27.5445	27.5859	27.6179	27.6491
24.1604	24.2773	24.2022	24.1403	24.3236	24.1766	24.1247	24.1174	24.275
23.614	23.8214	23.7125	23.6679	23.7143	23.8337	23.6389	23.8316	23.8207
23.142	22.7017	22.8788	22.8136	22.4418	22.5067	22.8637	22.3828	22.5259
23.63	24.0814	23.8846	23.7283	23.5388	23.5742	23.1467	23.8444	23.5467
28.0351	28.0434	28.0281	27.9832	28.0037	27.999	28.1983	28.2366	28.2407
26.3769	26.3547	26.4042	26.3013	26.216	26.5285	26.534	26.5835	26.6724
23.7454	23.6763	23.7803	23.715	23.6738	23.8945	23.4824	23.7875	23.6646
22.0222	22.1444	22.3332	22.3535	21.8366	22.0336	22.6535	22.5327	22.3608
23.944	24.1265	24.1337	24.2195	24.2174	23.8707	23.9756	23.9328	23.7233
24.7437	24.7094	24.4237	24.5492	24.9125	24.929	24.6893	24.5669	24.5626
21.5027	21.3059	21.953	21.5847	20.5282	20.9422	21.8112	21.5363	21.5843
31.6333	31.5062	31.6084	31.5582	31.5767	31.5666	31.6256	31.7077	31.7005
30.5936	30.5522	30.55	30.4887	30.5795	30.5827	30.6334	30.6487	30.6945
24.1136	24.5091	24.2951	24.0379	24.1807	24.3919	24.173	24.2215	24.233
27.6215	27.598	27.6692	27.5817	27.5607	27.6163	27.6417	27.4391	27.5211
25.3132	25.3721	25.2717	25.3232	25.2718	25.0987	25.2245	26.2281	25.4666
27.5805	27.5869	27.5964	27.6268	27.6022	27.6056	27.6206	27.5729	27.5828
27.8116	27.882	27.8435	27.7373	27.7033	27.7662	27.8117	27.8545	27.8257
21.9176	22.5331	21.8476	22.3023	22.1352	22.6619	22.9563	22.8159	22.8316
25.3718	25.2362	25.2499	25.3897	25.2296	25.4069	25.3972	25.5514	25.3571
25.0701	25.1629	25.0341	25.0567	25.0297	25.2215	25.2019	25.4003	25.3668
28.593	28.7603	28.7059	28.6589	28.763	28.7452	28.7013	28.733	28.7972
27.3287	27.2877	27.3779	27.2665	27.3832	27.2835	27.3821	27.3986	27.4255
25.6741	25.7132	25.5891	25.6466	25.465	25.4366	25.4738	25.4469	25.6919
23.8019	23.8727	23.6472	23.8529	24.1599	23.9399	23.9492	23.6356	24.0521
27.1093	27.0803	26.9987	27.0479	27.1571	27.2045	27.1289	27.1382	27.0747
25.4049	25.6915	25.8284	25.9015	26.0953	25.7967	25.8249	26.0029	26.1351
25.8609	25.9782	25.829	25.762	25.8665	25.6736	25.7382	25.7484	25.7382
27.4272	27.2507	27.4119	27.4024	27.6378	27.4938	27.4961	27.2037	27.2083
29.7906	29.6655	29.7606	29.6637	29.6593	29.7705	29.85	29.8762	29.8319
28.0903	28.1204	28.1504	28.0667	28.112	28.0348	28.0112	28.1801	28.0057
31.1967	31.1262	31.1783	31.1365	31.2728	31.5157	31.6679	31.7493	31.738
24.397	24.6059	24.5276	24.3763	24.5967	24.5182	24.4683	24.3559	24.1816
24.8545	24.9706	24.817	24.8046	24.7214	24.5386	24.7173	24.8739	24.792
29.9707	29.9732	30.0162	29.9114	30.0073	29.995	30.0487	30.1474	30.1368
26.9588	26.6449	26.6695	26.6436	26.9572	26.885	26.7813	26.7965	26.9313
21.1707	21.7511	21.519	21.2662	21.69	21.3894	20.993	21.017	21.0588
28.5888	28.3811	28.5522	28.4869	28.4633	28.4365	28.4062	28.3836	28.3201
27.004	27.0325	26.8603	26.8989	26.8824	26.8612	26.8486	26.9667	26.9367
26.9967	27.3358	27.1933	27.1787	27.172	26.6482	26.7635	26.8085	26.9095
26.0719	26.1556	26.1621	26.0584	26.0123	26.0523	25.9109	26.0882	26.1247
20.6762	21.0417	20.2666	20.5565	20.8839	21.013	20.6803	20.2015	19.9351
29.2203	29.2167	29.2089	29.1774	29.1877	29.2862	29.3232	29.4993	29.4497
24.791	23.6456	24.3107	24.6068	23.8064	23.849	23.8066	23.7734	23.8461
21.9089	22.0337	21.4528	21.2471	21.5752	21.7536	22.3074	21.9415	21.529
30.8059	30.8128	30.8189	30.76	30.8096	30.7105	30.7832	30.887	30.9169
24.9423	24.9662	24.9938	24.9756	25.3216	25.2591	25.1873	25.161	24.9815
28.3123	28.2746	28.2633	28.3274	28.3418	28.3779	28.363	28.332	28.3503
23.3146	23.1106	23.3765	23.1827	23.2809	23.124	23.1983	23.5186	23.3137
26.0035	26.0305	26.0544	25.9242	25.9869	25.8692	25.9977	25.8004	25.9351
26.222	26.4896	26.3229	26.2427	26.2589	26.2396	26.3459	26.3877	26.3797
23.694	24.014	23.7921	23.6221	23.4251	23.8037	24.1125	24.1692	24.289
30.4105	30.2031	30.2895	30.3403	30.3739	30.4442	30.494	30.5665	30.6066
22.8945	22.4328	22.6177	22.8201	22.5966	22.6824	22.9564	22.5846	22.7658
25.3785	25.2517	25.1758	25.1392	25.1789	25.2597	25.3195	25.4603	25.3021
28.3102	28.2418	28.3094	28.3292	28.4186	28.3128	28.2878	28.3751	28.3314
25.2747	25.3425	25.3076	25.2843	25.2966	25.9885	25.9285	26.18	26.1811
33.6611	33.6623	33.6457	33.5758	33.6249	33.7005	33.7437	33.8221	33.8321
25.7273	25.8463	25.7391	25.5554	25.609	25.7036	25.7818	26.02	26.0247
27.1982	27.3973	27.2688	27.1723	27.2794	27.3666	27.5283	27.65	27.6913
27.2803	27.2708	27.2125	27.1424	27.2411	27.1994	27.2557	27.0675	27.2799
23.0879	23.306	24.101	23.4248	23.4696	23.823	23.6983	23.6909	24.0012
24.0033	23.881	23.7677	23.7192	23.6714	23.7088	23.3421	23.6393	23.5431
26.1682	26.3695	26.7031	23.4213	23.5304	22.9296	22.8428	22.2603	23.0111
28.4056	28.4764	28.5068	28.4725	28.4773	28.6479	28.7292	28.8063	28.776
27.3114	27.0669	27.2896	27.0884	27.2427	27.0862	27.1058	27.2993	27.3751
24.0014	24.5099	24.2838	24.1572	24.3554	24.58	24.4511	24.6948	24.5705
19.8971	19.2923	19.6794	19.1438	19.8592	20.5082	19.2016	19.3534	19.8422
26.1231	26.2404	26.0153	26.0611	26.1422	26.396	26.5227	26.4939	26.4894
23.0281	23.2736	22.9701	22.9013	23.4149	23.2246	23.0129	23.26	23.2882
24.4491	24.1935	24.4185	24.2696	24.5194	24.3329	24.2885	24.2889	24.0861
21.7212	21.8781	21.9921	21.6156	22.2607	21.908	21.285	21.9773	21.0214
27.7209	27.5394	27.3739	27.3301	27.08	26.9456	26.9967	27.1075	26.6726
28.9368	28.9604	29.0013	28.9343	28.8781	28.9695	29.0916	29.2386	29.2833
24.8995	24.7431	24.7869	24.9415	24.9815	24.8576	25.058	25.0417	24.8508
23.0084	22.5624	23.4351	22.987	22.7298	22.5021	23.1452	22.1859	22.5133
25.8856	25.8305	25.9311	26.1477	26.3266	26.3278	26.4526	26.4182	26.2952
24.6603	24.5954	24.788	24.6735	24.7302	24.8161	25.0221	24.8927	24.9682
28.8015	28.7806	28.8557	28.8109	28.878	28.8777	28.8496	28.9931	29.056
21.6751	21.3797	20.3364	21.6387	21.2607	21.1661	21.1823	21.039	21.3705
22.5817	23.3581	23.065	23.4388	23.1498	23.4366	23.4634	23.5004	23.6143
25.8805	26.2202	25.9542	25.9789	25.9163	26.1568	26.1376	26.3643	26.3413
26.0792	26.2147	26.2372	26.1135	26.1493	26.4155	26.4973	26.662	26.814
29.5289	29.6184	29.466	29.393	29.2656	29.5575	29.5976	29.7166	29.7019
28.581	28.6484	28.6247	28.6816	28.6642	28.8009	28.7988	28.6969	28.6221
30.8403	30.8345	30.8217	30.8633	30.951	31.0106	31.0786	31.0405	31.0068
24.1684	24.0069	23.8098	23.8771	23.5607	23.971	23.9733	24.2426	24.1831
29.5593	29.322	29.3492	29.4145	29.5431	29.6219	29.8768	29.8454	29.9246
25.1445	25.0218	24.9508	24.8274	25.0383	25.3201	25.2619	25.4431	25.5374
30.539	30.5926	30.6288	30.6024	30.636	30.6636	30.6473	30.697	30.6538
30.8551	30.9728	30.8813	30.9028	30.8322	30.8896	30.9543	31.0789	31.1565
27.5017	27.6552	27.5318	27.548	27.4936	27.3751	27.4294	27.5782	27.5867
29.0251	28.9982	28.9946	28.9965	29.0389	29.112	29.0904	29.2263	29.2579
28.5263	28.5437	28.4836	28.5305	28.5207	28.6433	28.5885	28.7955	28.8346
27.447	27.4585	27.4618	27.4859	27.4889	27.4943	27.4881	27.6736	27.7204
22.9724	23.3603	22.7651	23.3277	23.9177	23.917	23.9395	23.8512	23.5288
27.264	27.3468	27.3144	27.3111	27.2564	27.4708	27.5501	27.6715	27.6976
24.1291	23.8009	24.0148	24.0856	23.907	25.9485	26.2314	26.4621	26.5521
26.8798	25.7934	26.779	26.7837	26.7281	26.8893	27.0181	27.074	27.2267
27.7296	27.7139	27.853	27.7739	27.8686	27.8085	27.9136	27.8505	27.8419
25.3673	25.4457	25.4059	25.6452	25.7046	25.7917	25.7768	25.7502	25.6906
24.8451	25.0694	24.7887	24.9793	24.9067	24.9396	25.0403	25.1076	25.1251
26.3704	26.4602	26.4725	26.384	26.4075	26.6527	26.5214	26.6431	26.7787
25.6269	25.8514	25.6788	25.7827	25.7511	25.9259	26.0164	25.9256	25.9668
25.0107	25.0363	24.9479	24.928	24.7992	24.9227	25.1741	25.2523	25.094
31.6526	31.6608	31.7121	31.6464	31.6706	31.7796	31.843	31.9336	31.9603
28.7173	28.6325	28.7979	28.7347	28.797	28.8132	28.9051	29.0126	28.9876
19.7438	19.5696	19.6704	19.4363	19.7354	19.1046	19.2684	19.1918	17.7277
35.7991	35.6117	35.7144	35.7015	35.7219	35.7467	35.8816	35.9722	36.0179
26.7119	25.3395	25.2167	25.3565	25.1284	25.4748	25.2339	25.2387	25.3254
28.4638	28.0815	28.3886	28.3848	28.3437	28.4246	28.6291	28.7342	28.8005
33.6962	33.5488	33.6489	33.6209	33.7909	33.6559	33.6484	33.7382	33.6822
34.661	34.6246	34.6212	34.5946	34.6719	34.7478	34.8148	34.8766	34.8818
29.9468	29.9667	29.9816	29.9995	30.071	30.1955	30.1889	30.3002	30.3035
32.4353	32.3998	32.4282	32.344	32.3918	32.3932	32.3885	32.4656	32.4819
33.1672	33.2085	33.2018	33.1643	33.1939	33.2061	33.2678	33.3425	33.3521
37.4333	37.3201	37.3792	37.3519	37.3943	37.4539	37.4851	37.514	37.5234
37.1802	37.0662	37.1224	37.1009	37.148	37.2494	37.285	37.3142	37.3122
27.2495	27.2321	27.258	27.1994	27.2721	27.1692	27.1956	27.3616	27.1672
23.387	23.9929	23.354	22.9636	22.5466	23.2654	23.1261	23.2587	23.1504
21.2021	21.29	21.2308	21.1234	21.6419	20.9473	20.6263	20.1875	20.3188
21.7424	21.1614	21.1291	21.4672	20.5043	21.91	20.6463	18.0949	20.8755
32.1148	32.1498	32.079	32.0278	32.0205	32.163	32.1995	32.2736	32.2843
23.0397	23.5201	23.3508	23.181	23.1343	23.5166	23.6019	23.7024	23.7264
21.9012	21.8082	21.8274	21.5788	21.7291	22.3351	21.5783	22.2061	22.0539
32.8273	32.8283	32.8507	32.7713	32.8612	32.8893	32.8958	32.9575	32.9358
23.157	22.6585	22.8297	23.1255	23.1214	23.4004	23.0563	23.1884	23.2557
22.9169	22.5212	22.9851	23.0788	22.9601	22.9913	23.1661	23.2262	22.9571
28.7527	28.7803	28.8065	28.7912	28.8845	28.9676	28.9815	28.9586	28.9775
32.4639	32.2042	32.3129	32.4409	32.493	32.619	32.7564	32.9506	33.0715
23.9575	24.2707	23.8962	23.9159	23.6931	24.1577	24.2247	24.0532	24.6778
25.5236	25.7526	25.7	25.578	25.5857	25.7518	25.7558	25.8643	25.61
25.3357	25.6691	25.576	25.6307	25.674	25.3918	25.427	25.5497	25.7709
28.2256	28.43	28.2804	28.213	28.1596	28.3846	28.4559	28.5903	28.5967
26.1095	26.0556	26.0759	25.9644	26.0772	25.947	26.0485	25.9697	26.1837
30.0189	30.0116	30.0503	30.0737	30.0796	30.1451	30.1552	30.2687	30.2369
25.479	25.3736	25.6064	25.7248	25.8299	26.0584	26.1137	26.2922	26.3222
25.8746	25.7673	25.7399	25.7334	25.6324	25.454	25.5129	25.5161	25.3347
33.5212	33.4862	33.5345	33.474	33.5056	33.552	33.6044	33.7242	33.7086
29.1732	30.2346	28.6992	30.0255	29.9952	28.967	28.3715	28.5943	28.9626
27.6526	27.7036	27.8882	27.6401	27.5844	27.5292	27.6303	27.7613	27.765
26.122	26.0094	26.2862	26.1803	26.114	26.0628	26.1198	26.1958	26.3391
18.6887	16.7478	-0.468106	18.0438	18.1485	-0.0489188	17.8107	0.190475	18.2349
23.4812	23.2142	23.6817	23.5193	23.3342	23.7737	23.5292	23.0591	22.9674
32.7577	32.5962	32.7335	32.6974	32.8733	32.9817	33.0202	33.2006	33.0025
18.2762	18.5214	-0.468106	17.8932	17.4649	17.3765	17.0486	0.190475	16.7863
18.8801	19.2771	18.6956	17.6982	18.6858	19.3932	18.5556	0.190475	16.6654
27.6018	27.6552	27.6736	27.5912	27.6176	27.5372	27.5201	27.638	27.7161
30.338	30.325	30.372	30.3476	30.4034	30.3259	30.2991	30.4464	30.4742
34.6502	34.6553	34.6914	34.6167	34.6388	34.7249	34.7748	34.8447	34.8366
27.8586	27.7749	27.7823	27.863	27.8945	28.1466	28.1322	28.223	28.1061
32.8502	32.8184	32.8861	32.7929	32.9703	32.9127	33.0178	33.1461	33.204
33.181	33.2539	33.2217	33.1693	33.2223	33.2742	33.2921	33.4356	33.4144
28.787	28.8046	28.8483	28.7606	28.7793	28.8912	28.9461	28.952	28.9542
25.8401	26.0128	25.7709	25.6543	25.6475	25.7929	25.8393	25.887	25.9339
31.4605	31.5202	31.5162	31.4742	31.4791	31.518	31.4703	31.5871	31.6267
22.8903	22.7857	23.0415	22.7164	22.7589	22.8004	22.9071	23.2551	23.264
24.2915	24.0049	24.3643	23.8396	23.9424	24.5825	24.3897	24.3206	24.147
30.196	30.2331	30.267	30.1667	30.2864	30.4812	30.5015	30.5868	30.6115
25.8094	26.0963	25.8776	25.9075	25.9647	25.8673	25.9228	26.0346	26.0414
29.8913	29.8953	29.8593	29.8257	29.8646	29.9729	30.0232	30.0623	30.1685
21.9666	22.4499	22.0673	22.1089	21.8139	22.5139	22.451	22.5707	22.5176
29.1678	29.1587	29.2139	29.1764	29.2408	29.1748	29.1793	29.3255	29.3354
33.175	33.1526	33.1641	33.154	33.2435	33.2887	33.3242	33.3611	33.3649
23.7413	23.756	23.6767	23.6495	23.9577	23.8569	24.0769	24.0044	23.8665
27.8364	27.9292	27.9111	27.9076	27.9612	27.9226	27.943	27.8928	27.8476
21.0534	20.9598	20.9039	20.3691	20.9023	21.3127	20.9544	21.3226	21.4867
26.1629	25.8717	26.111	26.0562	25.9608	26.0295	26.1039	25.9761	26.2508
30.9994	30.8391	30.9915	30.9663	31.0464	31.0214	31.0732	31.2441	31.2583
21.5368	23.1038	23.2544	21.9317	20.5234	22.7574	22.7614	21.3089	21.797
25.7667	25.8337	25.79	25.6082	25.5397	25.7775	25.9134	25.9847	25.985
24.5532	24.7015	24.7933	24.7223	24.4986	24.3951	24.671	24.5927	24.5096
25.7856	25.715	25.7212	25.4821	25.6052	25.785	25.7684	25.9264	25.7294
25.5532	25.5686	25.5945	25.6438	25.6612	25.5685	25.5851	25.6344	25.6986
24.9251	25.2409	25.1719	25.05	25.0705	24.9433	25.2053	25.1187	25.0962
23.6753	23.4665	23.5961	23.7145	23.6016	23.7588	23.889	23.7648	23.8051
22.7628	22.5952	22.7918	22.75	22.8943	23.8919	22.8899	23.419	23.2474
31.5599	31.6799	31.6271	31.6157	31.4924	31.7592	31.8916	32.0686	32.0735
26.8129	26.7051	26.7959	26.731	26.8565	26.7707	27.0014	27.0567	26.967
22.0636	22.4573	22.3577	22.2793	22.0827	22.6759	22.6564	22.8651	22.6235
33.9173	33.8254	33.8672	33.9106	33.9365	33.9406	33.9979	34.0924	34.0735
26.1967	26.1872	26.1644	26.1429	26.2013	26.3241	26.4465	26.5216	26.423
17.0894	19.52	18.7437	18.7081	19.3454	17.7723	16.0277	19.0278	18.1156
33.128	33.0668	33.0602	33.0387	33.092	32.9869	32.9736	33.0339	33.0343
24.8654	24.6767	24.948	25.0723	24.4314	24.9082	25.0681	25.623	25.5575
25.3185	25.3624	25.4011	25.3547	25.3313	25.6099	25.4453	25.2476	25.566
28.5326	28.6807	28.71	28.5735	28.5611	28.5273	28.6049	28.7024	28.628
30.6413	30.7058	30.6612	30.6001	30.5766	30.6533	30.6521	30.7992	30.7359
31.3033	31.2577	31.2891	31.2003	31.1983	31.3328	31.3608	31.4553	31.4897
29.105	28.9389	28.9704	28.8494	28.8334	29.1963	29.2357	29.3784	29.4076
30.9635	30.9495	30.9712	30.9153	30.9228	30.8901	30.9261	30.9732	31.0141
26.1166	26.1373	26.1221	26.1374	26.1119	25.7832	25.9285	26.0372	26.0848
26.2209	26.2609	26.3086	26.1472	26.0078	26.0311	25.9863	26.1525	26.0102
30.3676	30.3726	30.3849	30.3319	30.353	30.4794	30.5335	30.6356	30.6083
29.0781	29.0312	28.9911	29.0355	28.952	29.1877	29.3043	29.4516	29.4226
25.7746	25.6218	25.8279	25.7255	25.6197	25.732	25.695	25.958	25.8664
24.1979	24.2103	24.1929	24.1439	24.2517	23.981	24.2243	24.215	24.1706
20.4812	21.1096	20.8867	20.8903	20.3721	21.2557	19.7515	20.8603	20.9069
26.2266	26.0903	26.2316	26.3253	26.4724	26.3389	26.4983	26.5738	26.6333
28.846	29.0108	28.9381	28.9226	28.9324	29.0502	29.0515	29.189	29.2778
24.7371	24.8213	24.7812	24.7292	24.755	24.8978	24.7675	25.0085	25.0332
33.3999	33.3469	33.3943	33.3493	33.3538	33.4295	33.4993	33.6147	33.6051
24.3316	24.2799	24.29	24.1375	24.4276	24.1039	24.373	24.5125	24.4182
29.1617	29.0502	29.1648	29.1458	29.1563	29.2011	29.2425	29.1796	29.2644
25.9644	25.6836	25.9403	26.0189	26.1139	26.2785	26.2803	26.6485	26.5353
33.1219	33.124	33.1494	33.1921	33.332	33.3109	33.4017	33.4298	33.448
21.8744	22.092	22.3581	22.4171	22.2028	22.4209	22.2272	22.6739	22.2433
26.8521	26.912	26.8898	26.8135	26.8222	26.8723	27.0289	26.984	26.9222
29.6722	29.7343	29.7319	29.6766	29.6564	29.7688	29.8216	29.936	29.9353
27.6552	27.5973	27.4934	27.4737	27.4666	27.5838	27.5127	27.6092	27.4511
30.2181	30.0112	30.1337	30.092	30.07	30.119	30.2001	30.3014	30.3215
30.4493	30.4003	30.4706	30.3496	30.4378	30.436	30.4969	30.5651	30.5927
17.5854	19.1579	18.8385	17.9526	19.3359	18.6658	19.7966	19.0786	20.52
28.9304	28.9798	28.951	28.9848	28.9074	29.0797	29.0509	29.1102	29.12
31.7865	31.822	31.8037	31.7506	31.7518	31.8549	31.9006	31.9504	31.9189
27.3529	27.2512	27.3317	27.3437	27.5154	27.3477	27.3538	27.5307	27.5777
26.395	26.4518	26.4851	26.3321	26.4572	26.3995	26.5026	26.6819	26.6967
31.798	31.8722	31.8181	31.7416	31.7702	31.8065	31.8183	31.8857	31.9043
28.0936	28.0352	28.0963	28.0341	27.9924	28.0533	28.0176	28.0037	27.9791
29.0736	29.2158	29.1428	29.0777	29.0894	29.1089	29.095	29.1574	29.2112
21.0567	22.0671	21.0675	21.0627	21.021	20.2199	20.7161	21.3105	19.8634
29.5002	29.5118	29.5106	29.5285	29.577	29.6562	29.6526	29.6866	29.6063
23.4263	23.2909	23.4748	23.4364	23.21	23.4244	22.9949	23.1385	22.8867
32.8129	32.8115	32.8384	32.8043	32.8384	32.8171	32.8667	32.9452	32.9633
28.6198	28.5401	28.6139	28.7255	28.9556	28.8423	28.8681	28.988	29.0246
34.2976	34.3324	34.3364	34.3184	34.3259	34.4399	34.5133	34.6054	34.6414
27.9409	27.9163	27.9513	27.805	27.8681	27.9139	27.9856	28.1553	28.0451
28.3619	28.4382	28.3659	28.3855	28.4231	28.4488	28.531	28.5985	28.6468
29.7091	29.7782	29.8606	29.8121	30.0141	29.8486	29.9029	29.8886	29.9555
32.6311	32.9655	32.6796	32.6021	32.6008	32.7986	32.8274	32.9362	32.9724
29.9008	29.9073	29.9192	29.8133	29.9382	29.8499	29.805	29.8186	29.8152
31.1542	31.1778	31.1689	31.1321	31.1731	31.1973	31.2596	31.3315	31.2709
31.6828	31.6439	31.6901	31.5372	31.5399	31.592	31.5596	31.6523	31.7162
24.5751	24.4129	24.4709	24.4492	24.2638	24.5499	24.3692	24.2265	24.3389
23.2169	23.0109	23.1559	22.8987	22.9392	23.6707	23.4185	23.5228	23.3534
28.5013	28.461	28.5597	28.4004	28.4458	28.3699	28.4595	28.6008	28.5475
28.5999	28.5219	28.6284	28.6719	28.6204	28.4815	28.4508	28.4969	28.5558
30.2956	30.3365	30.3494	30.3317	30.3644	30.4373	30.4466	30.4482	30.4274
29.2683	29.3093	29.2771	29.1316	29.2283	29.2353	29.2858	29.1918	29.2768
32.6515	32.6637	32.6766	32.6252	32.6542	32.7157	32.7713	32.9022	32.9102
32.5662	32.4737	32.546	32.5072	32.5148	32.4729	32.5395	32.7098	32.6985
28.0492	27.8808	28.0071	27.9886	28.0778	28.0026	28.0458	27.9755	27.8955
21.2363	19.7826	21.2828	20.629	21.7394	21.0316	20.9999	21.4996	22.2647
27.6901	27.8558	27.9036	27.6946	27.7986	27.6922	27.7202	27.7397	27.7198
23.4948	23.0821	23.568	23.5257	23.1301	22.7027	22.3226	23.2524	22.8091
25.0486	24.763	24.9095	24.8708	24.8479	25.061	24.7896	25.4185	25.9017
23.9813	23.9444	24.2553	24.0193	24.0058	24.4447	24.4157	23.915	24.5554
24.6682	24.6933	24.8319	24.608	24.723	24.3147	24.692	24.5597	24.5388
29.01	29.2196	29.1334	29.1078	29.1227	29.2344	29.2668	29.414	29.3941
31.0814	31.1496	31.1121	31.0946	31.0273	30.9841	31.0242	31.0937	31.1306
29.359	29.3117	29.2897	29.2731	29.2689	29.2702	29.2142	29.2518	29.2825
30.0593	30.2521	30.1069	30.0578	30.0107	30.1085	30.0979	30.2771	30.2503
27.7874	27.9237	27.9837	28.3646	28.4254	28.4763	28.7454	28.9363	28.7821
24.9034	24.961	24.9557	25.1324	25.5411	25.9024	26.0054	26.0563	25.9415
23.6404	23.6301	23.3704	23.5929	23.5632	23.1659	23.4177	22.8665	23.2407
25.995	25.8837	25.9677	25.8546	25.8771	25.8633	25.9813	25.9135	25.9775
28.5003	28.3414	28.4936	28.4884	28.5094	28.4937	28.5763	28.646	28.6801
32.4438	32.617	32.5381	32.494	32.479	32.5942	32.651	32.7286	32.76
23.0293	23.1635	22.9504	23.2189	23.2489	23.0983	23.1021	22.9043	23.0694
23.6937	23.6279	23.6126	23.6117	23.7963	23.7738	23.9436	23.8046	23.825
34.0287	34.1699	34.1429	34.1154	34.0899	34.1802	34.1987	34.3492	34.3806
27.3591	27.3254	27.3236	27.3094	27.403	27.4248	27.4506	27.5873	27.5479
28.189	28.2248	28.2433	28.2312	28.1929	28.2337	28.2283	28.3977	28.529
27.4944	27.4257	27.5995	27.5672	27.6867	27.5957	27.6503	27.6132	27.6307
27.317	27.3214	27.4627	27.4021	27.5158	27.412	27.4502	27.437	27.3915
27.0792	27.1851	26.9665	27.0213	27.1132	27.3848	27.5151	27.53	27.6106
34.4542	34.4337	34.4728	34.3982	34.4657	34.5351	34.6132	34.7149	34.7326
31.9861	32.015	32.0172	31.9654	32.0041	31.9991	31.9919	32.1827	32.1522
25.5371	25.4069	25.5193	25.439	25.4407	25.3045	25.4158	25.4464	25.4938
36.0906	35.996	36.0765	36.0121	36.022	36.135	36.1786	36.2616	36.2728
24.1285	24.245	24.1971	24.0498	24.075	24.4612	24.4325	24.5162	24.5957
26.647	26.4654	26.6643	26.5688	26.5563	26.2119	26.5384	26.6469	26.6709
33.4122	33.3115	33.3531	33.3451	33.3467	33.4657	33.4924	33.6249	33.6145
34.1867	34.2376	34.26	34.1899	34.2628	34.378	34.4166	34.435	34.4489
33.9281	33.9954	33.9704	33.9604	33.9977	34.0546	34.0673	34.0614	34.1077
24.9098	24.7772	24.7702	24.813	24.9526	24.7708	25.0123	25.0939	24.8713
32.0375	32.0265	32.0634	32.0703	32.0911	32.0879	32.1637	32.2391	32.239
31.848	31.8372	31.87	31.8771	31.8903	31.952	32.0132	32.0807	32.0927
22.479	22.4999	22.9537	22.9583	22.9594	22.6722	22.4117	22.7222	22.5058
26.7038	26.6111	26.5178	26.6098	26.6086	26.773	26.8508	26.87	26.9369
27.9378	28.1556	28.082	28.0998	28.1396	27.95	27.9011	28.0299	28.0992
32.8643	32.8683	32.9019	32.8781	32.9078	32.9243	32.9613	33.0105	33.0153
34.6147	34.6054	34.6568	34.6363	34.6552	34.7485	34.8051	34.8875	34.9094
33.4312	33.2556	33.3184	33.4225	33.4121	33.6217	33.7086	33.7272	33.6988
27.5545	27.4677	27.5656	27.6902	27.6032	27.7636	27.8654	27.9981	27.9481
31.873	31.8875	31.9008	31.8673	31.8822	31.8636	31.8596	32.0129	31.9938
22.8536	23.1211	22.9071	23.0758	22.5604	22.9805	22.6875	23.0307	23.2363
26.5327	26.5742	26.6361	26.6069	26.6047	26.8787	26.8984	26.9933	26.7905
29.6699	29.5008	29.6082	29.5397	29.4886	29.5877	29.6055	29.6037	29.6202
27.5795	27.546	27.5927	27.698	27.7728	27.857	27.8729	27.8858	27.9152
22.8888	22.6526	22.6646	22.3877	22.4862	23.0335	23.2507	22.8541	22.8369
22.5198	22.2502	22.5203	22.3642	22.5517	22.2752	22.061	22.9831	23.2275
25.7104	25.5511	25.6737	25.6596	25.6784	25.6165	25.678	25.8716	25.6863
25.4633	25.3164	25.3885	25.4402	25.4736	25.3745	25.4451	25.5789	25.4864
32.554	32.6099	32.5517	32.6277	32.6534	32.8705	32.9393	33.0707	33.062
23.5916	23.7002	23.7797	23.8117	23.8944	23.7628	23.9255	23.8941	23.8976
33.1684	33.1057	33.1126	33.1816	33.2425	33.1539	33.1755	33.3238	33.3557
18.6442	18.096	16.7784	17.5499	17.1379	18.2589	18.6605	18.3888	19.0603
31.077	31.0787	31.1377	31.0744	31.132	31.1723	31.2308	31.2353	31.2707
20.0279	20.0066	20.2513	20.5947	21.0223	19.7478	20.3625	20.9908	20.4364
32.2488	32.2017	32.2358	32.2075	32.2902	32.4393	32.489	32.5458	32.5586
31.57	31.5971	31.6853	31.5428	31.6699	31.6738	31.7293	31.8132	31.8455
27.7753	27.9283	27.7737	27.6974	27.6756	27.6777	27.7238	27.791	27.9238
25.8046	25.9656	25.9635	25.8557	26.0201	26.1059	26.1277	25.9828	25.9206
31.0476	30.8917	30.9591	30.9037	30.8644	31.1453	31.1388	31.3249	31.3523
28.5631	28.5722	28.5377	28.4263	28.3513	28.4893	28.4343	28.5819	28.6524
32.046	31.9765	32.0126	31.998	32.0097	32.1017	32.1715	32.2737	32.2475
32.1156	32.0819	32.0897	32.0645	32.1055	32.1631	32.1808	32.3137	32.298
26.5202	26.5236	26.674	26.4769	26.5796	26.4489	26.5131	26.6886	26.5827
29.1288	28.9887	29.0211	29.404	29.7638	29.8146	29.7875	30.0148	29.9262
30.3532	30.3173	30.4057	30.4048	30.5005	30.5829	30.6258	30.7038	30.7113
31.2629	31.361	31.3178	31.2036	31.3241	31.3481	31.41	31.4874	31.5546
23.3314	23.3096	23.1286	23.0903	22.5827	22.4631	21.4749	22.0703	22.0079
32.823	32.81	32.8284	32.805	32.8341	32.7937	32.8522	32.9396	32.9566
22.3289	23.0609	22.7302	22.3722	22.6266	22.7939	23.1623	22.2557	23.0174
29.309	29.3488	29.2913	29.1123	29.3101	29.312	29.445	29.5023	29.4118
26.1574	26.411	26.2745	26.2836	26.1567	26.3006	26.2583	26.554	26.5162
31.0039	30.9116	30.9567	30.8706	30.8659	30.918	30.9514	31.0273	30.9711
30.2503	30.162	30.2381	30.2756	30.3175	30.3317	30.3906	30.7059	30.7802
25.4813	25.5574	25.4419	25.3383	25.3777	25.1804	25.2473	25.2548	25.279
24.7779	25.026	24.9056	24.8243	24.8888	24.8473	24.8438	25.1284	25.0792
29.1459	29.2012	29.2095	29.1397	29.2091	29.2247	29.3161	29.3953	29.4393
29.8647	29.89	29.9142	29.8641	29.9032	29.9592	29.9996	30.1092	30.1182
23.5526	23.1581	23.1888	23.438	23.5556	23.7228	23.3512	23.4545	23.4587
27.8317	27.8404	27.9217	27.8292	27.8753	27.6905	27.7621	27.8416	27.9313
32.6507	32.6937	32.7297	32.7379	32.7443	32.8794	32.8768	32.8579	32.8325
27.6901	27.7065	27.4866	27.5395	27.4665	27.4577	27.5654	27.6486	27.6541
23.5101	23.7983	23.5582	23.4633	23.6842	23.3869	23.4721	23.4388	23.3352
20.7091	20.1045	20.285	20.8443	21.2549	19.7445	19.4099	21.3935	21.7011
24.1204	23.7643	24.168	24.2151	24.5469	24.1882	24.1243	23.9237	23.8765
23.6258	23.3133	23.4678	23.7531	24.3167	24.6089	24.8153	24.3088	24.7963
23.8818	24.37	24.4189	24.2917	23.7417	24.1042	24.251	24.4893	24.4031
28.0405	28.024	28.0257	28.1447	28.1715	28.073	28.0269	27.8374	27.7736
27.2542	27.3165	27.3412	27.2785	27.3722	27.2746	27.4253	27.4152	27.5186
23.9523	24.0647	23.8171	23.477	23.8721	23.5926	23.968	23.7252	23.4297
22.973	23.2124	23.1546	23.4189	23.5981	23.2447	23.0414	23.2322	23.3609
25.2034	25.4099	25.4071	25.4997	25.4116	25.3811	25.4734	25.4584	25.3635
27.9567	27.966	28.0129	28.0976	28.2033	28.2162	28.2062	28.2367	28.323
23.3841	22.7061	23.2385	23.3192	23.4838	23.5404	23.7103	23.3305	23.2462
28.0159	27.9983	28.0563	28.0374	28.0343	28.0791	28.1036	28.1869	28.1823
25.1051	24.8979	25.0635	25.0024	25.1159	24.9899	25.0811	25.1223	24.8267
29.1186	29.0842	29.1382	29.111	29.1068	29.07	29.1032	29.2214	29.2021
23.5862	23.7482	23.5759	23.7441	23.5547	23.1428	22.9632	23.1088	23.19
27.8361	27.9357	27.9304	27.837	27.9059	27.9939	28.0674	28.0571	27.988
29.4771	29.3995	29.3224	29.411	29.5272	29.4869	29.503	29.4991	29.477
24.5407	24.6823	24.5819	24.5484	24.6745	24.7874	24.825	24.5994	24.3696
21.8864	22.4172	22.6374	21.9982	22.6111	22.3736	22.7131	22.2917	22.5909
27.5386	27.5879	27.606	27.6078	27.5852	27.5535	27.5787	27.5891	27.5919
29.2642	29.1369	29.2725	29.2199	29.2474	29.3667	29.3794	29.4583	29.426
27.1337	27.3079	27.239	27.1919	27.1747	27.2705	27.2676	27.4259	27.4328
27.2335	27.169	27.2218	27.2153	27.2218	27.2992	27.398	27.3851	27.3101
28.8109	28.7779	28.7576	28.7484	28.7374	28.8213	28.9057	28.9774	29.0093
28.6208	28.6209	28.6935	28.5961	28.5748	28.6831	28.767	28.8213	28.7844
27.8537	27.9443	27.9485	27.8932	27.9366	27.913	27.9757	28.0545	28.054
29.2354	29.2295	29.2369	29.1851	29.3039	29.2556	29.3094	29.3452	29.2936
22.6711	22.306	22.3502	22.409	22.0805	22.9224	23.0745	22.8329	22.6861
25.2497	24.912	25.3296	25.0042	25.2382	25.3198	25.3589	25.2084	25.2674
25.8446	25.9099	25.7931	25.7371	25.9644	25.9075	25.922	25.8945	25.9029
23.3284	23.3417	23.2435	23.2069	23.3561	23.2751	23.3711	23.0076	23.3938
25.8671	25.9825	26.0345	25.9726	26.0024	25.8888	25.7966	25.9958	25.8413
28.0961	28.0415	28.1323	28.0594	28.1242	28.0687	28.1479	28.2298	28.2569
21.318	21.4025	22.1335	22.1802	22.3152	21.9702	22.1293	22.4247	22.4944
23.4812	23.2142	23.6817	23.5193	23.3342	23.7737	23.5292	23.0591	22.9674
19.3452	19.8277	18.8734	20.1034	20.2062	20.1124	19.3463	19.1835	19.8194
28.5943	28.5991	28.5673	28.6161	28.7195	28.6428	28.6374	28.5866	28.5725
28.7564	28.7861	28.7953	28.7557	28.8082	28.87	28.8989	29.0045	28.9808
28.5099	28.5194	28.5289	28.4401	28.5567	28.5162	28.59	28.7737	28.7453
29.2119	29.1095	29.221	29.1785	29.2582	29.3049	29.3726	29.4425	29.4882
25.2535	25.5306	25.3347	25.3544	25.4215	25.2398	25.0922	25.2144	25.0489
24.0887	24.1797	23.9248	24.1326	24.0578	24.3818	24.203	24.4058	24.3863
27.5467	27.4908	27.4865	27.4839	27.4635	27.4792	27.5799	27.6837	27.6556
23.7483	23.2888	23.6781	23.8288	23.7899	23.7937	23.794	23.8292	23.9612
28.3972	28.2594	28.3719	28.3345	28.2829	28.3266	28.4554	28.5878	28.7678
27.0959	27.0486	27.129	27.0421	27.3179	27.2017	27.1884	27.1478	27.2692
33.0986	33.0048	33.0697	33.0341	33.0233	33.0891	33.1406	33.2382	33.2643
23.3598	23.3816	23.4116	23.4195	23.7449	23.3713	23.1996	23.2961	23.3484
27.9291	28.0653	27.9703	27.9327	27.922	28.085	28.046	28.0475	28.0039
29.4435	29.3874	29.4034	29.384	29.4931	29.3832	29.4281	29.5028	29.4461
28.9162	28.9059	28.9719	28.8502	28.7499	29.3101	29.3121	29.447	29.408
30.185	30.0302	30.1085	30.1454	30.133	29.9779	29.9793	30.1309	30.2382
26.1356	26.081	26.158	26.0952	26.1608	26.0817	26.2013	26.2384	26.3184
25.7108	25.771	25.7593	25.6635	25.7653	25.6613	25.6913	25.8012	25.5796
28.9505	28.9779	28.962	28.9522	29.0984	29.3142	29.3867	29.4661	29.526
24.0359	24.2384	24.1945	24.117	24.0837	24.1584	24.2737	24.5467	24.5037
27.7485	27.8832	27.8534	27.7851	27.8698	27.9057	27.8852	27.9227	28.0081
26.9102	26.9213	26.9934	26.9192	27.0388	27.0603	27.0562	27.1659	27.3062
28.2169	28.2643	28.2135	28.1906	28.1528	28.2351	28.2718	28.2992	28.3857
32.0274	31.7334	32.0677	31.9518	31.9246	31.8737	32.0926	32.253	32.2395
25.9946	25.7822	25.9459	26.0604	25.968	26.2666	26.3375	26.5685	26.4358
31.3522	31.3186	31.3581	31.3379	31.3796	31.4311	31.4448	31.4877	31.5076
25.432	25.3734	25.436	25.3384	25.2039	25.4155	25.4335	25.3449	25.4357
29.9011	29.5059	29.6618	29.8548	30.0611	30.8382	30.7682	31.2639	30.9648
28.4216	28.4378	28.467	28.4156	28.4697	28.4803	28.5601	28.5219	28.5428
27.3536	27.3309	27.4401	27.2369	27.4698	27.5176	27.5646	27.4539	27.547
28.204	28.0994	28.1275	28.051	28.1543	28.1159	28.2647	28.217	28.2252
27.47	27.3588	27.4266	27.3642	27.4463	27.3716	27.5398	27.5949	27.4333
26.6275	26.6101	26.6477	26.6214	26.6936	26.7471	26.7902	26.7889	26.833
21.4004	21.3137	21.4667	21.0345	20.2872	21.4492	21.7243	21.3163	21.9354
33.0032	32.9725	32.9937	32.9794	33.0624	33.13	33.2189	33.2395	33.2427
19.9836	19.7491	20.3791	17.3852	20.5298	18.4144	20.239	18.487	18.2828
19.9968	18.4807	19.0504	20.7226	19.7495	18.5444	19.0503	16.3469	18.4126
28.7704	28.7618	28.8641	28.8147	28.9869	28.8799	28.8829	28.9363	28.9122
27.156	27.1323	27.2281	27.3893	27.3218	27.4487	27.5205	27.5368	27.4913
26.0802	26.0677	26.2229	25.9469	26.0431	26.1971	26.1053	26.022	26.1343
30.2904	30.3354	30.32	30.3237	30.3484	30.3732	30.4433	30.5149	30.5224
27.6002	27.5468	27.5397	27.5432	27.99	28.194	28.1156	28.4633	28.2998
31.2939	31.2514	31.2636	31.2636	31.343	31.3887	31.396	31.4355	31.3982
28.9651	28.7443	28.9275	28.8161	28.7466	28.9785	29.0784	29.1823	29.2621
30.1032	29.9395	30.173	30.0654	30.2512	30.1619	30.2094	30.2701	30.2464
28.2966	28.3576	28.3406	28.1858	28.2726	28.3492	28.3867	28.4239	28.4323
24.0896	23.7603	24.0628	24.007	24.271	24.4467	24.3727	23.9189	24.6615
26.614	26.5084	26.6971	26.7685	26.7845	26.6958	26.7474	26.8897	26.8095
28.2852	28.9515	29.3675	28.9853	29.1059	29.0351	28.8022	29.0469	28.8918
17.2892	-0.414307	-0.468106	-0.45087	-0.46517	-0.0489188	0.0625158	0.190475	16.5037
30.0276	30.0147	30.0611	30.0442	30.0171	30.0975	30.1355	30.1904	30.2368
31.002	31.1719	31.2824	31.2237	31.2725	31.3711	31.5148	31.5992	31.6489
25.9891	25.9945	26.0804	25.9509	26.0844	26.1297	26.1704	26.2405	26.1496
23.347	23.4957	23.468	23.6463	23.309	23.5744	23.698	23.7235	23.7441
24.5349	24.8108	24.5738	24.686	24.721	24.8915	24.7138	24.676	24.7529
28.3822	28.4326	28.5111	28.4267	28.3948	28.5172	28.593	28.8317	28.8395
21.0648	22.1761	21.7368	21.684	21.4282	21.251	21.7705	21.8878	21.4823
28.0142	28.0924	28.0905	28.0971	28.0339	28.2685	28.2886	28.2457	28.2605
23.2265	23.618	23.364	23.3842	23.4028	23.419	23.6544	23.7611	23.7577
32.7703	32.7454	32.8166	32.6962	32.744	32.8364	32.8911	32.8998	32.8678
28.3783	28.4873	28.4742	28.3755	28.3835	28.3493	28.3589	28.5561	28.5043
27.6463	27.7654	27.8039	27.7087	27.7437	27.694	27.7859	27.8623	27.8996
26.9862	26.692	26.8546	26.7489	26.8174	26.8571	26.9845	27.1877	27.1064
26.9256	27.2697	27.1472	27.1413	27.2884	27.4314	27.532	27.577	27.6144
30.2042	30.3815	30.3519	30.1261	30.349	30.3284	30.3623	30.4508	30.5688
27.8636	27.4402	27.7642	27.7298	27.7883	27.6522	27.7944	27.9962	27.9702
28.813	28.8434	28.7628	28.7593	28.7571	28.9068	28.8992	29.0705	29.0904
30.7495	30.6634	30.7147	30.6866	30.685	30.7606	30.8338	30.9075	30.8956
29.4358	29.3356	29.3418	29.4705	29.5087	29.5522	29.5704	29.704	29.6877
30.065	30.0976	30.1374	30.0852	30.0506	30.1594	30.2062	30.2847	30.3685
25.6865	25.667	25.7909	25.6532	25.7203	25.5747	25.3888	25.344	25.3835
32.2967	32.2168	32.1519	32.224	32.261	32.2281	32.2151	32.3845	32.3503
29.9233	29.9058	29.9437	29.8824	29.9499	30.0306	30.0425	30.1828	30.2253
28.0228	28.5525	28.3123	28.416	28.4313	28.2417	28.5084	28.5493	28.6438
27.5864	27.6639	27.6555	27.4523	27.3483	27.4673	27.2752	27.1685	27.1469
26.7259	26.9066	26.801	26.8206	26.8566	26.8484	26.9133	27.0373	27.0369
22.681	23.5021	23.0007	21.7028	19.6407	22.5623	22.076	21.604	22.7621
24.0118	24.0542	24.2175	23.9779	24.0233	24.1302	24.1109	24.4797	24.3337
24.9993	24.9939	24.9763	25.0499	25.1406	24.9687	25.1033	25.145	25.0553
29.038	29.0701	29.0534	29.0288	29.0831	29.1419	29.2114	29.1797	29.2244
29.1604	29.1594	29.1201	29.1488	29.2319	29.2373	29.21	29.3006	29.1932
28.0563	28.1464	28.0993	28.0939	28.1347	28.176	28.1522	28.1767	28.1877
27.604	27.9025	27.7751	27.6995	28.1265	28.0265	28.0871	28.1953	28.2633
28.8739	28.7106	28.9051	28.8337	28.951	29.0066	28.9419	29.055	28.9442
27.093	27.1136	27.1131	26.9421	27.0578	27.0395	27.0299	27.1681	27.2385
31.4129	31.3744	31.3998	31.4565	31.4537	31.6645	31.7602	31.8329	31.912
26.2423	26.1911	26.3728	26.1128	26.2725	26.1077	26.1506	26.0763	26.2112
24.7635	24.8375	24.8829	24.7138	24.9088	24.7442	24.8161	24.6172	24.992
27.744	27.7905	27.8027	27.8267	27.8965	27.9198	27.9536	28.0039	27.9769
27.736	28.006	27.882	27.9306	27.7769	28.0401	28.0243	28.0662	28.0558
29.5154	29.4233	29.5082	29.5646	29.4924	29.5058	29.5801	29.6516	29.6031
28.8582	28.9411	28.948	28.8608	28.9104	28.9398	29.0872	29.1806	29.2452
27.1447	27.2782	27.1879	27.2667	27.1869	27.2092	27.2559	27.3111	27.3413
25.8256	25.8395	26.0066	25.746	25.5846	25.4338	25.716	25.5982	25.5577
25.0536	25.1954	25.0856	25.2401	25.3728	25.3518	25.2161	25.1758	25.4346
25.8157	25.774	25.8147	25.7694	26.0167	26.2599	26.4528	26.6075	26.6573
26.5748	26.8198	26.8088	26.6668	26.6437	26.3097	26.5079	26.4229	26.1876
28.4248	28.5119	28.5169	28.3184	28.2824	28.2133	28.2914	28.1868	28.2305
25.5766	25.5409	25.7649	25.6917	25.5469	25.6975	25.8121	25.8442	25.8565
27.2882	27.3559	27.3497	27.2764	27.2409	27.343	27.401	27.5417	27.5805
23.2734	23.3512	23.0206	22.9498	23.118	23.2766	22.7574	22.9069	22.9864
25.2623	25.0571	25.0269	25.0043	24.9111	25.9378	26.0154	26.2164	26.227
31.6357	31.5345	31.5932	31.579	31.5848	31.662	31.7329	31.7926	31.8419
26.0378	25.6716	25.9795	26.1243	26.5808	26.279	26.2721	25.9905	25.9515
26.7498	26.6266	26.7139	26.6903	26.6049	26.5835	26.7079	26.584	26.6048
25.9597	25.9823	25.837	25.7121	25.7703	25.7884	25.8389	26.0837	26.0804
30.8766	30.7258	30.7738	30.7649	30.8977	30.9192	30.9573	31.0214	30.9652
28.0955	28.1249	28.1533	28.1311	28.1161	28.1913	28.1832	28.2564	28.1477
31.4161	31.421	31.4362	31.3966	31.3928	31.4258	31.5037	31.5779	31.627
31.2601	31.2298	31.1724	31.1512	31.2917	31.3705	31.4004	31.373	31.3187
31.657	31.6515	31.6108	31.4735	31.4356	31.4518	31.5799	31.6632	31.7306
29.3736	29.3672	29.2863	29.1226	29.2853	29.1776	29.2736	29.1236	28.9705
21.5162	22.0494	21.7167	22.0719	22.0376	21.7975	21.3288	22.0735	21.524
20.2353	20.1201	20.5138	19.7589	20.4677	18.5941	19.7607	20.2574	20.2831
22.5169	22.2401	22.4283	21.7733	21.8183	22.0988	22.0296	22.4832	22.4439
26.0327	25.8169	26.114	26.2796	26.0757	26.118	26.2297	26.3021	26.3733
28.703	28.7736	28.7192	28.6975	28.6668	28.5897	28.6586	28.8019	28.7798
28.5303	28.6761	28.5534	28.6653	28.7385	29.0216	29.0493	29.1827	29.0724
26.9298	26.8612	27.0253	26.9368	27.0332	27.1962	27.2536	27.2245	27.357
24.9526	24.9694	25.0864	24.9527	25.2344	25.025	24.7788	24.8477	24.8166
27.346	27.396	27.5236	27.3979	27.4858	27.4531	27.5156	27.6311	27.5916
25.3463	25.3667	25.4983	25.3666	25.57	25.3432	25.2643	25.2625	25.3142
28.2818	28.3512	28.3246	28.1949	28.304	28.3452	28.3391	28.3582	28.3231
24.6443	24.4076	24.439	24.3089	24.5189	24.3291	24.5814	24.5887	24.6428
26.3028	26.3403	26.3935	26.3082	26.3437	26.3629	26.4207	26.5452	26.5275
23.6627	23.599	23.4977	23.6358	23.3629	23.5476	22.7953	23.1735	23.7055
31.3514	31.337	31.3341	31.3325	31.4421	31.4821	31.5393	31.6253	31.5813
23.6318	23.3024	23.3277	23.3765	23.6696	23.7305	23.7093	23.793	23.5704
33.531	33.4614	33.5288	33.5136	33.5613	33.5656	33.6005	33.6699	33.6885
31.2973	31.2766	31.3357	31.2772	31.3487	31.2886	31.3424	31.4671	31.4686
22.2359	22.5636	22.9785	22.6849	22.611	22.7169	23.0616	22.4274	22.9154
26.1711	26.2152	26.2617	26.341	26.3904	26.0775	26.1627	26.2084	26.2354
26.7099	26.7088	26.9614	26.8253	26.6908	26.6595	26.7339	26.7373	26.6634
30.265	30.2843	30.2933	30.3189	30.3081	30.4366	30.4976	30.5548	30.5561
31.4344	31.4053	31.4179	31.3696	31.3583	31.482	31.5592	31.6431	31.6645
24.1535	20.6276	23.3718	24.662	24.9202	25.0209	25.1746	25.5639	25.4587
28.4665	28.2873	28.4942	28.5051	28.428	28.2802	28.4169	28.4936	28.4988
26.8966	26.9651	26.8297	26.8223	26.9426	26.9275	27.0386	27.013	27.0581
26.6932	26.6792	26.7343	26.5922	26.5678	26.4949	26.5493	26.577	26.5761
27.4821	27.5887	27.5661	27.5918	27.4975	28.6576	28.5662	28.504	28.4551
23.3313	22.9364	23.1608	23.4036	23.0935	23.4545	23.0714	23.0519	23.4898
26.9331	26.9559	26.883	26.8077	26.9367	26.8754	26.9564	26.9424	26.9011
22.756	22.8549	22.4885	22.8291	22.7917	22.4187	22.8261	22.6365	22.5498
24.1989	23.3992	24.3121	24.0564	24.3206	24.0698	23.808	24.0785	24.126
24.2582	23.7449	24.2421	24.0691	24.2553	23.9018	23.8295	23.8241	23.8195
21.1977	21.2259	21.6309	21.4609	21.0933	21.908	21.5995	21.6113	21.7889
27.5823	27.4271	27.5591	27.4483	27.5485	27.4931	27.5614	27.5854	27.6088
28.9249	28.9467	28.8228	28.7917	29.0576	28.9417	28.8672	28.7774	28.7936
21.9619	22.4115	22.3325	22.5681	22.0095	22.8056	23.0319	22.8094	22.7946
23.5534	23.4194	23.4297	23.4966	23.1661	23.5314	23.2746	23.4288	23.4544
22.2139	22.9037	22.8574	22.4682	22.8358	22.4517	23.0409	22.6452	22.7113
24.5766	24.5452	24.5268	24.5719	24.7029	24.4696	24.4341	24.4685	24.2603
30.7102	30.5984	30.6667	30.5586	30.7255	30.8446	30.8427	30.8736	30.8784
27.6206	27.6735	27.7877	27.6385	27.6808	27.7513	27.6811	27.622	27.7124
30.5423	30.5661	30.5368	30.5293	30.5049	30.5023	30.5947	30.6934	30.6914
32.4878	32.5477	32.4708	32.5151	32.4925	32.5763	32.7019	32.7755	32.7941
28.5389	28.824	28.5953	28.6153	28.6111	28.8354	29.0129	29.0893	29.1467
29.7058	29.8445	29.7809	29.7245	29.7191	29.6888	29.8003	29.8885	29.9829
27.7758	28.0142	27.847	27.7631	27.8097	28.0831	28.0859	28.2293	28.2791
27.9797	28.358	28.2198	28.1299	28.0861	28.1243	28.1666	28.3147	28.4311
30.0474	30.2626	30.0892	30.0299	29.981	30.0742	30.0566	30.2623	30.2225
26.8788	26.9574	26.9669	26.9281	27.0196	26.935	26.8552	26.3391	26.735
28.5336	28.6752	28.6305	28.5312	28.6259	28.6213	28.6404	28.7588	28.6878
24.5449	24.6758	25.0014	24.6978	24.7886	24.7102	24.6996	24.9444	25.2289
20.8047	20.01	19.7988	20.2545	20.0711	23.4021	22.2216	20.4585	20.4059
30.7767	30.8276	30.811	30.7305	30.7269	30.554	30.6239	30.8009	30.8477
27.2815	27.232	27.2307	27.1757	27.1597	27.353	27.3899	27.3444	27.345
27.5012	27.6353	27.6089	27.6409	27.5646	27.5294	27.4527	27.7124	27.6832
25.9715	25.9335	25.8176	25.9517	26.0702	26.0525	25.8605	26.0003	25.8623
32.4355	32.4819	32.4902	32.4555	32.4978	32.5644	32.6376	32.6981	32.6867
30.459	30.5533	30.5368	30.4983	30.4852	30.5613	30.639	30.7463	30.721
23.4868	23.1411	23.3118	23.4824	23.5202	23.0909	23.0642	23.3691	23.3631
31.4707	31.3606	31.4399	31.3924	31.4812	31.6181	31.6452	31.69	31.6921
33.3788	33.3478	33.3614	33.3292	33.318	33.4818	33.5518	33.6663	33.6633
26.2592	26.353	26.3413	26.3616	26.3867	26.4566	26.4205	26.5559	26.5706
29.0136	28.9279	28.973	28.9104	28.8665	28.9052	28.9973	29.1511	29.2047
29.9146	29.9317	29.9435	29.9049	29.9203	30.0429	30.0861	30.1673	30.2067
32.481	32.4838	32.4888	32.4633	32.5517	32.6369	32.7035	32.7883	32.8408
27.4157	27.4706	27.4514	27.3788	27.4686	27.41	27.464	27.4971	27.3742
27.0146	27.1399	27.1143	27.1653	27.065	27.1454	27.1781	27.1463	27.0693
25.017	24.8555	24.7162	25.0487	24.907	25.0071	25.0262	25.1631	25.0871
26.911	26.8727	27.0584	26.9961	27.1333	27.0705	27.1516	27.2243	27.2656
24.3254	24.1027	24.4425	24.8274	24.5733	23.9464	24.4273	24.5086	24.6756
27.8574	27.762	27.8286	27.738	27.705	27.678	27.7207	27.906	28.0339
23.5148	23.8001	23.6902	23.9631	23.9231	23.7868	23.766	24.0612	23.7855
29.604	29.7433	29.7025	29.5779	29.6506	29.7375	29.8438	29.9329	29.9953
29.1625	29.1047	29.162	29.1508	29.2161	29.2454	29.2772	29.3135	29.308
24.7745	25.1999	24.8815	24.8345	24.8054	24.7545	24.7529	25.3113	24.6823
27.1313	27.1435	27.1228	27.1109	27.1296	27.1733	27.189	27.3089	27.2191
21.536	21.4218	21.8536	21.5484	21.9223	21.5363	21.5776	21.7135	21.3721
25.1775	24.872	25.0942	24.9817	25.0043	24.8623	24.7683	25.0032	24.7425
29.4633	29.097	29.2821	29.0505	29.2061	29.5902	29.5517	29.5181	29.5572
31.141	30.9804	31.0956	30.984	31.118	31.1722	31.1841	31.1844	31.2284
29.3373	29.375	29.3938	29.2486	29.28	29.2979	29.3786	29.4515	29.4484
23.7059	23.8242	24.155	23.8929	24.2046	23.9668	24.2301	24.2783	23.9763
24.2593	24.0579	24.3148	23.574	23.9249	23.6372	24.0944	24.2058	24.1944
28.2895	28.2739	28.2643	28.2138	28.2131	28.2121	28.3118	28.3432	28.4416
26.2011	26.0521	26.231	26.0863	26.1698	26.1204	26.1336	26.083	25.9463
28.5168	28.5881	28.4656	28.4754	28.5828	28.2898	28.3159	28.0061	28.2298
24.0575	24.3738	24.3914	24.5356	24.2576	23.8689	24.1844	24.3084	24.2712
31.3176	31.3492	31.349	31.307	31.3115	31.3802	31.4412	31.5173	31.5376
24.0111	24.0064	24.1794	24.1581	24.1	24.2445	24.2918	24.5268	24.2273
28.5209	28.6326	28.6801	28.6517	28.7245	28.6336	28.6549	28.7541	28.7582
27.2737	26.1503	27.047	27.2552	27.2915	27.3164	27.5168	27.604	27.7032
25.0046	24.9834	25.0611	24.9568	25.013	25.2637	25.2152	25.3391	25.3701
26.887	26.8721	26.9848	26.9775	27.0487	27.0296	26.9783	26.9304	26.9908
26.5787	26.5264	26.57	26.601	26.8601	26.5906	26.4662	26.3662	26.3185
28.1285	28.2071	28.0939	28.0626	28.0808	28.0723	28.1483	28.2075	28.2354
28.1344	28.0636	28.1472	28.0603	28.0945	28.0625	28.1183	28.2347	28.2941
26.191	26.5057	26.389	26.2833	26.3089	26.1578	26.313	26.4143	26.4289
26.6532	26.4723	26.6975	26.4721	26.6454	26.6677	26.9329	26.8191	26.762
29.072	29.1241	29.1133	29.0701	29.1348	29.0961	29.1163	29.147	29.221
26.8599	26.9293	26.9042	26.9193	26.9997	27.072	27.1732	27.179	27.138
22.4532	22.1137	22.2784	22.169	22.6202	21.8888	22.1691	21.7829	21.9059
27.9544	27.9934	27.9536	27.9149	27.9838	27.9139	27.9201	28.0105	28.0246
29.4487	29.3014	29.399	29.3918	29.3965	29.5162	29.5294	29.5659	29.6781
19.6921	20.3262	18.6631	20.2897	20.9534	18.9432	20.9428	19.8788	18.2871
25.92	25.5314	25.7299	25.9108	25.7293	26.1422	26.2104	25.96	25.8403
19.6653	18.5781	19.5362	19.7909	19.7623	20.8358	18.035	20.0631	21.3447
30.8797	30.8656	30.8744	30.8605	30.8716	30.7823	30.8763	30.9828	30.9984
29.7234	29.686	29.7035	29.6922	29.7218	29.6471	29.7673	29.892	29.9578
21.914	21.9848	21.7925	21.8959	22.1748	22.6011	22.0939	22.1644	22.1294
28.5009	28.5824	28.611	28.5244	28.5744	28.5613	28.5632	28.7214	28.6297
30.8188	30.8153	30.8521	30.7501	30.7904	30.9599	31.0306	31.0791	31.0622
29.7302	29.6495	29.6482	29.6172	29.7155	29.7201	29.7415	29.8429	29.85
29.1103	29.2383	29.1777	29.0066	29.0236	29.0634	29.217	29.3556	29.2818
30.0016	29.959	30.0365	29.96	29.9498	29.976	30.0719	30.1084	30.0751
34.1689	34.1911	34.2118	34.1759	34.2162	34.1805	34.2266	34.3141	34.3224
27.8454	27.826	27.8068	27.8457	27.9917	27.7571	27.8193	27.898	28.1324
19.2214	20.9262	21.2396	19.9388	21.9712	20.8666	19.3357	20.145	19.8317
30.1715	29.9673	30.1571	30.2261	30.3354	30.451	30.553	30.5583	30.5913
27.0588	27.0128	27.0593	27.055	27.2331	27.0127	26.9963	27.0467	27.0266
27.7	27.7429	27.789	27.7403	27.7474	27.7883	27.7798	27.8078	27.847
25.5183	25.8121	25.8735	25.8403	25.8672	25.8849	25.9993	26.1393	26.136
23.4326	23.3474	23.5841	23.2016	23.1218	22.8539	23.0186	23.2447	23.077
28.3478	28.3002	28.3319	28.4038	28.3901	28.396	28.443	28.5726	28.604
27.9152	27.8747	27.8593	27.8743	27.9458	27.8242	27.8194	27.7885	27.7585
26.3768	26.394	26.5172	26.5597	26.6543	26.4093	26.6105	26.5402	26.844
22.4789	22.1461	22.5379	22.5411	22.8953	22.4142	22.5161	23.2417	23.2895
24.6283	24.9276	24.855	24.7231	24.8063	24.9393	25.1154	25.0862	25.0718
25.0086	24.7544	25.0963	24.8014	24.8265	25.3053	25.2496	25.2109	25.1713
22.1804	21.9328	22.2192	21.9858	21.9035	22.0002	21.9627	21.6298	22.0732
27.7051	27.668	27.4913	27.7596	27.65	28.1468	28.2683	27.7385	27.6724
26.5759	26.4641	26.6152	26.4448	26.4111	26.4911	26.4784	26.448	26.2875
27.6456	27.5205	27.6023	27.5501	27.8575	27.5274	27.4728	27.4371	27.3818
26.0239	26.0739	25.7221	25.4279	25.797	26.0709	26.3798	25.8368	26.3792
21.3632	21.0459	20.9425	21.1022	21.3717	21.3939	21.4629	21.7834	21.4239
28.0148	28.0906	28.0354	28.015	27.975	28.1046	28.2019	28.2834	28.2688
32.8201	32.7516	32.8073	32.7416	32.7524	32.8232	32.8378	32.9181	32.948
19.8458	20.1647	20.2081	19.8118	19.7112	18.5027	18.744	18.624	17.8451
24.4789	24.5405	24.5221	24.4212	24.4239	24.3218	24.2716	24.2697	24.3193
26.4391	26.5233	26.7341	26.618	26.5464	26.4341	26.5122	26.5922	26.6715
22.1366	22.2614	22.4181	22.211	22.4283	22.1164	22.1905	21.9631	22.0883
27.4047	27.2624	27.4578	27.3232	27.4003	27.3106	27.3522	27.4162	27.2628
32.864	32.8062	32.8511	32.8176	32.9004	32.9001	32.9609	33.0204	33.031
31.3006	31.3265	31.3764	31.3102	31.3267	31.1488	31.1979	31.3145	31.2924
18.7061	19.3371	18.8534	18.4499	18.0968	19.5047	19.1461	19.1915	17.7277
27.1049	26.9369	27.0186	26.9677	27.0241	26.9476	27.0284	27.0263	27.0401
26.7331	26.6779	26.7333	26.7218	26.7895	26.7408	26.649	26.7045	26.757
28.6441	28.5825	28.5407	28.5003	28.5321	28.5897	28.4971	28.5543	28.3536
19.6158	19.6672	20.2548	19.6045	19.7555	18.1002	20.0297	17.8738	17.6998
30.3068	30.2542	30.3499	30.2332	30.2928	30.287	30.3515	30.3653	30.3246
24.7827	24.3665	24.6244	24.3712	24.494	24.4572	24.525	24.4372	24.5142
28.0272	28.0398	27.9941	28.0147	27.9957	28.364	28.5068	28.6977	28.607
23.1289	22.9143	22.9685	22.6724	22.8469	22.8137	22.745	22.5576	22.5816
28.5229	28.6315	28.5475	28.5262	28.5526	28.491	28.5362	28.5376	28.4561
23.5582	23.4652	23.6077	23.6281	23.7918	23.7639	23.8846	23.8976	24.2438
18.8673	19.9925	19.5661	18.9617	20.4826	16.7894	18.899	16.9347	18.0566
24.7001	24.7857	24.7393	24.9874	24.708	24.7066	24.498	24.8667	25.0139
27.8971	27.8412	27.9712	27.8919	27.9174	27.9808	28.0242	28.0714	28.128
24.1512	24.5153	24.3949	24.4178	24.37	24.2219	24.2979	24.444	24.5065
21.4864	20.4	20.0288	20.9492	19.7875	19.9257	20.2999	20.0579	19.589
25.7508	25.9361	25.9069	25.7704	25.7904	25.7054	25.8381	25.8991	26.0111
25.9852	25.981	26.0205	26.1069	26.0894	26.1272	26.1235	26.2286	26.2494
27.3273	27.5008	27.5033	27.4369	27.4791	27.4775	27.5797	27.5881	27.4834
30.4888	30.5139	30.5195	30.4441	30.4273	30.6082	30.6235	30.6378	30.6773
29.9152	29.9153	29.8964	29.8773	29.7669	29.7807	29.8274	29.9821	29.9971
33.3717	33.3888	33.42	33.3572	33.4349	33.3473	33.397	33.4666	33.4968
21.4549	21.0858	21.1474	21.4681	21.9057	21.63	21.4955	20.6101	20.6299
20.5857	20.606	21.1293	20.6902	20.7705	20.6656	20.583	20.9999	20.2023
29.0146	28.8199	28.9325	28.8868	28.9076	29.004	28.9962	29.1479	29.144
25.3	25.5163	25.3755	25.3405	25.404	25.5334	25.4853	25.4168	25.4287
34.1495	34.1239	34.0723	34.0959	34.2	34.1538	34.1863	34.194	34.1825
23.8624	24.1024	23.9296	23.558	23.9671	23.6093	23.8539	23.7744	23.5358
28.7562	28.7012	28.6084	28.5751	28.5753	28.8122	28.9085	28.8569	28.8519
27.3168	26.9323	27.3513	27.2138	27.1527	27.1503	27.2016	27.2371	27.063
22.4667	22.4173	21.971	21.3844	21.9834	22.2497	22.5468	22.891	22.2509
23.8151	23.709	23.76	23.8618	23.7878	23.5581	23.6824	23.3717	23.6536
24.7662	24.4047	24.5902	24.6317	24.6641	24.894	25.1126	24.9025	24.9865
21.0431	21.1169	21.0127	21.0234	20.9337	21.3715	20.6287	21.6726	19.1607
24.0839	24.1497	24.0722	23.7936	23.9823	23.5967	23.5512	23.443	23.5382
28.7428	28.742	28.6811	28.6713	28.6467	28.6975	28.809	28.9252	29.0185
26.03	26.1285	26.1615	26.0464	26.3099	26.2695	26.2935	26.132	26.2298
23.3409	23.2265	23.5567	23.4844	23.4536	23.5219	23.4741	23.4659	23.299
30.0298	29.593	29.6717	29.8388	29.766	29.8126	29.8924	30.028	30.0174
25.0716	24.9902	24.9618	25.0728	24.811	24.8194	24.9128	24.796	24.7616
24.8824	24.7151	24.7798	24.7673	25.0922	25.0795	25.0618	25.2346	25.45
22.1422	22.3818	22.2358	22.1188	21.8663	22.0761	21.8138	22.0094	21.7788
29.5657	29.6299	29.6501	29.6217	29.6168	29.6039	29.6686	29.7749	29.7708
26.4302	26.6239	26.5751	26.4393	26.4167	26.4741	26.6045	26.7419	26.7243
26.3733	26.3295	26.2943	26.4473	26.3051	26.4365	26.4982	26.6616	26.6971
30.7904	30.6607	30.8193	30.7484	30.7505	30.8128	30.8974	31.022	31.0491
23.0379	23.0525	23.0983	22.9535	23.1801	22.7366	23.1227	22.8623	22.2467
24.3083	24.4121	24.3272	24.3325	24.3704	24.1228	24.27	24.0724	24.3206
29.6556	29.6065	29.651	29.5301	29.5807	29.5891	29.6534	29.7271	29.672
30.617	30.6717	30.6913	30.6537	30.687	30.8166	30.8877	31.1147	31.0877
24.4771	24.5185	24.5244	24.3963	24.1135	24.2541	24.305	24.5918	24.4531
24.5305	24.2545	24.3775	24.2435	24.3968	24.2791	24.1434	24.2947	24.1825
27.2924	27.3674	27.255	27.3317	27.2388	26.9959	27.0722	27.232	27.1684
21.3257	20.8005	21.2929	20.8762	21.2148	19.9662	20.6852	19.2629	19.3944
21.8961	21.7955	21.5372	22.0453	21.7665	21.6767	22.0717	22.496	22.3841
25.1229	24.9245	25.1026	25.0052	24.9715	24.641	24.8506	25.0991	25.0157
24.208	24.0887	24.2864	24.1734	24.1061	23.667	24.0391	24.2556	24.1173
25.6495	25.7224	25.8423	25.7434	25.832	25.5083	25.7678	25.7998	25.9603
28.2662	28.3121	28.3935	28.36	28.4408	28.4031	28.5448	28.57	28.5703
24.0538	24.3779	24.3554	24.0874	24.313	24.1514	24.1651	24.4056	24.4829
26.9172	26.8415	26.8768	26.8959	27.0583	26.9657	26.7299	26.93	26.9405
27.5746	27.6988	27.7041	27.6196	27.6464	27.6863	27.7407	27.8954	27.8806
24.6578	24.7729	24.8758	24.7136	24.9361	24.4951	24.5661	24.4827	24.2353
22.1157	22.0974	22.072	22.0364	22.3393	22.2497	22.3206	22.7916	22.7712
26.9369	26.9961	27.0006	26.9156	26.9379	26.5601	26.6044	26.4738	26.5797
28.9613	28.6646	28.8621	28.9578	29.3346	29.4167	29.4005	29.5077	29.3833
30.5838	30.4587	30.5116	30.4639	30.5213	30.6355	30.6886	30.6751	30.6654
29.173	29.2102	29.2236	29.1487	29.2044	29.3548	29.3782	29.4296	29.4709
26.1807	26.0832	26.1521	26.1317	26.1791	26.3092	26.4179	26.5059	26.4462
19.9945	20.3818	20.2822	20.2193	20.0251	19.964	19.8877	19.6695	19.7718
26.9719	27.1145	27.0666	27.0139	27.0847	27.1644	27.3409	27.4878	27.5178
27.2988	27.1843	27.1653	27.2867	27.3166	27.3339	27.2982	27.393	27.2379
24.4077	24.6193	24.3324	24.4201	24.44	24.7167	24.7224	24.5787	24.5913
26.1984	26.0461	26.2597	26.1583	26.1124	26.2707	26.0206	26.1231	26.3046
21.8361	21.299	21.7555	21.6361	21.2962	21.4971	21.4856	21.3851	21.6517
28.4281	28.6412	28.5695	28.345	28.546	28.7906	28.7809	29.109	29.024
29.8842	29.9912	29.9314	29.8717	30.1001	29.9969	30.1223	30.1274	30.1909
20.8441	20.3745	20.6181	19.4165	19.6138	20.3918	20.6288	19.9574	20.876
27.4963	27.6824	27.4564	27.2605	27.24	27.5735	27.6332	27.6248	27.6144
24.499	24.5717	24.5998	24.1827	24.4035	23.8432	24.1105	24.5506	24.8029
26.2059	26.3432	26.279	26.2716	26.4126	26.4123	26.3483	26.4084	26.509
24.5503	24.6481	24.5554	24.7743	24.8043	24.9003	25.0929	25.4887	25.2837
26.1217	26.2996	26.098	26.2005	26.1897	26.2779	26.1938	26.2417	26.304
25.9169	26.1591	26.1653	26.1192	26.1059	26.2076	26.3166	26.4313	26.5358
27.4461	27.73	27.5574	27.5022	27.4401	27.6722	27.7492	27.9148	27.9453
26.2647	26.2853	26.4406	26.4581	26.4329	26.5735	26.4702	26.5553	26.5046
22.7986	23.0087	22.5347	22.7198	22.7953	22.6919	22.7613	22.9955	22.8371
31.0185	31.0986	31.1263	31.0621	31.1697	31.2015	31.2386	31.5538	31.3957
21.5889	20.7557	21.5014	21.3109	20.9812	21.7649	21.6856	21.6455	21.9953
25.2897	24.2697	25.2309	25.0699	25.2432	24.8082	24.8519	24.474	25.1517
24.0877	22.3342	23.976	24.7018	24.7648	24.937	24.8297	24.6333	24.2164
26.897	27.1245	27.0308	26.9775	26.9444	26.7852	26.8813	26.9825	27.0504
30.511	30.4785	30.472	30.4613	30.5522	30.4922	30.5421	30.5855	30.6199
16.3275	16.7349	-0.468106	17.6016	17.4801	-0.0489188	18.1765	0.190475	0.237508
35.2092	35.1607	35.1644	35.0812	35.1455	35.259	35.2911	35.3403	35.3711
23.8194	24.2172	24.5277	24.3027	24.4009	23.8397	23.9082	23.3788	23.541
27.8406	27.8234	27.6378	27.8417	27.8568	28.0592	27.9481	28.3103	28.1402
31.4415	31.2831	31.4064	31.2958	31.5423	31.2489	31.3093	31.3091	31.299
24.0659	21.0462	20.7998	20.2989	20.6599	20.8527	20.7425	21.5057	21.0468
25.8906	25.8918	25.8537	25.9487	26.1286	26.091	26.0567	26.2726	26.2788
27.7451	27.6873	27.828	27.6888	27.7675	27.8202	27.8813	27.9751	27.9948
22.3341	22.3959	23.0561	22.6861	23.1004	22.5854	22.5679	22.8913	22.4528
26.759	26.6586	26.6604	26.598	26.6282	26.6251	26.6656	26.6257	26.4719
24.3568	23.9942	24.0708	23.939	24.1073	24.2636	24.0312	23.9028	24.0068
28.3547	28.2961	28.2751	28.298	28.3779	28.4016	28.449	28.5406	28.5183
21.7693	21.7305	21.8036	21.8479	22.127	21.7621	21.7681	21.7642	21.5193
28.6102	28.6276	28.5816	28.5901	28.5401	28.4935	28.6034	28.7929	28.8281
19.6251	21.1416	20.6545	19.9871	20.6095	20.989	21.8327	21.9688	20.5117
29.4869	29.4604	29.4375	29.4423	29.5086	29.4741	29.4848	29.5555	29.5475
28.5594	28.6534	28.6012	28.5397	28.6653	28.7189	28.7781	28.8665	28.8526
28.0814	28.2021	28.0841	28.014	27.9269	28.0395	28.0645	28.0594	28.108
30.8329	30.8464	30.8635	30.8063	30.8771	30.88	30.9427	31.0093	30.9734
23.8645	24.0992	24.1139	24.1577	24.1153	24.2054	24.1415	24.2439	24.0616
25.1314	25.2661	25.3467	25.3253	25.293	25.4069	25.5712	25.3805	25.397
27.6156	27.6839	27.7536	27.7896	27.8409	27.8279	27.8503	27.924	27.9606
22.9748	23.1585	23.1037	22.8335	22.7782	23.127	22.9536	23.1225	23.4089
22.3915	22.588	22.4864	22.0717	22.2775	21.9335	22.1707	22.3889	21.8833
23.7693	23.8968	23.7056	23.4585	23.6282	22.8115	22.9361	22.7669	23.279
31.3054	31.2741	31.2922	31.2596	31.2469	31.2672	31.3155	31.3539	31.3718
30.0479	30.0494	30.0515	30.0447	30.1065	30.123	30.0856	30.2518	30.2895
27.1493	27.1829	27.1346	27.0961	27.2019	26.9771	26.924	26.9384	26.9913
28.2942	28.2296	28.281	28.203	28.2256	28.1624	28.2549	28.3348	28.3034
27.0809	27.0201	27.1094	27.0375	26.917	27.0363	27.0429	27.0852	27.2227
19.9765	20.0959	19.3928	19.4815	19.7609	19.7283	19.1331	19.8827	19.5819
21.1533	20.5913	21.075	21.6502	21.6065	21.4036	21.6062	21.3299	21.2609
30.4018	30.2064	30.4315	30.4386	30.4885	30.5724	30.6665	30.9461	30.9809
29.5054	29.3218	29.483	29.5503	29.6082	29.5143	29.5618	29.8592	30.0907
23.3778	23.721	23.6555	23.3573	23.3682	23.3789	23.3833	23.7496	23.7699
23.1714	22.9848	22.8036	22.6118	22.4258	22.8597	22.5069	23.3857	23.304
23.668	23.7737	23.791	23.5733	23.7436	23.7308	24.1437	24.1092	24.1095
26.1814	26.1388	26.0599	26.0016	26.11	26.2995	26.2272	26.4413	26.3932
25.3173	25.461	25.4342	25.3402	25.4435	25.5986	25.7475	25.6529	25.4931
26.213	26.0857	26.1296	26.1154	26.2408	26.1529	26.166	26.0492	26.1303
22.5552	22.3187	22.1156	22.0794	22.2065	21.9752	21.7817	21.9923	21.4785
27.8813	27.8357	27.9127	27.8288	27.9511	27.959	28.1777	28.2365	28.1892
29.8853	29.7528	29.9387	29.8829	29.8775	29.9797	30.0955	30.1845	30.2031
25.3157	25.2101	25.2261	25.3595	25.1564	25.9905	25.8044	26.0215	25.9959
27.3666	27.1793	27.3595	27.2668	27.3094	27.4343	27.599	27.5814	27.6116
24.4645	23.4431	24.04	24.6164	24.6369	24.5024	24.6966	25.0166	25.1396
24.0688	24.044	24.1498	23.9977	24.0331	23.918	23.9902	24.1958	24.5533
24.6778	24.9037	24.5153	24.5941	24.514	24.4485	24.3052	24.4783	24.0465
23.4659	23.7374	23.5601	23.4861	23.6495	23.8549	23.4518	23.7242	23.7894
24.8121	24.244	24.7484	25.0552	24.6604	24.2032	24.5849	24.7087	24.6633
25.9403	25.8564	25.9117	25.7743	25.9226	25.8043	25.7983	25.8902	25.9934
22.3194	21.9261	21.3803	22.7203	22.3377	21.8269	22.7013	22.3809	22.4659
27.03	27.2773	27.7616	27.4507	27.087	27.178	27.2462	27.2522	27.5098
29.6084	29.6152	29.6298	29.6591	29.6389	29.7981	29.8701	29.9913	29.9625
21.4226	21.9248	21.6541	21.9801	21.6173	21.6766	22.0973	21.4517	22.1317
27.5859	27.6252	27.6817	27.6547	27.7135	27.8698	27.877	27.8552	27.9165
21.4919	21.9811	21.4784	22.1969	21.8551	21.6118	21.5129	21.875	21.2313
35.8573	35.9666	35.9324	35.8599	35.9435	35.7921	35.8016	35.901	35.917
26.0929	26.3601	26.2938	26.0641	26.3677	26.1114	26.3189	26.1197	26.3258
30.2122	30.1169	30.1027	30.0805	30.0858	30.1985	30.2298	30.289	30.3194
28.9031	28.9696	28.9699	28.9122	28.955	28.9291	29.0658	29.1829	29.2158
28.9732	29.0201	29.0015	28.9499	28.9928	29.0103	29.0333	29.1225	29.0918
27.2376	27.353	27.3226	27.3625	27.2935	27.6476	27.6904	27.8709	27.9329
25.0958	25.2666	25.1654	25.1105	25.1065	25.0044	25.0267	25.0961	25.1649
22.1354	21.5008	21.9913	21.789	21.8795	21.0152	21.8474	21.9585	21.2362
25.8294	25.7792	25.9387	25.9806	26.1818	25.5808	25.8466	25.3694	25.7871
36.5655	36.5355	36.5637	36.5551	36.6819	36.8206	36.8784	36.9878	36.9692
21.7172	21.5531	21.5785	20.9322	21.8062	21.6433	21.0434	21.346	21.389
25.7807	24.2092	25.1014	26.1371	26.7606	26.9393	26.7948	27.1274	26.9549
30.0414	30.1115	30.0874	30.0647	29.9852	29.7844	29.9078	30.0415	30.0589
28.7514	28.9372	28.8199	28.8464	28.7471	28.9536	29.1591	29.2073	29.5527
24.1691	23.9956	24.1617	24.2298	24.2562	24.1081	24.0363	23.7946	23.6778
27.608	27.4541	27.5544	27.424	27.3719	27.3682	27.3893	27.5546	27.4425
30.5926	30.6129	30.5551	30.5228	30.4962	30.5492	30.5482	30.68	30.6257
23.9772	24.3219	23.9822	24.042	23.709	23.9789	24.1094	23.8303	23.6738
27.1737	27.2587	27.2263	27.17	27.2223	27.2222	27.2915	27.4101	27.5477
31.9434	31.9594	31.8986	31.865	31.835	31.8138	31.8703	31.9851	31.9937
28.6714	28.8153	28.6699	28.6014	28.4873	28.8486	28.8411	28.896	28.8844
29.1705	28.9165	29.1541	29.1764	29.2004	29.0137	29.1141	29.1482	29.1818
25.9432	26.1011	26.1387	25.9633	25.764	25.9966	26.0787	25.9991	26.0165
28.6661	28.871	28.7938	28.7447	28.7989	28.8915	28.9435	28.9685	28.968
27.2468	27.2867	27.3242	27.289	27.3943	27.4013	27.5687	27.713	27.6802
27.1624	27.013	27.2338	27.2011	27.1679	27.3194	27.3938	27.4422	27.326
26.9881	26.9511	27.1177	26.9829	27.0863	27.0786	27.0693	27.1825	27.1986
25.4986	25.3378	25.3917	25.4613	25.391	25.5891	25.7117	25.6455	25.7568
29.4144	29.508	29.4304	29.4177	29.4584	29.4197	29.4451	29.4584	29.4566
30.1281	30.0125	30.0648	30.0483	30.0972	29.8902	29.9412	30.0229	30.106
29.3964	29.4581	29.5072	29.4132	29.5578	29.3185	29.2914	29.2625	29.2468
28.3956	28.4428	28.4144	28.3948	28.3837	28.4414	28.4515	28.6014	28.5819
32.0156	31.9894	31.9538	32.0744	32.1608	32.3499	32.3972	32.5563	32.6313
26.2688	26.3157	26.4624	26.4368	26.451	26.6773	26.7023	26.8246	26.7628
27.2109	27.2029	27.2734	27.1878	27.2333	27.3033	27.3164	27.4566	27.3387
28.9657	28.735	28.8531	28.9171	28.9747	29.1074	29.1709	29.1208	29.0819
27.3817	27.4261	27.3643	27.4154	28.0229	27.8781	28.0194	28.1647	28.2094
31.3359	31.3615	31.2535	31.2989	31.2454	31.4486	31.5391	31.6405	31.7255
24.2426	24.3387	24.3257	24.7656	24.5851	24.2211	24.3329	24.306	24.062
28.7084	28.7878	28.7862	28.706	28.7376	28.7896	28.9292	29.0315	29.0851
25.8535	25.6466	25.8112	25.5271	25.5571	25.5385	25.568	25.5192	25.6284
26.3841	26.3439	26.2991	26.5199	26.5647	26.6852	26.7804	26.8483	26.867
28.4375	28.4426	28.4875	28.4591	28.3865	28.4124	28.4074	28.4849	28.4912
24.6187	24.7838	24.7681	24.5173	24.4062	24.5313	24.5343	24.7495	24.9931
18.7676	18.5855	18.1333	18.7673	18.243	18.6111	18.3916	16.8073	18.8003
24.373	24.7435	24.6022	25.1226	25.5572	25.529	25.4728	25.4606	25.3562
23.9961	23.8618	23.9208	23.9327	23.9212	24.1937	24.1484	23.8647	23.8471
31.1769	31.1001	31.0746	31.1551	31.1429	31.3811	31.3861	31.4643	31.4317
26.9352	26.5809	26.7651	26.8566	26.9319	27.0848	27.1562	27.3641	27.3014
18.5469	-0.414307	18.0355	19.1596	19.7683	20.5624	20.4873	22.7107	21.1612
25.2645	25.4893	25.4197	25.5269	25.482	25.4611	25.6209	25.6807	25.6688
32.4348	32.394	32.4225	32.3982	32.4968	32.4387	32.4486	32.4903	32.487
25.5576	25.4419	25.5277	25.5316	25.7258	25.6634	25.5878	25.6032	25.6031
25.7978	25.8803	25.9131	25.8546	25.927	26.037	26.0252	26.1837	26.31
25.6869	25.5868	25.658	25.4874	25.7608	25.4456	25.5851	25.4854	25.4301
24.85	24.8664	24.9037	25.0173	25.2869	24.895	24.8596	25.2613	25.5077
23.4991	22.865	23.3694	22.9355	22.9792	23.1034	23.1568	23.403	23.5262
24.7719	24.6145	24.7466	24.5506	24.7576	24.4855	24.5348	24.8852	24.6711
27.6999	27.6896	27.695	27.619	27.763	27.6415	27.6235	27.5877	27.609
30.2645	30.3076	30.271	30.2566	30.256	30.2783	30.3266	30.4165	30.4726
33.2459	33.2775	33.3511	33.2875	33.3111	33.4273	33.5693	33.8293	33.821
21.6085	21.3409	21.5033	21.6186	21.8218	21.2434	21.4956	21.1936	21.0292
24.572	24.506	24.6765	24.6582	24.8919	25.0595	25.2354	25.1663	25.2175
27.5257	27.4583	27.6038	27.4796	27.6642	27.6133	27.6945	27.8408	27.7524
26.8057	26.9673	26.8613	26.7722	26.7645	26.8579	27.2027	27.3592	27.3933
26.6992	26.7925	26.858	26.7606	26.7991	27.0623	27.1576	27.2845	27.2118
21.5629	21.7177	22.1015	20.6406	19.7647	21.3094	20.5241	20.389	20.3376
27.4014	27.445	27.4436	27.5724	27.6473	27.9687	27.9725	28.126	27.8572
30.1806	30.1059	30.2053	30.1646	30.3047	30.2373	30.3371	30.4241	30.4007
30.1826	30.1738	30.2399	30.188	30.312	30.2965	30.3992	30.4735	30.4752
28.0516	28.0047	28.06	28.0122	28.0398	28.0677	28.1047	28.0111	27.9241
28.7523	28.9863	28.883	28.9036	28.8848	28.9456	29.0541	29.0492	29.1707
29.6887	29.4865	29.6102	29.7014	29.6942	29.73	29.6794	29.9688	29.9552
28.9552	28.9017	28.9368	28.8874	28.8955	28.6841	28.7665	28.8643	28.9188
22.6417	22.6151	22.0468	23.0612	22.9614	23.1056	22.8001	23.1505	22.9423
33.5222	33.584	33.5978	33.5612	33.6245	33.5684	33.5674	33.674	33.6258
28.3599	28.3606	28.3998	28.3461	28.4178	28.479	28.4838	28.5592	28.6253
26.518	26.5615	26.5334	26.4889	26.4067	26.6832	26.7473	26.9645	26.988
28.8364	28.933	28.8221	28.8497	28.8497	28.8553	28.9402	29.0561	29.0894
25.2705	25.5319	25.4672	25.3714	25.238	25.6124	25.6273	25.8074	25.8087
28.8504	28.8692	28.8332	28.69	28.7143	28.7743	28.827	28.9297	28.9992
28.2208	28.2089	28.2109	28.2297	28.3395	28.291	28.4188	28.4265	28.4434
25.4005	25.3107	25.4607	25.4152	25.6926	25.559	25.6492	25.6067	25.5429
25.0183	24.9768	24.89	24.8286	25.1216	24.5539	24.4693	24.2767	24.3136
24.6412	24.8482	24.8922	24.7309	24.9101	24.5293	24.7435	24.6283	24.6515
26.3394	26.2269	26.2732	26.3713	26.5701	26.5439	26.7299	26.7964	26.7677
22.6082	22.9964	22.8951	22.7526	22.6783	22.5355	22.8666	23.0721	23.3156
23.9877	24.5208	24.2963	24.3041	24.1367	23.8921	24.1302	24.0587	24.3217
26.899	26.9531	26.962	26.8435	26.8992	26.7753	26.8868	26.8812	26.8044
26.7403	26.7754	26.9035	26.7626	26.8085	26.8127	26.8174	27.0154	26.8477
23.8034	23.8902	23.7714	23.539	23.7856	23.6109	23.5602	23.3735	23.291
27.1094	27.2816	27.1704	27.3119	27.3297	27.3912	27.2785	27.2461	27.2588
28.2032	28.1744	28.2376	28.1842	28.34	28.0825	28.0869	28.1641	28.1753
20.5122	20.9118	20.5096	20.4386	21.2457	19.8116	20.4251	20.301	19.8579
24.3565	24.2209	24.3712	23.9889	24.2429	24.6291	24.5146	24.6502	24.5264
28.4937	28.502	28.4941	28.4269	28.4928	28.4698	28.4833	28.4408	28.5137
27.1765	27.4132	27.2691	27.239	27.2088	27.3744	27.4135	27.5092	27.506
29.7678	29.8084	29.8133	29.7714	29.788	29.8831	29.9278	30.0305	30.0617
25.5544	25.6381	25.547	25.5151	25.4775	25.562	25.8682	25.928	25.8809
28.5774	28.6464	28.7074	28.5963	28.692	28.6094	28.7108	28.693	28.6876
32.6278	32.6067	32.5937	32.5601	32.5877	32.5213	32.5781	32.6219	32.6842
29.0399	29.0436	29.1299	28.9651	29.0261	29.1331	29.1844	29.2177	29.2833
30.5154	30.509	30.5686	30.4859	30.6086	30.6345	30.6447	30.7394	30.6458
27.4862	27.5081	27.6093	27.5189	27.5742	27.6422	27.7486	27.8937	27.8685
35.8349	35.8286	35.8728	35.8341	36.0025	36.2022	36.2611	36.3846	36.3796
28.5418	28.7369	28.6411	28.6181	28.5107	28.6781	28.6577	28.7515	28.7652
29.8757	29.9394	29.9847	29.9413	29.9416	30.0861	30.1876	30.2266	30.1955
30.4779	30.3731	30.4493	30.4028	30.408	30.3989	30.5608	30.7208	30.7683
28.321	28.3598	28.3814	28.2469	28.2583	28.4044	28.4448	28.5908	28.4764
28.5089	28.402	28.3951	28.6254	28.6586	28.662	28.8161	29.0858	29.0481
31.7524	31.8405	31.7924	31.765	31.7549	31.8238	31.907	31.9929	31.9985
30.454	30.3351	30.3844	30.4675	30.4371	30.4073	30.5393	30.6355	30.6891
33.7714	33.7366	33.7595	33.7289	33.7356	33.9258	33.9748	34.0855	34.1172
26.7839	26.6812	26.719	26.8119	26.8727	27.0628	27.2328	27.2996	27.2951
32.6418	32.6099	32.6378	32.5969	32.5931	32.6586	32.731	32.7879	32.8105
30.2194	30.0067	30.1296	30.2547	30.3725	30.3894	30.395	30.4127	30.3817
29.0758	29.1506	29.2087	29.1189	29.2349	29.1664	29.2548	29.453	29.3388
30.7506	30.7531	30.7671	30.7184	30.7544	30.7732	30.8065	30.9326	30.9505
28.8768	28.9196	28.8592	28.7643	29.0265	28.6348	28.7309	28.8239	28.8199
29.8244	29.7293	29.8219	29.7396	29.7838	29.7564	29.8509	29.8273	29.8336
27.8921	27.8019	27.943	27.9156	27.8665	27.9405	28.0212	28.0751	28.004
25.7136	26.0554	25.8382	25.7033	25.2985	24.7991	24.9829	24.6921	24.7965
27.1969	27.2656	27.2382	27.2393	27.2729	27.2811	27.3892	27.3496	27.3233
28.6964	28.7555	28.9581	28.7853	28.5213	28.5686	28.6631	28.9118	28.9659
25.0253	25.2171	25.0779	24.982	25.0069	25.2165	25.1359	25.3604	25.3745
27.2622	27.3503	27.3026	27.3258	27.4416	27.4018	27.4884	27.5338	27.532
27.2645	27.0604	27.1559	27.2251	27.3298	27.554	27.6584	27.5657	27.4114
27.7616	27.7496	27.8062	27.7518	27.8139	27.9471	27.9051	27.921	27.8606
32.2942	32.3629	32.4362	32.3791	32.4157	32.728	32.77	32.7921	32.7993
25.533	25.508	25.5591	25.3275	25.421	25.2789	25.2996	25.5359	25.4613
31.7853	31.9288	31.9548	31.9107	31.9853	32.2758	32.3987	32.4934	32.5373
27.8234	27.883	27.8346	27.755	27.8097	27.7426	27.8371	27.8406	27.9404
28.3763	28.3417	28.3376	28.3767	28.4346	28.3158	28.4658	28.5566	28.5076
25.8365	25.9329	25.9843	25.7169	25.6408	25.5198	25.3363	25.5234	25.4689
31.2706	31.2706	31.3029	31.2457	31.2121	31.4102	31.3723	31.3687	31.4184
27.804	27.8211	27.7811	27.884	28.0478	27.954	27.8511	27.9706	27.9697
29.833	29.8528	29.8335	29.7638	29.7846	29.8552	29.9077	30.0056	30
27.1763	27.1065	27.1345	27.0686	27.2082	27.1172	27.3011	27.3325	27.4007
27.8524	27.9575	27.7645	27.8966	27.8062	27.8608	27.9248	27.8953	27.9354
25.5171	25.0804	25.3185	25.1414	25.3384	25.5604	24.9975	25.2051	25.2164
30.9983	31.0128	31.0409	31.0868	31.1941	31.1839	31.2521	31.3176	31.3112
31.5823	31.6963	31.6476	31.6367	31.5157	31.7866	31.9188	32.0973	32.1009
31.5605	31.68	31.6275	31.616	31.4928	31.7595	31.8921	32.0692	32.074
26.0872	26.2961	26.2957	26.2418	26.2061	26.4489	26.5955	26.5443	26.5091
31.1695	31.1763	31.1299	31.123	31.039	31.0321	31.1221	31.2427	31.2734
29.1289	29.3098	29.2406	29.1522	29.1921	29.3299	29.3791	29.4734	29.4956
31.1201	31.2067	31.135	31.1267	31.0685	31.1413	31.2161	31.2868	31.254
34.6983	34.6127	34.6677	34.6148	34.6342	34.7333	34.7855	34.8983	34.9174
30.5482	30.4007	30.5298	30.5351	30.4948	30.6168	30.7004	30.7458	30.7648
29.754	29.7399	29.7889	29.6908	29.7412	29.455	29.4668	29.5055	29.5295
24.4452	24.7486	24.8055	24.4892	24.6118	24.6849	24.553	24.7724	24.8272
28.5157	28.5703	28.5772	28.4965	28.5873	28.6286	28.6308	28.3162	28.3249
29.0186	28.8746	28.914	28.9167	29.0657	29.0661	29.1482	29.1607	29.214
32.6263	32.5518	32.6096	32.6094	32.6511	32.7377	32.8119	32.8861	32.8782
30.1465	30.1343	30.1173	30.0653	30.1944	30.2464	30.3459	30.3764	30.3292
31.8938	31.8262	31.8643	31.8579	31.8802	32.0196	32.113	32.1933	32.1893
29.1697	29.2026	29.4462	28.7926	28.7252	28.2571	28.1944	27.5987	27.8965
30.0729	29.9046	30.0551	29.969	29.9551	30.0284	30.0106	30.2171	30.2178
21.6406	22.0606	22.1165	21.5373	21.599	21.3854	21.4358	21.9945	22.3911
27.3907	27.3409	27.4124	27.271	27.2999	27.3606	27.3373	27.5792	27.4538
26.9171	26.9301	26.9663	27.0008	27.0266	27.1091	27.1059	27.1313	27.0569
29.2467	29.1733	29.1666	29.221	29.2693	29.5582	29.5636	29.6598	29.5321
30.1447	30.2912	30.2278	30.1228	30.0959	30.2737	30.2742	30.3435	30.371
30.4222	30.3712	30.4361	30.3996	30.5543	30.4698	30.545	30.6272	30.6242
25.7086	25.949	25.8779	25.9634	26.0224	25.8643	25.9363	26.1318	26.1541
28.9102	29.015	28.9976	28.9738	28.8707	28.6529	28.6952	28.8233	28.7494
34.0112	33.9787	34.0316	34.0038	34.059	34.1448	34.1909	34.3521	34.3406
22.8353	22.9722	23.1879	23.1543	22.7446	23.0308	23.1222	23.0541	23.0066
26.63	26.741	26.6293	26.5561	26.6826	26.664	26.681	26.5922	26.9706
28.1031	27.8962	28.1087	28.0991	28.1771	28.0259	28.0722	28.1032	28.0753
26.1976	26.5081	26.2757	26.1776	26.2419	26.1197	26.0543	25.9172	26.0241
23.9046	23.8756	24.1048	24.0373	23.7488	23.8167	24.205	24.0792	24.2023
29.3028	29.3165	29.2916	29.2174	29.2922	29.457	29.5962	29.7017	29.71
30.6102	30.7161	30.6468	30.5896	30.6711	30.6434	30.7364	30.7954	30.8507
29.9172	29.9325	29.8804	29.9452	30.0268	30.2043	30.1774	30.2249	30.1373
28.3267	28.3395	28.1563	28.1607	28.1666	28.0678	27.9861	27.788	27.8044
21.9165	22.196	21.9124	21.8633	21.9183	22.0656	21.4906	22.0158	21.8435
29.4921	29.5586	29.565	29.6428	29.6303	29.8652	29.9654	30.0198	30.0106
25.8444	25.8893	25.7708	25.6776	25.6652	25.7644	25.9559	25.8003	25.9168
24.669	24.5981	24.7279	24.7916	24.8093	24.8239	24.8952	25.0338	24.8513
20.9434	21.2206	20.9471	21.1501	21.0165	21.3123	21.4975	20.8599	21.2682
36.5393	36.5065	36.532	36.527	36.6544	36.803	36.8602	36.969	36.9532
35.834	35.8275	35.8718	35.8331	36.0015	36.2012	36.2601	36.3835	36.3785
27.1923	27.2262	27.1854	27.4333	27.6619	27.8048	27.8078	27.938	27.8568
26.4984	26.5456	26.2986	25.5537	25.4239	25.1703	25.1724	25.2293	25.3426
30.9534	30.9939	30.9773	30.8888	30.9571	30.9265	30.9919	31.0227	31.0411
29.31	29.2776	29.3403	29.2683	29.338	29.3813	29.4889	29.5169	29.6146
27.8111	27.9024	27.8675	27.9373	27.9099	27.8057	27.9203	28.1182	28.1056
28.0756	28.1662	28.0972	28.01	28.2239	27.946	27.9573	28.0273	27.9838
31.4501	31.464	31.4576	31.5094	31.5597	31.6634	31.7319	31.8713	31.8542
30.6136	30.6136	30.6768	30.6094	30.726	30.7458	30.7671	30.843	30.7481
29.9821	29.8726	29.9833	29.9597	29.9165	29.9767	30.033	30.0914	30.157
26.9308	26.8031	26.942	26.8233	26.9622	26.8829	26.9794	27.0399	26.9631
25.4254	25.7779	25.721	25.6139	25.614	25.5621	25.645	25.7875	25.7412
35.912	35.9387	35.9556	35.9164	36.0669	36.2625	36.3196	36.4461	36.4439
28.0262	27.8993	28.0781	27.9745	28.049	28.2228	28.2046	28.1172	28.1423
29.9551	30.0068	30.0071	29.9667	29.9372	30.0314	30.1099	30.1603	30.2018
35.9116	35.9384	35.9553	35.9159	36.0666	36.262	36.3193	36.4458	36.4435
29.8925	29.9323	29.9318	29.9332	30.0089	30.1688	30.1749	30.2873	30.2925
33.1366	33.1485	33.2083	33.1598	33.2082	33.2128	33.2031	33.3196	33.2471
37.0409	36.8979	36.9746	36.9339	36.9734	37.0844	37.1293	37.17	37.1942
37.523	37.4142	37.4766	37.4555	37.5055	37.5492	37.5787	37.6057	37.6088
37.2008	37.2211	37.2095	37.1914	37.2843	37.353	37.3668	37.369	37.3693
37.4882	37.3845	37.4446	37.4142	37.4667	37.4972	37.5277	37.5612	37.5653
30.4824	30.4427	30.4374	30.3214	30.4682	30.4374	30.5403	30.5498	30.5664
27.7306	28.0148	27.8337	27.7782	27.6916	27.6748	27.7396	27.8959	27.922
33.1252	33.1378	33.223	33.1455	33.1914	33.2065	33.3272	33.5702	33.5886
25.0218	25.2288	25.202	25.0817	25.1847	25.3898	25.2632	25.0581	25.0858
25.3998	25.3912	25.4434	25.5264	25.341	25.4386	25.3554	25.5684	25.5791
21.352	21.8037	21.5043	21.4045	21.6158	21.1256	20.4089	20.9608	21.262
29.3474	29.3461	29.4135	29.3909	29.4705	29.4125	29.3933	29.3854	29.402
23.8305	24.0511	23.8887	23.7077	23.8598	24.0657	24.2197	24.2657	24.3655
21.4041	21.2663	21.3269	21.3881	21.6612	21.4138	21.2332	20.9879	20.9906
28.4505	28.5573	28.471	28.4085	28.5267	28.6503	28.7109	28.7875	28.9169
24.4112	24.601	24.6577	24.6143	24.577	24.5306	24.6661	24.8158	24.8473
25.665	25.7714	25.835	25.8578	25.814	25.7373	25.8375	25.9461	25.8507
25.5135	25.6196	25.6286	25.769	25.6328	25.5212	25.6674	25.6147	25.8821
26.3609	26.2347	26.1852	26.2596	26.1872	26.4151	26.2908	26.444	26.4525
27.9905	28.0339	28.0347	27.9754	28.0054	28.1993	28.3262	28.4179	28.3964
24.3111	24.4095	24.4732	24.2173	24.3932	24.2243	24.1947	24.4339	24.4312
28.3925	28.398	28.3791	28.3533	28.3941	28.4196	28.4573	28.5022	28.5328
26.8316	26.8891	26.9045	26.8666	26.8465	26.7394	26.7241	26.8958	26.924
26.3461	26.366	26.4187	26.3603	26.3577	26.2387	26.3217	26.3532	26.3956
22.8013	22.2956	22.5553	22.5672	22.8051	22.7703	22.1644	22.9469	22.3055
27.7764	27.6767	27.7585	27.6442	27.7963	28.0508	28.1199	28.1985	28.1527
25.7691	25.6621	25.7528	25.647	25.6438	25.7807	25.8286	25.8429	25.967
25.1684	25.1673	25.3971	25.246	25.6722	25.5306	25.2955	26.2418	26.08
21.2111	21.3184	21.2446	21.4982	21.07	19.1672	21.559	21.3845	21.2462
23.6634	23.2547	23.2831	23.1347	23.3538	23.1868	23.5708	23.3238	23.4047
22.7002	22.8688	22.7535	22.5604	22.8535	22.9413	22.9405	22.9251	23.0067
19.6882	19.5303	19.4921	19.7757	19.8618	19.7716	19.7655	19.3836	19.5475
21.8701	21.866	22.7898	22.3575	22.5234	21.7811	22.4008	21.8028	22.5233
24.7991	25.1869	25.2259	25.3124	25.1206	24.8857	24.891	24.3553	24.6767
25.2241	24.9912	25.1314	25.1896	25.1908	24.959	24.8503	25.1569	25.0985
20.0716	17.647	20.0868	20.1033	21.0651	20.0964	20.0624	20.1408	19.9816
32.7214	32.6063	32.6895	32.6469	32.7365	32.727	32.7454	32.7423	32.7566
27.8756	27.9785	27.8648	27.9485	28.0007	28.0055	28.0336	28.0768	28.1335
23.0323	23.3171	23.0345	23.348	23.4232	23.0156	22.9353	22.9893	23.1489
23.7604	23.7088	23.9127	23.7394	24.2238	23.8908	23.936	24.1387	23.9623
22.0408	20.7422	20.7678	21.864	20.5754	21.6294	21.1344	21.0189	20.5314
24.8964	24.9422	24.926	24.7394	24.9542	24.6209	24.6502	24.7041	24.3924
29.3834	29.4296	29.4775	29.5037	29.5066	29.5228	29.6239	29.6422	29.6041
26.2783	26.2497	26.3273	26.2919	26.267	26.2054	26.2427	26.3415	26.4223
28.5103	28.5995	28.5893	28.5709	28.5545	28.5567	28.5946	28.6735	28.6767
18.7044	20.6404	20.2879	21.0023	18.0435	-0.0489188	19.7887	20.6311	20.8401
30.1985	30.2071	30.1639	30.1656	30.0951	30.0497	30.1734	30.1582	30.1824
26.3324	26.4211	26.4167	26.3884	26.4132	26.432	26.6016	26.469	26.5377
28.1028	28.002	28.1467	28.07	28.2391	28.0424	28.0603	28.2029	28.1745
19.3207	19.2738	19.5164	19.5854	19.1476	18.1404	18.6055	19.8029	19.435
25.8091	25.7587	25.7477	26.0143	26.0095	26.2676	26.3043	26.4303	26.432
25.8811	25.7361	25.8198	25.6939	25.6884	25.6747	25.6015	25.6474	25.6349
29.3606	29.3845	29.4215	29.3729	29.3578	29.4503	29.5348	29.6892	29.6642
25.0534	24.7824	25.2372	24.9533	24.9821	25.1555	25.1884	25.1518	25.1418
30.7568	30.6292	30.6689	30.6485	30.7862	30.7176	30.7311	30.7756	30.7846
24.7503	24.7961	24.8133	24.8614	24.7523	24.6473	24.5825	24.5295	24.6505
27.8397	27.8491	27.8552	27.8094	27.934	27.9389	28.0384	28.1258	28.1361
21.0671	21.165	20.8265	21.169	21.5932	21.3385	21.3659	21.2929	21.4703
27.1034	26.9569	27.0117	26.8909	26.927	27.2765	27.2325	27.2458	27.3728
27.9971	27.9889	28.0408	28.0146	27.9442	28.031	28.0866	28.1234	28.2021
23.3452	23.0378	22.8946	22.975	23.3894	22.6989	22.6333	22.9266	23.4403
22.695	22.3499	22.4359	22.1019	22.5551	22.4188	21.9212	21.8074	21.8316
28.0375	28.0885	28.0588	28.0566	28.1112	28.0067	28.0837	28.1557	28.0451
23.5477	23.8892	23.3972	23.5641	23.9698	22.6954	22.7977	22.3494	22.8229
32.9911	32.9028	32.8958	32.8397	32.8037	33.2236	33.2614	33.3646	33.373
26.2412	25.714	25.9211	26.1026	26.0162	25.6767	25.9577	26.0546	26.0999
25.2064	25.3044	25.206	25.2148	25.2251	25.3717	25.4011	25.3962	25.5662
27.3516	27.5881	27.4492	27.4441	27.5432	27.5209	27.5103	27.6412	27.7175
28.7325	28.7493	28.6823	28.7388	28.7898	28.9034	28.94	29.0953	29.0028
29.3887	29.2969	29.3605	29.2999	29.3298	29.3719	29.3352	29.3934	29.4063
30.3857	30.3557	30.3875	30.3526	30.3674	30.3817	30.4019	30.3924	30.4649
29.6327	29.658	29.633	29.5826	29.6702	29.5841	29.6248	29.6623	29.6323
30.2211	30.1652	30.1878	30.1638	30.1668	30.2669	30.3779	30.4101	30.4402
29.2548	29.2844	29.2132	29.181	29.2277	29.3457	29.3506	29.3953	29.3243
30.2223	30.176	30.1656	30.1466	30.1626	30.2489	30.312	30.467	30.4512
26.8264	26.9875	26.8902	26.8211	26.798	26.8782	26.9754	26.9101	26.9954
23.5221	23.6786	23.5952	23.5637	23.6027	23.7056	23.7808	23.5381	23.6253
20.5347	19.9833	20.1327	20.3123	19.822	20.1092	20.6852	19.7753	20.4065
27.6967	27.7884	27.8575	27.6982	27.7667	27.9013	28.0224	28.1152	28.1228
22.5403	22.5511	22.2573	23.0416	22.7302	22.5463	22.8579	22.7801	22.2928
23.2653	23.1923	22.733	22.6358	22.8051	23.1837	23.0456	23.0087	22.9209
27.0964	26.3123	27.056	27.0994	25.5133	26.4879	26.6063	26.4153	26.2563
25.1723	24.955	25.0422	25.0323	25.2492	25.1582	24.9943	24.9059	24.8003
23.8778	24.0187	23.9088	23.8619	23.8391	23.8607	23.8165	23.4328	23.7214
27.2993	27.3868	27.3998	27.3534	27.3106	27.4883	27.5092	27.5164	27.5947
30.9887	30.9233	30.9779	30.9391	30.9317	30.9384	31.0674	31.2129	31.2391
32.0013	31.9744	31.9405	32.0626	32.15	32.3363	32.3845	32.544	32.6207
31.3063	31.2251	31.2108	31.2672	31.2651	31.4866	31.4891	31.564	31.534
30.1394	30.0788	30.148	29.9959	30.2895	30.1191	30.2989	30.4158	30.4568
27.6945	27.644	27.7293	27.6732	27.7359	27.312	27.6427	27.6783	27.8299
30.6711	30.7494	30.7045	30.6765	30.7197	30.7352	30.754	30.8041	30.8274
28.0933	28.1576	28.185	28.0501	28.1026	28.1358	28.2047	28.2601	28.2129
26.9879	27.109	27.0058	26.9779	26.9862	27.0218	27.1072	27.1475	27.1189
28.1453	27.9556	28.0218	27.9327	27.8888	27.8374	27.8056	27.967	28.0233
27.8675	28.1335	27.9583	27.8994	27.8252	27.8291	27.8949	28.0492	28.074
27.8895	28.175	28.0061	27.9562	27.879	27.9232	27.9881	28.1329	28.167
25.1871	25.1651	25.1745	25.0511	25.0696	24.9042	24.7986	24.9389	24.9472
26.2726	26.2839	26.241	26.2677	26.4987	26.2994	26.2137	26.1163	26.0804
26.8546	26.8775	26.8998	26.9681	26.9224	27.0283	26.9269	27.1143	27.051
22.3451	22.1254	22.2976	21.8072	22.077	22.5613	22.3583	22.1486	21.8792
31.0217	31.0604	31.0911	31.0502	31.0109	31.1201	31.1369	31.282	31.2779
20.3314	20.3956	20.4753	20.6687	20.0971	19.7671	19.3799	19.9719	19.0407
28.9723	28.9616	29.034	28.9832	28.9988	28.8783	28.9482	29.1043	29.1413
19.3082	19.0537	19.5668	20.0958	19.1866	19.8826	19.3684	20.212	20.0304
25.6141	25.6702	25.6124	25.6868	25.8122	25.6852	25.6792	25.7808	25.8127
21.8113	22.408	21.7114	22.0324	22.1011	21.7117	21.4297	22.0247	21.4967
23.2643	23.4618	23.5233	22.9642	23.0453	22.9667	22.5335	22.6875	22.6596
29.1885	29.1328	29.1225	29.1889	29.1864	29.2166	29.2656	29.4845	29.5047
24.6519	24.5753	24.6429	24.6525	24.8792	24.721	24.8948	24.9769	25.041
26.2442	26.2882	26.1919	26.2546	26.5736	26.4991	26.4082	26.5281	26.5625
21.0415	21.2361	21.0551	21.1719	20.8648	21.2804	20.9709	20.7874	20.6535
22.2347	22.1502	21.9794	21.3721	21.7972	21.7555	21.5343	21.6454	21.603
27.519	27.5818	27.6048	27.6239	27.7282	27.6772	28.0375	28.3139	28.4239
25.8538	25.7525	25.8406	25.8133	25.7626	25.8842	25.8984	25.9009	26.0223
22.8834	23.8356	23.445	23.6476	23.4807	23.8721	23.9233	23.8249	23.7588
27.9717	28.0069	28.0114	27.9848	27.9691	27.9071	27.9498	27.9614	28.0092
21.9469	21.9935	22.2621	21.9535	21.9499	21.5471	21.9331	21.7927	22.1612
24.0431	24.4996	24.3743	24.115	24.2596	23.8447	24.3822	24.6156	24.4972
27.7751	27.8835	27.8427	27.7753	27.863	27.9403	27.8029	27.8491	27.9179
24.6285	24.7499	25.0043	24.8288	24.9488	24.9895	24.8071	24.9345	24.7552
20.1458	20.1481	20.356	20.628	20.885	21.016	21.4391	20.9608	20.9992
33.417	33.3003	33.3662	33.3366	33.335	33.4159	33.4809	33.5097	33.5275
23.138	23.199	23.3451	23.2885	23.3153	22.9426	23.1562	23.3494	23.487
23.1762	22.6809	23.2126	22.5935	22.8152	22.8183	23.1129	22.642	22.6402
25.9277	25.6695	25.8525	25.697	25.9292	25.7511	25.5093	25.5945	25.7012
24.8778	24.7618	24.7956	24.847	24.9486	24.8983	25.0693	25.1017	25.1894
26.1565	26.4741	26.3959	26.312	26.2013	26.0495	26.1286	26.2873	26.2181
22.7434	22.7091	22.8321	22.7455	22.9337	22.4517	22.4214	22.2899	21.8537
30.6292	30.3177	30.481	30.4271	30.3964	30.5719	30.5509	30.4539	30.5036
22.5711	22.7218	22.7146	22.6727	22.704	23.0075	22.9503	22.9149	23.1191
28.0316	28.0006	28.008	28.0395	28.0526	27.8595	27.8617	28.0068	27.9483
26.2337	26.1945	26.2444	26.2298	26.3682	26.3035	26.2878	26.3364	26.344
27.0843	27.0372	27.0343	26.9933	27.0118	27.1624	27.2171	27.2914	27.1627
24.0838	24.0707	24.2438	24.3143	24.4545	24.3589	24.0889	24.4336	24.2152
25.5652	25.9526	25.7585	25.7087	25.8035	25.7847	25.8438	25.8496	25.8612
28.9241	29.2394	28.9914	29.0176	28.833	26.9469	27.6467	27.4497	27.9435
26.7559	26.8116	26.9932	26.9007	26.9907	26.9312	27.0299	27.0723	27.2228
24.0888	24.0128	24.2578	24.1217	24.0605	23.6476	23.8336	24.0718	24.0657
25.5959	25.4955	25.4904	25.471	25.5326	25.5274	25.66	25.5577	25.5215
20.0966	20.1767	19.795	20.0317	20.0886	20.44	20.0019	19.8925	19.9601
27.4901	27.4388	27.538	27.492	27.4409	27.7496	27.8274	27.8718	27.8671
24.9513	24.9152	24.9434	24.9615	25.0748	25.0291	25.0705	25.1485	25.0202
22.9045	22.4601	22.405	21.9515	22.3344	22.169	22.4608	22.7423	22.4401
26.3261	26.4147	26.3788	26.2652	26.2636	26.407	26.555	26.5332	26.5361
29.9221	29.8501	29.9374	29.9257	29.9017	29.8743	29.8877	30.0026	30.0149
27.883	27.8843	27.9469	27.8464	27.8824	27.76	27.7723	27.8732	27.7439
30.5673	30.5478	30.5507	30.5253	30.5842	30.6227	30.6335	30.6615	30.6319
22.4557	22.4729	22.4161	22.5515	22.6998	22.7634	22.3158	22.1898	22.255
20.9053	20.0698	19.8283	19.5987	20.3901	20.0343	18.3413	20.6156	20.8083
27.2135	27.2851	27.3666	27.1055	27.2014	27.4092	27.6192	27.6455	27.6101
25.635	25.6049	25.6667	25.8633	25.8634	25.3027	25.3489	25.288	25.2776
25.2455	25.0642	25.0277	25.1559	25.2532	25.1124	25.2296	25.4114	25.4259
27.0362	26.8406	27.0771	26.8478	26.9145	26.8281	27.0012	27.0979	27.1553
26.3704	26.1895	26.2387	26.2412	26.2773	26.1869	26.2665	26.0936	26.0777
20.8073	20.111	20.4743	20.1907	20.6199	20.4002	20.3615	21.4798	21.024
24.0604	24.0529	24.1641	24.0251	24.2732	24.0377	24.1941	24.1178	24.1639
22.2913	21.7585	20.9968	21.9088	21.8224	21.8967	22.0135	21.7486	21.7809
25.0612	25.1213	25.1833	25.1605	25.0547	25.3485	25.2017	25.4664	25.2099
23.9711	24.347	24.0829	24.0767	24.1165	23.6995	23.8292	23.6079	24.1486
24.4348	24.3221	24.4853	26.7201	26.7243	26.9074	26.9636	27.151	27.2142
22.5028	22.3189	22.2131	22.5671	22.5462	22.5101	22.4881	22.5766	22.2487
25.0464	25.4086	25.1776	25.1551	25.0408	25.0671	25.0877	25.2593	25.4089
23.9065	24.2209	24.3533	24.1934	24.3327	24.0831	24.1736	23.9034	24.0445
37.0404	37.059	37.0425	37.0244	37.1107	37.2057	37.2143	37.2162	37.2135
27.7793	27.6983	27.7451	27.6438	27.721	27.6245	27.6519	27.6816	27.6031
30.4196	30.2147	30.2912	30.308	30.3322	30.4377	30.4409	30.5483	30.5345
28.7588	28.7766	28.7016	28.5232	28.759	28.656	28.7562	28.7236	28.6728
32.0765	31.9958	32.0704	32.0351	32.0331	32.2077	32.2866	32.3829	32.4047
28.9116	28.8814	28.8923	29.0345	29.1188	29.1484	29.234	29.2338	29.249
25.3474	25.3283	25.4112	25.4629	25.3307	25.5167	25.2991	25.4756	25.346
20.152	20.4466	19.8557	19.8779	20.0825	20.0713	20.2581	19.7356	21.0715
27.3241	27.3553	27.3671	27.357	27.4287	27.4259	27.3637	27.5065	27.4672
23.8575	23.9829	23.7086	23.3412	23.7854	23.4492	23.8369	23.6323	23.2932
22.39	22.4667	22.0012	22.0761	21.957	22.4257	22.3937	22.2352	22.5007
23.8928	24.1758	23.6948	23.736	23.7899	23.9333	23.7696	23.688	24.1342
28.4892	28.4228	28.5492	28.4155	28.5002	28.5196	28.5503	28.6597	28.6093
26.2703	26.0994	26.441	26.2184	26.3278	26.244	26.3674	26.3055	26.2782
28.8871	29.0404	29.0609	28.8977	28.8616	28.9074	28.9377	29.0694	29.0246
28.3102	28.3339	28.281	28.1754	28.2024	28.0705	28.1766	28.206	28.1699
23.7007	23.3995	23.6231	23.6054	23.6913	23.6584	23.5645	23.3731	23.5618
22.4503	22.7473	22.4723	22.2653	22.3935	22.2359	22.4883	22.906	22.8074
21.2971	20.3022	20.0424	20.7956	22.0647	20.915	21.7109	21.832	21.7937
22.1845	22.5317	22.1699	22.1674	22.1193	22.1694	22.1773	22.5039	22.4018
27.974	27.8336	27.8712	27.9771	28.0015	28.0759	28.1857	28.1705	28.3574
25.0023	25.0619	25.0296	25.0707	25.066	25.03	24.9879	25.1136	25.1474
30.7349	30.9046	30.8549	30.8739	30.8219	30.6613	30.7681	30.9558	30.9983
22.5985	22.033	22.2978	21.8871	22.6879	21.9052	22.4057	22.036	21.9317
32.2054	32.1512	32.1722	32.1759	32.2051	32.2307	32.2895	32.3459	32.351
31.8778	31.824	31.8376	31.8063	31.81	31.9834	31.9809	32.0221	31.9994
21.805	21.6545	21.5482	21.6005	21.2126	21.67	21.6477	21.8378	21.8024
29.7304	29.7768	29.7893	29.846	29.8985	29.9849	30.0294	30.1005	30.1039
27.6494	27.5893	27.6511	27.5707	27.5745	27.6841	27.7807	27.9236	27.9536
28.1349	28.1684	28.1411	28.1416	28.0998	28.1594	28.2702	28.4038	28.3904
20.8794	20.6246	20.8508	20.6353	20.2205	19.682	21.0828	21.1401	21.1083
27.0105	27.0731	27.1049	27.1078	26.957	27.0984	27.0687	27.1697	27.0869
21.3497	20.6244	21.6643	21.2092	21.3343	20.893	21.0369	21.3965	21.3518
27.1915	27.1997	27.1846	27.2092	27.197	27.145	27.2042	27.4159	27.1954
26.7277	26.8012	26.8636	26.7963	26.8682	26.7421	26.8562	26.875	26.9646
24.0909	23.9843	24.1154	24.0389	23.9583	23.4734	23.8494	24.1609	24.0135
23.9139	23.7447	23.6925	23.5853	23.9949	23.9538	23.6103	23.5656	23.4137
24.9795	24.9728	25.0776	25.0311	25.4605	25.766	25.8743	25.8885	25.9367
34.6462	34.5483	34.6405	34.5817	34.575	34.6357	34.67	34.754	34.7586
28.788	28.7157	28.8265	28.7432	28.8003	28.7875	28.942	28.9766	28.9277
21.4355	22.6404	22.6196	21.8874	22.0049	22.2626	21.8028	22.0934	21.7944
19.0888	19.0776	18.7501	18.7563	18.9849	18.783	18.8867	18.4948	17.5102
23.9195	23.79	23.4227	23.3235	23.4364	23.7456	22.7602	23.3218	22.8326
25.466	25.1869	25.5481	25.5359	25.4997	26.3331	26.3306	26.3709	26.2256
34.802	34.7256	34.7702	34.7108	34.714	34.7788	34.8344	34.895	34.8847
27.7769	27.6867	27.6841	27.5627	27.682	27.7357	27.7942	27.7756	27.7315
26.2827	26.6803	27.0373	26.2519	25.3611	24.8883	24.5234	24.7924	24.7432
26.1213	26.0488	26.0815	26.0598	25.9666	26.3859	26.2358	26.5594	26.5286
25.8405	25.7531	25.8643	25.8372	25.8341	25.8887	26.0807	26.1948	26.1674
24.9375	24.583	24.8004	24.597	24.406	24.7868	24.2993	24.589	24.6556
29.6871	29.7212	29.7123	29.7136	29.6055	29.3516	29.4884	29.6587	29.6756
24.922	25.1229	24.9112	25.052	24.9505	24.9245	25.0182	24.9489	24.8705
27.0298	27.1442	27.2345	27.0257	27.1119	27.0745	27.1559	27.1089	27.0968
24.9065	24.5918	24.8285	24.83	24.9756	24.8964	24.9436	25.1676	24.7846
31.4167	31.3826	31.4284	31.4225	31.3743	31.2745	31.3256	31.4479	31.4718
23.316	23.465	23.295	23.7134	23.7008	23.5135	23.9175	23.6653	23.7883
29.9963	29.9856	30.0526	29.983	30.0157	30.033	30.0507	30.1205	30.0975
23.6006	23.7013	23.4422	23.6008	23.463	23.2604	23.5762	23.8267	23.7636
25.6691	25.5421	25.6217	25.38	25.5145	25.4465	25.6216	25.7361	25.6436
24.9293	24.369	24.4843	24.5093	24.5393	24.6772	24.8363	24.8015	24.877
27.8985	27.9751	28.0139	27.99	28.1062	28.165	28.1964	28.2524	28.2226
29.2906	29.3463	29.2745	29.2658	29.3624	29.1199	29.3088	29.3979	29.5586
24.5258	25.0257	24.6313	24.4906	24.4428	24.6316	24.6202	24.471	24.5185
27.7383	27.6961	27.6639	27.7076	27.7381	27.5769	27.6865	27.7821	27.7369
28.2177	28.1575	28.2017	28.1722	28.1748	28.2765	28.2262	28.399	28.3569
20.0805	20.0674	19.0813	19.8946	19.7517	-0.0489188	18.2613	18.0625	18.3736
27.0031	27.5347	27.1851	27.1366	27.151	27.1583	27.2063	27.5143	27.4758
25.5723	25.7001	25.5671	25.6479	25.6103	25.9348	25.9342	26.051	26.1158
22.8206	22.9061	22.968	22.5246	22.7109	22.1575	21.9067	23.3857	22.8879
23.5578	23.2112	22.9291	23.2193	22.1854	23.5013	22.116	21.6827	23.1079
24.5992	24.3604	24.431	24.3094	24.6123	24.1618	24.2677	23.9624	24.083
24.7779	24.8063	24.8867	24.675	24.8226	24.8454	24.8449	24.9297	24.922
22.3736	22.7501	22.5335	22.0635	24.3977	23.3671	22.9502	24.3954	24.3324
23.7457	23.7289	23.9881	23.96	23.925	23.8401	23.7318	23.9226	23.9647
30.1221	30.1624	30.1638	30.1412	30.129	30.1548	30.1569	30.2364	30.2119
25.4732	25.8344	25.5508	25.7819	25.8572	26.326	26.2408	26.3362	25.967
23.6744	23.7785	23.744	23.6671	23.7784	23.7535	23.5985	23.4491	23.5222
27.2424	27.135	27.2316	27.2197	27.2479	27.2411	27.2929	27.3141	27.4837
18.4248	18.5441	19.1288	19.8832	19.2895	20.258	19.6149	19.4079	19.591
23.7449	23.8194	23.8215	23.9747	23.847	23.7066	23.9711	24.1319	23.679
20.7269	20.5709	18.9827	19.775	18.4609	19.2221	19.5655	20.8995	19.567
23.1635	23.1102	23.1527	23.2431	23.0827	22.9039	22.6374	22.8459	22.8338
25.0941	25.1246	25.0916	25.0702	25.0598	25.0795	24.9599	24.9619	24.9774
22.0799	21.218	21.277	21.4745	21.4148	20.5113	20.353	21.5706	21.0792
27.4178	27.2681	27.3905	27.3712	27.5902	27.4505	27.466	27.428	27.4051
19.9696	20.1854	19.9626	20.0043	19.949	18.9999	19.7061	19.21	19.7506
21.985	21.8484	21.9195	21.8163	21.9501	22.0259	21.7467	21.4916	21.9063
22.0214	20.7205	21.9645	21.3404	21.002	22.4688	21.5285	20.4545	21.3472
22.2891	21.1651	21.926	21.2681	20.9488	21.1325	21.118	21.0108	21.0578
23.7416	23.148	23.6289	23.8315	23.8449	23.8289	23.8197	23.9461	23.6237
25.5473	25.5627	25.5381	25.3241	25.1935	25.2242	25.265	25.6408	25.3724
21.3379	21.2006	21.8008	21.2625	21.4774	21.4687	21.4793	21.0578	21.0642
28.2771	28.3143	28.3655	28.2248	28.284	28.332	28.4207	28.4934	28.4449
19.2772	19.9505	20.2992	20.3599	21.076	20.893	19.4776	19.8904	21.1082
26.9427	27.0459	27.0204	26.9345	26.9518	26.8992	26.9413	27.0884	26.9947
22.4345	21.7616	22.1809	21.6979	21.9944	21.8446	21.589	22.0622	21.5143
30.6774	30.6413	30.6459	30.6211	30.6709	30.6404	30.6881	30.7647	30.7534
26.3034	26.1125	26.2075	26.1295	25.9691	26.1576	26.2694	26.3356	26.399
28.258	28.0695	28.1912	28.1183	28.1475	28.1453	28.011	28.0509	27.9904
25.9597	26.1049	26.0619	25.976	26.0105	25.9878	25.9088	26.0912	26.006
22.5426	22.5212	22.3364	22.7009	22.305	22.5217	21.5737	22.3276	22.4851
25.6554	25.5272	25.6488	25.6704	25.6268	25.757	25.8491	25.9906	25.9315
26.8286	26.9713	26.9977	26.8493	26.9361	26.9185	27.1381	27.279	27.2254
24.8089	24.8267	24.9663	24.6824	25.0074	24.6256	24.582	24.7552	24.7132
23.3565	23.2439	23.8093	23.5878	22.6468	23.695	23.7134	23.2922	23.314
20.2473	20.9083	20.6231	20.127	20.7392	19.9301	20.5081	20.3372	21.1286
20.9678	21.4509	20.9666	20.5901	21.0175	20.3156	20.8594	20.8038	20.9088
27.6447	27.6204	27.7041	27.5375	27.6821	27.6067	27.8392	27.9213	27.829
25.8911	25.6816	25.7661	25.8202	25.9455	25.8171	25.7943	25.7744	25.6095
28.1479	28.0619	28.1662	27.9431	28.1466	28.189	28.1114	28.1615	28.1328
28.0879	27.9834	28.0026	28.0564	28.1027	27.9788	28.0162	28.1703	28.0815
20.3191	21.3252	20.9046	21.3698	20.4483	19.5458	20.1613	19.8355	20.1596
24.4982	24.516	24.5627	24.3587	24.4338	24.6744	24.6886	24.8914	24.7064
25.5001	25.3166	25.2646	25.8494	27.0234	26.6258	26.8955	27.0714	27.0027
21.3753	20.9847	20.9755	20.7387	20.9119	21.0943	20.7064	21.0454	20.3582
22.4147	22.3132	22.7556	22.4095	22.6173	22.662	22.4328	22.4345	22.2766
26.4407	26.419	26.568	26.6044	26.4612	26.6761	26.621	26.8207	26.7874
21.1044	20.5167	21.3532	21.0135	20.5187	21.6202	21.3438	21.0256	19.9654
28.0491	27.8563	28.0445	28.1979	28.3279	28.4149	28.3285	28.2904	28.2149
26.4263	26.5223	26.6011	26.6302	26.6785	26.4922	26.4209	26.4729	26.4956
24.7559	24.7693	24.8935	24.9873	24.771	25.387	25.3573	24.9284	24.8583
23.975	23.9369	23.9321	23.9411	23.9774	24.4798	24.1541	24.3309	24.1836
22.6793	22.6117	22.7001	22.953	22.9482	22.3709	22.5429	22.9661	22.7853
28.8528	28.15	28.7221	28.6862	28.661	28.1848	28.1629	28.1905	28.441
25.1647	25.2455	25.3228	25.0809	25.0831	25.2692	25.605	25.6971	25.4349
24.2941	24.3178	24.3782	24.0853	24.1826	24.6773	24.8825	24.9892	24.8644
26.4235	26.4974	26.5396	26.3132	26.1559	26.5967	26.4752	26.65	26.1009
26.0544	26.1441	26.1389	26.1639	26.2331	25.9167	25.8055	25.8967	25.8977
28.1728	28.117	28.2332	28.0894	28.1449	28.0809	28.1175	28.2073	28.2056
27.6124	27.6482	27.5317	27.6793	27.771	27.604	27.7085	27.7549	27.8057
25.2819	25.1696	25.3524	25.2521	25.2992	25.2046	25.4366	25.304	25.2522
27.0036	27.1249	26.9834	26.9741	27.1837	27.2103	27.2861	27.3464	27.5482
26.2014	26.1389	26.2548	26.2986	26.3748	26.2303	26.3194	26.2916	26.3595
23.5799	23.1863	23.0326	23.2504	23.2607	23.422	23.3087	23.468	23.3194
22.6706	23.3236	23.1331	23.054	23.3295	23.3913	23.7954	23.8184	23.7873
27.583	27.4501	27.5221	27.5399	27.5194	27.4591	27.3974	27.4351	27.4877
24.1226	23.9681	24.1339	23.8212	24.1798	23.8875	23.9583	23.6616	23.987
21.6074	21.7686	21.8297	21.671	21.2004	21.6281	21.9313	22.0538	22.012
28.7851	28.8125	28.7543	28.7687	28.7839	28.9101	28.9213	29.1954	28.9573
26.7059	26.51	26.7756	26.7134	26.6741	26.4717	26.5575	26.6597	26.7653
32.0553	31.7645	32.0928	31.981	31.9532	31.9013	32.1204	32.2773	32.2653
21.9596	21.7789	21.7318	21.6074	21.8229	21.6375	21.6003	21.2975	21.2022
25.6902	25.6915	25.7801	25.76	25.7921	25.7929	25.6914	25.4977	25.5631
22.9726	22.8633	22.9412	22.8245	22.8444	22.4638	22.9702	22.3538	22.4029
23.788	23.481	23.7488	23.7992	23.5684	23.6057	23.4384	23.6899	23.5404
23.825	23.8989	24.0446	23.8292	23.8065	23.7484	23.377	23.7885	23.5624
26.1375	25.948	25.9195	25.9166	26.0954	26.3004	26.2317	26.3644	26.2053
25.4588	25.2138	25.3948	25.19	25.2754	24.8912	24.8951	24.8321	24.9387
22.3544	22.3066	22.4649	22.2953	22.0565	22.4741	21.9784	22.2216	22.0916
25.5099	25.3837	25.9699	26.9886	26.234	27.1562	26.5926	26.5214	26.5142
24.6852	24.474	24.6274	24.7287	24.8348	24.7737	24.9116	25.059	25.188
22.278	21.9506	22.1704	22.367	22.2266	21.5747	22.4558	22.2527	22.2929
19.8121	19.8546	19.9302	20.0369	20.0855	19.4396	19.3691	19.18	19.6079
22.6097	22.5737	22.6497	22.4681	22.7449	22.5627	22.5326	22.4384	22.5326
25.9918	26.0786	25.9911	26.1077	26.1973	26.1362	26.1813	25.9673	25.8742
24.2675	24.5327	24.3973	24.2631	24.6504	24.5103	24.413	24.5174	24.4927
20.0609	19.8031	19.9736	20.634	20.033	19.9401	20.2368	19.9834	21.0647
24.8652	24.8696	24.6271	24.9618	24.9022	25.069	24.9033	25.0047	24.9466
27.1286	27.1641	27.3101	27.2349	27.2191	26.9142	26.9306	27.0182	26.5934
23.2679	23.297	23.4299	23.3863	23.4889	23.389	23.6546	23.597	23.2562
28.0663	27.7819	28.0311	27.9289	28.2163	28.0098	28.0636	28.1916	28.1246
21.5594	21.4789	22.1941	22.1681	21.6872	20.9384	22.0959	21.3276	21.6232
26.1043	26.3089	26.2005	26.1151	26.1633	26.2586	26.3361	26.4857	26.5346
25.2796	25.3288	25.3541	25.2168	25.3913	25.3515	25.4557	25.5222	25.4177
27.1339	27.1087	27.1216	27.167	27.2367	27.1247	27.2649	27.1949	27.3028
24.6117	24.7101	24.7391	24.5331	24.7307	24.7016	24.8766	24.9246	24.7484
23.354	22.719	23.0499	23.7506	23.8026	23.4347	23.9578	23.8038	23.8188
25.7708	25.4065	25.4909	25.6588	25.6549	25.673	25.8628	25.4739	25.684
22.9795	23.1233	23.4323	23.0927	23.1525	23.3099	23.141	23.0162	23.5672
23.2729	23.7894	23.399	23.4485	23.4906	24.0069	24.174	24.0687	23.99
20.5846	21.2941	21.4073	21.188	21.5398	21.8192	21.441	21.5452	21.1231
29.0012	29.1022	29.1096	29.0111	29.1077	29.0977	29.129	29.1187	29.1703
23.3493	23.2702	23.3947	23.4036	23.2811	23.4321	23.4552	22.9128	23.0308
28.803	28.8073	28.7262	28.7518	28.8153	28.8209	28.8519	28.9229	28.9745
24.8101	24.6077	24.9522	24.9344	24.7962	24.8675	24.8514	24.9689	24.654
23.9468	23.7383	23.9784	23.6001	23.9993	23.6322	23.0502	23.6521	23.9202
23.1635	23.1802	23.1605	23.2115	23.5184	23.1653	22.933	22.8721	23.0253
20.381	21.7687	19.9283	21.1564	21.2655	19.1163	22.1198	22.1331	22.1768
23.8645	23.9545	23.9456	23.6537	23.6234	23.9966	24.1254	23.9731	24.1164
25.5231	24.4808	25.0528	24.8724	24.3325	24.1382	24.1228	24.4987	24.7166
24.4675	24.2949	24.1662	24.3565	24.5374	24.2668	24.2674	24.3854	24.1836
24.025	23.9121	24.1261	23.8312	23.9808	23.9114	23.6286	23.6038	23.7706
22.8637	22.8838	22.7104	22.4188	22.3252	22.5246	22.5275	22.9913	22.1306
23.5537	23.5977	23.7122	23.3524	23.2482	23.0207	23.0983	23.0957	22.9595
28.2931	28.2107	28.2483	28.1946	28.2609	28.1628	28.1594	28.245	28.2447
24.8399	24.3829	24.6148	25.0102	24.6644	24.9161	24.9442	24.8943	24.501
23.5354	23.5805	23.7568	23.6807	23.6169	22.8403	23.1261	23.2418	23.2563
29.2796	29.2299	29.2727	29.2552	29.2262	29.2763	29.3457	29.432	29.3874
19.5212	20.9514	20.0475	20.8756	20.7224	21.1379	20.8165	20.582	22.011
21.6529	21.2865	21.5822	21.2537	21.8749	21.2104	21.6437	21.3724	21.3432
25.155	25.1537	25.1069	24.7249	24.1146	24.12	24.1003	23.9791	23.7079
23.0218	22.9745	23.3667	22.9201	23.0029	23.1495	22.8677	23.0415	23.259
23.9834	24.3646	24.2484	24.4031	24.563	24.5349	24.6409	24.9388	25.1331
23.7153	23.2946	23.2547	23.628	23.7566	23.5256	23.536	23.3215	23.4267
20.5017	19.9921	20.5196	20.1439	19.9193	19.9913	20.5406	20.8319	20.5865
20.2023	20.2668	19.5676	20.2154	20.409	20.7775	20.7932	20.535	20.9411
23.7995	23.784	23.7101	24.0476	24.0883	23.5999	23.6913	23.689	23.4774
27.4208	27.1647	27.3879	27.3277	27.5633	27.5695	27.5437	27.514	27.742
25.3743	25.287	25.4126	25.2486	25.4405	25.3446	25.4197	25.2841	25.2788
24.3021	24.3991	24.7827	24.3989	24.5742	24.5524	24.8946	24.7387	24.6341
19.9747	19.4709	20.5446	20.0143	20.8953	19.7082	20.43	20.7899	20.2033
23.0327	23.0173	22.9128	22.9508	23.2068	23.0878	22.7851	22.8446	23.1741
23.1686	23.442	23.3247	23.4531	23.2417	23.3809	23.0407	22.8563	23.3577
26.0118	25.9522	25.994	26.0106	26.0481	26.013	26.0385	26.0266	26.0379
24.32	24.2078	24.3776	24.313	24.4399	24.6031	24.5747	24.4518	24.6425
22.973	22.3334	22.8462	22.8501	23.081	23.7111	23.9585	22.4543	23.072
23.9522	23.961	23.9	23.7641	23.7741	23.4528	23.7934	23.8971	23.6747
27.2007	27.1065	27.2884	26.96	27.0421	27.3993	27.3611	27.394	27.4585
24.2999	24.19	24.5315	24.2028	24.4018	24.3569	24.5658	24.678	24.6715
23.1349	23.2531	23.1282	23.1474	23.7146	22.7152	23.6104	23.4862	23.173
24.2356	24.3441	24.3465	24.3748	24.1248	24.7151	24.6364	24.6202	24.5232
22.3573	22.7635	22.6633	22.1966	22.3255	21.8212	22.3822	22.4993	22.5551
20.042	20.5763	19.8452	20.3944	20.3453	20.7357	20.4775	20.8339	20.5785
25.9263	25.8001	25.9857	25.769	25.8805	25.8446	25.916	25.7758	25.9765
22.9709	23.4322	23.3026	23.0789	22.954	23.466	23.5688	23.6409	23.4715
28.4224	28.5198	28.5105	28.6301	28.568	28.8237	28.9084	28.9595	28.9803
23.9709	23.9289	24.1614	23.8581	24.0832	24.1525	24.1496	24.3871	24.2695
18.1667	17.9851	17.9025	17.8377	16.8862	17.8371	18.6335	17.7156	15.819
28.6693	28.3447	28.6599	28.5781	28.5124	28.4846	28.5017	28.5525	28.5882
27.4915	27.9258	27.7291	27.7553	27.8545	27.6759	27.7358	27.8759	27.8149
24.8452	24.959	24.7223	24.8052	24.7727	24.9175	25.0587	24.9696	24.981
23.7543	23.818	24.1367	23.8197	23.894	23.4929	23.663	23.448	23.3034
26.1949	27.0038	26.3598	26.2861	26.3855	26.5755	26.6705	26.504	26.67
22.8746	22.2873	22.4808	22.2144	22.7863	22.8657	22.4992	22.5743	22.8788
28.4795	28.4205	28.4711	28.4091	28.4204	28.6046	28.5898	28.6457	28.7005
23.6139	23.6844	23.4949	24.0254	24.1242	24.1146	24.1028	23.9663	24.2936
26.8174	27.0675	26.9275	26.8911	26.8066	27.0814	27.1625	27.218	27.1458
24.7899	24.7608	24.6606	24.691	24.6534	24.7467	25.0479	24.8164	24.8717
23.116	22.6751	22.9569	23.0487	23.2493	23.4268	23.2198	23.2874	23.3998
28.2701	28.2667	28.1583	28.2264	28.2127	28.306	28.1547	28.3445	28.3976
28.7408	28.8387	28.771	28.7342	28.7904	28.9056	28.8925	29.0509	29.0336
24.9872	25.0993	24.8271	24.7443	24.8402	25.395	25.3889	25.3399	25.0519
22.6727	22.5731	22.1695	22.0132	22.1602	22.4523	22.3805	22.4085	22.2798
17.7091	18.9382	18.1518	19.3797	19.0362	18.1296	20.9965	19.4634	19.3198
30.1816	30.1172	30.1389	30.0711	30.1044	30.1294	30.2339	30.2834	30.3388
25.9784	25.5873	25.823	25.7807	25.6148	25.726	25.9985	26.0503	26.0544
26.0774	26.5482	26.1051	26.2347	26.1181	25.7031	25.8982	25.9911	26.1661
30.4143	30.3632	30.3979	30.2856	30.3708	30.4281	30.4747	30.5395	30.536
27.3233	27.4917	27.3426	27.3382	27.2994	27.4861	27.5559	27.6351	27.6113
25.6038	26.0452	25.7116	26.263	26.8201	26.5822	26.6562	26.3892	26.7855
28.3102	28.4205	28.5088	28.4184	28.5461	28.5553	28.6058	28.7747	28.8187
24.8143	24.6678	24.7095	24.6961	24.8154	24.6258	24.7808	24.9809	24.8093
24.5392	24.6287	24.7785	24.4856	24.7924	24.7044	24.8383	24.3769	24.6519
24.9684	25.0424	24.9542	25.1164	25.113	24.5952	25.0062	25.0751	24.8712
26.3144	26.2489	26.2463	26.1299	26.2679	26.3107	26.2153	26.2341	26.3008
24.8823	24.9967	24.9551	24.8758	24.8934	24.8472	24.8627	24.8352	25.0545
26.3766	26.4987	26.3415	26.3864	26.305	26.3481	26.6064	26.473	26.461
22.3046	21.6693	21.6709	21.9344	22.2182	21.9425	22.255	21.7265	21.7067
28.0409	28.0719	28.1037	28.0948	28.0885	28.3184	28.2599	28.3147	28.4016
23.3265	23.4294	23.3162	23.5416	23.4725	23.1635	23.2613	23.2857	23.5803
28.9879	28.8976	28.957	28.8771	28.899	29.0308	29.0971	29.0846	29.113
24.3464	24.4086	24.606	24.554	24.2568	24.4709	24.4234	24.5134	24.3209
23.6776	23.8694	23.9051	23.5599	23.8014	23.7372	23.7069	23.5345	23.6189
28.0633	28.7592	28.1595	28.0602	28.0876	28.1545	28.1952	28.2927	28.3134
24.1065	24.0676	24.3543	24.0191	24.2536	24.5887	24.4732	24.2803	24.814
25.1398	25.5438	25.3022	25.2205	25.2375	25.3709	25.4227	25.5149	25.6193
23.1682	23.325	23.6033	23.0479	23.0719	23.0241	23.3339	23.6724	23.6823
23.942	23.9819	23.7702	23.9054	23.8282	23.9009	23.9071	23.8812	23.8823
23.653	23.969	24.0109	23.9041	24.0924	23.7502	24.1269	24.1869	24.3459
29.2937	29.0634	29.2161	29.2419	29.3721	29.3379	29.4417	29.6961	29.6006
24.7045	24.6196	24.0613	24.4294	24.3759	24.2532	24.5569	24.6572	24.2309
22.8594	22.8949	23.1454	22.9183	23.3615	23.2239	23.3021	23.2279	23.2225
28.3596	28.3434	28.4495	28.4165	28.3954	28.7424	28.7517	29.0065	29.0778
22.809	23.2298	23.1371	23.3414	23.3765	23.5891	22.9678	23.0998	22.9696
23.527	23.5744	23.6152	23.5657	23.7204	23.7512	23.6706	23.5317	23.5381
20.4559	21.4641	21.0159	21.1109	21.1285	20.0126	20.6364	19.1149	19.8031
23.6544	23.7143	23.8911	23.6433	23.5906	23.2515	23.3909	23.0933	23.2442
25.2352	25.2161	25.3213	25.3514	25.3347	25.1925	25.3198	25.3417	25.3783
25.1493	24.9883	25.2474	25.0408	24.675	24.9601	24.919	25.0693	25.2994
20.3813	20.6189	20.8453	20.3734	20.618	20.3896	20.2448	20.0819	20.1252
22.6187	22.875	22.6306	22.3755	22.9602	22.5635	23.0257	22.3753	22.6714
23.5107	23.2353	23.0036	23.4884	23.3904	23.2038	23.7035	23.8111	23.6388
28.0193	27.7809	27.5439	27.8574	27.9208	27.6411	27.9119	28.0721	28.2355
25.3097	25.4479	25.4841	25.3241	25.4034	25.4283	25.4613	25.5772	25.458
27.5625	27.4104	27.4225	27.3475	27.6042	27.7981	27.7907	27.8315	27.9113
24.4679	24.5338	24.7116	24.3987	24.5385	24.5942	24.638	25.0021	24.7612
22.8015	22.2478	22.5267	22.874	22.9184	22.5274	22.7643	22.5825	22.8808
25.9928	26.0928	26.1038	26.0307	25.995	26.1162	26.2157	26.3261	26.2986
21.3278	21.8504	22.1834	21.894	22.2583	22.4764	22.366	22.9138	22.9611
27.5406	27.5479	27.4915	27.5033	27.5797	27.5943	27.6034	27.6157	27.6419
27.5423	27.3603	27.4807	27.5472	27.567	27.7797	27.8406	27.9223	27.877
25.7874	25.6483	25.7058	25.7408	25.8043	25.7614	25.704	26.0126	25.8396
26.0381	26.077	26.1429	26.1765	26.2877	26.5268	26.5705	26.7797	26.803
25.9705	26.087	25.9088	25.9493	25.7816	25.9195	25.9208	26.0206	25.8455
21.8713	21.7953	22.2732	22.1841	21.7847	22.2016	22.5254	22.8556	23.0261
22.9664	22.1395	22.2415	22.2657	22.7142	22.6858	22.506	22.1139	22.2302
24.5587	24.6421	24.5269	24.4963	24.3763	24.377	24.5972	24.4624	24.6455
26.8452	27.1	26.9208	26.863	26.8	26.9487	27.0038	27.0552	27.04
26.4638	26.1332	26.4297	26.5716	26.4427	26.4991	26.573	26.5488	26.6573
33.6906	33.4793	33.649	33.5614	33.5392	33.5028	33.5132	33.6628	33.7768
21.8931	22.2683	22.0452	22.0098	21.8681	21.7274	22.1365	22.0169	21.7766
26.8328	26.5903	26.7968	26.722	26.7057	26.8845	26.8951	27.0196	27.0874
21.9638	22.488	21.7767	22.022	22.0722	21.813	21.7781	21.7361	22.51
26.2049	26.3995	26.3034	26.1765	26.3175	26.4261	26.5153	26.5476	26.5091
22.2952	22.483	22.3357	22.2022	22.185	22.6331	22.2968	21.8138	22.4026
20.378	20.8988	20.5976	21.5145	21.5309	21.9031	21.7363	22.5177	21.7546
25.2658	25.1295	25.1935	25.0115	24.974	24.9323	24.9609	25.0539	24.9192
23.8258	23.6779	24.0601	23.5867	23.9473	23.6127	23.7124	23.5353	23.7149
23.1152	22.8348	23.1118	22.91	23.0728	23.1441	23.296	23.0954	22.8847
27.2712	27.1597	27.1888	27.0892	27.0103	27.1932	27.2403	27.3023	27.3328
32.5196	32.6429	32.6413	32.5334	32.7038	32.4819	32.5022	32.5198	32.5361
25.916	25.8793	25.9231	25.8963	25.9001	25.9434	25.9803	26.0312	25.9722
22.9843	22.9311	23.1771	22.9861	23.1871	22.9213	22.5389	22.9382	23.0063
22.5826	22.1255	22.9891	22.653	22.7219	22.5632	22.7894	22.4455	22.303
26.1574	26.411	26.2745	26.2836	26.1567	26.3006	26.2583	26.554	26.5162
26.6634	26.6803	26.6879	26.6593	26.8134	26.7382	26.98	26.9452	26.9826
28.044	27.9956	27.9979	27.8765	27.9403	27.9662	28.0159	28.0305	28.0841
25.2627	25.3356	25.2752	25.2353	25.3511	25.6103	25.5511	25.5841	25.4567
23.2461	23.1263	23.0504	23.1509	23.3367	23.3303	23.045	22.8957	23.1331
23.3468	23.6327	23.3327	23.1336	22.8427	22.9346	22.3872	22.9007	22.6323
22.1606	21.9678	22.0689	22.2222	22.7152	22.1953	21.8272	22.1682	21.7991
22.5148	22.8626	23.0824	22.8043	22.9408	23.2398	22.7377	22.8438	23.064
27.8815	27.7234	27.7872	27.7593	27.917	27.7953	27.8735	27.9172	27.8598
26.6493	26.1668	26.1071	26.4328	26.6134	26.262	26.6242	26.7788	27.0455
25.793	25.8261	25.7886	25.7776	25.7846	25.911	25.8353	26.1532	26.2481
20.9046	20.0906	20.0975	20.6894	20.5821	21.2213	20.1599	21.3741	20.7079
24.7476	24.8292	24.6827	24.9374	24.8286	24.764	24.9399	24.8484	24.9217
29.155	29.0819	29.1588	29.0773	29.0719	29.0807	29.1183	29.1348	29.1743
26.7331	26.8496	26.7363	26.7271	26.8253	26.7378	26.8068	26.747	26.7848
22.3526	22.5024	22.1384	22.1745	22.3791	22.2222	21.957	22.2447	22.2024
22.5425	22.6879	22.7079	21.971	22.6424	22.3218	22.4934	22.4295	22.7386
21.2112	21.7024	21.6034	21.8083	21.5955	22.164	22.5384	23.1748	24.1241
21.2713	21.9635	21.817	21.885	21.8963	21.5677	21.5315	21.9167	21.8222
21.3753	20.9357	20.3684	20.2624	20.6961	21.3576	21.2561	20.9715	21.0221
26.5616	26.6284	26.6905	26.6584	26.6238	26.7157	26.7138	26.6563	26.6974
21.5539	21.7359	21.8699	21.9544	21.8818	22.0643	21.4727	22.0726	22.0061
27.003	27.0227	26.9061	26.7815	26.8649	26.9337	26.9984	26.9998	26.8644
26.9639	27.1047	27.0067	27.0023	27.0138	27.0361	27.0967	27.7614	27.401
21.1475	20.4517	20.9603	20.5377	20.4072	20.537	20.4414	19.8354	19.8334
29.0409	29.1216	29.0669	29.0157	29.0625	29.1622	29.2188	29.2277	29.2521
21.5092	21.5382	21.5357	21.3916	21.7869	20.9102	21.5469	21.029	21.5007
25.3211	25.3198	25.4111	25.5445	25.6699	25.3667	25.4924	25.7009	25.8035
27.101	27.2011	27.2044	27.1162	27.2289	27.0787	27.2023	27.211	27.1548
23.9848	24.3294	24.2152	24.1559	24.1754	24.0124	24.2678	24.1579	24.0232
24.0441	23.9495	24.2412	24.1736	24.1573	24.1486	23.9006	23.9998	24.0183
24.1298	23.6407	23.7416	23.7152	24.1077	24.3026	23.73	24.0855	23.9644
23.5152	24.2145	24.475	24.4285	24.4827	25.4287	25.3412	25.6043	25.8228
23.292	22.6536	23.0175	23.43	23.6253	23.5624	23.6917	23.3789	23.0611
24.6217	24.3069	24.4432	24.4173	24.431	24.4545	24.5886	24.4231	24.6184
25.3462	25.4547	25.4539	25.4005	25.4678	25.5749	25.573	25.6763	25.495
27.0908	27.1485	27.2032	26.9762	27.0583	27.119	27.1637	27.2504	27.1523
21.0073	22.922	20.5383	20.9155	20.4823	20.2834	20.7665	20.9089	20.8937
24.7637	24.9822	25.0657	25.0361	25.0173	24.8207	24.8781	24.9968	25.0142
26.6313	27.0065	26.9737	26.95	26.8505	26.4572	26.6955	26.8624	26.7931
27.0965	27.2401	27.2395	27.2166	27.337	27.3283	27.4078	27.4247	27.4146
29.427	29.3818	29.4268	29.3746	29.4537	29.3221	29.2982	29.3239	29.3832
24.4002	24.8518	25.0051	24.8641	25.0547	25.2938	25.4404	25.8131	25.6382
19.8802	19.0827	19.4533	17.9993	17.1344	19.947	20.4694	18.9755	19.03
27.0655	27.1969	27.2965	27.0041	26.9353	26.9062	26.9948	27.0371	27.1043
27.0066	27.1393	27.2976	27.2936	27.3864	27.378	27.3788	27.1556	27.3411
23.2002	23.0656	23.43	22.942	22.7847	23.15	23.1468	23.3256	22.9518
21.601	20.826	20.8152	20.7801	21.1223	21.3625	20.7532	20.9982	20.4168
28.4869	28.4496	28.4188	28.2728	28.3621	28.6679	28.6723	28.734	28.6716
23.976	23.3578	24.1077	23.7463	23.7463	24.2176	24.3566	24.1264	23.6602
24.0977	23.3574	22.9211	23.3209	23.247	23.9619	23.3067	23.0767	23.4748
22.3566	21.6099	22.0967	20.7467	21.8484	20.5478	20.3213	21.6729	21.658
24.0781	24.1837	24.1463	23.8949	24.0498	24.1603	24.1456	24.2895	24.2749
22.7365	22.8855	22.7941	22.6083	22.3391	22.8196	22.9265	22.8994	23.2165
25.9881	25.8	25.9212	25.8743	25.9047	26.0403	25.7941	25.8882	25.9857
28.482	28.5232	28.5519	28.5079	28.5385	28.6639	28.7473	28.8987	28.8911
22.7004	22.9397	23.0767	23.0295	22.7571	22.8162	22.7886	23.1373	22.9035
25.0906	25.1131	24.9657	24.9566	24.9494	25.0277	25.2391	25.318	24.94
24.2751	24.3855	24.4455	24.2691	24.2149	24.194	24.1641	24.2008	24.2908
25.5333	25.6813	25.5756	25.3621	25.3194	25.3897	25.391	25.531	25.1947
20.248	20.446	20.7851	20.493	20.7236	20.372	20.5102	20.9855	21.2458
24.9713	24.9524	24.971	24.6934	25.0269	24.9064	24.7897	24.9937	25.1686
20.8513	21.6347	21.6332	21.3076	21.6833	21.7543	21.1991	20.9507	21.1199
29.0728	28.7634	29.0217	28.911	28.928	28.8777	28.9764	29.0287	29.1109
25.8166	25.789	25.7237	25.8856	25.8739	26.0512	25.9535	26.0311	26.1229
22.0219	21.7362	21.983	22.2125	21.6094	22.0413	21.7938	20.9101	21.9616
24.233	23.9503	24.2684	24.0418	24.1062	24.0893	24.2204	24.2048	24.0501
24.0623	24.4166	23.9421	24.0565	23.9076	24.1306	24.0791	23.7734	23.9198
28.2266	28.2486	28.3007	28.1993	28.2322	28.1889	28.229	28.2641	28.255
24.1999	24.0871	24.1696	24.0778	24.2196	24.1239	23.9816	23.8895	23.98
21.4372	21.4449	21.2355	20.9868	21.6284	21.2181	21.2354	20.9803	21.1555
26.9293	27.0295	26.9766	26.8849	26.9431	26.9934	26.9954	27.1278	27.1328
24.5432	24.064	24.5354	24.305	24.4478	24.2599	24.4285	24.2307	24.3426
21.1352	22.5496	22.7697	22.6383	22.1051	18.737	23.1714	21.3523	22.7272
22.7345	22.3661	22.5695	22.7818	23.1496	23.1894	22.9225	22.6	23.1794
30.1827	30.2091	30.1443	30.1962	30.2389	30.3507	30.3565	30.4236	30.3962
28.2181	28.1212	28.2097	28.1634	28.2736	28.2573	28.2099	28.189	28.1925
24.8773	24.7318	24.7651	24.5972	24.7032	25.0937	25.097	25.1308	25.0519
23.9381	24.0708	24.0534	23.9798	24.0839	24.0636	23.9233	23.7579	23.6886
28.7097	28.6141	28.7139	28.6523	28.6846	28.6547	28.7282	28.7942	28.7731
27.1017	27.1098	27.1261	27.0779	27.0715	27.0643	27.1095	27.1237	27.0842
23.4652	23.4719	23.0672	23.0124	23.1139	23.3185	23.4768	23.4373	23.367
25.2075	24.6459	24.3685	24.9217	24.6253	24.4258	24.478	25.0245	24.8561
23.5126	23.6328	23.5219	23.3847	23.4569	23.5441	23.6144	23.6174	23.479
26.6918	26.5258	26.5828	26.5482	26.614	26.6084	26.6232	26.6311	26.4933
25.8174	25.5885	25.7488	25.6526	25.8991	25.5389	25.6923	25.7458	25.6672
26.5437	26.4987	26.4925	26.536	26.6197	26.4391	26.5528	26.4357	26.3409
23.6646	23.9819	24.0635	23.8715	24.208	23.6924	23.5439	23.7378	23.6236
24.6451	24.6726	24.6463	24.6747	24.8004	24.5168	24.7641	24.7828	24.8897
19.8598	19.6578	21.1613	15.9633	20.6335	19.6477	20.0673	18.7645	17.7479
24.4464	24.0795	24.3714	23.9175	24.6721	24.5059	24.0978	23.94	23.9237
20.4824	20.5876	20.7761	21.19	21.075	19.9548	20.4966	20.677	20.6087
27.4885	27.3584	27.3307	27.3909	27.5113	27.3285	27.5146	27.5142	27.5919
24.5547	24.6838	24.3378	24.4014	24.5741	24.6013	24.5882	24.551	24.7487
27.4278	27.4073	27.434	27.3578	27.3801	27.2428	27.3836	27.3557	27.3986
26.7578	26.9078	26.8645	26.8083	26.5948	27.1914	27.2711	27.2704	27.1824
28.3838	27.7733	27.9804	28.3255	28.283	28.7802	28.8017	29.821	29.414
21.8807	21.9307	22.2721	22.0905	22.0617	21.8899	21.5536	21.5296	21.7634
28.0304	28.0335	28.1673	28.1402	28.2455	27.926	28.1153	27.9044	27.9103
24.7055	23.8131	24.3722	24.4729	24.4203	24.3063	24.5879	24.4808	24.7375
19.9445	20.4244	20.7573	20.4254	20.1652	20.8677	19.2853	21.0915	20.1541
26.3711	26.4203	26.5112	26.4238	26.3412	26.3108	26.3844	26.6119	26.5927
18.2022	20.5163	20.5088	19.5179	20.7026	20.1441	20.5741	20.0767	19.8876
24.8282	25.1782	25.2419	25.2353	25.2768	25.1683	25.3574	25.5738	25.4621
27.1823	27.1656	27.0977	27.1368	27.2143	27.1995	27.2361	27.3878	27.4257
25.2798	24.9105	25.2162	25.3048	25.2919	25.3515	25.4804	26.3553	25.9398
22.9213	22.6495	22.252	22.3846	22.4814	22.505	22.4773	22.0604	22.1105
25.6473	25.6244	25.6142	25.5978	25.5127	25.5849	25.5368	25.646	25.5836
21.6284	21.6367	21.3406	21.5493	21.5872	21.9633	21.706	21.6234	21.7328
30.9929	30.9445	30.9928	30.9679	30.9747	31.1095	31.158	31.2478	31.257
28.6232	28.6029	28.7378	28.6506	28.6969	28.9125	29.0391	29.1208	29.052
28.3703	28.4843	28.4824	28.5198	28.425	28.5611	28.52	28.651	28.6176
22.6206	22.5828	22.7336	22.5528	22.2781	22.5652	22.5589	22.7801	22.8136
19.7719	19.8749	19.0391	21.2814	20.855	19.9237	20.4835	21.0134	20.7866
28.8644	28.7936	28.8882	28.8825	28.9276	29.0467	29.0394	29.0683	29.0859
19.2957	19.5325	18.9866	20.4339	19.1755	18.6352	19.4332	18.3268	20.0528
28.0009	28.0215	28.0854	28.0519	28.0124	28.029	28.1438	28.2024	28.2492
27.9082	27.943	27.9618	27.9304	27.9605	28.1033	28.127	28.1626	28.1842
24.1273	23.585	23.8113	23.5262	22.9425	22.9669	23.0809	22.2606	22.38
29.8369	29.8624	29.8425	29.8599	29.9062	29.9735	30.13	30.1896	30.1857
26.1012	26.174	26.1384	25.9492	25.9501	26.0451	26.0966	26.1103	26.0797
28.4028	28.3064	28.3951	28.2662	28.3402	28.7485	28.784	28.8795	28.8461
27.6848	27.8622	27.7553	27.757	27.6107	27.7564	27.8505	28.0344	28.1009
25.4983	25.5954	25.5424	25.6398	25.6564	25.2917	25.5256	25.6916	25.768
29.0038	28.9196	28.9311	28.914	29.0193	28.9986	29.0119	28.9913	28.9826
24.4464	24.3873	24.5396	24.3844	24.4794	24.5849	24.7702	24.7552	24.6819
21.1742	20.9267	20.938	21.0531	21.5467	21.0042	20.3812	20.6853	20.0762
27.1719	27.1348	27.0722	27.075	27.1589	27.161	27.2504	27.3003	27.3657
26.9414	26.7638	26.8383	26.6985	26.8767	26.8773	27.0431	27.0502	26.9851
20.3431	20.0693	20.2899	20.1165	20.2065	20.1322	20.2052	19.9258	19.3863
26.2569	26.1122	26.1558	26.1691	26.3675	26.2403	26.4074	26.3835	26.4784
28.9676	28.8692	29.0854	29.2783	29.2866	29.4322	29.8751	30.4008	30.4772
27.0508	27.0208	27.0657	27.0089	27.0688	27.1066	27.2084	27.2677	27.2443
24.1922	23.9061	24.0459	24.2447	24.4791	24.2528	23.9904	23.8778	23.7984
26.1931	26.2672	26.3134	26.2956	26.0768	26.2386	26.2887	26.3917	26.3873
23.1983	23.2131	23.1453	23.0901	23.1717	23.4392	23.5789	23.2133	23.6411
22.4726	23.0068	22.8239	22.9283	23.1395	23.0557	23.1287	23.0893	22.7804
28.6278	28.6646	28.6409	28.6436	28.7149	28.8073	28.8444	28.9776	28.9845
24.7886	24.9926	24.9251	24.7746	24.9947	24.6707	24.7749	24.7963	24.8149
29.4222	29.1069	29.3734	29.2039	29.3466	29.3742	29.3523	29.3639	29.3488
17.3339	19.3252	19.529	18.9448	20.6565	20.2602	19.6371	21.4102	21.2053
26.7421	26.6129	26.7356	26.7103	26.5894	26.7745	26.5397	26.7415	26.9658
30.6254	30.5862	30.6017	30.5373	30.5762	30.5826	30.6218	30.693	30.6667
27.2792	27.4461	27.419	27.389	27.313	27.2835	27.3453	27.3623	27.3891
26.8991	26.8079	26.7632	26.7717	26.8034	26.6609	26.6772	27.0979	27.136
28.6937	29.0655	28.9405	28.9331	28.9622	28.6982	28.7276	28.8117	28.7269
27.7121	27.6176	27.7008	27.709	27.8497	27.8748	27.9664	28.0282	28.0491
26.751	26.7564	26.69	26.6659	26.9135	26.8855	26.9649	26.9314	26.9335
27.428	27.3453	27.391	27.4164	27.4254	27.389	27.4213	27.4979	27.463
32.2393	32.1862	32.2401	32.1483	32.2054	32.3809	32.3702	32.4272	32.3788
31.2697	31.2702	31.358	31.2229	31.2476	31.3648	31.4527	31.5296	31.5005
33.5238	33.391	33.4747	33.4418	33.4684	33.6854	33.7256	33.7966	33.8163
20.8139	21.0646	21.5777	20.6798	20.9338	20.6483	20.5689	20.7639	20.3737
22.9466	23.5965	24.1895	24.3888	24.3845	25.6284	25.9295	26.2478	26.9043
26.4191	26.264	26.5149	26.4109	26.574	26.3234	26.3789	26.4479	26.4433
23.9693	24.0472	23.8466	23.9153	24.0842	23.9295	24.1249	24.0832	24.2924
26.9864	26.5484	27.0779	26.9937	27.0973	27.5194	27.5967	27.8063	27.7919
27.2491	27.2807	27.288	27.3116	27.2967	27.449	27.4332	27.5714	27.4963
26.3432	26.5159	26.4669	26.5426	26.5659	26.6207	26.7611	26.8649	26.9142
28.2567	28.2002	28.2856	28.1541	28.1556	28.2553	28.2728	28.3668	28.3834
27.3463	27.6729	27.4897	27.3821	27.3314	27.6713	27.7058	27.8625	27.9269
27.1836	27.2182	27.2115	27.1219	27.1882	27.2323	27.205	27.3004	27.2334
26.0054	25.9374	26.1532	26.1207	26.3508	26.2324	26.2968	26.3353	26.2634
26.7874	26.773	26.7563	26.7156	26.7673	26.9492	26.8672	26.9743	26.8861
26.5462	26.4968	26.5215	26.489	26.5344	26.7532	26.6809	26.8043	26.6886
28.4467	28.3801	28.3387	28.3817	28.2755	28.5794	28.5741	28.671	28.7121
29.5975	29.5956	29.6417	29.506	29.6077	29.6376	29.6785	29.7542	29.7335
24.4546	24.1911	24.5028	24.2724	23.8696	24.2605	24.1399	24.2545	24.2898
24.8581	24.8822	24.8608	24.8667	24.7499	24.8202	24.8695	25.1096	25.0289
28.718	28.6793	28.757	28.5994	28.5222	28.7197	28.7263	28.7501	28.7449
23.6262	23.7937	23.779	23.4537	23.8422	23.7928	23.9001	23.5984	24.0402
24.8716	25.0839	24.6156	24.5529	24.6414	24.0445	24.2752	24.852	24.5218
23.9549	23.8751	23.8552	23.858	23.8144	24.3705	24.3412	24.175	24.2662
23.3771	23.1531	23.3138	23.5185	23.4832	23.3863	23.4365	23.6823	23.551
27.7439	27.7086	27.799	27.6867	27.7664	27.8924	27.8929	27.8537	27.865
21.0686	20.9369	21.0646	20.7766	21.2527	21.0516	20.7615	20.6981	20.775
19.8684	20.7919	21.2747	21.2239	21.3083	20.6721	20.7488	21.3056	22.1971
24.0171	24.0355	24.0243	24.1814	24.272	24.0433	24.1112	24.0427	23.8364
28.3465	28.3718	28.3628	28.2838	28.3481	28.4349	28.5211	28.6272	28.5413
21.2503	21.2252	21.6929	21.1468	21.7899	20.7035	21.1733	20.208	19.6982
26.4388	26.9015	26.7229	26.6902	26.6383	26.7567	26.7292	26.8489	26.84
29.2977	29.2573	29.3381	29.2701	29.4012	29.4016	29.4917	29.5874	29.6522
31.6986	31.5802	31.6522	31.6521	31.7465	31.761	31.754	31.7634	31.76
27.6459	27.476	27.6196	27.549	27.6047	27.575	27.6937	27.6751	27.6913
20.9824	21.6931	21.7481	21.8239	21.0541	21.6939	20.8043	21.6143	21.1088
25.7016	25.4651	25.748	25.6257	25.7092	25.9531	26.0118	25.8574	25.9279
28.1153	28.2707	28.2643	28.2435	28.2537	28.2979	28.3895	28.464	28.5508
29.9343	29.898	29.9203	29.8567	29.8248	29.8903	29.885	29.9242	29.9779
27.7493	27.6435	27.7694	27.793	27.6947	27.7139	27.7548	27.6972	27.7375
22.2456	22.8169	22.235	22.2411	22.6564	22.0903	21.7993	22.2152	22.409
24.6742	24.527	24.7078	24.9349	24.6473	24.9148	24.9865	24.9795	24.9827
27.1571	27.1171	27.0985	27.1614	27.1916	27.2859	27.4998	27.6377	27.6171
26.5204	26.4769	26.5471	26.6446	26.8957	27.1007	27.1156	26.9487	27.1039
25.1309	24.9788	25.112	25.1149	25.0842	25.1672	25.3231	25.4128	25.3102
24.1288	24.1764	24.1413	24.2077	24.3028	24.355	24.4196	24.1659	24.4474
21.4424	21.6181	21.5576	21.7707	21.181	21.7804	21.6905	21.6591	21.9837
24.6447	24.4873	24.7342	24.8781	24.7984	24.9649	25.1037	25.0859	25.1737
26.4455	26.071	26.123	26.4113	26.4	26.2919	26.4429	26.7744	26.6703
24.3052	24.2058	23.8489	24.0897	24.0179	23.9615	24.1578	24.1002	24.2786
30.6982	30.8067	30.9407	30.8436	30.7796	31.027	31.0192	31.1357	31.2075
23.8833	23.7057	23.8806	23.8499	23.8385	23.8635	23.7639	23.7977	23.8449
31.4035	31.3159	31.3903	31.315	31.3492	31.3978	31.5275	31.6987	31.7232
27.6848	27.6482	27.8007	27.6865	27.7138	27.6573	27.7203	27.8758	27.9222
27.2912	27.3917	27.303	27.1919	27.4911	27.4647	27.1992	27.6079	27.2917
18.4775	20.2268	19.5477	17.3918	19.6621	20.5808	19.5936	20.176	0.237508
26.0341	26.1701	26.0929	25.9557	25.9072	25.6807	25.8663	26.0391	26.1031
23.5111	23.7521	23.6488	23.8429	24.1214	23.2512	23.4986	23.3572	23.6287
30.4562	30.3161	30.3908	30.3287	30.3905	30.3699	30.3658	30.4195	30.4225
27.3558	27.2069	27.2186	27.3077	27.3923	27.1744	27.0955	27.0482	27.08
26.8772	26.7757	26.7593	26.6066	26.4381	26.488	26.5857	26.4637	26.3777
22.2537	22.5394	22.658	21.8935	22.2138	22.1606	21.9544	22.3318	21.5903
29.0413	29.1165	29.0571	29.0487	29.0805	29.1311	29.1355	29.0971	29.0696
25.402	24.748	25.1449	25.2866	25.3593	25.6032	25.7325	25.9107	25.9206
23.4283	23.6603	23.3198	23.7149	23.699	23.6883	23.7253	24.0494	23.8916
25.1077	24.997	25.2118	25.2106	25.2294	25.2878	25.323	25.3106	25.4231
27.2791	27.1406	27.2714	27.3901	27.5827	27.5037	27.4429	27.4651	27.5361
20.1118	19.7523	19.6829	20.0108	19.8866	19.7006	18.8993	19.3959	19.2384
20.3768	-0.414307	20.1493	20.6851	20.6112	19.698	20.4288	21.4746	20.9182
22.189	21.8298	22.1648	22.2603	22.2555	22.4102	22.3292	21.9465	22.2395
19.7341	20.6014	20.5346	20.4468	20.0113	20.2914	20.0849	19.9765	20.246
28.4156	28.4697	28.4648	28.4093	28.5239	28.4346	28.4684	28.5687	28.5517
28.5942	28.6861	28.6591	28.6015	28.6754	28.7501	28.7453	28.7354	28.7614
24.7482	25.1464	24.8853	24.8089	24.7312	25.0673	25.0605	25.1922	25.268
[truncated: 3,021 more rows]
